# Supplementary material for: Escherichia coli ST302: Genomic Analysis of Virulence Potential and Antimicrobial Resistance Mediated by Mobile Genetic Elements
Source: Front Microbiol. 2020 Jan 21;10:3098. doi: 10.3389/fmicb.2019.03098 (PMC6985150; doi:10.3389/fmicb.2019.03098)
Supplement: DATA S1 — E. coli strain F2_18C genome annotations. [file Data_Sheet_1.ZIP]

Archive with 5 entries (4 files):
- Annotations/
- Annotations/F2_18C_chromosome.gb
- Annotations/pF2_18C_Col.gb
- Annotations/pF2_18C_FIB.gb
- Annotations/pF2_18C_HI2.gb
