# Supplementary material for: Escherichia coli ST302: Genomic Analysis of Virulence Potential and Antimicrobial Resistance Mediated by Mobile Genetic Elements
Source: Front Microbiol. 2020 Jan 21;10:3098. doi: 10.3389/fmicb.2019.03098 (PMC6985150; doi:10.3389/fmicb.2019.03098)
Supplement: DATA S1 — E. coli strain F2_18C genome annotations. [file Data_Sheet_1.ZIP › Annotations/pF2_18C_Col.gb]

LOCUS       Exported                9683 bp ds-DNA     linear   BCT 15-AUG-2019
DEFINITION  natural linear DNA
ACCESSION   4
VERSION     .
KEYWORDS    .
SOURCE      natural DNA sequence
  ORGANISM  unspecified
REFERENCE   1  (bases 1 to 9683)
  AUTHORS   .
  TITLE     Direct Submission
  JOURNAL   Exported Aug 16, 2019 from SnapGene 4.1.9
            http://www.snapgene.com
FEATURES             Location/Qualifiers
     source          1..9683
                     /organism="unspecified"
                     /mol_type="genomic DNA"
     source          1..6742
                     /organism="Escherichia coli F2_18C_Col"
                     /mol_type="genomic DNA"
                     /label=4
                     /note="4"
                     /db_xref="taxon:562"
     source          6743..9566
                     /organism="Escherichia coli F2_18C_Col"
                     /mol_type="genomic DNA"
                     /label=5
                     /note="5"
                     /db_xref="taxon:562"
     source          9567..9683
                     /organism="Escherichia coli F2_18C_Col"
                     /mol_type="genomic DNA"
                     /label=6
                     /note="6"
                     /db_xref="taxon:562"
     misc_feature    1..6742
                     /label=4
                     /label=nonstandard type: fasta_record
                     /note="4"
                     /db_xref="taxon:562"
     CDS             3..203
                     /codon_start=1
                     /product="Hypothetical protein"
                     /label=hypothetical protein
                     /note="rasttk_feature_creation_tool=prodigal"
                     /note="rasttk_feature_annotation_tool=annotate_proteins_km 
                     er_v1"
                     /db_xref="RAST2:fig|562.43667.peg.1"
                     /translation="GETPGIFIVLSGFATSDLSVGFCDARQGGGAYGKTPAGGLLPVPG
                     LLLTCSFRRYPLILWITAFRF"
     CDS             515..1099
                     /codon_start=1
                     /product="MobC family plasmid mobilization relaxosome 
                     protein"
                     /label=MobC
                     /note="rasttk_feature_creation_tool=prodigal"
                     /note="rasttk_feature_annotation_tool=annotate_proteins_km 
                     er_v2"
                     /db_xref="RAST2:fig|562.43667.peg.2"
                     /translation="MSEVFTVIPEACEAAAVKLVGVVVKGFADVRLVVGVQFIQFFQQD
                     QRLASDKAGHVKGCFFLFSHSSVLHVWGVCRRFLMIPVKRERMLTIRVTDEEHARLLAR
                     CEGKQLASWMRKVCLGAPPSKTSGLPTLAPPLLRQFASVGNNLNQIARKINSGHWSGHD
                     RVHVVAALMAIGRELSELRDEVRKQGERDDS"
     CDS             1089..2687
                     /codon_start=1
                     /product="Nuclease"
                     /label=Nuclease
                     /note="rasttk_feature_creation_tool=prodigal"
                     /note="rasttk_feature_annotation_tool=annotate_proteins_km 
                     er_v2"
                     /db_xref="RAST2:fig|562.43667.peg.3"
                     /translation="MIVKFHARGKGGGSGPVDYLLGRERNREGARILRGDPEEVRELID
                     ATPFAKKYTSGVLSFAEQTLPPGERERVMESFERVLMPGLEKNQYSILWVEHQDKGRLE
                     LNFVIPNMELVSGKRLQPYYDRADRPRINAWQTLVNHHYGLHDPNAPENRRTLVTPNNL
                     PKAKQEAAEAITRGLEALYHAGALKTRQDVTEALTAAGFEVVRTTRSSISIADPEGGRN
                     LRLKGALYEQSFTNGDRLREETERACRLYREHAEQRVQEARSVCRQGTELKRAENQRRY
                     QRTHSSAERTTGDAEQCRERAVQRHRERTGPAAGRAALEADQRADTVPVADGALRHGRD
                     FSGVMGADSVAGKPDCGEHPGYQGPGRDAGETPGKNMGCDVSRGQEREISGIAVRGEGG
                     KQLDGGEEERSKTGQGVSEYDRAGNALTERLRAIAAGLYAAAERLGERLHGFAAYVRAD
                     TTGERATEGTVRRLESAGAEISRAGGPLESVIYHEQQIRDEQERLARLERERARSWHEE
                     QEREVRVWRGPSMGM"
     CDS             2715..2936
                     /codon_start=1
                     /product="Hypothetical protein"
                     /label=hypothetical protein
                     /note="rasttk_feature_creation_tool=prodigal"
                     /note="rasttk_feature_annotation_tool=annotate_proteins_km 
                     er_v1"
                     /db_xref="RAST2:fig|562.43667.peg.4"
                     /translation="MVPERVKNASGRDSGVSFLLLCFASLPDRAHSSASSRDVCVCHQL
                     KRWKKNSVMRFTQAKPALFTWLNSYAYG"
     CDS             complement(3062..3481)
                     /codon_start=1
                     /product="Exc2 family lipoprotein"
                     /label=Exc2
                     /note="rasttk_feature_creation_tool=prodigal"
                     /note="rasttk_feature_annotation_tool=annotate_proteins_km 
                     er_v1"
                     /db_xref="RAST2:fig|562.43667.peg.5"
                     /translation="MRRTGNKLCLIAMITATVALTACTPKGSVELHTRHYVYASDDGFD
                     PNFSTQKADTTRMMVPFFRQFWDMGAKDKATGKSRSDVQQRIQQFHSQEFLNSLRGTTQ
                     FAGTDYRSKDLTPKKSRLLAETISAVYLDGYEGRQ"
     CDS             complement(3562..3999)
                     /codon_start=1
                     /product="entry exclusion protein 1"
                     /label=Entry exclusion protein 1
                     /note="rasttk_feature_creation_tool=prodigal"
                     /note="rasttk_feature_annotation_tool=annotate_proteins_km 
                     er_v1"
                     /db_xref="RAST2:fig|562.43667.peg.6"
                     /translation="MGHCHFMAWHTLQDALKMTGRSRSQFYRDMRAGLVSYRTSQDGRR
                     EFETSELIRAYGELKQDETPERHSAGQAENPHDQQTERILRELNELKQCLTLMLEDKQA
                     QDTERRRQEAEREQLQNEIAQLRQALEQEKKRGFWSRLFGR"
     CDS             4260..5831
                     /codon_start=1
                     /product="Colicin-10"
                     /label=Colicin-10
                     /note="rasttk_feature_creation_tool=prodigal"
                     /note="rasttk_feature_annotation_tool=ikeiks@patricbrc.org"
                     /db_xref="RAST2:fig|562.43667.peg.8"
                     /translation="METAVAYYKDGVPYDDKGQVIITLLNGNPDGSGSGSGGGGGTGGS
                     KSESSAAIHATAKWSTAQLKKTQAEQAARAKAAAEAQAKAKANRDALTQHLKDIVNEAL
                     RHNSTHLEVIDLAHANNAAMQAEAERLRLAKAEEKARKEAEAAEKAFQEAEQRRKEIEK
                     EQAETERQLKLAEDEEKRLAALSEEARAVEVAQKNLAAAQSELAKVDEEINTLNTRLSS
                     SIHARDAETNTLSGKRNELDQASAKYKELDERVKLLSPRANDPLQSRPFFEATRLRVRA
                     GDEMEEKQKQVTASETRLNQISSEINGIQKAISQANNKRSTAVSRIHDAEDNLKIAQTN
                     LLNSQIKDAVDATVSFYQTLSEKYGEKYSKMAQELADKSKGKKISNVNEALAAFEKYKD
                     VLNKKFSKADRDAIFNALESVKYEDWAKHLDQFAKYLKITGHVSFGYDVVSDILKIKDT
                     GDWKPLFLTLEKKAVDAGVSYVVVLLFSVLAGTTLGIWGIAIVTGILCAFIDKNKLNTI
                     NEVLGI"
     CDS             complement(5828..6169)
                     /codon_start=1
                     /product="Colicin transporter"
                     /label=Colicin transporter
                     /note="rasttk_feature_creation_tool=prodigal"
                     /note="rasttk_feature_annotation_tool=ikeiks@patricbrc.org"
                     /db_xref="RAST2:fig|562.43667.peg.9"
                     /translation="MSLRYYIKNILFGLYCALIYIYLITKNNEGYYFLASDKMLYAIVI
                     STILCPYSKYAIEHIFFKFIKKDFFRKRKNLNNAPVAKLNLFMLYNLLCLVLAIPFGLL
                     GLFISIKNN"
     CDS             6217..6354
                     /codon_start=1
                     /product="Lysis protein"
                     /label=Lysis protein
                     /note="rasttk_feature_creation_tool=glimmer3"
                     /note="rasttk_feature_annotation_tool=ikeiks@patricbrc.org"
                     /db_xref="RAST2:fig|562.43667.peg.10"
                     /translation="MRKRFFVGIFAINLLVGCQANYIRDVQGGTVAPSSSSKLTGISVQ
                     "
     CDS             complement(6551..6709)
                     /codon_start=1
                     /product="Replication initiation protein"
                     /label=Replication initiation protein
                     /note="rasttk_feature_creation_tool=glimmer3"
                     /note="rasttk_feature_annotation_tool=annotate_proteins_km 
                     er_v1"
                     /db_xref="RAST2:fig|562.43667.peg.11"
                     /translation="MHEPPVQPDRCALSGNYRLESNPVRHDLAPLAAAVGNLVSRAMMA
                     QMVQQSS"
     repeat_region   6598..6741
                     /note="rasttk_feature_creation_tool=svr_big_repeats | 
                     svr_condense_repeats"
                     /note="/product=repeat region"
                     /db_xref="RAST2:fig|562.43667.repeat.1"
     misc_feature    6743..9566
                     /label=5
                     /label=nonstandard type: fasta_record
                     /note="5"
                     /db_xref="taxon:562"
     CDS             6796..6951
                     /codon_start=1
                     /product="Hypothetical protein"
                     /label=hypothetical protein
                     /note="rasttk_feature_creation_tool=glimmer3"
                     /note="rasttk_feature_annotation_tool=annotate_proteins_km 
                     er_v1"
                     /db_xref="RAST2:fig|562.43667.peg.12"
                     /translation="MSVDFCDARQGGGAYGKTPAALASSGALLFAHMFFPALSPDSVDN
                     RITAFE"
     CDS             7026..7316
                     /codon_start=1
                     /product="hypothetical protein"
                     /label=hypothetical protein
                     /note="rasttk_feature_creation_tool=prodigal"
                     /note="rasttk_feature_annotation_tool=ikeiks@patricbrc.org"
                     /db_xref="RAST2:fig|562.43667.peg.13"
                     /translation="MTFSPYAPLCRSASCPDALYPGAIFRFKACLYAVLKFFREFVQLL
                     THGGLFVSIECVQFFEQRQALAFYESCHVEYGLLLLVHLFVFSVLSVICVV"
     CDS             7558..7881
                     /codon_start=1
                     /product="Nickel ABC transporter, periplasmic 
                     nickel-binding protein NikA (TC 3.A.1.5.3)"
                     /label=NikA
                     /note="rasttk_feature_creation_tool=prodigal"
                     /note="rasttk_feature_annotation_tool=annotate_proteins_km 
                     er_v1"
                     /db_xref="RAST2:fig|562.43667.peg.14"
                     /translation="MTKRSGSNTRRRAISRPVRLTAEEDQEIRKRAAECGKTVSGFLRA
                     AALGKKVNSLTDDRVLKEVMRLGALQKKLFIDGKRVGDREYAEVLIAITEYHRALLSRL
                     MAD"
     CDS             7916..8086
                     /codon_start=1
                     /product="hypothetical protein"
                     /label=hypothetical protein
                     /note="rasttk_feature_creation_tool=glimmer3"
                     /note="rasttk_feature_annotation_tool=ikeiks@patricbrc.org"
                     /db_xref="RAST2:fig|562.43667.peg.15"
                     /translation="MNTVSSQSDHHSLSCIAMQRAENDPDASFLFFRGKTSLFAVSASE
                     SRSARFSGAYN"
     CDS             8190..8384
                     /codon_start=1
                     /product="hypothetical protein"
                     /label=hypothetical protein
                     /note="rasttk_feature_creation_tool=prodigal"
                     /note="rasttk_feature_annotation_tool=ikeiks@patricbrc.org"
                     /db_xref="RAST2:fig|562.43667.peg.16"
                     /translation="MNYSVVFLTLIIIILLVILFLLLKHVMHGLIKSMFLHKLHRVVVM
                     PGFIVLVFSVLVIIVYKMR"
     CDS             8386..8748
                     /codon_start=1
                     /product="hypothetical protein"
                     /label=hypothetical protein
                     /note="rasttk_feature_creation_tool=prodigal"
                     /note="rasttk_feature_annotation_tool=ikeiks@patricbrc.org"
                     /db_xref="RAST2:fig|562.43667.peg.17"
                     /translation="MKIEAEVDGKELVYSSSLTMNPNGKLVFNFDNEARITVVFISEDT
                     GDNGNRLVKSTVDDDGLGMTISCYNFKMYSPREEGLASEPQFIFTKNNKKHYFNFRTNL
                     FNSESRWISINFLRDK"
     CDS             8748..9125
                     /codon_start=1
                     /product="hypothetical protein"
                     /label=hypothetical protein
                     /note="rasttk_feature_creation_tool=prodigal"
                     /note="rasttk_feature_annotation_tool=ikeiks@patricbrc.org"
                     /db_xref="RAST2:fig|562.43667.peg.18"
                     /translation="MNDFNPISQGGSTSGSSASYNPNPNYSLINNRVEKYSDKIGTGDD
                     AKSSVVWFVITFTLTMYACLISALVIVDIFNNKGVNILNNIKESWAVFTPIITLSLGYM
                     FGRVEASHAANKESVKPINKD"
     repeat_region   9422..9565
                     /note="rasttk_feature_creation_tool=svr_big_repeats | 
                     svr_condense_repeats"
                     /note="/product=repeat region"
                     /db_xref="RAST2:fig|562.43667.repeat.2"
     misc_feature    9567..9683
                     /label=6
                     /label=nonstandard type: fasta_record
                     /note="6"
                     /db_xref="taxon:562"
ORIGIN
        1 agggggaaac gcctggtatc tttatagtcc tgtcgggttt cgccacctct gacttgagcg
       61 tcggtttttg tgatgctcgt caggggggcg gagcctatgg aaaaacgcca gcgggcggcc
      121 ttcttcctgt tcctggtctt ttgctcacat gttctttccg gcgttatccc ctgattctgt
      181 ggataacagc atttcgtttt tgagtgagta gataccgctc gccgcagccg aacgaccgag
      241 cgtagcgagt cagtgagcga ggaagcggaa gagcgtcgga agttgccttt tctccttacg
      301 catctgtgcg gcatttcaca tcggctatgg tgcacttttc atacaatccg cactgatgct
      361 gcatagttaa gccagtatac actccgctat cgctacgtga ctgggtcatg gctgcgcccc
      421 gacacccgct aaaacccgct gacgcgccct gacgggcttg tctgctcccg gcatccgctc
      481 acaggcaagc tgtgaccgtc tccgggagct gcatgtgtca gaggttttca ccgtcatccc
      541 cgaagcgtgc gaggcagctg cggtaaagct cgtcggcgtg gtcgtgaagg gcttcgcaga
      601 tgtccgcctg gtcgtcggcg tccagttcat tcagtttttc cagcaggatc agcgtctggc
      661 ttctgataaa gcgggccatg ttaagggctg ttttttcctg tttagtcaca gttctgttct
      721 ccatgtgtgg ggagtctgtc ggaggttttt aatgataccg gtgaaacgcg aaaggatgct
      781 cacgatacgg gtcacggatg aggaacatgc gcggctgctg gcacgttgtg agggaaaaca
      841 acttgcgtca tggatgcgta aggtctgcct gggtgcaccg ccatcgaaaa cgtcaggtct
      901 tccgacactg gcaccgccgc tgttgcgcca gttcgcttcg gtcggcaata acctgaatca
      961 gatagcccgg aagataaaca gcggacactg gtcggggcat gaccgggttc atgtggtggc
     1021 tgcactgatg gccatcggac gtgaactgag tgagctgagg gatgaggtcc gtaaacaggg
     1081 agaacgggat gatagttaag tttcatgcca ggggaaaagg cggtggcagt ggtccggttg
     1141 attacctgct gggccgggag cgtaaccggg aaggggcgag aattctgcgg ggtgatcccg
     1201 aagaggtgcg ggaactcatc gatgccacgc cgtttgcgaa aaaatacacc tcgggggttc
     1261 tgtcttttgc agagcagaca ctgccaccgg gagagcgtga aagggtgatg gagagctttg
     1321 agcgggtact gatgcccggt cttgaaaaaa atcagtacag catcctgtgg gtggagcacc
     1381 aggacaaggg gcgtcttgag ctgaattttg tcatcccgaa tatggagctg gtgagcggaa
     1441 aacggctcca gccctattac gaccgtgcgg accgtccgcg aatcaatgcc tggcagacac
     1501 tggtgaatca tcattacggg ctgcacgacc cgaacgcacc ggagaacagg cggacacttg
     1561 tcaccccgaa taatctgccg aaagcgaaac aggaggccgc agaagcgatt acgagggggc
     1621 tggaggctct ttatcatgcc ggagcgctaa aaacgcgtca ggatgtcact gaggcgctta
     1681 cagcggcagg ttttgaggtg gtgaggacaa ccaggagcag tatcagtatc gccgacccgg
     1741 agggcgggcg taatctcagg ctgaaagggg cgctgtatga gcaatctttt acaaatgggg
     1801 acagacttcg agaagaaact gaaagagcgt gccgtctcta cagagaacat gctgaacagc
     1861 gagttcagga agctcgaagc gtctgtagac agggaactga acttaaacgg gcagaaaatc
     1921 agagacgcta tcagcgcaca cacagcagcg ctgaaagaac aactggagac gctgaacagt
     1981 gccgtgaacg cgcagttcag cgccacagag aacgaactgg cccggcggca ggaagagctg
     2041 ctctggaagc tgatcaaagg gcggatactg tacccgtcgc tgacggcgct ttgcgtcacg
     2101 ggcgggattt ttctggcgtc atgggggctg attcagtggc aggaaagccg gattgcggcg
     2161 aacatcctgg ctatcaggga ccaggaagag acgctggcga aactccggga aaaaacatgg
     2221 ggtgtgacgt atcacgaggg caggaacggg aaatttctgg tattgccgtc cggggtgaag
     2281 ggggaaaaca actggacggt ggagaagaag aacgcagtaa gactggtcag ggagtaagtg
     2341 agtatgacag agctggaaat gcacttactg aacgccttag agcaattgca gcaggactat
     2401 acgcagcggc tgaaagactg ggagagcgcc ttcacggatt tgcagcatat gttcgagctg
     2461 acacgacagg agaacgggca actgagggaa cagtgcgacg acttgagtca gcaggtgcag
     2521 agattagccg ggcaggtgga ccgcttgagt cggttattta tcacgaacag cagataaggg
     2581 atgaacagga aaggctggca cgcctggaac gggagcgtgc gcggtcctgg catgaagagc
     2641 aggaacggga agtacgggta tggcgtggcc cgtcaatggg gatgtgacgg tgagttgttc
     2701 cgggaggttg ccagatggta ccggaacgcg ttaaaaatgc atccgggcgc gattctggcg
     2761 tgtcgttttt gttgctgtgt tttgcctctt tgccagatcg cgctcattcc tcagcctcat
     2821 cccgcgatgt ctgcgtatgt catcaactga aaagatggaa aaaaaacagt gtcatgaggt
     2881 ttacgcaggc aaaaccagcg ttattcacat ggctgaatag ctatgcatac ggttaaaatt
     2941 tatcaggtgc gatcgcggca gcttttcggg tggtttgttg ccatttttac ctgtcagcag
     3001 ccgtgatcgc gctgaacgca tttcagcggt gcgtacaatt aagggattat ggtaaatcca
     3061 cttactgtct tccctcgtag ccatcgagat aaaccgcaga aatcgtctca gccagcagcc
     3121 tggatttttt cggggtaagg tctttgctgc ggtaatcagt acccgcaaat tgagttgtgc
     3181 cccggagtga gtttaaaaat tcctggctgt gaaactgctg aatgcgttgc tgcacatcac
     3241 tccgtgattt tcctgtcgct ttatcctttg ctcccatatc ccagaactgc cggaaaaaag
     3301 gcaccatcat tcgtgttgtg tcggcttttt gggtggaaaa gttgggatca aaaccgtcat
     3361 cagaagcata tacgtaatgc cgggtatgta gttccacgct gccctttggg gtacaggctg
     3421 tgagagctac tgttgctgtt atcatggcga taagacaaag tttgtttccg gtacgtctca
     3481 tgagagtctc cctaccttaa agtatttatt ttcggtgagt tattataaga agactatttt
     3541 atcatcagtc catgacagcg ttcagcgacc aaacaaccgg gaccagaatc cccgtttctt
     3601 ttcctgctcc agcgcctgcc tgagctgggc tatctcattc tgtagctgtt cccgttctgc
     3661 ttcctggcgc cggcgctccg tatcctgggc ttgtttatcc tcaagcatca gcgtcaggca
     3721 ttgtttcagc tcattcagct cccggagaat gcgttctgtc tgctgatcat gtggattttc
     3781 tgcctgtccc gcactgtgcc tttctggtgt ctcatcctgc tttaattcgc cgtatgcccg
     3841 gatcagttcg ctggtttcaa actcccgtcg tccgtcctgg ctggtacggt aactgacaag
     3901 gcctgcgcgc atatcacggt aaaactgtga acgcgatctg cctgtcattt tcagtgcgtc
     3961 ctggagtgtg tgccatgcca tgaagtgaca gtgtcccatt ggtgtctcat atcatggttt
     4021 cagtaaaaca tactgaggcc ggagaacggt aatgtttgtg ctggtttttg tggcatcggg
     4081 tggaaatagc acgtggtgtg gggggctgtt tttttgatcg ttttcacaaa aatgaaaatc
     4141 cacagggttg acagggaaaa tgcagcggcg taatttttat gctgtatata aaaacagtgg
     4201 ttatatatac agcatattgc ttttaactat ttgtttttaa tgtcaaagag gattttataa
     4261 tggaaacagc tgtagcgtac tataaagatg gtgttcctta tgatgataag gggcaggtaa
     4321 tcattactct tttgaatggt aatccagacg ggagtggctc tggctctggc ggtggtggtg
     4381 gaactggagg tagcaaaagt gaaagttctg cagccattca tgccacagct aaatggtcta
     4441 ctgctcaatt gaagaaaacg caggcagaac aggctgcccg agcaaaagct gccgcagaag
     4501 cacaggctaa agcaaaagca aaccgggatg cgctgactca acatctgaag gatattgtga
     4561 atgaggcgct tcgccataat tccactcatc tggaggttat tgacctggct catgccaata
     4621 atgcagcgat gcaggcagaa gcagagcggt tgcgccttgc aaaagcagaa gaaaaagctc
     4681 gtaaagaagc ggaagctgcg gaaaaggctt ttcaggaagc agaacaacga cgtaaagaga
     4741 tagagaagga gcaggctgaa acagaacgcc aattgaaact ggctgaggat gaagagaaac
     4801 gcctggcagc attgagtgaa gaggcccggg ctgtggaggt ggcacaaaaa aatcttgctg
     4861 ctgcacaatc tgagctggcg aaagtggatg aagagattaa tacgctcaat acccgtttaa
     4921 gctccagtat tcatgcccgt gatgcagaaa cgaatacgct gtccggaaaa cgaaatgagt
     4981 tggatcaggc atctgctaaa tataaagaac tggatgaaag ggttaaactg ttatctccta
     5041 gggcgaatga tccgcttcag agtcgtcctt tttttgaggc caccagacta cgggtgagag
     5101 ctggcgatga gatggaggaa aaacaaaagc aggtaacagc atcagaaacg cgtcttaacc
     5161 agattagctc tgagataaat ggaatccaaa aggctatttc tcaggctaat aataagcgaa
     5221 gtacagcagt ttcacgtatt catgatgctg aagataattt gaaaatagca cagactaatc
     5281 tcctgaactc gcagattaag gatgctgtgg atgcaacagt tagcttttat caaacgctat
     5341 ctgaaaaata tggtgaaaaa tattcaaaaa tggcacagga acttgctgat aaatctaaag
     5401 gtaagaaaat cagcaatgtg aatgaagctc tagctgcttt tgaaaaatac aaggatgttt
     5461 taaataagaa attcagcaaa gcagaccgtg atgcaatttt caatgcactg gagtcggtta
     5521 agtatgaaga ctgggctaag catttagatc agtttgctaa gtacttgaag attacgggac
     5581 atgtttcttt tggatatgat gtggtatctg atatcctaaa aattaaggat acaggtgact
     5641 ggaagccact atttcttaca ttagagaaga aagctgtaga tgctggagtt agttatgttg
     5701 ttgttttact ttttagtgtg cttgctggaa ctacattagg tatctggggg attgctattg
     5761 ttacaggcat tctatgtgcc tttattgata agaataaact taatactata aatgaggtgt
     5821 tgggtattta attattcttt attgatataa acagtcctag caatccaaat gggattgcta
     5881 ggaccaaaca aagtagattg tatagcataa ataggtttaa ttttgccacg ggggcattat
     5941 ttaggttttt tctttttctg aaaaaatctt tctttatgaa cttaaaaaat atgtgttcaa
     6001 tagcatattt tgagtatggg catagaatag tgcttatcac tattgcgtat agcatcttat
     6061 ctgacgctag gaaataatac ccttcgttgt tttttgttat aagatatata tatataagtg
     6121 cgcagtatag gccaaacaaa atatttttta tgtagtatct taaactcata aattaaacct
     6181 cgttatatat tcttttcatt ttataaggat cgagttatga ggaaaagatt ttttgtggga
     6241 atattcgcta taaacctcct tgttggatgt caggctaact atatacgtga tgttcaggga
     6301 gggactgtgg ctccatcatc ttcttctaaa ttgacgggga tctctgttca gtagaaaaga
     6361 tcaaaggatc ttcttgagat cctttttttc tgcgcgtaat ctgctacctg taaacgaaaa
     6421 aaccgcctgg ggaggcggtt tgatcgaagg ttaagtcagt tggggaactg cttaaccgag
     6481 gtaactggct tcagcagagc gcagatacca aatactgtcc ttccagtgta gccgtagtcg
     6541 ggccactact tcaagaactc tgttgcacca tttgcgccat catcgctctg ctaaccaagt
     6601 taccaacggc tgctgccagt ggcgctaagt cgtgtcttac cgggttggac tcaagacgat
     6661 agttaccgga taaggcgcag cggtcgggct gaacgggggg ttcgtgcaca cagcccagct
     6721 tggagcgaac gacctacacc gaggggggaa acgcctggta tctttatagt cctgtcgggt
     6781 ttcgccacct ctggcttgag cgtcgatttt tgtgatgctc gtcagggggg cggagcctat
     6841 ggaaaaacgc ctgcggcgct ggcttcttcc ggtgctttgc tttttgctca catgttcttt
     6901 ccggctttat cccctgattc tgtggataac cgtattaccg cttttgagtg agctgacacc
     6961 gctcgccgca gtcgaacgac cgagcgtagc gagtcagtga gcgaggaagc ggaagagcgc
     7021 cttatgtgac attttctcct tacgctcctc tatgccgttc tgcatcctgt ccggatgcgt
     7081 tatatcccgg tgcgattttc cgcttcaaag cgtgtctgta tgctgttctg aagttcttcc
     7141 gcgagttcgt gcagcttctc acacatggcg gcctgttcgt cagcatcgag tgcgtccagt
     7201 ttttcgagca gcgtcaggct ctggcttttt atgaatcctg ccatgttgag tacggcttgc
     7261 tgctgcttgt tcatcttttc gttttctccg ttctgtctgt catctgcgtt gtgtgattat
     7321 atcgcgtacc acttttcgac tgttttaccg ccggtattct gccgtctgac gctttgacgg
     7381 gtatttctgc ctgacaatac tgtcactgcc aaaaaactgc cgtgtctttg tcggtaattc
     7441 gaacttgctg acaggacagg atgtgtaatt gttataccgc gcatgcatgc acgctattac
     7501 aattaccctg gtcagggctt tgccccgaca cccatgtcag atacggagcc atgttttatg
     7561 acaaaacgaa gtggaagtaa tacgcgcagg cgggctatca gtcgccctgt tcgtctgacg
     7621 gcagaagaag accaggaaat cagaaaaagg gctgctgaat gcggcaagac cgtttccggt
     7681 tttttacggg cggcagctct cggtaagaaa gttaactcac tgactgatga tcgggtactg
     7741 aaagaagtta tgagactggg ggcgttacag aaaaaactct ttatcgacgg caagcgtgtc
     7801 ggggacaggg aatatgcgga ggtgctgatc gctattacgg agtatcaccg tgccctgtta
     7861 tccaggctta tggcagatta gcttcccgga gagaaaactg tcgaaaacag acggtatgaa
     7921 caccgtaagc tcccaaagtg atcaccattc gctttcatgc atagctatgc agcgagctga
     7981 aaacgatcct gacgcatcct tcctgttttt ccggggtaaa acatctcttt ttgcggtgtc
     8041 tgcgtcagaa tcgcgttcag cgcgtttcag tggtgcgtac aattaaggga ttatgttaaa
     8101 agtattggag tgaaggggat gtaactgttt gttttgatgt ataattgttc tgttttttat
     8161 tgatgaggca aaggagagtg gggggataag tgaattattc ggtggttttt ttaacattga
     8221 taataattat acttcttgtg atcttatttc tgcttttaaa gcatgttatg catggtctaa
     8281 ttaagtcaat gtttttacat aaacttcatc gggttgttgt aatgcctggg tttattgttt
     8341 tggttttttc tgtgttggtt attattgttt ataagatgag ataatatgaa aattgaagct
     8401 gaagttgatg gaaaagagct ggtatattct agttctctga ctatgaatcc taatggaaaa
     8461 ttggttttta attttgataa tgaagcaaga attacagttg tttttatttc tgaagataca
     8521 ggtgataatg gcaataggct tgttaaatct acagtcgatg atgatggatt ggggatgaca
     8581 atctcttgtt ataatttcaa aatgtatagt ccaagagaag aaggattggc ttcagagcct
     8641 cagtttatct ttacaaaaaa taataaaaag cattatttta attttagaac aaatcttttt
     8701 aattctgagt cgagatggat tagtattaac ttcttgaggg ataagtaatg aatgacttta
     8761 atccaatttc tcaaggtgga tctacctctg gtagttcggc ctcttataat ccaaatccaa
     8821 attattcttt aataaataat cgggtggaga aatactcaga taagataggg actggcgatg
     8881 atgcaaaaag tagtgttgtt tggtttgtca taacatttac attgactatg tatgcatgtt
     8941 taatatctgc acttgttatt gttgatatct ttaacaataa aggtgtcaat attcttaata
     9001 atataaaaga atcatgggct gtttttacgc caataataac attatcccta ggttatatgt
     9061 ttggtagggt tgaggcatcg catgcggcca acaaagaaag tgtaaaaccc atcaacaagg
     9121 attaattatt tcttattttt tgagagaagg ataggaatat gttcattcat gaacttgatg
     9181 gcttgcttta tcgttagggg gaggtaagac atgcaaggat cctcttgaga tccttttttt
     9241 ctgcgcgtaa tctcattccc tgtaaacgaa aaaaccgcct tggcaggcgg tttttcgaag
     9301 gttaaaagag ttggcgctct tttaaccgag gtaactggct tggaggagct cagtcaccaa
     9361 aacttgtttt ttcagtttag ccttaacagg tgcatgactt caagatttac tcctccatga
     9421 cagttaccaa tggctgctgc cagtggcgtt aagacgtgtc ttaccgggtt ggattcaaga
     9481 cgatagttac cggataaggc gcagcagtcg ggctgaacgg ggggttcgtg cacacagccc
     9541 agcttggagc gaacgaccta caccggggaa gctccctcgt gcgctctcct gttccgaccc
     9601 tgccgcttac cggatacctg tccgcctttc tcccttcggg aagcgtggcg ctttctcata
     9661 gctcacgctg ttggtatctc ggc
//
