# Supplementary material for: Escherichia coli ST302: Genomic Analysis of Virulence Potential and Antimicrobial Resistance Mediated by Mobile Genetic Elements
Source: Front Microbiol. 2020 Jan 21;10:3098. doi: 10.3389/fmicb.2019.03098 (PMC6985150; doi:10.3389/fmicb.2019.03098)
Supplement: DATA S3 — E. coli straim F2_18C PHASTER analysis. [file Data_Sheet_3.ZIP]

Archive with 3 entries (3 files):
- summary.txt
- detail.txt
- phage_regions.fna
