# Supplementary material for: Escherichia coli ST302: Genomic Analysis of Virulence Potential and Antimicrobial Resistance Mediated by Mobile Genetic Elements
Source: Front Microbiol. 2020 Jan 21;10:3098. doi: 10.3389/fmicb.2019.03098 (PMC6985150; doi:10.3389/fmicb.2019.03098)
Supplement: DATA S3 — E. coli straim F2_18C PHASTER analysis. [file Data_Sheet_3.ZIP › summary.txt]

Criteria for scoring prophage regions (as intact, questionable, or incomplete):
Method 1:
1. If the number of certain phage organism in this table is more than or equal to 100% of the total number of CDS of the region,
   the region is marked with total score 150. If less than 100%, method 2 and 3 will be used.

Method 2:
1. If the number of certain phage organism in this table  is more than 50% of the total number of CDS of the region, that phage 
   organism is considered as the major potential phage for that region; the percentage of the total number
   of that phage organism in this table in the  total number of proteins of the region is calculated and 
   then multipled by 100; the percentage of the length of that phage organism in this table in the length 
   of the region is calculated and then multipled by 50 (phage head's encapsulation capability is considered).

Method 3:
1. If any of the specific phage-related keywords (such as 'capsid', 'head', 'integrase', 'plate', 'tail', 'fiber',
   'coat', 'transposase', 'portal', 'terminase', 'protease' or 'lysin') are present, the score will be increased 
   by 10 for each keyword found.
2. If the size of the region is greater than 30 Kb, the score will be increased by 10.
3. If there are at least 40 proteins in the region, the score will be increased by 10.
4. If all of the phage-related proteins and hypothetical proteins constitute more than 70% of
   the total number of proteins in the region, the score will be increased by 10.

Compared the total score of method 2 with the total score of method 3, the bigger one is chosen as the total score of the region.
If the region's total score is less than 70, it is marked as incomplete; if between 70 to 90, it is marked as questionable; if greater than 90, it is marked as intact.
   


Totally 4 intact prophage regions have been identified.


                                  REGION         REGION_LENGTH            COMPLETENESS(score)           SPECIFIC_KEYWORD                             REGION_POSITION          TRNA_NUM                 TOTAL_PROTEIN_NUM       PHAGE_HIT_PROTEIN_NUM            HYPOTHETICAL_PROTEIN_NUM         PHAGE+HYPO_PROTEIN_PERCENTAGE    BACTERIAL_PROTEIN_NUM            ATT_SITE_SHOWUP                  PHAGE_SPECIES_NUM                MOST_COMMON_PHAGE_NAME(hit_genes_count)    FIRST_MOST_COMMON_PHAGE_NUM      FIRST_MOST_COMMON_PHAGE_PERCENTAGE   GC_PERCENTAGE                 
                                 ----------------------------------------------------------------------------------------------------------------------------------------------------------------------------------------------------------------------------------------------------------------------------------------------------------------------------------------------------------------------------------------------------------------------------------------------------------------------------------------------------------------------------------------------------------------------
                                  1              6.6Kb                    incomplete(40)                transposase                                  176175-182801            0                        9                       6                                0                                66.6%                            3                                no                               5                                PHAGE_Entero_933W_NC_000924(2),PHAGE_Bacill_G_NC_023719(2),PHAGE_Bacter_Diva_NC_028788(1),PHAGE_Mannhe_vB_MhM_587AP1_NC_028898(1),PHAGE_Pseudo_pYD6_A_NC_020849(1),PHAGE_Mannhe_vB_MhS_535AP2_NC_028853(1),PHAGE_Cellul_phi14:2_NC_021806(1),PHAGE_Entero_Min27_NC_010237(1),PHAGE_Burkho_BcepC6B_NC_005887(1),PHAGE_Mannhe_vB_MhS_1152AP2_NC_028956(1),PHAGE_Entero_VT2_Sakai_NC_000902(1),PHAGE_Spirop_1_C74_NC_003793(1),PHAGE_Lactoc_bIL312_NC_002671(1),PHAGE_Vibrio_VBP47_NC_020848(1),PHAGE_Stx2_II_NC_004914(1),PHAGE_Vibrio_VBP32_NC_020868(1)   2                                22.22%                           48.08%                        
                                  2              49.2Kb                   intact(110)                   transposase,lysin,lysis,tail,protease,integrase     1472933-1522181          3                        67                      59                               2                                91%                              6                                yes                              16                               PHAGE_Entero_BP_4795_NC_004813(27),PHAGE_Entero_DE3_NC_042057(21),PHAGE_Entero_lambda_NC_001416(19),PHAGE_Entero_HK629_NC_019711(17),PHAGE_Entero_HK630_NC_019723(16),PHAGE_Stx2_c_1717_NC_011357(14),PHAGE_Entero_933W_NC_000924(12),PHAGE_Stx2_c_86_NC_008464(12),PHAGE_Entero_YYZ_2008_NC_011356(12),PHAGE_Stx2_vB_EcoP_24B_NC_027984(11),PHAGE_Stx2_II_NC_004914(7),PHAGE_Entero_cdtI_NC_009514(7),PHAGE_Escher_PA28_NC_041935(7),PHAGE_Entero_Min27_NC_010237(5),PHAGE_Entero_VT2phi_272_NC_028656(5),PHAGE_Entero_VT2_Sakai_NC_000902(5),PHAGE_Escher_phage_NC_004913(4),PHAGE_Entero_phi80_NC_021190(3),PHAGE_Entero_mEp237_NC_019704(3),PHAGE_Entero_HK225_NC_019717(3),PHAGE_Entero_N15_NC_001901(3),PHAGE_Entero_SfI_NC_027339(3),PHAGE_Escher_TL_2011c_NC_019442(3),PHAGE_Shigel_Sf6_NC_005344(2),PHAGE_Shigel_Ss_VASD_NC_028685(2),PHAGE_Entero_HK633_NC_019719(2),PHAGE_Salmon_g341c_NC_013059(2),PHAGE_Salmon_vB_SemP_Emek_NC_018275(2),PHAGE_Salmon_HK620_NC_002730(2),PHAGE_Entero_mEp460_NC_019716(2),PHAGE_Bacill_phiNIT1_NC_021856(1),PHAGE_Salmon_SP_076_NC_021782(1),PHAGE_Escher_PA2_NC_028449(1),PHAGE_Erwini_vB_EamM_Caitlin_NC_031120(1),PHAGE_Erwini_vB_EamM_Asesino_NC_031107(1),PHAGE_Entero_mEpX1_NC_019709(1),PHAGE_Salmon_Fels_1_NC_010391(1),PHAGE_Entero_HK542_NC_019769(1),PHAGE_Entero_IME10_NC_019501(1),PHAGE_Salmon_SP_058_NC_021772(1),PHAGE_Escher_HK75_NC_016160(1),PHAGE_Entero_phiP27_NC_003356(1),PHAGE_Shigel_POCJ13_NC_025434(1),PHAGE_Entero_P1_NC_005856(1),PHAGE_Entero_Sf101_NC_027398(1),PHAGE_Erwini_vB_EamM_ChrisDB_NC_031126(1),PHAGE_Escher_Pollock_NC_027381(1),PHAGE_Bacill_SP_10_NC_019487(1),PHAGE_Entero_UAB_Phi20_NC_031019(1),PHAGE_Salmon_SEN22_NC_028696(1),PHAGE_Salmon_epsilon34_NC_011976(1),PHAGE_Salmon_SJ46_NC_031129(1),PHAGE_Escher_P13374_NC_018846(1)   21                               40.29%                           51.24%                        
                                  3              35.3Kb                   incomplete(50)                integrase,transposase,tail                   1640592-1675951          0                        23                      16                               4                                86.9%                            3                                yes                              9                                PHAGE_Entero_BP_4795_NC_004813(6),PHAGE_Stx2_c_1717_NC_011357(6),PHAGE_Entero_YYZ_2008_NC_011356(6),PHAGE_Entero_HK544_NC_019767(4),PHAGE_Entero_cdtI_NC_009514(3),PHAGE_Shigel_Sf6_NC_005344(2),PHAGE_Entero_HK446_NC_019714(2),PHAGE_Stx2_vB_EcoP_24B_NC_027984(2),PHAGE_Entero_mEp235_NC_019708(2),PHAGE_Xantho_Xp10_NC_004902(2),PHAGE_Entero_HK022_NC_002166(2),PHAGE_Entero_HK106_NC_019768(2),PHAGE_Xantho_Xop411_NC_009543(2),PHAGE_Stx2_II_NC_004914(2),PHAGE_Salmon_SJ46_NC_031129(2),PHAGE_Salmon_SE1_NC_011802(1),PHAGE_Escher_PA2_NC_028449(1),PHAGE_Salmon_118970_sal4_NC_030919(1),PHAGE_Entero_lambda_NC_001416(1),PHAGE_Entero_mEpX1_NC_019709(1),PHAGE_Salmon_vB_SosS_Oslo_NC_018279(1),PHAGE_Entero_HK97_NC_002167(1),PHAGE_Entero_P1_NC_005856(1),PHAGE_Pseudo_PPpW_3_NC_023006(1),PHAGE_Entero_933W_NC_000924(1),PHAGE_Entero_mEp213_NC_019720(1),PHAGE_Salmon_SPN9CC_NC_017985(1),PHAGE_Entero_SfI_NC_027339(1),PHAGE_Escher_TL_2011c_NC_019442(1),PHAGE_Escher_Pollock_NC_027381(1),PHAGE_Entero_mEp460_NC_019716(1),PHAGE_Entero_VT2_Sakai_NC_000902(1),PHAGE_Escher_PA28_NC_041935(1)   5                                26.08%                           48.55%                        
                                  4              36.2Kb                   intact(120)                   integrase,transposase,plate,tail,protease     1959770-1996011          2                        18                      11                               4                                83.3%                            3                                yes                              11                               PHAGE_Stx2_c_1717_NC_011357(3),PHAGE_Entero_BP_4795_NC_004813(3),PHAGE_Entero_cdtI_NC_009514(2),PHAGE_Salmon_ST64B_NC_004313(2),PHAGE_Salmon_118970_sal3_NC_031940(2),PHAGE_Mannhe_vB_MhM_587AP1_NC_028898(1),PHAGE_Mannhe_vB_MhS_535AP2_NC_028853(1),PHAGE_Entero_933W_NC_000924(1),PHAGE_Escher_PA2_NC_028449(1),PHAGE_Mannhe_vB_MhS_1152AP2_NC_028956(1),PHAGE_Escher_PA28_NC_041935(1),PHAGE_Spirop_1_C74_NC_003793(1),PHAGE_Stx2_II_NC_004914(1),PHAGE_Entero_YYZ_2008_NC_011356(1),PHAGE_Escher_TL_2011c_NC_019442(1),PHAGE_Entero_VT2phi_272_NC_028656(1)   1                                16.66%                           45.36%                        
                                  5              24Kb                     incomplete(30)                integrase,plate                              2366528-2390546          0                        7                       6                                0                                85.7%                            1                                yes                              5                                PHAGE_Entero_YYZ_2008_NC_011356(2),PHAGE_Salmon_118970_sal3_NC_031940(2),PHAGE_Entero_BP_4795_NC_004813(2),PHAGE_Salmon_Fels_1_NC_010391(2),PHAGE_Salmon_ST64B_NC_004313(1),PHAGE_Phage_Gifsy_2_NC_010393(1),PHAGE_Gordon_Nymphadora_NC_031061(1),PHAGE_Entero_933W_NC_000924(1),PHAGE_Entero_phiFL2A_NC_013643(1),PHAGE_Prochl_P_TIM68_NC_028955(1),PHAGE_Pectob_ZF40_NC_019522(1),PHAGE_Salmon_vB_SosS_Oslo_NC_018279(1),PHAGE_Synech_S_SM2_NC_015279(1),PHAGE_Entero_phiFL1A_NC_013646(1),PHAGE_Entero_phiP27_NC_003356(1),PHAGE_Shigel_Stx_NC_029120(1),PHAGE_Shigel_POCJ13_NC_025434(1)   2                                28.57%                           46.27%                        
                                  6              18.7Kb                   incomplete(60)                lysin,tail,head,plate                        2383336-2402092          0                        24                      16                               3                                79.1%                            5                                no                               10                               PHAGE_Salmon_118970_sal3_NC_031940(6),PHAGE_Entero_mEp460_NC_019716(5),PHAGE_Entero_lambda_NC_001416(4),PHAGE_Entero_HK629_NC_019711(4),PHAGE_Entero_HK630_NC_019723(4),PHAGE_Entero_DE3_NC_042057(3),PHAGE_Entero_933W_NC_000924(3),PHAGE_Entero_BP_4795_NC_004813(2),PHAGE_Stx2_c_86_NC_008464(2),PHAGE_Escher_D108_NC_013594(1),PHAGE_Escher_vB_EcoM_ECO1230_10_NC_027995(1),PHAGE_Stx2_vB_EcoP_24B_NC_027984(1),PHAGE_Escher_PA2_NC_028449(1),PHAGE_Entero_Min27_NC_010237(1),PHAGE_Shigel_SfIV_NC_022749(1),PHAGE_Entero_Mu_NC_000929(1),PHAGE_Vibrio_VBP47_NC_020848(1),PHAGE_Entero_mEpX1_NC_019709(1),PHAGE_Entero_SfV_NC_003444(1),PHAGE_Entero_phi80_NC_021190(1),PHAGE_Entero_VT2phi_272_NC_028656(1),PHAGE_Prochl_P_TIM68_NC_028955(1),PHAGE_Pseudo_phiPSA1_NC_024365(1),PHAGE_Entero_mEp237_NC_019704(1),PHAGE_Salmon_SSU5_NC_018843(1),PHAGE_Entero_N15_NC_001901(1),PHAGE_Lactoc_bIL312_NC_002671(1),PHAGE_Salmon_SEN5_NC_028701(1),PHAGE_Stx2_II_NC_004914(1),PHAGE_Entero_SfI_NC_027339(1),PHAGE_Entero_YYZ_2008_NC_011356(1),PHAGE_Entero_cdtI_NC_009514(1),PHAGE_Pseudo_pYD6_A_NC_020849(1),PHAGE_Shigel_SfII_NC_021857(1),PHAGE_Escher_ECML_117_NC_025441(1),PHAGE_Burkho_phi1026b_NC_005284(1),PHAGE_Entero_VT2_Sakai_NC_000902(1),PHAGE_Entero_SfMu_NC_027382(1),PHAGE_Vibrio_VBP32_NC_020868(1),PHAGE_Escher_pro483_NC_028943(1)   5                                25%                              45.52%                        
                                  7              40.1Kb                   questionable(90)              tail,transposase,integrase                   2569786-2609919          1                        34                      23                               4                                79.4%                            7                                yes                              15                               PHAGE_Entero_BP_4795_NC_004813(4),PHAGE_Entero_VT2phi_272_NC_028656(4),PHAGE_Shigel_POCJ13_NC_025434(4),PHAGE_Phage_Gifsy_2_NC_010393(4),PHAGE_Shigel_Stx_NC_029120(4),PHAGE_Entero_lambda_NC_001416(3),PHAGE_Entero_HK629_NC_019711(3),PHAGE_Phage_Gifsy_1_NC_010392(3),PHAGE_Salmon_SPN3UB_NC_019545(3),PHAGE_Stx2_II_NC_004914(3),PHAGE_Entero_cdtI_NC_009514(3),PHAGE_Erwini_phiEt88_NC_015295(2),PHAGE_Bacill_G_NC_023719(2),PHAGE_Entero_SfI_NC_027339(2),PHAGE_Escher_phi191_NC_028660(2),PHAGE_Entero_HK630_NC_019723(2),PHAGE_Mannhe_vB_MhS_587AP2_NC_028743(1),PHAGE_Entero_DE3_NC_042057(1),PHAGE_Entero_Tyrion_NC_031077(1),PHAGE_Phormi_MIS_PhV1A_NC_029032(1),PHAGE_Brevib_Jimmer1_NC_029104(1),PHAGE_Bacill_SP_15_NC_031245(1),PHAGE_Bacill_TsarBomba_NC_028890(1),PHAGE_Escher_PA2_NC_028449(1),PHAGE_Pseudo_YuA_NC_010116(1),PHAGE_Escher_TL_2011b_NC_019445(1),PHAGE_Entero_mEpX1_NC_019709(1),PHAGE_Brevib_Jimmer2_NC_041976(1),PHAGE_Entero_CAjan_NC_028776(1),PHAGE_Thermu_OH2_NC_021784(1),PHAGE_Escher_Seurat_NC_027378(1),PHAGE_Salmon_Fels_1_NC_010391(1),PHAGE_Mycoba_Phayonce_NC_028796(1),PHAGE_Entero_JenK1_NC_029021(1),PHAGE_Pectob_ZF40_NC_019522(1),PHAGE_Entero_9g_NC_024146(1),PHAGE_Cronob_phiES15_NC_018454(1),PHAGE_Stx2_c_1717_NC_011357(1),PHAGE_Entero_mEp237_NC_019704(1),PHAGE_Salmon_SEN34_NC_028699(1),PHAGE_Acidia_virus_NC_029316(1),PHAGE_Salmon_RE_2010_NC_019488(1),PHAGE_Salmon_vB_SemP_Emek_NC_018275(1),PHAGE_Entero_933W_NC_000924(1),PHAGE_Stx2_c_86_NC_008464(1),PHAGE_Salmon_SPN9CC_NC_017985(1),PHAGE_Bacill_BCP78_NC_018860(1),PHAGE_Entero_YYZ_2008_NC_011356(1),PHAGE_Pseudo_MP1412_NC_018282(1),PHAGE_Escher_TL_2011c_NC_019442(1),PHAGE_Bacill_1_NC_009737(1),PHAGE_Brevib_Osiris_NC_028969(1),PHAGE_Plankt_PaV_LD_NC_016564(1),PHAGE_Escher_slur01_NC_028831(1),PHAGE_Entero_mEp460_NC_019716(1),PHAGE_Salmon_SEN22_NC_028696(1),PHAGE_Entero_VT2_Sakai_NC_000902(1),PHAGE_Salmon_SPN1S_NC_016761(1),PHAGE_Escher_PA28_NC_041935(1),PHAGE_Salmon_epsilon15_NC_004775(1),PHAGE_Phormi_MIS_PhV1B_NC_028998(1),PHAGE_Geobac_GBSV1_NC_008376(1)   4                                11.76%                           47.11%                        
                                  8              31.2Kb                   questionable(80)              tail,head,transposase                        3022154-3053374          2                        37                      33                               2                                94.5%                            2                                no                               12                               PHAGE_Entero_DE3_NC_042057(16),PHAGE_Entero_lambda_NC_001416(13),PHAGE_Entero_HK629_NC_019711(13),PHAGE_Entero_BP_4795_NC_004813(13),PHAGE_Entero_HK630_NC_019723(13),PHAGE_Entero_YYZ_2008_NC_011356(9),PHAGE_Stx2_c_1717_NC_011357(8),PHAGE_Phage_Gifsy_1_NC_010392(7),PHAGE_Entero_cdtI_NC_009514(6),PHAGE_Entero_HK225_NC_019717(5),PHAGE_Entero_N15_NC_001901(4),PHAGE_Entero_VT2phi_272_NC_028656(4),PHAGE_Stx2_II_NC_004914(3),PHAGE_Entero_phi80_NC_021190(3),PHAGE_Entero_mEp460_NC_019716(3),PHAGE_Entero_933W_NC_000924(2),PHAGE_Stx2_vB_EcoP_24B_NC_027984(2),PHAGE_Escher_PA2_NC_028449(2),PHAGE_Stx2_c_86_NC_008464(2),PHAGE_Salmon_Fels_1_NC_010391(2),PHAGE_Entero_VT2_Sakai_NC_000902(2),PHAGE_Escher_PA28_NC_041935(2),PHAGE_Entero_mEp237_NC_019704(2),PHAGE_Phage_Gifsy_2_NC_010393(1),PHAGE_Entero_SfV_NC_003444(1),PHAGE_Escher_TL_2011c_NC_019442(1),PHAGE_Escher_Pollock_NC_027381(1),PHAGE_Escher_phi191_NC_028660(1),PHAGE_Entero_phiP27_NC_003356(1),PHAGE_Escher_phage_NC_004913(1)   16                               43.24%                           54.02%                        
                                  9              29.4Kb                   incomplete(40)                transposase,plate                            3045501-3074988          0                        28                      18                               5                                82.1%                            5                                yes                              12                               PHAGE_Shigel_POCJ13_NC_025434(6),PHAGE_Shigel_Stx_NC_029120(6),PHAGE_Salmon_118970_sal3_NC_031940(5),PHAGE_Phage_Gifsy_1_NC_010392(3),PHAGE_Entero_mEp237_NC_019704(3),PHAGE_Salmon_SPN3UB_NC_019545(3),PHAGE_Phage_Gifsy_2_NC_010393(3),PHAGE_Salmon_ST64B_NC_004313(2),PHAGE_Entero_Min27_NC_010237(2),PHAGE_Entero_933W_NC_000924(2),PHAGE_Stx2_II_NC_004914(2),PHAGE_Escher_P13374_NC_018846(2),PHAGE_Escher_HK639_NC_016158(1),PHAGE_Escher_PA2_NC_028449(1),PHAGE_Mannhe_vB_MhS_1152AP2_NC_028956(1),PHAGE_Shigel_SfIV_NC_022749(1),PHAGE_Shigel_Ss_VASD_NC_028685(1),PHAGE_Entero_BP_4795_NC_004813(1),PHAGE_Entero_VT2phi_272_NC_028656(1),PHAGE_Acinet_YMC11/11/R3177_NC_041866(1),PHAGE_Mannhe_vB_MhS_535AP2_NC_028853(1),PHAGE_Pectob_ZF40_NC_019522(1),PHAGE_Entero_phiP27_NC_003356(1),PHAGE_Escher_HK75_NC_016160(1),PHAGE_Salico_CGphi29_NC_020844(1),PHAGE_Salmon_SEN34_NC_028699(1),PHAGE_Entero_HK225_NC_019717(1),PHAGE_Entero_HK633_NC_019719(1),PHAGE_Mannhe_vB_MhM_587AP1_NC_028898(1),PHAGE_Salmon_HK620_NC_002730(1),PHAGE_Spirop_1_C74_NC_003793(1),PHAGE_Podovi_Lau218_NC_024329(1),PHAGE_Entero_YYZ_2008_NC_011356(1),PHAGE_Escher_TL_2011c_NC_019442(1),PHAGE_Entero_mEp460_NC_019716(1),PHAGE_Entero_cdtI_NC_009514(1),PHAGE_Shigel_SfII_NC_021857(1),PHAGE_Entero_VT2_Sakai_NC_000902(1),PHAGE_Escher_phage_NC_004913(1),PHAGE_Pseudo_PS_1_NC_029066(1)   6                                21.42%                           47.77%                        
                                  10             28.5Kb                   incomplete(50)                tail,transposase,integrase                   3300254-3328849          0                        26                      21                               2                                88.4%                            3                                yes                              11                               PHAGE_Stx2_c_1717_NC_011357(9),PHAGE_Stx2_II_NC_004914(8),PHAGE_Entero_YYZ_2008_NC_011356(6),PHAGE_Entero_VT2_Sakai_NC_000902(6),PHAGE_Entero_lambda_NC_001416(4),PHAGE_Entero_BP_4795_NC_004813(4),PHAGE_Entero_cdtI_NC_009514(4),PHAGE_Entero_DE3_NC_042057(3),PHAGE_Shigel_Sf6_NC_005344(3),PHAGE_Entero_HK544_NC_019767(3),PHAGE_Entero_SfI_NC_027339(3),PHAGE_Escher_PA28_NC_041935(3),PHAGE_Escher_phage_NC_004913(3),PHAGE_Entero_HK106_NC_019768(2),PHAGE_Entero_VT2phi_272_NC_028656(2),PHAGE_Entero_HK140_NC_019710(2),PHAGE_Entero_HK446_NC_019714(1),PHAGE_Salmon_103203_sal5_NC_031946(1),PHAGE_Escher_PA2_NC_028449(1),PHAGE_Klebsi_phiKO2_NC_005857(1),PHAGE_Salmon_118970_sal4_NC_030919(1),PHAGE_Entero_HK629_NC_019711(1),PHAGE_Entero_mEp234_NC_019715(1),PHAGE_Phage_Gifsy_1_NC_010392(1),PHAGE_Cronob_phiES15_NC_018454(1),PHAGE_Entero_N15_NC_001901(1),PHAGE_Entero_HK97_NC_002167(1),PHAGE_Entero_P1_NC_005856(1),PHAGE_Entero_mEp213_NC_019720(1),PHAGE_Burkho_phi6442_NC_009235(1),PHAGE_Escher_TL_2011c_NC_019442(1),PHAGE_Escher_Pollock_NC_027381(1),PHAGE_Entero_ST104_NC_005841(1),PHAGE_Yersin_PY54_NC_005069(1),PHAGE_Salmon_SEN22_NC_028696(1),PHAGE_Entero_HK630_NC_019723(1),PHAGE_Salmon_SJ46_NC_031129(1)   9                                34.61%                           46.23%                        
                                  11             39.9Kb                   questionable(90)              tail,fiber,integrase                         3547721-3587689          0                        51                      48                               0                                94.1%                            3                                yes                              15                               PHAGE_Entero_lambda_NC_001416(24),PHAGE_Entero_HK629_NC_019711(23),PHAGE_Entero_HK630_NC_019723(23),PHAGE_Entero_DE3_NC_042057(21),PHAGE_Entero_mEp460_NC_019716(18),PHAGE_Entero_cdtI_NC_009514(16),PHAGE_Shigel_SfII_NC_021857(13),PHAGE_Shigel_SfIV_NC_022749(11),PHAGE_Entero_SfV_NC_003444(11),PHAGE_Salmon_ST64B_NC_004313(5),PHAGE_Entero_HK225_NC_019717(5),PHAGE_Entero_BP_4795_NC_004813(4),PHAGE_Entero_mEp237_NC_019704(4),PHAGE_Salmon_118970_sal3_NC_031940(4),PHAGE_Entero_phi80_NC_021190(3),PHAGE_Entero_YYZ_2008_NC_011356(3),PHAGE_Shigel_POCJ13_NC_025434(2),PHAGE_Entero_N15_NC_001901(2),PHAGE_Entero_SfI_NC_027339(2),PHAGE_Salmon_SEN22_NC_028696(2),PHAGE_Shigel_Stx_NC_029120(2),PHAGE_Entero_HK022_NC_002166(1),PHAGE_Pseudo_DMS3_NC_008717(1),PHAGE_Entero_VT2phi_272_NC_028656(1),PHAGE_Pseudo_MP42_NC_018274(1),PHAGE_Entero_HK140_NC_019710(1),PHAGE_Entero_9g_NC_024146(1),PHAGE_Stx2_c_1717_NC_011357(1),PHAGE_Entero_phiP27_NC_003356(1),PHAGE_Salmon_RE_2010_NC_019488(1),PHAGE_Salmon_vB_SemP_Emek_NC_018275(1),PHAGE_Salmon_HK620_NC_002730(1),PHAGE_Salmon_SPN9CC_NC_017985(1),PHAGE_Edward_GF_2_NC_026611(1),PHAGE_Escher_phi191_NC_028660(1),PHAGE_Escher_PA28_NC_041935(1),PHAGE_Salmon_epsilon34_NC_011976(1),PHAGE_Escher_P13374_NC_018846(1),PHAGE_Salmon_ST64T_NC_004348(1)   21                               47.05%                           52.55%                        
                                  12             46.9Kb                   intact(150)                   transposase,tail,protease,portal,terminase,lysis,lysin,integrase     3919256-3966163          0                        58                      51                               6                                98.2%                            1                                yes                              10                               PHAGE_Entero_mEp460_NC_019716(37),PHAGE_Entero_cdtI_NC_009514(31),PHAGE_Shigel_SfII_NC_021857(15),PHAGE_Entero_SfV_NC_003444(14),PHAGE_Shigel_SfIV_NC_022749(13),PHAGE_Salmon_Fels_1_NC_010391(10),PHAGE_Entero_c_1_NC_019706(9),PHAGE_Phage_Gifsy_2_NC_010393(8),PHAGE_Phage_Gifsy_1_NC_010392(7),PHAGE_Entero_lambda_NC_001416(6),PHAGE_Entero_mEp213_NC_019720(6),PHAGE_Salmon_ST64B_NC_004313(5),PHAGE_Entero_BP_4795_NC_004813(5),PHAGE_Entero_HK630_NC_019723(5),PHAGE_Entero_DE3_NC_042057(4),PHAGE_Salmon_118970_sal3_NC_031940(4),PHAGE_Entero_VT2phi_272_NC_028656(3),PHAGE_Stx2_c_1717_NC_011357(3),PHAGE_Entero_phiP27_NC_003356(3),PHAGE_Entero_SfI_NC_027339(3),PHAGE_Entero_HK629_NC_019711(2),PHAGE_Burkho_KL3_NC_015266(2),PHAGE_Salmon_SPN9CC_NC_017985(2),PHAGE_Stx2_II_NC_004914(2),PHAGE_Salmon_SEN22_NC_028696(2),PHAGE_Bacter_APSE_2_NC_011551(1),PHAGE_Citrob_Miller_NC_025414(1),PHAGE_Klebsi_phiKO2_NC_005857(1),PHAGE_Endosy_APSE_1_NC_000935(1),PHAGE_Salmon_118970_sal4_NC_030919(1),PHAGE_Entero_RB43_NC_007023(1),PHAGE_Klebsi_vB_KpnM_KpV477_NC_031087(1),PHAGE_Entero_phi80_NC_021190(1),PHAGE_Klebsi_PKO111_NC_031095(1),PHAGE_Pseudo_OBP_NC_016571(1),PHAGE_Entero_HK140_NC_019710(1),PHAGE_Entero_JenK1_NC_029021(1),PHAGE_Entero_9g_NC_024146(1),PHAGE_Entero_RB16_NC_014467(1),PHAGE_Salmon_vB_SemP_Emek_NC_018275(1),PHAGE_Salmon_g341c_NC_013059(1),PHAGE_Entero_Sf101_NC_027398(1),PHAGE_Pseudo_F10_NC_007805(1),PHAGE_Salmon_SEN5_NC_028701(1),PHAGE_Entero_YYZ_2008_NC_011356(1),PHAGE_Edward_GF_2_NC_026611(1),PHAGE_Citrob_vB_CfrM_CfP1_NC_031057(1),PHAGE_Escher_phi191_NC_028660(1),PHAGE_Escher_PA28_NC_041935(1),PHAGE_Salmon_epsilon34_NC_011976(1),PHAGE_Salmon_ST64T_NC_004348(1)   37                               63.79%                           50.52%                        
                                  13             42.6Kb                   intact(117)                   transposase,head,integrase                   4347241-4389890          0                        21                      17                               1                                85.7%                            3                                yes                              5                                PHAGE_Entero_P4_NC_001609(11),PHAGE_Loktan_pCB2051_A_NC_020853(1),PHAGE_Entero_N15_NC_001901(1),PHAGE_Shigel_Sf6_NC_005344(1),PHAGE_Salmon_SP_004_NC_021774(1),PHAGE_Ralsto_RSY1_NC_025115(1),PHAGE_Serrat_Eta_NC_021563(1),PHAGE_Shigel_SfIV_NC_022749(1),PHAGE_Klebsi_phiKO2_NC_005857(1),PHAGE_Burkho_phi6442_NC_009235(1),PHAGE_Stenot_S1_NC_011589(1),PHAGE_Shewan_1/41_NC_025458(1),PHAGE_Escher_P2_NC_041848(1),PHAGE_Plankt_PaV_LD_NC_016564(1),PHAGE_Staphy_StauST398_4_NC_023499(1),PHAGE_Proteu_VB_PmiS_Isfahan_NC_041925(1),PHAGE_Yersin_PY54_NC_005069(1),PHAGE_Shigel_SfII_NC_021857(1),PHAGE_Vibrio_KSF_1phi_NC_006294(1),PHAGE_Bacill_G_NC_023719(1),PHAGE_Entero_PsP3_NC_005340(1),PHAGE_Burkho_KL3_NC_015266(1),PHAGE_Xantho_vB_XveM_DIBBI_NC_017981(1)   12                               52.38%                           50.53%                        
