# Supplementary material for: Escherichia coli ST302: Genomic Analysis of Virulence Potential and Antimicrobial Resistance Mediated by Mobile Genetic Elements
Source: Front Microbiol. 2020 Jan 21;10:3098. doi: 10.3389/fmicb.2019.03098 (PMC6985150; doi:10.3389/fmicb.2019.03098)
Supplement: DATA S3 — E. coli straim F2_18C PHASTER analysis. [file Data_Sheet_3.ZIP › detail.txt]

gi|00000000|ref|.|  synthetic circular DNA 5072784, gc%: 50.48%

CDS_POSITION                       BLAST_HIT                                                                            EVALUE              prophage_PRO_SEQ
---------------------------------------------------------------------------------------------------------------------------------------------------------------------------------------

#### region 1 ####
176175..176696                     PROPHAGE_Escher_MG1655: IS150 transposase A; -; phage(gi16131428)                    1.44e-123           EscherichiacoliF2_18CMSKPKYPFEKRLEVVNHYFTTDDGYRIISARFGVPRTQVRTWVALYEKHGEKGLIPKPKGVSADPELRIKVVKAVIEQHMSLNQAAAHFMLAGSGSVARWLKVYEERGEAGLRALKIGTKRNIAISVDPEKAASALELSKDRRIEDLERQVRFLETRLVYLKKLKALAHPTKK
176693..177544                     PROPHAGE_Escher_MG1655: IS150 transposase B; -; phage(gi16131429)                    0.0                 EscherichiacoliF2_18CMKVLNELRQFYPLDELLRAAEIPRSTFYYHLKALSKPDKYADVKKRIGEIYHENRGRYGYRRVTLSLHREGKQINHKAVQRLMGILSLKAAIKVKRYRSYRGEVGQTAPNVLQRDFKATRPNEKWVTDVTEFAVNGRKLYLSPVIDLFNNEVISYSLSERPVMNMVENMLDQAFKKLNPHEHPVLHSDQGWQYRMRRYQNILKEHGIKQSMSRKGNCLDNAVVECFFGTLKSECFYLDEFSNISELKDAVTEYIEYYNSRRISLKLKGLTPIEYRNQTYMPRV
complement(177627..178673)         PHAGE_Spirop_1_C74_NC_003793: putative transposase; -; phage(gi20514680)             3.05e-09            EscherichiacoliF2_18CMQMQHLMVGYPKYYQTADYALRLSVMADIATMRMKALHFWDKHGISAASEAFGVSCRTLYWWRQLLNKEGPEGLIPHSKAPLVRRKKHWHPDVLKEIRRLRTELPNLGKEQIFVRLKPWCEQRYLACPSVSTIGRMIAAAHDKMRMIPVRLGSRGKALLVKKRSAKPRRPKHYRPVKTGELIGMDAIELRMGELRRYVITMIDECSNYALALAVPSLNSDIVNHFFSRAARLFPVGISQIITDNGKEFLGNFDKTLQEAAIKHLWTYPYTPKMNAICERFNRTLREQFIEFNEILLFEDLALFNQKLAEYLVLYNSKRPHKALALMTPVEYILKENKNCNMWWTHTVC
178747..178899                     PHAGE_Entero_933W_NC_000924: host killer protein; -; phage(gi9632541)                2.63e-06            EscherichiacoliF2_18CMPQKYRLLSLIVICFTLLFFTWMIRDSLCELHIKQGSYELAAFLACNLKE
                                   PHAGE_Lactoc_bIL312_NC_002671: Csp; -; phage(gi13095918)                             3.01e-24            
complement(179580..179870)         PHAGE_Burkho_BcepC6B_NC_005887: putative prophage repressor protein; -; phage(gi48697234)     9.74e-06            EscherichiacoliF2_18CMEYKDPMHELLSSLEQIVFKDETQKITLTHRTTSCTEIEQLRKGTGLKIDDFARVLGVSVAMVKEWESRRVKPSSAELKLMRLIQANPALSKQLME
180035..180187                     FIG00641044: hypothetical protein; -                                                 N/A                 EscherichiacoliF2_18CMPIYLLPLLVCKDFENLTFCEGVNLWLQKKQRQYHFLTMKQQINLVSFSP
180304..181014                     Uncharacterized protein YiaF; -                                                      N/A                 EscherichiacoliF2_18CMATGKSCSRWFAPLAALLMVVSLSGCFDKEGDQRKAFIDFLQNTVMRSGERLPTLTADQKKQFGPFVSDYAILYGYSQQVNQAMDSGLRPVVDSVNAIRVPQDYVTQSGPLREMNGSLGVLAQQLQNAKLQADAAHSALKQSDDLKPVFDQAFTKVVTTPADALQPLIPAAQTFTQQLVMVGDYIAQQGTQVSFVANGIQFPTSQQASEYNKLIAPLPAQHQAFNQAWTTAVTATQ
complement(181064..182038)         2-ketoaldonate reductase, broad specificity (EC 1.1.1.215); -                        N/A                 EscherichiacoliF2_18CMKPSVILYKALPDDLLQRLQEHFTVHQVANLSPQTVDQNAAIFAEAEGLLGSNENVDAALLEKMPKLRATSTISVGYDNFDVDALTARKILLMHTPTVLTETVADTLMALVLSTARRVVEVAERVKAGEWTASIGPDWYGTDVHHKTLGIVGMGRIGMALAQRAHFGFNMPILYNARRHHKEAEERFNARYCDLDTLLQESDFVCLILPLTDETHHLFGAEQFAKMKSSAIFINAGRGPVVDENALIAALQKGEIHAAGLDVFEQEPLSVDSPLLSMANVVAVPHIGSATHETRYGMAACAVDNLIDALQGKVEKNCVNPHVAD
complement(182142..182801)         PHAGE_Bacill_G_NC_023719: gp249; -; phage(gi593777705)                               1.87e-09            EscherichiacoliF2_18CMKKRVYLIAAVVSGALAVSGCTTNPYTGEREAGKSAIGAGLGSLVGAGIGALSSSKKDRGKGALIGAAAGAALGGGVGYYMDVQEAKLRDKMRGTGVSVTRSGDNIILNMPNNVTFDSSSATLKPAGANTLTGVAMVLKEYPKTAVNVIGYTDSTGGHDLNMRLSQQRADSVASALITQGVDASRIRTQGLGPANPIASNSTAEGKAQNRRVEITLSPL

#### region 2 ####
complement(1472933..1474366)       PHAGE_Bacill_SP_10_NC_019487: levanase; -; phage(gi418489513)                        3.67e-30            EscherichiacoliF2_18CMTQSRLHAAQNALAKLHEHRGNTFYPHFHLAPPAGWMNDPNGLIWFNDRYHAFYQHHPMSEHWGPMHWGHATSDDMIHWQHEPIALAPGDDNDKDGCFSGSAVDDNGVLSLIYTGHVWLDGAGNDDAIREVQCLATSRDGIHFEKQGVILTPPEGIMHFRDPKVWREADSWWMVVGAKDPGNTGQILLYRGSSLREWTFDRVLAHADAGESYMWECPDFFSLGDQHYLMFSPQGMNAEGYSYRNRFQSGVIPGMWSPGRLFAQSGHFTELDNGHDFYAPQSFVAKDGRRIVIGWMDMWESPMPSKREGWAGCMTLARELSESNGKLLQRPVHEAESLRQQHQSISPRTISNKYVLQENAQAVEIQLQWALKNSDAEHYGLQLGTGMRLYIDNQSERLVLWRYYPHENLDGYRSIPLPQGETLALRIFIDTSSVEVFINDGEAVMSSRIYPQPEERELSLYASHGVAVVQHGALWQLG
complement(1474368..1474484)       hypothetical protein; -                                                              N/A                 EscherichiacoliF2_18CMSWLTLTFVIFIAFMKVRDFIFIKVNVNNSPNLLNQDD
1474582..1475496                   Fructokinase (EC 2.7.1.4); -                                                         N/A                 EscherichiacoliF2_18CMSAKVWVLGDAVVDLLPESDGRLLPCPGGAPANVAVGIARLGGISGFIGRVGDDPFGALMQRTLLTEGVDITYLKQDEWHRTSTVLVDLNDQGERSFTFMVRPSADLFLETTDLPCWRHGEWLHLCSIALSAEPSRTSAFTAMTAIRHAGGFVSFDPNIREDLWQDEHLLRLCLRQALQLADVVKLSEEEWRLISGKTQNDRDICALAKEYEIAMLLVTKGAEGVVVCYRGQVHHFAGMSVNCVDSTGAGDAFVAGLLTGLSSTGLSTDEREMRRIIDLAQRCGALAVTAKGAMTALPCRQELE
1475568..1476815                   Sucrose permease, major facilitator superfamily; -                                   N/A                 EscherichiacoliF2_18CMALNIPFRNAYYRFASSYSFLFFISWSLWWSLYAIWLKGHLGLTGTELGTLYSVNQFTSILFMMFYGIVQDKLGLKKPLIWCMSFILVLTGPFMIYVYEPLLQSNFSVGLILGALFFGLGYLAGCGLLDSFTEKMARNFHFEYGTARAWGSFGYAIGAFFAGIFFSISPHINFWLVSLFGAVFMMINMCFKDQDHQCVAADAGGVKKEDFIAVFKDRNFWVFVIFIVGTWSFYNIFDQQLFPVFYAGLFESHDVGTRLYGYLNSFQVVLEALCMAIIPFFVNRVGPKNALLIGVVIMALRILSCALFVNPWIISLVKLLHAIEVPLCVISVFKYSVANFDKRLSSTIFLIGFQIASSLGIVLLSTPTGILFDHAGYQTVFFAISGIVCLMLLFGIFFLSKKREQIVMETPVPSAI
complement(1477345..1477545)       PHAGE_Entero_HK633_NC_019719: hypothetical protein; -; phage(gi428782548)            5.50e-44            EscherichiacoliF2_18CMQHELQPDSLVDLKFIMADTGFGKTFIYDRIKSGDLPKAKVIHGRARWLYRDHCEFKNKLLSRANG
1477565..1477580                   attL                                                                                 N/A                 GGAATCGAACCTGCAA
complement(1477677..1477856)       PHAGE_Entero_UAB_Phi20_NC_031019: recombination endonuclease subunit; -; phage(gi100054)     1.23e-34            EscherichiacoliF2_18CMSCPKCGSGNIAKEKTMRGWSGDYVCCDCGYNDSKDAFGERGKNEFVKINKEREGNEKS
complement(1477953..1478693)       PHAGE_Entero_cdtI_NC_009514: Valyl-tRNA synthetase; -; phage(gi148609417)            8.36e-51            EscherichiacoliF2_18CMTTITKERLLTIKQWRETYGPGSNVVLPAEEAEELARIALASLEAKPIGAFHIAEQKVDGTSDYLKDGEWPIDNGIIEVYAVPPAPVPLTEVQRAMLHDMDVEISAELEEEEEIYRDGIRKCIAALRYHHKRAETCSNGYTGSTLEEDTLKSINFLKRNNIAAMLHGAEPVTTAYKLPDGWISCSERMPNDKQYVWCWGKSYGWTECNTFEGYYDWSRNKWWAVTDDGEEPASKVTHWMPLPEPPL
complement(1478695..1479381)       PHAGE_Stx2_c_86_NC_008464: hypothetical protein; -; phage(gi116222039)               1.33e-159           EscherichiacoliF2_18CMSEINYQALREKAEKATKGSYIVGHTSVNQHGNLTGVFVCQKWKGEPGGVIAECHVNCLIESDDQAYANAEFIAEANPATVLALLDEQERNQQYIKRRDQENEEIALTVGKLRVELEAAEKRNAKLQSENAYIRNRYKELDLLIGKNILVMQAAIIEWQSTGDAKSGLAWIYNTLFGPGELPDESEKDAQAYFNRKYAPIDEKLMALHKWFWEQSEAERAAGICIKGE
complement(1479378..1479599)       PHAGE_Escher_PA28_NC_041935: hypothetical protein; -; phage(gi100016)                4.97e-45            EscherichiacoliF2_18CMADIIDSASEIEELQRNTAIKMRRLNYQTVSATHCCECGDPIDERRRLAVQGCRTCASCQEDLELISKQRGSK
complement(1479698..1479913)       PHAGE_Escher_PA28_NC_041935: hypothetical protein; -; phage(gi100017)                9.85e-47            EscherichiacoliF2_18CMTPQQENALRSIARQANSEIKNARQQFPDKNVDDICRSVLKKHRETVTLMGFTPTHLSLAIGMLNGVFKER
complement(1479990..1480181)       PHAGE_Stx2_c_1717_NC_011357: hypothetical protein; -; phage(gi209447135)             5.37e-39            EscherichiacoliF2_18CMHKASPVELRTSIEMAHSLAQIGVRFVPIPVETDEEFHTLAASLSQKLEMMAAKAEANERDPA
complement(1480154..1480336)       PHAGE_Entero_DE3_NC_042057: hypothetical protein; -; phage(gi100011)                 2.36e-37            EscherichiacoliF2_18CMKHPHDNIRVGAITFVYSVTKRGWVFPGLSVIRNPLKAQRLAEEINNKRGAVCTKHLLLN
complement(1480333..1481013)       PHAGE_Entero_BP_4795_NC_004813: putative exonuclease; -; phage(gi157165997)          7.06e-170           EscherichiacoliF2_18CMTPDIILQRTGIDVRAVEQGDDAWDKLRLGVITASEVHNVIAKPRSGKKWPDMKMSYFHTLLAEVCTGVAPEVNAKALAWGKQYENDARTLFEFTSGVNVTESPIIYRDESMRTACSPDGLCSDGNGLELKCPFTSRDFMKFRLGGFEAIKSAYMAQVQYSMWVTRKDAWYFANYDPRMKREGLHYVVVERDENYMASFDEMVPEFIEKMDEALAEIGFVFGEQWR
complement(1481010..1481795)       PHAGE_Entero_933W_NC_000924: Bet protein; -; phage(gi9632480)                        0.0                 EscherichiacoliF2_18CMSTALATLAGKLAERVGMDSVDPQELITTLRQTAFKGDASDAQFIALLIVANQYGLNPWTKEIYAFHDKQNGIVPVVGVDGWSRIINENQQFDGMDFEQDNESCTCRIYRKDRNHPICVTEWMDECRREPFKTREGREITGPWQSHPKRMLRHKAMIQCARLAFGFAGIYDNDEAERIVENTAYTAERQPERDITPVNDETMQEINTLLIALDKTWDDDLLPLCSQIFRRDIRASSELTQAEAVKALGFLKQKATEQKVAA
complement(1481801..1482097)       PHAGE_Escher_PA28_NC_041935: DNA helicase; -; phage(gi100021)                        4.29e-67            EscherichiacoliF2_18CMNAYYIQDRLEAQSWARHYQQIAREEKEAELADDMEKGLPQHLFESLCIDHLQRHGASKKAITRAFDDDVEFQERMAEHIRYMVETIAHHQVDIDSEV
complement(1482173..1482316)       PHAGE_Stx2_c_86_NC_008464: putative host killing protein Kil; -; phage(gi116222047)     7.07e-28            EscherichiacoliF2_18CMDQTLMAIQTKFTIATFIGDEKMFREAVDAYKKWILMLKLRSSKSIH
complement(1482285..1482449)       PHAGE_Entero_DE3_NC_042057: hypothetical protein; -; phage(gi100016)                 5.29e-34            EscherichiacoliF2_18CMQYAIAGWPVAGCPSESLLERITRKLRDGWKRLIDILNQPGVPKNGSNTYGYPD
complement(1482522..1482890)       PHAGE_Entero_DE3_NC_042057: hypothetical protein; -; phage(gi100017)                 2.15e-84            EscherichiacoliF2_18CMSNIKKYIIDYDWKASIEIEIDHDVMTEEKLHQINNFWSDSEYRLNKHGSVLNAVLIMLAQHALLIAISSDLNAYGVVCEFDWNDGNGQEGWPSMDGSEGIRITDIDTSGIFDSDDMTIKAA
complement(1483041..1483511)       PHAGE_Escher_PA28_NC_041935: DNA primase subunit; -; phage(gi100025)                 1.35e-114           EscherichiacoliF2_18CMTKSWSVPFPESETEHDGMPVFWRFQATVEEDGIKIFALQYIAFHQTEHYAWLVPAHWIVNFKPAPNQWLQEWKQRRNRYAIKKVAKNAERSFAFPTKKLAIESLLRRKKYHLMRIKQDLAVVSTLVDGMKNIDTSTPDIEYNFGHNQETENWVFY
complement(1483570..1483953)       PHAGE_Entero_933W_NC_000924: antitermination protein N; -; phage(gi9632486)          1.50e-89            EscherichiacoliF2_18CMTRRTQFKGNSRSRRRERLKAKALANGVLAREEAISSEVLHRPTLSRAQIQAKGTHETPDRIEDAKPIKFMAQDVIWQQKEYRRNLERAAIVYANEFGHKQPETGVCLPNVAIYAAGYRKSKQLTAR
complement(1484425..1484829)       PHAGE_Entero_BP_4795_NC_004813: hypothetical protein; -; phage(gi157166005)          1.15e-94            EscherichiacoliF2_18CMKIELISKKVERLVMTRLEGDSTAKKAIKTTVNLNNELYTNVKDSKLFRVRYFASVTIEGRLEMDITYDFDFRSEDDFSHEMAKSYEVRSIAPNMAYPYIKTYAEQIILMSNLGRFTLPYFDFLANPMETNSNK
complement(1484826..1485482)       PHAGE_Entero_BP_4795_NC_004813: hypothetical protein; -; phage(gi157166006)          1.28e-160           EscherichiacoliF2_18CMNRTSWRIIKNSEEHAAAMERLIELASSDLQPGTEDFDEFELLGLLIEHYESREFPMDKPDPIEAIKFRMDQQGLSYADMKQYIGSASKVSEVLNRKRPLSLSMIRRLHDGLGIPADILIQDMSAIEWSLVDAEEEETAMTSVIARCESAVTSPSAYFAEKATESYFSKMLFSAVRGNGKCKEKRNVFSLISNLSSSFTAASNLNDEMTSDGNYLLLP
complement(1485903..1486607)       PHAGE_Entero_BP_4795_NC_004813: putative repressor protein CI; -; phage(gi157166008)     1.13e-173           EscherichiacoliF2_18CMENKDIRKSNLAFLLDEHKKIAGNTNASFADKLGVSPSQLTQVSGEKSTRNIGDKLARKFEAALGLPNGWLDLVHDVTPIASCSDSLTFVGQVRKGLVRVVGEAILGVDGAIEMTEERDGWLKIYSDDPDAFGLRVKGDSMWPRIKSGEYVLIEPNTKVFPGDEVFVRTVEGHNMIKVLGYDRDGEYQFTSINQDHRPITLPYHQVAKVEYVAGILKQSRHLDDIEAREWLKSS
1486721..1486954                   PHAGE_Entero_BP_4795_NC_004813: putative regulatory protein Cro; -; phage(gi157166009)     1.04e-49            EscherichiacoliF2_18CMSNELLRWRKEASSEEWKRLAALAKTSVGYLDQIAYGFRRASPDKANAIEEATRNFTGYKPVKKENLVFVSRRASAA
complement(1487160..1488047)       PHAGE_Escher_PA28_NC_041935: hypothetical protein; -; phage(gi100053)                0.0                 EscherichiacoliF2_18CMPLLDKLREQYGVGPVCSELHIAPSTYYHCQQQRHHPDKRSARAQHDDWLKKEIQRVYDENHQVYGVRKVWRQLLREGIRVARCTVARLMAVMGLAGVLRGKKVRTTVSRKAVAACDRVNRQFVAERPDQLWVADFTWVSTWQGFVYVAFIIDVFAGYIVGWQVSSSMETTFVLDALEQALWARRPSGTIHHSDKGSQYVSLAYTQRLKEAGLLASTGSTGDSYDNAMAESINGLYKAEVIHRKSWKNRTEVELATLTWVDWYNNRRLLERLGHIPPAEAEKAYYASIGNNDLAA
complement(1488047..1488373)       PHAGE_Entero_BP_4795_NC_004813: putative transposase OrfA protein of IS629; -; phage(gi157166066)     8.22e-75            EscherichiacoliF2_18CMTKNTRFSPEVRQRAIRMVLESQDEYDSQWAAICSIAPKIGCTPETLRVWVRQHERDTGSGDGGLTTAERQRLKELERENRELRRSNDILRQASAYFAKAEFDRLWKK
1488501..1488695                   PHAGE_Escher_PA28_NC_041935: loader of DNA helicase; -; phage(gi100045)              2.09e-37            EscherichiacoliF2_18CMTFTVKTIPDMLLEAYGNQTEVARILNCNRATVRKYIGDKEGKKHAVVNGVLMVHRGWGKDTDA
1488646..1489122                   PHAGE_Entero_933W_NC_000924: antitermination protein Q; -; phage(gi9632505)          3.35e-109           EscherichiacoliF2_18CMASLWFIADGVKILMRDIRQVLERWGAWAANNHEDVTWSPIAAGFKGLIPEKVKSRPQCCDDDAMIICGCMARLNRNNSDLHDLLVDYYVLGETFMALARKHGCSDTCIGKRLHKAEGIVEGMLMMLGVRLEMDRYVERELPGGRTSVFYQRKNSLRS
1489371..1489523                   PHAGE_Escher_PA28_NC_041935: dsDNA binding protein; -; phage(gi100047)               1.16e-26            EscherichiacoliF2_18CMPASPSGWLFYVRSVKAAMSLGRRAIGVELETERFEQTVREVQDLVSQNG
1489564..1489639                   tRNA                                                                                 N/A                 GGCCCTTTAGCTCAGTGGTGAGAGCGAGCGACTCATAATCGCCAGGTCGCTGGTTCAAATCCAGCAAGGGCCACCA
1489742..1489818                   tRNA                                                                                 N/A                 GCGTTGTTAGCTCAGCCGGACAGAGCAATTGCCTTCTAAGCAATCGGTCAGTGGTTCGACTCCACTACAACGCGCCA
1489988..1490419                   PHAGE_Erwini_vB_EamM_ChrisDB_NC_031126: DNA topoisomerase medium subunit; -; phage(gi100004)     6.34e-63            EscherichiacoliF2_18CMFGIFKKKTRRAAAEIKKFEKRDLAQAVINAAYLVAYADGECEASEKAKIEQVLRNQPALSAFTSEINAISATIIGQLDTNFKIGRRAALREIEDVKHDTREAEDVLDVAVAIAEADGEIEPEERKVLEEIAGVLGLRLENHL
1490416..1490583                   PHAGE_Escher_Pollock_NC_027381: hypothetical protein; -; phage(gi849254797)          1.39e-14            EscherichiacoliF2_18CMTVKLRLAVAALLLFLVVMVDFTSRIMSVLADGVLVCGIVVLLWPVIKRNSLHNA
1490990..1492840                   PHAGE_Entero_YYZ_2008_NC_011356: hypothetical protein; -; phage(gi209427766)         0.0                 EscherichiacoliF2_18CMTFKHYDVVRAASPSDLAEKLTHKLKEGWQPYGGPVAITPYTLMQAVAIEGDPQVGPSSEPDWFYVVVLAGQSNGMAYGEGLPLPDSYDAPDPRIKQLARRSTVTPGGESCTYNDIIPADHCLHDVQDMSTLNHPKADLSKGQYGCVGQGLHIAKKLLPYIPNNAGILLVPCCRGGSAFTQGAEGTFSADTGASQDSARWGVGKPLYQDLIARTKAALQKNPKNVLLAVCWMQGEFDMSAATHAQQPALFTAMLTQFRADLSVFNAQCHGGSAADVPWICGDTTYYWKNTYATQYDTVYGGYKNRESEGVYFVPFMTDGNGVNTATNAPAEDPDIPASGYYGAASRTNGNQVSSNRPTHFSSWARRSIIPDRLATAILNAAGRTSAFISGKAPEIKPSPGGNTPSGPSADTSVRTISLLPAAGEAAAQGWSIKDGGIQLSDGVFKITKQSNKTWSLTHPVDDAITLLTQGGRLTCKFRLSGALTNNQFGLGIYLYTDAPVPDGVAMTGTGNPFLMSYFTQTTDGRVNLMHHRKAGNTKLGEFGDYGNDWQTLELVFTAGSATVTPKLNGVAGPAFQVIKDSLTLGLNALTLTDVTKNAAYGVEIESLVLEINAPAA
1493286..1493492                   PHAGE_Stx2_c_1717_NC_011357: holin protein S-like protein; -; phage(gi209447171)     2.21e-42            EscherichiacoliF2_18CMEKITTGVSYTTSAVGTGYWLLQLLDKVSPSQWVAIGVLGSLLFGLLTYLTNLYFKIKEDKRKAARGE
1493492..1493989                   PHAGE_Entero_cdtI_NC_009514: lysin; -; phage(gi148609440)                            5.09e-117           EscherichiacoliF2_18CMPPSLRKAVAAAIGGGAVAIASVLITGPSGDDGLEGVSYIPYEDIVGVWTVCHGHTGKDIMPGKTYTEAECKALLNKDLATVARQINPYIKVDIPETTRGALYSFVYNVGAGNFRTSTLLRKINQGDIKGACDQLRRWTYAGGKQWKGLMTRREIEREVCLWGQQ
1493986..1494423                   PHAGE_Salmon_epsilon34_NC_011976: Rz lysis protein; -; phage(gi221328684)            3.06e-97            EscherichiacoliF2_18CMSRVTAIIYVLVICLIVCLSWAVNHYRDNAIAYKEQRDKATSIIADMQKRQRDVAELDARYTKELADANATIESLRADVSAGRKRLQVAATCAKSTTGASGMGNGETPGLTADAELNYYRLRSGIDRITAQVNYLQEYIRTQCLR
1494619..1494750                   FIG00230028: hypothetical protein; -                                                 N/A                 EscherichiacoliF2_18CMALKQPSDEKLPCSVFGGCSLEDAKHEIIQKMAEKIPKIIEGK
complement(1495006..1495146)       hypothetical protein; -                                                              N/A                 EscherichiacoliF2_18CMREYGDDTVHSYVRLKCLYQIWVTQSAIVGSGCGDDVKQAHLDYLN
1495446..1495772                   Partial tonB-like membrane protein encoded within prophage CP-933N; -                N/A                 EscherichiacoliF2_18CMKRNLPLIILLSSLVMGCTQHKTDMPRQLVKALPQYPAYAAANYIKGRVDVKFDIGADGTVTRIEFIRSEPHHLFDEQVVKAMAKWRFEKDKPRKGVKKTFIFSPSAP
complement(1495905..1496045)       PHAGE_Entero_BP_4795_NC_004813: hypothetical protein; -; phage(gi157166037)          7.86e-14            EscherichiacoliF2_18CMINQIHIALERKGSGNFSAWVIEACRRRLATDAKHLRPASMKNNEK
1496473..1497018                   PHAGE_Entero_DE3_NC_042057: RecA-like recombination protein; -; phage(gi100035)      1.28e-128           EscherichiacoliF2_18CMEVNKKQLADIFGASIRTIQNWQEQGMPVLRGGGKGNEVLYDSAAAIKWYAERDAEIENEKLRREVEELRQASETDLQPGTIEYERHRLTRAQADAQELKNARDSAEVVETAFCTFVLSRIAGEIASILDGIPLSVQRRFPELENRHVDFLKRDIIKAMNKAAALDELIPGLLSEYIEQSG
1496993..1498918                   PHAGE_Entero_DE3_NC_042057: DNA polymerase; -; phage(gi100036)                       0.0                 EscherichiacoliF2_18CMNISNSQVNRLRHFVRAGLRSLFRPETQTAVEWADANYYLPKESAYQEGRWETLPFQRAIMNAMGSDYIREVNVVKSARVGYSKMLLGVYAYFIEHKQRNTLIWLPTDGDAENFMKTHVEPTIRDIPSLLALAPWYGKKHRDNTLTMKRFTNGRGFWCLGGKAAKNYREKSVDVAGYDELAAFDEDIEQEGSPTFLGDKRIEGSVWPKSIRGSTPKVRGTCQIERAASESPHFMRFHVACPHCGEEQYLKFGDKETPFGLKWTPDDPSSVFYLCEHNACVIRQQELDFTDARYICEKTGIWTRDGILWFSSSGEEIEPPDSVTFHIWTAYSPFTTWVQIVKDWMKTKGDTGKRKTFVNTTLGETWEAKIGERPDAEVMAERKEYYSAPVPDRVAYLTAGIDSQLDRYEMRVWGWGPGEESWLIDRQIIMGRHDDEQTLLRVDEAINKTYTRRNGAEMSVSRICWDTGGIDPTIVYERSKKHGLFRVIPIKGASVYGKPVASMPRKRNKNGVYLTEIGTDTAKEQIYNRFTLTPEGDEPLPGAVHFPNNPDIFDLTEAQQLTAEEQVEKWVDGRKKILWDSKKRRNEALDCFVYALAALRISISRWQLDLSALLASLQEEDGAATNKKTLADYARALSGEDE
1498915..1499121                   PHAGE_Entero_DE3_NC_042057: hypothetical protein; -; phage(gi100037)                 2.25e-42            EscherichiacoliF2_18CMTRQEELAAARAALHDLMTGKRVATVQKDGRRVEFTTTSVSDLKKYIAELEVQTGMTQRRRGPAGFYV
1499118..1500719                   PHAGE_Entero_DE3_NC_042057: hypothetical protein; -; phage(gi100038)                 0.0                 EscherichiacoliF2_18CMKMSTIPTLLGPDGMTSLREYAGYHGGGSGFGGQLRAWNPPGESVDAALLPNFTRGNARADDLVRNNGYAANAIQLHQDHIVGSFFRLSHRPSWRYLGIGEEEARAFSREVEAAWKEFAEDDCCCIDVERKRTFTMMIREGVAMHAFNGELFVQATWDTRPSRLFRTQFRMVSPKRISNPNNTGDSRNCRAGVQINDSGAALGYYVSEDGYPGWMPQKWTWIPRELPGGRASFIHVFEPVEDGQTRGANVFYSVMEQMKMLDTLQNTQLQSAIVKAMYAATIESELDTQSAMDFILGANSQEQRERLTGWIGEIAAYYSAAPVRLGGAKVPHLMPGDSLNLQTAQDTDNGYSVFEQSLLRYIAAGLGVSYEQLSRNYAQMSYSTARASANESWAYFMGRRKFVASRQASQMFLCWLEEAIVRRVVTLPSKARFSFQEARSAWGNCDWIGSGRMAIDGLKEVQEAVMLIEAGLSTYEKECAKRGDDYQEIFAQQVRETMERRAAGLKPPAWAAAAFESGLRQSTEEEKSDSRAA
1500700..1502019                   PHAGE_Entero_DE3_NC_042057: RegA; -; phage(gi100039)                                 0.0                 EscherichiacoliF2_18CMTAELRNLPHIASMAFNEPLMLEPAYARVFFCALAGQLGISRLTDAVSGDSLTAQEALATLALSGDDDGPRQARSYQVMNGIAVLPVSGTLVSRTRALQPYSGMTGYNGIIARLQQAASDPMVDGILLDMDTPGGMVAGAFDCADIIARVRDIKPVWALANDMNCSAGQLLASAASRRLVTQTARTGSIGVMMAHSNYGAALEKQGVEITLIYSGSHKVDGNPYSHLPDDVRETLQYRMDATRQMFAQKVSAYTGLSVQAVLDTEAAVYSGQEAIDAGLADELVNSTDAITVMRDALDARKSRLSGGRMTKETQSTTVSATASQADVTGVVPAMEGENASAAQPDVNAQITAAVAAENSRIMGILNCEEAHGREEQARVLAETPGMTVETARRILAAAPQSAQARSDTALDRLMQGAPAPLAAGNPASDAVNDLLNTPV
1502029..1502361                   PHAGE_Entero_DE3_NC_042057: clamp-loader subunit; -; phage(gi100040)                 7.06e-73            EscherichiacoliF2_18CMTSKETFTHYQPLGNSDPAHTATAPGGLSAKAPAMTPLMLDTATRKLVAWDGTTDGAAVGILAVAADQTSTTLTFYKSGTFRYEDVLWPEAASDETKKRTAFAGTAISIV
1502417..1503442                   PHAGE_Entero_DE3_NC_042057: clamp-loader subunit; -; phage(gi100041)                 0.0                 EscherichiacoliF2_18CMSMYTTAQLLAANEQKFKFDPLFLRLFFRESYPFTTEKVYLSQIPGLVNMALYVSPIVSGEVIRSRGGSTSEFTPGYVKPKHEVNPQMTLRRLPDEDPQNLADPAYRRRRIILQNMRDEELAIAQVEEMQAVSAVLKGKYTMTGEAFDPVEVDMGRSVANNITQSGGTEWSKRDKSTYDPTDDIEAYALNASGVVNIIVFDPKGWALFRSFKAVRDKLDTRRGSHSELETAVKDLGKAVSYKGMYGDVAIVVYSGQYVENGVKKNFLPDNTMVLGNTQARGLRTYGCIQDADAQREGINASARYPKNWVTTGDPAREFTMIQSAPLMLLADPDEFVSVQLA
1503484..1503879                   PHAGE_Entero_DE3_NC_042057: sliding clamp DNA polymerase; -; phage(gi100042)         5.50e-75            EscherichiacoliF2_18CMTKDELIARLRSLGEQLNRDVSLTGTKEELALRVAELEEELDDTDDAAGQDTSVSPENALTGHENEVVSAQTDTVTDTAALVTVVALVTLHTDALHATRDEPVAFVLPGTAFRVSAGVAAEMTERGLARMQ
1503891..1504244                   PHAGE_Entero_DE3_NC_042057: RNA polymerase binding protein; -; phage(gi100043)       3.09e-79            EscherichiacoliF2_18CMADFDNLFDAAIARADETIRGYMGTSATMTSGEQSGAVIRGVFDDPENISYAGQGVRVEGSSPSLFVRTDDVRQLRRGDTLTIGEENFWIDRISPDDGGSCHLWLGRGVPPAVNRRR
1504256..1504834                   PHAGE_Entero_DE3_NC_042057: ssDNA binding protein; -; phage(gi100044)                7.59e-132           EscherichiacoliF2_18CMAIKGLEQAVENLSRISKTAVPGASAMAINRVASSAISQSASQVARETKVRRKLVKERARLKRATVKNPQARIKVNRGDLPVIRLGNARVVLSRRRRRKKGQRSSLKGGGSVLVVGNRRIPGAFIQQLKNGRWHVMQRVAGKNRYPIDVVKIPMAVPLTTAFKQNIERIRRERLPKELGYALQHQLRMVIKR
1504831..1505226                   PHAGE_Entero_DE3_NC_042057: loader of DNA helicase; -; phage(gi100045)               3.71e-84            EscherichiacoliF2_18CMKHTELRAAVLDALEKHDTGATLFDGRPAVFDEADFPAVAVYLTGAEYTGEELDSDTWQAELHIEVFLPAQVPDSELDAWMESRIYPVMSDIPALAGLITTMVTQGYEYRRDDDMALWSSADLTYSITYEM
1505234..1505986                   PHAGE_Entero_DE3_NC_042057: late promoter transcription; -; phage(gi100046)          9.38e-139           EscherichiacoliF2_18CMATPNPLEPVKGAGTTLWVYTGKGDAYANPLSDDDWQRLAKVKDLTPGEMTAEPYDDNYLDDEDADWTATGQGQKSAGDTSFTLAWKPGEEGQKGLIGWFESGDVRAYKIRFPNGTVDVFRGWVSSIGKAVTAKEVITRTVKVTNVGKPSVAEERSKITPVTAIKVTPTSGTVAKGKTTTLTVSFEPESATDKTFRAVSADPSKATISVKDMTITVNGVATGKVQIPVVSGNGQFAAVAEVTVTEAGAAG
1506000..1506422                   PHAGE_Entero_DE3_NC_042057: dsDNA binding protein; -; phage(gi100047)                1.15e-30            EscherichiacoliF2_18CMFLKTEQFEYNGVSVTLSELSALQRFDYIKFVSDAEQQETTKHDVVHINQRYLETASLLVAMSLWHSHSLKGTLASPETEMQQIRREVMLGWPADALNQATNRVLYLSGMLDNRHDADPEQTGKAEATEPVTSKKHSKAS
1506449..1506862                   PHAGE_Entero_DE3_NC_042057: rnaseH; -; phage(gi100048)                               9.26e-57            EscherichiacoliF2_18CMGRPDWRAMLAGMTSTEYADWRRFYCTHYFQDTQLDAHFSGLMYAVLSLFFGDPDMHPADFSLLAPACEEEQTEMPDEEEMLMQKATGVAGGVRFGGDGGRDISPSADVVDVSEDDVALMMASAGISGGVRYVPASG
1506843..1509455                   PHAGE_Entero_DE3_NC_042057: RNA polymerase sigma factor; -; phage(gi100049)          0.0                 EscherichiacoliF2_18CMSQPAGDLVIDLSLDAARFDEQMARVHRHFSSLEADARKTASTVEQGLSRQALAAQKAGISVGQYKAAMRTLPAQFTDIVTQLAGGQNPFLIMLQQGGQISDSFGGPLSLLTLLKEELLGIRDASESSEESLSDTANALAENARNAGELGRFMSVARVAAGGGVAVLAALAAAAWQAEQADRALLRSLILTGGAAATTTAELWKMAGVISDEAGGGIRQAAENLARLAESGKYTAGQLRIMGETSQRWLQTVGDDAGKVEKAFEGIAADPVKALASLNQQYNFLSVSQLRHIDELERTKGKQAAVTEAMSLFADVMNARLEQLDKAATPVEKIWDDVKTWTSDAWAWIGDHTLGALSLITDVVAGTVEQVKLLLVQGDLALAEFIQSAWETTKNVPGVGALFGELAEENRVFIEKTKRDELALRKSIAERDARIRQGEMGYINRSRATGVSKGPGQQEAVSRLAEELTGKKHTSPKTRSAGEREEEQAREALLALEAELRTLEKHSGANEKISRQRRDLWKAESQYAVLKEAATKRQLSWQEKSLLAHEKETLEYKRQLADLGDKVEHQKRLNELAQQAVRFEEQQSAKQAAISAKARGLTDRQAQRESEAQRLRDVYGDNPQALARVTGALKQTWADEDMLRGDWLAGLKSGWGEWAESATDSFSQVKSVATQTFDGIAQNMAAMLTGSEQNWRGFTRSVLSMLTEIFLKQAMVGIVGSIGSAMGGAFGGGASASTGTAIQAAAANFHFATGGFTGTGGKYEPAGIVHRGEFVFTKEATSRIGVGNLYRLMRGYAEGGYVGGAGSPAQMRRTEGINFNQNNHVVIQNDGTNGQAGPQLMKAVYDMARKGAQDEIQAQMRDGGVFSGGRR
1509452..1509781                   PHAGE_Entero_DE3_NC_042057: hypothetical protein; -; phage(gi100050)                 3.07e-61            EscherichiacoliF2_18CMKTFRWKVKPDMEVNSQPSVREVRFGDGYSQRMAAGLNADLKTYRVTLSVTREEARHLEAFLAEHGGWKAFLWTPPYAWRQIKVTCAAWSSRVRMLRVEFSAEFKQVVN
1509781..1510479                   PHAGE_Entero_DE3_NC_042057: hypothetical protein; -; phage(gi100051)                 7.22e-136           EscherichiacoliF2_18CMQDIHEESLNESVKSEQSPRVVLWEIDLTVQGGERYFFCNELNEKGEAVTWQGRQYQAYPIDGSGFEMNGKGSSARPSLTVSNLFGLVTGMAEDLQSLVGATVVRRRVYARFLDAVNFVAGNPEADPEQELSDRWVVEQMSELTAMTASFVLATPTETDGALFPGRIMLANTCMWDYRGDECGYNGPAVADEFDNPTTDIRKDRCSKCMRGCEMRGMVANFGGFLSINKLSQ
1510485..1511228                   PHAGE_Entero_BP_4795_NC_004813: putative tail fiber component; -; phage(gi157166055)     2.07e-178           EscherichiacoliF2_18CMTQTESVILAHTRRCVPAESCGFVVRTPEGERYLPCVNISAEPEAYFRIAPEDWLRAEMQGEIVALVHSHPGGLPWLSEADRRLQIKSALSWWLVCRGDIHKFRCVPHLTGRRFEHGVTDCYTLFRDAYHLAGIDMPDFEREDDWWRNGQNLYLDNMEATGFYRVPLSSAQAGDILLCCFGASVPNHAAIYCGNGELLHHLPEQLSKRERYSEKWQRRTHSVWRHRHWSASAFTGIYNDLVAASACM
1511225..1511806                   PHAGE_Entero_BP_4795_NC_004813: putative tail component; -; phage(gi157166056)       3.31e-136           EscherichiacoliF2_18CMNTAAEAIRALSLQVPGFRRQMNEGWYQIRIAGDDTAPEAVYARLHEQLGEGTVIHIVPRLAGAGKGGLQIVLGAAAIVGSFFTAGASMALWGSALAAGGFSATTMLFSLGASMILGGVAQMLAPKPKTPEYRATDNGKQNTYFSSLDNMIAQGNPMPVPYGEMLVGSRRISQDISTRDEGGDGKVVVIGRQG
1512053..1515442                   PHAGE_Entero_DE3_NC_042057: recombination endonuclease subunit; -; phage(gi100054)     0.0                 EscherichiacoliF2_18CMGKGGGKGHTPREAKDNLKSTQMMSVIDAIGEGPVEGPVKGLQSILVNKTPLTDTDGNPVIHGVTAVWRAGEQEQTPPEGFESSGAETALGVEVTKAKPVTRTITSANIDRLRVTFGVQSLLETTSKGDRNPSSVRLLIQLQRNGNWVTEKDVTINGKTTSQYLASVILENLPERPFNIRMVRETADSTSDQLQNKTLWSSYTEIIDVKQCYPNTAIVGLQVDAEQFGGQQMTVNYHIRGRIIQVPSNYDPEKRTYSGIWDGSLKPAYSNNPAWCLWDMLTHPRYGMGKRLGAADVDKWALYAIGQYCDQTVPDGFGGTEPRMTFNAYLSQQRKAWDVLSDFCSAMRCMPVWNGQTLTFVQDRPSDVVWPYTNCDVVVDDNGVGFRYSFSALKDRHTAVEVNYTDPQNGWQTSTELVEDPEAILRYGRNLLKMDAFGCTSRGQAHRAGLWVIKTGLLETQTVDFTLGSQGLRHTPGDIIEICDNDYAGTMTGGRILSIDAASRTLTLDREVTLPETGAATVNLINGSGKPVSVAITAHPAPDRIQVSTLPDGVETYGVWGLSLPSLRRRLFRCVSIRENTDGTFAITAVQHVPEKEAIVDNGASFEPQSGTLNSVIPPAVQHLTVEVSAADGQYLAQAKWDTPRVVKGVRFSLRLTSGSGEDSRLVTTAITADTEHRFSGLPLGEYTLTVRAINSYGQQGEPATTTFRINAPEVPATIELTPGYFQITAVPRLAVYDPTVQFEFWFSETRITDIRQVETTARYLGTGLYWIAASINIKPGHDYYFYIRSVNTVGKSAFVEAVGRASDDAEGYLDFFKGKITESHLGKELLEKVDLTEDNASRLDEFSKEWKDANDKWNAMWGVKIEQTKDGKHYVAGIGLSMEDTEEGKLSQFLVAANRIAFIDPANGNETPMFVAQGNQIFMNDVFLKRLTAPTITSGGSPPAFSLTPDGKLTAKNADISGSVNANSGTLNNVTINENCRVLGKLSANQIEGDLVKTVGKAFPRDSRAPERWPSGTITVRVYDDQPFDRQIVIPAVAFSGAKHEREHTDIYSSCRLIVRKNGAEIYNRTALDNTLIYSGVIDMPAGHGHMTLEFSVSAWLVNNWYPTASISDLLVVVMKKSTAGISIS
1515510..1516109                   PHAGE_Entero_BP_4795_NC_004813: outer membrane protein Lom precursor; -; phage(gi157166058)     3.58e-142           EscherichiacoliF2_18CMRKLYAAILSAAICLAVSGAPAWASEHQSTLSAGYLHVSTNVPGSDELNGINVKYRYEFTDTLGMVTSFSYAGDKNRQLTHYSDTRWHEDSVRNRWFSVMAGPSVRVNEWFSAYAMAGVAYSRVSTFSGDYLRVTDNKGKTHDVLTGSDDGRHSNTSLAWGAGVQFNPTESVAIDIAYEGSGSGDWRTDGFIVGVGYKF
1516174..1517487                   PROPHAGE_Escher_Sakai: putative tail fiber protein; -; phage(gi15832195)             0.0                 EscherichiacoliF2_18CMAVKISGVLKDGTGKPVENCTIQLKARRTSSTVVVNTVASENPDEAGRYSMDVEYGQYSVILLVEGFPPSHAGTITVYEDSQPGTLNDFLGAMTEDDVRPEALRRFELMVEEAARHAEEAKKNAGEAETSARNAGISASQAEASAGNADTSAGDASESARQAAESAAAAKQSEEASSSSASAAAQKASESSQSAAEAELSRKTAESAAGNAARDATTATEKARESAESAQSAEQSRIAAEEAVNRIPTVVGPPGPKGEQGPAGPQGPKGDKGERGDTGPVGATGERGPGGDTGPAGPQGPKGDRGERGETGLTGNAGPQGPKGDTGAAGPAGPQGPKGETGAAGPVGATGPQGPKGDPGETQIRFRLGPASIIETNSNGWFPDTDGALITGLTFLDPKDATRVQGFFQHLQVRFGDGPWQDVKGLDEVGSDTGRTGE
1517489..1517758                   PHAGE_Entero_YYZ_2008_NC_011356: hypothetical protein; -; phage(gi209427794)         5.73e-58            EscherichiacoliF2_18CMNILKKLMQRLCGCGKHDDREHGELLTAQLRLGPADILESDENGIIPEQDRVITQVVILDADKKQIQCVVRPLQILRADGTWENIGGMK
1517864..1518745                   PHAGE_Entero_cdtI_NC_009514: hypothetical protein; -; phage(gi148609405)             0.0                 EscherichiacoliF2_18CMLSPSSVNLGCSWNSLTRNLTSPDSRILSSVRDAAASSDNGAQVKVGNRTYRVVVTDNKFCVTRESHSGCFTNLLHRLGWPKGEISRKIEVMLNASPVSAAMERGIVHSNRPDLPPVDYAPPELPSVDYNRLSVPGNVIGKGGNAVVYEDAEDATKVLKMFTTSQSNEEVTSEVRCFNQYYGAGSAEKIYGNNGDIIGIRMDKINGESLLNISSLPAQAEHAIYDMFDRLEQKGILFVDTTETNVLYDRAKNEFNPIDISSYNVSDRSWSESQIMQSYHGGKQDLISVVLSKI
1518780..1518914                   Phage protein; -                                                                     N/A                 EscherichiacoliF2_18CMELVTNCVVGNSWRITEMGNVAEDWQMAMIRFIIGFGDRLDGHF
1518976..1519674                   T3SS effector zinc metalloprotease NleD; -                                           N/A                 EscherichiacoliF2_18CMRPTSLNLVLHQSSTSSSMSDTDIESLVKASSVQWIKNNPQLRFQGTDHNIYQQIEAALDKIGSTETGRVLLNAIESISRLKSETVVIHLNSSRLGVMAHRDIDAENHRGTGSDFHCNLNAVEYPCGEGISVVDFHATIVFHELLHVFHNLNGERLKVESSRPESQKYSPLLLEEARTVGLGAFSEEVLSENKFCEEIGMPRRTSYPHDSALIHDDNTVSLGFQQVRLHPLL
complement(1519771..1520973)       PHAGE_Entero_VT2phi_272_NC_028656: putative integrase; -; phage(gi966197798)         0.0                 EscherichiacoliF2_18CMDKIILPTGFLPMLTVKQIEAAKPKEKPYRLLDGNGLYLYVPVSGKKVWQLRYKIDGKEKILTVGKYPLMTLQEARDKAWIARKDISVGIDPVKAKKASSNNNSFSAIYKEWYEHKKQVWSVGYANELAKMFDDDILPIIGGLEIQDIEPMQLLEVIRRFEDRGAMERANKARRRCGEVFRYAIVTGRAKYNPAPDLADAMKGYRKKNFPFLPADQIPAFNKALATFSGSIVSLIATKVLRYTALRTKELRSMQWKNVDFENRIITIDASVMKGRKIHVVPMSYQVVELLTTLSSITKPVSEFVFAGRNDKKKPICENAVLLVIKQIGYEGLESGHGFRHEFSTIMNEHEWPADAIEVQLAHANGGSVRGIYNHAQYLDKRREMMQWWADWLDEKVGYST
complement(1521099..1521173)       tRNA                                                                                 N/A                 GTCCTCTTAGTTAAATGGATATAACGAGCCCCTCCTAAGGGCTAATTGCAGGTTCGATTCCTGCAGGGGACACCA
1521113..1521128                   attR                                                                                 N/A                 GGAATCGAACCTGCAA
complement(1521249..1522181)       PHAGE_Entero_VT2phi_272_NC_028656: hypothetical protein; -; phage(gi966197797)       0.0                 EscherichiacoliF2_18CMDNDKIDQHSDEIEVESEEKERGKKIEIDEDRLPSRAMAIHEHIRQDGEKELERDAMALLWSAIAAGLSMGASLLAKGIFHVELEGVPGSFLLENLGYTFGFIIVIMARQQLFTENTVTAVLPVMQKPTMSNVGLLMRLWGVVLLGNILGTGIAAWAFEYMPIFNEETRDAFVNIGMDVMKNTPSEMFANAIISGWLIATMVWMFPAAGAAKIVVIILMTWLIALGDTTHIVVGSVEILYLVFNGTLHWSDFIWPFALPTLAGNICGGTFIFALMSHAQIRNDMSNKRKAEARQKAERAENIKKNDKNPA

#### region 3 ####
1640592..1640607                   attL                                                                                 N/A                 GATCAGGATATTCAGT
complement(1648270..1649340)       PHAGE_Entero_HK022_NC_002166: integrase; -; phage(gi9634144)                         0.0                 EscherichiacoliF2_18CMGRRRSHERRDLPPNLYIRNNGYYCYRDPRTGKEFGLGRDRRIAITEAIQANIELLSGNRRESLIDRIKGADAITLHAWLDRYETILSERGIRPKTLLDYASKIRAIRRKLPDKPLADISTKEVAAMLNTYVAEGKAASAKLIRSTLVDVFREAIAEGHVATNPVTATRTAKSEVRRSRLTANEYVAIYHAAEPLPIWLRLAMDLAVVTGQRVGDLCRMKWSDINDNHLHIEQGKTGAKLAIPLTLTIDALNISLADTLQKCREASGSETIIASTHHEPLSPKTVSKYFTKARNASGLSFDGDPPTFHELRSLSARLYRNQIGDKFAQRLLGHKSDSMAARYRDSRGREWDKIEIS
1649414..1649710                   PHAGE_Escher_PA28_NC_041935: RegA; -; phage(gi100039)                                3.34e-65            EscherichiacoliF2_18CMEKAAEQCIQQRQTVVMLVPEDMSVGWFSKALESVDEVRIITDGRINFIEPSTGLEKKGNSKGSMLLIWRPFISPRRMFTTVSKAALMAIGQGVRRAA
complement(1650393..1652228)       hypothetical protein; -                                                              N/A                 EscherichiacoliF2_18CMKCKIFLSIVSIMETINSGGNLIPNSTSNKGYVCIDMQCSSTSEPTASTSSNRSIKLAASTNVYPITRNDSELTLNDFLDNSSSTSSLDYINELGSQLTLNDFLDNIKTNEVDRTCTDVVINIPQEIQTNTQENDLLLSDKNNSICIEIDERITKILTCKQKYQLDSIIHEIIPKENESAETVLHLMRVLNDQYHQVYNQSGCFYKAYMAIHNKIEQILPYAFRAGGGISIHLLIQALFFNGDYNKSPSQSQQPSLYTSPSPTINTEAFLSNVLSLDITQVRILGDLLSATLFHAPTIFYQYPKLIDEVKYCISNKKITGSVIARFTLCLTSTLLTMSPLLMLNGAVKTGSIVRTIGRGVSYVDIPLALAILGDSWYKAYKHGSSDNPNSAQRFISQEAAFKTTQRVLTQGLSLMSSLSGAIMRSLEKGTPPQMMSLFIVNILNLLFHQNPYEGASASANALKRSTYSHNPDILNTQAIALCVDLQHTKNITMPLFKTKDRISYAFNGQRTSPEDQKQILKEVINSCTQGERAILNTSQSETCKHKIDEIYEKRFSETELNTLPNEMKNFLIFLNKTHEKDISRLSMGNEVNEKIIAVIVKTLAYRESMLC
1652413..1652625                   Alkaline phosphodiesterase I (EC 3.1.4.1) / Nucleotide pyrophosphatase (EC 3.6.1.9); -     N/A                 EscherichiacoliF2_18CMSYHVVEKLFSEYDIRNVVVCFNISISISISISISISISISISISISVSISISISVCCGFFFSSCISICF
1652667..1652783                   hypothetical protein; -                                                              N/A                 EscherichiacoliF2_18CMQLFSPSWYCGNTDIHSFGELCSGGQIQKTITEEEGDG
1652776..1653342                   PHAGE_Xantho_Xp10_NC_004902: endonuclease of the HNH family with predicted DNA-binding module at C-terminus; -; phage(gi32128470)     8.17e-40            EscherichiacoliF2_18CMAKPARRRCNRKREDLTVKRIFELLSFDKSTGVFRWKVPTQGRIALNSVAGTFDSNGYSMIMIDGRRYKTHVLVFYITHNRWPAGQIDHVNGIRTDNRPENLRECLPIENSRNIRIRKNSKSGCRGVTWHKRQKKWNVRLGFHGKSKHFGCFDDLELAVLVAEEARDKYYGDFSGNERSTYANLSKEM
1653317..1653919                   PHAGE_Entero_YYZ_2008_NC_011356: putative recombination endonuclease; -; phage(gi209427761)     4.95e-121           EscherichiacoliF2_18CMRIYRRKCKCCNEWFIPKYQNQYWYNEICGTKIALERRSKEREKAEKAAEKKLRREEQKQKDKLKIRKRALKPRSYWIKQAQQAVNAFIRERDRDLPCISCGTLTSAQWDAGHYRTTAAAPQLRFDERNIHKQCVVCNQHKSGNLVPYRVELISRIGQEAVEEIESNHNRYRWTVEECRAIKAEYQQKLKKLRNSRSEVA
1653916..1654581                   PHAGE_Stx2_c_1717_NC_011357: NinI protein; -; phage(gi209447164)                     3.73e-161           EscherichiacoliF2_18CMNIYERIDGSKYRNIWVVGDLHGCYTNLMKKLETIGFDTKKDLLISVGDLVDLGTENVECLELITFPWFIAVRGNHEQMMIDGLSERGNVNHWLLNGGGWFFNLDYDKEILAKALAHKADELPLIIELVSKGKKYVICHADYPCDKYEFGKPVDHQQVIWNRERISNSQDGIVKEIKGADTFIFGHTPAVKPLKFANQMYIDTGAVFCGNLTLIQVQGEGA
1654578..1655201                   PHAGE_Entero_HK446_NC_019714: late gene regulator Q; -; phage(gi428782247)           1.49e-153           EscherichiacoliF2_18CMRLESVAKFHSPKSPMMSDSPRATASDSLSGTDVMAAMGMAQSQAGFGMAAFCGKHELSQNDKQKAINYLMQFAHKVSGKYRGVAKLEGNTKAKVLQVLATFAYADYCRSAATPGARCRDCHGTGRAVDIAKTEQWGIVAEKECGRCKGVGYSRMPASAAYRAVTMLIPNLTQPTWSRTVKPLYDALVVQCHKEESIADNILNAITR
1655272..1655388                   hypothetical protein; -                                                              N/A                 EscherichiacoliF2_18CMTPIMGVFYMSLMSLNNLPPSSFYALNCICVVNMLTAM
1655454..1655957                   Putative inner membrane protein; -                                                   N/A                 EscherichiacoliF2_18CMLSSCIGVVMQDGALLRSSSLFIAYMGCLGWGSAYFYGWGTSFYYGFPWWIVGAGVDDVARSLFFAVIVIAIFLIGWGIGVVFFFAVKRKHSMQELNVFRLYFAVELLFVPAIIEFSILRQKIQVPLLLLSAAIALAVTISIRSYGRFLSVSCFYDKPFIKNIFLRL
1655957..1656196                   Putative inner membrane protein; -                                                   N/A                 EscherichiacoliF2_18CMIAFVAYFWLFSFLTGYYKPQFKKEYEMINYNDGWYYVLARYDNCLVLSTSFNAGSKRFVIYQSAQDKNLQVDIVRTRI
1656282..1656440                   PHAGE_Escher_Pollock_NC_027381: hypothetical protein; -; phage(gi849254797)          2.00e-08            EscherichiacoliF2_18CMFYKLCLLAVVILLLVMVMMDFTSRIMLVLTDGALVCGIVVLLWPMMKEQNE
complement(1656823..1657746)       PHAGE_Entero_HK022_NC_002166: IS903 transposase; -; phage(gi9634149)                 0.0                 EscherichiacoliF2_18CMAKQKFKITNWPTYNKALINRGSITFWLDDEAIQAWYESATPSSRGRPQRYSDLAITTVLVIKRVFRLTLRAAQGFIDSIFSLMNVPLRCPDYSCVSRRAKSVNVSFKTPTRGEIAHLVIDSTGLKVFGEGEWKVKKHGQERRRIWRKLHLAVDSKTHEIICADLSLNNVTDSEAFPGLIRQTHRKIRSAAADGAYDTRLCHDELRRKKISALIPPRKGAGYWPGEYADRNRAVANQRMTGSNARWKWTTDYNRRSIAETAMYRVKQLFGGSLTLRDYDGQVAEAMALVRALNKMTKAGMPESVRIA
complement(1657809..1657985)       hypothetical protein; -                                                              N/A                 EscherichiacoliF2_18CMLHIISPRGISPRQRRLFYPFSSALALFYYAAAFTSGTMLSISTQYVLLLVTNIGFVE
1658128..1658343                   PHAGE_Stx2_c_1717_NC_011357: holin protein S-like protein; -; phage(gi209447171)     1.39e-44            EscherichiacoliF2_18CMYQMEKITTGVSYTTSAVGTGYWLLQLLDKVSPSQWVAIGVLGSLVFGLLTYLTNLYFKIKEDKRKAARGE
1658343..1658471                   PHAGE_Salmon_SE1_NC_011802: Gp19; -; phage(gi219681236)                              1.57e-14            EscherichiacoliF2_18CMSPSLRKAVAAAIGGGAVAIASVLITGPGGNDGLEGVSYGAS
1658458..1658871                   PHAGE_Entero_YYZ_2008_NC_011356: putative outer membrane protein Lom precursor; -; phage(gi209427792)     4.79e-73            EscherichiacoliF2_18CMGRPDEEETLLRVDAAINKKYRHAGDKNRQLTRYSDTRWHEDSVRNRWFSAYAMAGVAYSRVSTFSGDYLRVTDNKGKTHYVLTGSDDGRHSDTSLAWGAGVQFNPTESVAIDIAYEGSGSGDWRTDGFIVGVGYKF
complement(1658872..1659000)       PHAGE_Entero_BP_4795_NC_004813: hypothetical protein; -; phage(gi157166059)          1.23e-21            EscherichiacoliF2_18CMVQFSTGFPVPSFSTPEIFTAIFTPQKSPPEPAGCHNTVLPG
1659147..1659431                   PHAGE_Entero_YYZ_2008_NC_011356: putative tail protein; -; phage(gi209427793)        4.20e-55            EscherichiacoliF2_18CMPGPSTGPQGPKGDPGETQIRFRLGPASIIETNSNGWFPGTDGALITGLTFLDPKDATQVQGLFQHLQVRFGDGPWQDVKGLDEVGSDTGRTGE
1659433..1659702                   PHAGE_Entero_YYZ_2008_NC_011356: hypothetical protein; -; phage(gi209427794)         1.27e-56            EscherichiacoliF2_18CMNVLKKLMQRLCGYGKHDDREHGELLTAQLRLGPADILESDENGIIPEQDRVITQVVILDADKKQIQCVVRPLQILRADGTWENIGGMK
1659911..1660558                   PHAGE_Entero_YYZ_2008_NC_011356: hypothetical protein; -; phage(gi209427796)         6.86e-49            EscherichiacoliF2_18CMPINLTPYLTASGGLGEIPQDTLSGIRTLAFNGGAQVQMGSTIVTIRSVFLGFFMGSVSPEGLSERALRTALNNVNRLERDLNGGLSGRQILASIPSPYASPPRPSVMQTELVLEQIEKCSFNVNSSSLRATEEALTCPITLCIPEHGVIMRNAGDSDVCTLYDKESLKHLVNTSSPHPLSREKITESMIVKENSCYFDFTSGSIKNVRGEITRL
complement(1661252..1662493)       PHAGE_Entero_BP_4795_NC_004813: NleA4795 protein; -; phage(gi157166068)              0.0                 EscherichiacoliF2_18CMNIQPIVQSGITTQNNQHHHTEQTSPTQIPQSELPHGCETGFVVNIPEDIQQHTPECGETTALLGLIRDKGLLSGLDAYLAPHLEEGSAGKKALDMFGLFNVTQMALEIPSTVPGISGKYGVQMNIVKPDIHPTTGNYFLQLFPLHDEVGINFGALPGPLQKFLSQNPNPWFGVTAQVVRNHGIELPIVKTDNGWKLVGETPLTPEGPKANYTEEWVIRPGEFDLKYGSTPLQSTLGLEFGAHFKWDLDNPNTKYAVLTNALANAAGAAGGYTLSQYTGTDAMLSPHVGSMAGQALGHAVQCYTPGLKPDTILWWAGTTLGLADLNKAETGEGRFTDYPRIWWHAREGAIFPNKEDIARATGADIRAMEEGIPVGQRHPNPEDVVIDIESNGSPHHNPSNYVDTFDIIQETRV
1675951..1675966                   attR                                                                                 N/A                 GATCAGGATATTCAGT

#### region 4 ####
1959770..1959781                   attL                                                                                 N/A                 GATTTTTCCTGT
1971101..1971985                   PROPHAGE_Salmon_LT2: integrase; -; phage(gi16766072)                                 9.53e-122           EscherichiacoliF2_18CMGILEQEMKRLAQQAGGSHKTVHDRIKLVQRFCERLVLAQNVQIRRVEQLKARYIEGYVRERLAQGITKRSLQNEMAAVRCILKQAGRDRLAQSERLNNRSLGLSGASRNGTKRAITPEHYRHVLETARAKDPGLAATLELSRLMGLRSQEAVQSAQSLKTWRQALDLGDTRLTVVFGTKGGRPRETIIIDAVAVRNALDNALAVAEDRHGRLIDKPDLKSAMKYWHSQASRLGLTGAYSPHSLRYAWAQDAIRHYLAQGFCEKEALAMTSMDLGHGDGRGRYVAQVYGRRDTD
complement(1972154..1972348)       hypothetical protein; -                                                              N/A                 EscherichiacoliF2_18CMEATILKPGKAAGAPVTDMLNFLRGGVGGHVFISRNKHDHDATGLKKFENVSSPERYNLIVDDY
1972407..1972553                   hypothetical protein; -                                                              N/A                 EscherichiacoliF2_18CMLSTPYCCPSVFSHHLNPRQPVASSPSIFPAVVVLTAFPLNFLTFSGR
1972557..1972913                   PROPHAGE_Pseudo_KT2440: ISPpu15, transposase Orf1; -; phage(gi26990788)              3.79e-14            EscherichiacoliF2_18CMLKPERLFLVRHPVDMRCGIDVLTMYVQNSLCMPWHNGAAFLFTNKNRTRIKLLRWDKHGVWLCSRRLHRGRFTWPRDGDSTWSLTPEQFDWLVSGIDWQKMSGHDLTKWASCTLLMQ
1972920..1974458                   PHAGE_Stx2_c_1717_NC_011357: transposase; -; phage(gi209447153)                      2.60e-86            EscherichiacoliF2_18CMNIRTGKRIIPGMDITALLSTNDPDTLRKLALSLLEESHKKDHQIHLLKEALMLARQQRFGRHAESFSGLQRSLFEEDADADIASAETQLTRLLPEPEEKKARPARKPLPAHLPREETVIRPDACACPDCGQPLRHIRDEISERLDYIPAQFVVKRYVRPQYGCDGCQCVVSGRLPARIIPKGIPEPGLVAQVLVSKFCDRQPLYHQQQVFARAGVELPVSTLAGWVGAACVWLMPLAELLRTELLSRPVLHADETPLQILNTKKGGKVQNGYLWAYASGEATGDSVVCFDCQPGRAARYSEAWLSGWSGTLVTDGYAAYHSLKNGGSIINAGCWAHARRGFVALYKANRDPHAGTALKMIHGLYSLRHRSPEKRRQWRQRYAKPQLDALWSWLTAQEQRCAPGSALHKAIKYALSHKTELSRFVDDGALPLDNNRCERAIRQVVMGRNTWLFAGSLQAGHRAAAVMSLLETARLNGMEPYGWLKQVLERLPVWPQERQHELLPFAKNPLNN
1974531..1974543                   attL                                                                                 N/A                 AATGAATTATGTT
complement(1974659..1974790)       hypothetical protein; -                                                              N/A                 EscherichiacoliF2_18CMAFSGLALLPLAALYLYLAFFWRNDQKNTVMLHQNPVNRLYRS
complement(1974827..1974997)       hypothetical protein; -                                                              N/A                 EscherichiacoliF2_18CMEKQILIEFGSAFYIRQSAPETDLPVRHNCTSSMPPFTCASLPSPIYIRTAPDTIG
complement(1975024..1976286)       PROPHAGE_Escher_CFT073: prophage P4 integrase; -; phage(gi26248270)                  0.0                 EscherichiacoliF2_18CMSLNDSKIRNLKPSSKPVKLSDSHGLYLLVNPGGSRIWYLKYRFSGKESRVSLGAYPLVSLAEARQQRDDIRKLLAQNINPTHQRMADKAAASPEKYFKAVALAWHKTNKKWSADYAERILASMNNHIFPAIGHLPVTTLKTQHFTALLRVIEDKGFLEVASRTRQQLCNIMRYAVQQGFTENNPAQHLEGVTAPPVKNHHPALPLERLPELLARIGDYQQGRELTRLAVMLTLHLFIRSSELRFARWSEIDFRNKIWTIPATRETIEKVRFSGRGAKMRTPHIVPLSRQAIAILKQIQDISGHLDLVFPGDHNLYKPMSENTTNRALRLMGYNTKTDVCGHGFRAMACSALVESELWSRDAVERQMSHQERNSVRAAYIHRAEHLDARKAMMQWWSDYLDVSREGYVAPYIYARRHKAA
complement(1976436..1976511)       tRNA                                                                                 N/A                 TCCTCTGTAGTTCAGTCGGTAGAACGGCGGACTGTTAATCCGTATGTCACTGGTTCGAGTCCAGTCAGAGGAGCCA
complement(1976612..1977409)       Protein MtfA; -                                                                      N/A                 EscherichiacoliF2_18CMIKWPWKVQESAHQTALPWQEALSIPLLTCLTEQEQSKLVTLAERFLQQKRLVPLQGFELDSLRSCRIALLFCLPVLELGLEWLDGFHEVLIYPAPFVVDDEWEDDIGLVHNQRIVQSGQSWQQGPIVLNWLDIQDSFDASGFNLIIHEVAHKLDTRNGDRASGVPFIPLREVAGWEHDLHAAMNNIQEEIELVGENAASIDAYAASDPAECFAVLSEYFFSAPELFAPRFPSLWQRFCQFYQQDPLQRLHHANDTDSFSATNVH
1977503..1977592                   tRNA                                                                                 N/A                 GGAGAGATGCCGGAGCGGCTGAACGGACCGGTCTCGAAAACCGGAGTGGGGGCAACTCCACCGGGGGTTCAAATCCCCCTCTCTCCGCCA
1977562..1977592                   attL                                                                                 N/A                 ACCGGGGGTTCAAATCCCCCTCTCTCCGCCA
complement(1977620..1978102)       PHAGE_Salmon_118970_sal3_NC_031940: baseplate subunit; -; phage(gi100105)            3.63e-59            EscherichiacoliF2_18CMEIAYLCAARVSDVLSLKWEQIGNDGIFIQQGKTGKKQIKAWSPRLQAAIEKAKQLPKSAYVISNQYGNRYMYKGFNEMWVEARNRAGKISGILTDFTFHDLKAKGISDYEGSSRDKQLFSGHKTEGQVLIYDRKVKVSPTLDVPLPENIPSNSKCDFCH
1978248..1979351                   PHAGE_Spirop_1_C74_NC_003793: putative transposase; -; phage(gi20514680)             3.88e-09            EscherichiacoliF2_18CMQMQHLMVGYPKYYQTADYALRLSVMADIATMRMKALHFWDKHGISAASEAFGVSCRTLYWWRQLLNKEGPEGLIPHSKAPLVRRKKHWHPDVLKEIRRLRTELPNLGKEQIFVRLKPWCEQRYLACPSVSTIGRMIAAAHDKMRMIPVRLGSRGKALLVKKRSAKPRRPKHYRPVKTGELIGMDAIELRMGELRRYVITMIDECSNYALALAVPSLNSDIVNHFFSRAARLFPVGISQIITDNGKEFLGNFDKTLQEAAIKHLWTYPYTPKMNAICERFNRTLREQFIEFNEILLFEDLALFNQKLAEYLVLYNSKRPHKALALMTPVEYILKENKNCNMWWTHTLNLLTPAHGLALTYPRSYPQL
1979415..1979741                   PHAGE_Entero_BP_4795_NC_004813: putative transposase OrfA protein of IS629; -; phage(gi157166066)     3.43e-72            EscherichiacoliF2_18CMTKNTRFSPEVRQRAVRMVLESQGEYDSQWAAICSIAPKIGCTPETLRVWGRQHERDTGSGDGGLTTAERQRLKELERENRELRRSNDILRQASAYFAKAEFDRLWKK
1979741..1980628                   PROPHAGE_Escher_EDL933: transposase for IS629; -; phage(gi15801145)                  0.0                 EscherichiacoliF2_18CMPLLDKLREQYGVGPVCSELHIAPSTYYHCQQQRHHPDKRSARAQRDDWLKREIQRVYDENHQVYGVRKVWRQLLREGIRVARCTVARLMAVMGLAGVLRGKKVRTTVSRKAVSAGDRVNRQFVAERPDQLWVADFTYVSTWQGFVYVAFIIDVFAGCIVGWRVSSSMETTFVLDALEQALWARRPSGTVHHSDKGSQYVSLAYTERLKEAKLLASTGSTGDSYDNAMAESINGLYKAEVIHRKSWKNRAEVELATLTWVDWYNNRRLLERLGHIPPAEAEKAYYASIRNDDLAA
complement(1981175..1981288)       FIG00638494: hypothetical protein; -                                                 N/A                 EscherichiacoliF2_18CMYAIKPREIINYYAGIVLIDLHQISVKATSDNTNQQH
1981562..1981996                   PHAGE_Escher_PA2_NC_028449: tail fiber protein; -; phage(gi953358107)                8.04e-10            EscherichiacoliF2_18CMATQTEVARHLSLTDRQLRRLQKLPGAPISNKRGQLDLDAWRDFYISYLRRSKNDVPDGDSEDDYEEKLLIARWELTAEQAVTQQLKNEVSKGKLIDTGFCIFALSKLAMALSSTLDSIPLQCVVRPLQILRADGTWENIGGMK
1982173..1983153                   PHAGE_Salmon_ST64B_NC_004313: hypothetical protein; -; phage(gi23505470)             2.30e-111           EscherichiacoliF2_18CMLSPIRTTFHNSVNIVQSSPCQTVSFAGKEYELKVIDEKTPILFQWFEPNPERYKKDEVPIVNTKQHPYLDNVTNAARIESDRMIGIFVDGDFSVNQKTAFSKLERDFENVMIIYREDVDFSMYDRKLSDIYHDIICEQRLRTEDKRDEYLLNLLEKELREISKAQDSLISMYAKKRNHAWFDFFRNLALLKAGEIFRCTYNTKNHGISFGEGCIYLDMDMILTGKLGTIYAPDGISMHVDRRNDSVNIENSAIIVNRSNHPALLEGLSFMHSKVDAHPYYDGLGKGVKKYFNFTPLHNYNHFCDFIEFNHPNIIMNTSQYTCSSW
1983187..1983477                   type III secretion system effector zinc metalloprotease NleC (Truncated); -          N/A                 EscherichiacoliF2_18CMICRVLDINMKIPSLQSNFNFSAPAGYSAPIAPNRAENAYADYVLDIGKRIPLSAADLSNVYESVIRAVHDSRGRLIDQHTVDMISNTILDALSRS
1984015..1984575                   PHAGE_Entero_cdtI_NC_009514: hypothetical protein; -; phage(gi148609405)             2.34e-92            EscherichiacoliF2_18CMLYRLGWPKGEITRKIEAMLNSSTVSTTIERGSVRSNRPDLPPVDYAQPELPPADYTQSALLRLSNNKSPVLGNVIGKGGNAVVYEDMENTTKVLKMFTISQSHEEVTSEVRCFNQYYGAGSAEKIYGDNRDIIGIRMDKINGESLLNISSLPAQAEHAIYDMFERLEKKEFFLLIQQKQMFYMIV
1986075..1986105                   attR                                                                                 N/A                 ACCGGGGGTTCAAATCCCCCTCTCTCCGCCA
1988327..1988339                   attR                                                                                 N/A                 AATGAATTATGTT
1996011..1996022                   attR                                                                                 N/A                 GATTTTTCCTGT

#### region 5 ####
2366528..2366540                   attL                                                                                 N/A                 TTTCTGACAGAAA
2373619..2374638                   PHAGE_Synech_S_SM2_NC_015279: zinc-containing alcohol dehydrogenase superfamily protein; -; phage(gi326781942)     6.26e-19            EscherichiacoliF2_18CMKSILIEKPNQLAIVEREIPTPSAGEVRVKVKLAGICGSDSHIYRGHNPFAKYPRVIGHEFFGVIDAVGEGVESTRVGERVAVDPVVSCGHCYPCSIGKPNVCTTLAVLGVHVDGGFSEYAVVPAKNAWKIPEAVADQYAVMIEPFTIAANVTGHGQPTENDTVLVYGAGPIGLTIVQVLKGVYNVKNVIVADRIDERLEKAKESGADWAINNSQTPLGEIFTEKGIKPTLIIDAACHPSILKEAVTLASPAARIVLMGFSSEPSEVIQQGITGKELSIFSSRLNANKFPVVIDWLSKGLIKPEKLITHTFDFQHVADAISLFEQDQKHCCKVLLTFSE
2374696..2374824                   Uncharacterized MFS-type transporter YdfJ; -                                         N/A                 EscherichiacoliF2_18CMTIEKHERSTKDLVKAAVSGWLGTALEFMDFKSHTCQLFDKY
complement(2374826..2376106)       PHAGE_Salmon_Fels_1_NC_010391: putative bacteriophage integrase; -; phage(gi169257156)     0.0                 EscherichiacoliF2_18CMKYPTGVENHGGKLRIWFVYKGVRVRENLGVPDTAKNRRVAGELRASVCYAIKTGVFDYAKQFPSSRNLEKFGETRQDLTIKELAEKFLALKETEVAKTSLNTYRAVIKNILSIIGEKNLASSINKEKLLEVRKELLTGYQIPKSNYIVTQPGRSAVTVNNYMTNLNAVFQFGVDNGYLADNPFKGISPLKESRTIPDPLSREEFIRLIDACRNQQAKNLWCVSVYTGVRPGELCALGWEDIDLKNGTMMIRRNLAKDRFTVPKTQAGTNRVIHLIKPAIDALRSQMTLTRLSKEHIIDVHLREYGRTEKHKCTFVFQPEVSARVKNYGDHFTVDSIRQMWDAAIKRAGLRHRKSYQSRHTYACWSLTAGANPAFIANQMGHADAQMVFQVYGKWMSENNNAQVALLNTQLSEFAPTMPHNEAMKN
complement(2376141..2376392)       PHAGE_Salmon_Fels_1_NC_010391: putative bacteriophage excisionase; -; phage(gi169257157)     1.81e-17            EscherichiacoliF2_18CMSEVIMIVSPGKWVSEEQLIALKGIKKGTLKKAREKSFMEGREYKHVAHDGMPWDNSPCFYNLEEIDRWIERQASARPRRHLT
complement(2376465..2377544)       PHAGE_Salmon_118970_sal3_NC_031940: baseplate hub subunit; -; phage(gi100107)        3.12e-73            EscherichiacoliF2_18CMQAANISQPDADKLLAASRGEFVEGISDPNDPKWVKGIQTRDSVNQNQHESERNYQKAEQNSPNALQNEPETKQPESVAQQEVEKVCTACGQTGGGNCPDCGAVMGDATYQETFDEEYQVEVQEDDPEEMEGAEHPHKENAGGNQHHDSDNETGETADHSIKVNGHHEITSTSRTCDHLMIDLETMGKNPDAPIISIGAIFFDPQTGDMGPEFSKTIDLETAGGVIDRDTIKWWLKQSREAQSAIMTDEIPLDDALLQLREFIDENSGEFFVQVWGNGANFDNTILRRSYERQGIPCPWRYYNDRDVRTIVELGKAIDFDARTAIPFEGERHNALDDARYQAKYVSVIWQKLIPSQADS
2377920..2378075                   PHAGE_Shigel_Stx_NC_029120: LygF; -; phage(gi985761265)                              4.83e-17            EscherichiacoliF2_18CMVDPDLIWSSPDGEIRRYDSRLNIICRECRKSEVMQRILAFYQGNFQDVAQ
2378072..2378428                   PHAGE_Pectob_ZF40_NC_019522: putative methylase; -; phage(gi422936660)               5.18e-51            EscherichiacoliF2_18CMSAPATILDMCCGSRMFWFDKSDERAIFSDIRKEGYTLRNGRRLIISPDIIADFRALSFADASFSMVVLDPPHLERVGDNAWMGKKYGRLNKDAWRDDLRQRFKEAFRVLRPHGVLIF
2390546..2390558                   attR                                                                                 N/A                 TTTCTGACAGAAA

#### region 6 ####
2383336..2383491                   PHAGE_Entero_933W_NC_000924: host killer protein; modulation; phage of host cell killing; -(gi9632541)     1.17e-25            EscherichiacoliF2_18CMKQQKAMLIALIVICLTVIVTALVTRKDLCEVRIRTGQTEVAVFTAYEPEE
2383530..2383646                   hypothetical protein; -                                                              N/A                 EscherichiacoliF2_18CMAGILNAPALNPLRRVFVFIFNAFEVLDGAGIESKILK
2383708..2383959                   Antitoxin Rem; -                                                                     N/A                 EscherichiacoliF2_18CMMNIEELRKIFCEDGLYAVCVENGNLVSHYRIMCLRKNGAALINFVDARVTDGFILREGEFVTSLQALKEIGIKAGFSAFSGE
2384306..2385355                   PHAGE_Entero_mEp460_NC_019716: hypothetical protein; -; phage(gi428782365)           4.67e-140           EscherichiacoliF2_18CMRVLLRPVLVPELGLVVLKPGRESIQIFHNPRVLVEPEPKSMRNLPSGVVPAVRQPLAEDKTLLPFFSNERVIRAAGGVGALSDWLLRHVTSCQWPNGDYHHTETVIHRYGTGAMVLCWHCDNQLRDQTSESLELLAQQNLTAWVIDVIRHAISGTQERELSLAELSWWAVCNQVVDALPEAVSRRSLGLPAEKICSVYRESDIVPGEQTATSILKQRTKNLAPLPYAQQQQKPPQEKTVVSITVDPESPESFMKLPKRRRWVKEKYTRWVKTQPCACCGMPADDPHHLIGHGQGGMGTKAHDLFVLPLCRKHHNELHTDTVAFEEKYGSQLELIFRFIDRALATGVLA
2385369..2386121                   PHAGE_Entero_mEp460_NC_019716: late gene regulator; -; phage(gi428782366)            1.34e-178           EscherichiacoliF2_18CMNLEALPKYYSPKSPKLSDDAPATGTGCLTITDVMAAQGMVQSKAPLGLALFLAKVGVQDPQFAIEGLLNYAMALDNPTLNKLSEEIRLQIIPYLVNFAFADYSRSAASKARCEHCSGTGFYNVLREVVKHYRRGESVIKEEWVKELCQHCHGKGEVSTACRGCKGKGIVLDEKRTRFHGVPVYKICGRCNGNRFSRLPTTLARRHVQKLVPDLTDYQWYKGYADVIGKLVTKCWQEEAYAEAQLRKVTR
complement(2386331..2386486)       hypothetical protein; -                                                              N/A                 EscherichiacoliF2_18CMTGIVKNFDYKSSKGLIFPSDGVSMPSFTFQLSIFEMQKKLPQDYAWNFAG
                                   PHAGE_Lactoc_bIL312_NC_002671: Csp; -; phage(gi13095918)                             4.11e-20            
complement(2387376..2387546)       hypothetical protein; -                                                              N/A                 EscherichiacoliF2_18CMSERKDSKSRRNYLVKCSCPNCTQESEHSFSRVQKGALLICPHCNKVFQTNLKAVA
2387776..2387982                   PHAGE_Entero_mEp460_NC_019716: porin; -; phage(gi428782370)                          2.64e-40            EscherichiacoliF2_18CMDKLTTGVAYGTSAGNAGFWALQLLDKVTPSQWAAIGVLGSLVFGLLTYLTNLYFKIKEDRRKAARGE
2387987..2388538                   PHAGE_Entero_mEp460_NC_019716: hypothetical protein; -; phage(gi428782371)           5.42e-49            EscherichiacoliF2_18CMTQNYELIVKGIRNFENKVTVTLALQDKERFDGEIFDLDISLDRVEGAALEFYEAAARMSIRQVFLDVAAGLCEGDEQSPEKRPIILEAQNVWITYKGKLPGRITGSLKTPPTALRSEKDDIESPIEKLEGSVADLNKKLSVLIPSEDEKKRRDEQFAAFYDYCIEVTRRNFVKIFEEGKSLQ
2388860..2389291                   PHAGE_Entero_mEp460_NC_019716: endolysin; -; phage(gi428782372)                      1.83e-70            EscherichiacoliF2_18CMNVKIRYSLSAAVLALIAASAPAPDILDQFLDEKEGNHTTAYRDGSGIWTICRGATMVDGKPVIPGMKLSKEKCAQVNAIERDKALAWVERNIKVPLTEPQKAGIASFCPYITLALVSVFRRRFISGLMPVIVKAHARRFAGG
2389392..2389889                   PROPHAGE_Salmon_LT2: phage-tail assembly-like protein; -; phage(gi16765210)          5.82e-62            EscherichiacoliF2_18CMNQIFTVILLVLVGFVVGNVWSDRGWQKKWAERDAAELSQEVNVQFAARIIEQGRSISRDEAVKDAQQKAAEISARAADLSDSVNQLRAEATKYAIRLDAAQHTANLAAAVRGKTTKAAEGMLTNMLGDIAAEAQLYAEIADKRYIAGVTCQRIYESLRDKKYQM
                                   PHAGE_Lactoc_bIL312_NC_002671: Csp; -; phage(gi13095918)                             7.11e-20            
2390737..2390967                   Uncharacterized protein YnfN; -                                                      N/A                 EscherichiacoliF2_18CMKKIIVFFNSEPAMVVPVMTGVNTIMREYPNGETTHLTVMAAGFPSLTGDHKVIYVAADRHVTSEEILEAAMRLLN
2391140..2391313                   GnsB protein; -                                                                      N/A                 EscherichiacoliF2_18CMNIEELKTKTEADISEYITKKIIELKKKTGKEVTSIQFTAREKMTGLESYDIKIDLI
2391609..2391815                   PHAGE_Entero_DE3_NC_042057: membrane-associated initiation of head vertex; -; phage(gi100034)     1.29e-31            EscherichiacoliF2_18CMHKDQYIDAPSQEQVRVKIMLNSTISMGYPDVVIACIEHQVSLEAFRAIEAALVKHDKNTKDYSLLVD
2392649..2393194                   PHAGE_Entero_DE3_NC_042057: RecA-like recombination protein; -; phage(gi100035)      1.28e-128           EscherichiacoliF2_18CMEVNKKQLADIFGASIRTIQNWQEQGMPVLRGGGKGNEVLYDSAAAIKWYAERDAEIENEKLRREVEELRQASETDLQPGTIEYERHRLTRAQADAQELKNARDSAEVVETAFCTFVLSRIAGEIASILDGIPLSVQRRFPELENRHVDFLKRDIIKAMNKAAALDELIPGLLSEYIEQSG
2393169..2394722                   PHAGE_Entero_DE3_NC_042057: DNA polymerase; -; phage(gi100036)                       0.0                 EscherichiacoliF2_18CMNISNSQVNRLRHFVRAGLRSLFRPETQTAVEWADANYYLPKESAYQEGRWETLPFQRAIMNAMGSDYIREVNVVKSARVGYSKMLLGVYAYFIEHKQRNTLIWLPTDGDAENFMKTHVEPTIRDIPSLLALAPWYGKKHRDNTLTMKRFSNGRGFWCLGGKAAKNYREKSVDVAGYDELAAFDEDIEQEGSPTFLGDKRIEGSVWPKSIRGSTPKVRGTCQIERAASESPHFMRFHVACPHCGEEQYLKFGDKETPFGLKWTPDDPSSVFYLCEHNACVIRQQELDFTDARYICEKTGIWTRDGILWFSSSGEEIEPPDSVTFHIWTAYSPFTTWVQIVKDWMKTKGDMRGWTIKGKPASDRAVLSQEQDGIKSHTHSASVSSTDLGTKTTSSFDYGTKSTNNTGAHTHSVSGTAASAGAHTHSMTFVSGGSSGAPGSGSPDYSKYSVNTSSAGAHTHSVSGTAASAGAHAHTVGIGAHTHSVAIGSHGHTITVNAAGNAENTVKNIAFNYIVRLA
2394722..2395297                   PROPHAGE_Escher_MG1655: Qin prophage; predicted tail fibre assembly protein; -; phage(gi16129505)     8.96e-137           EscherichiacoliF2_18CMAFRMSEQARTIKIYNLLAGTNEFIGEGDAYIPPHTGLPANSTDIAPPDIPAGFVAVFNSDEASWHLVEDHRGKTVYDVASGDALFISELGPLPENVTWLSPEGEFQKWNGTAWVKDTEAEKLFRIREAEETKNSLMQVASEHIAPLQDAADLEIATEEEISLLEAWKKYRVLLNRVDTSTAQDIEWPALP
complement(2395395..2395985)       PHAGE_Entero_Mu_NC_000929: Gin; -; phage(gi9633542)                                  3.18e-29            EscherichiacoliF2_18CMSRIFAYCRISTLDQTTENQRREIESAGFKIKPQQIIEEHISGSAATSERPGFNRLLARLKCGDQLIVTKLDRLGCNAMDIRKTVEQLTETGIRVHCLALGGIDLTSPTGKMMMQVISAVAEFERDLLLERTHSGIVRARGAGKRFGRPPVLNEEQKQVVFERIKSGVSISAIAREFKTSRQTILRAKAKLQTPDI
complement(2396302..2396535)       PHAGE_Salmon_118970_sal3_NC_031940: base plate hub; -; phage(gi100103)               9.57e-06            EscherichiacoliF2_18CMKSKDTLKWFPAQLPEVRIILGDAVVEVAKQGRPINTRTLLDYIEGNIKKKSWLDNKELLQTAISVLKDNQNLNGKM
2397322..2398605                   PHAGE_Burkho_phi1026b_NC_005284: gp59; -; phage(gi38707949)                          5.27e-28            EscherichiacoliF2_18CMDFQLYSLGAALVFHEIFFPESSTAMALILAMGTCGAGYVARIVGAFIFGKMGDRIGRKKVLFITITMMGICTTLIGVLPTYAQIGVFAPILLVTLRIIQGLGAGAEISGAGTMLAEYAPKGKRGIISSFVAMGTNCGTLSATAIWAFMFFILSKEELLAWGWRIPFLASVVVMVFAIWLRMNLKESPVFEKVNDSNQPTAKPAPAGSMFQSKSFWLATGLRFGQAGNSGLIQTFLAGYLVQTLLFNKAIPTDALMISSILGFMTIPFLGWLSDKIGRRIPYIIMNTSAIVLAWPMLSIIVDKSYAPSTIMVALIVIHNCAVLGLFALENITMAEMFGCKNRFTRMAISKEIGGLIASGFGPILAGIFCTMTESWYPIAIMIMAYSVIGLISALKMPEVKDRDLSALEDAAEDQPRVVRAAQPSRSL
2398695..2400155                   D-mannonate oxidoreductase (EC 1.1.1.57); -                                          N/A                 EscherichiacoliF2_18CMGNNLLSAKATLPVYDRNNLAPRIVHLGFGAFHRAHQGVYADILATEHFSDWGYYEVNIIGGEQQIADLQQQDNLYTVAEMSADAWTARVVGVVKKALHVQIDGLETVLAAMCEPQIAIVSLTITEKGYFHSPATGQLMLDHPMVAADVQNPHQPKTATGVIVEALARRKAAGLPAFTVMSCDNMPENGHVARDVVTSYAQAVDVKLAQWIEDNVTFPSTMVDRIVPAVTEDTLAKIEQLTGVRDPAGVACEPFRQWVIEDNFVAGRPEWEKAGAELVSDVLPYEEMKLRMLNGSHSFLAYLGYLSGYQHINDCMEDEHYRHAAYGLMLQEQAPTLKVKGVDLQDYANRLIARYSNPALRHRTWQIAMDGSQKLPQRMLDSVRWHLAHDSKFDLLALGVAGWMRYVGGVDEQGNPIEISDPLLPVIQKAVQSSAEGKARVQSLLAIKAIFGDDLPDNSLFTAKVTEAYLSLLAHGAKATAAKYSVK
complement(2400191..2400394)       PHAGE_Salmon_SSU5_NC_018843: putative selenium-binding protein YdfZ; -; phage(gi410491512)     4.86e-18            EscherichiacoliF2_18CMTTYDRNRNAITTGSRVMVSGTGHTGKILSIDTEGLTAEQIRRGKTVVVEGCEEKLAPLDLIRLGMN
complement(2400571..2401257)       Transcriptional regulator YdfH, GntR family; -                                       N/A                 EscherichiacoliF2_18CMTVETQLNPTQPVNQQIYRILRRDIVHCLIAPGTPLSEKEVSVRFNVSRQPVREAFIKLAENGLIQIRPQRGSYVNKISMAQVRNGSFIRQAIECAVARRAASMITESQCYQLEQNLHQQRIAIERKQLDDFFELDDNFHQLLTQIADCQLAWDTIENLKATVDRVRYMSFDHVSPPEMLLRQHLDIFSALQKRDGDAVERAMTQHLQEISESVRQIRQENSDWFSEE
complement(2401346..2402092)       PHAGE_Prochl_P_TIM68_NC_028955: hypothetical protein; -; phage(gi971760361)          5.04e-10            EscherichiacoliF2_18CMIVLVTGATAGFGECITRRFIQQGHKVIATGRRQERLQELKDELGDNLYIAQLDVRNRAAIEEMLASLPAEWSNIDILVNNAGLALGMEPAHKASVEDWETMIDTNNKGLVYMTRAVLPGMVERNHGHIINIGSTAGSWPYAGGNVYGATKAFVRQFSLNLRTDLHGTAVRVTDIEPGLVGGTEFSNVRFKGDDGKAEKTYQNTVALTPEDVSEAVWWVSTLPAHVNINTLEMMPVTQSYAGLNVHRQ

#### region 7 ####
2569786..2569798                   attL                                                                                 N/A                 AAATCAGTTTATC
2579608..2580111                   PHAGE_Plankt_PaV_LD_NC_016564: ABC transporter; -; phage(gi371496158)                1.22e-07            EscherichiacoliF2_18CMGMLRIAKKRDRQIVTDALERVDMVDFRHRQIGELSGGQKKRVFLARAIAQQGDVILLDEPFTGVDVKTEAKIISLLRELRAEGKTMLVSTHNLGSVTTFCDYTVMVKGTVLASGPTDTTFTAENLELAFSGVLRHVTLNGSEESIITDDEHPFVAHRPSAVQREAR
2580108..2580965                   Manganese ABC transporter, inner membrane permease protein SitC; -                   N/A                 EscherichiacoliF2_18CMNVLLEPFSYEYMLNAMWVSAMVGGLCAFLSCYLMLKGWSLIGDALSHSIVPGVAGAYMLGLPFSLGAFFSGGLAAGSMLFLNQRTRLKEDAIIGLIFSSFFGLGLFMVSLNPTSVNIQTIVLGNILAIDPADILQLTIIGILSIIVLFFKWKDLMVTFFDENHARAIGLHPGRLKILFFTLLSVSTVAALQTVGTFLVICLVVTPGATAWLLTDRFPRLLIIAVTIGSVTSFLGAWVSYFLDGATGGIIVVAQTLLFLLAFVFAPTHGLLANRRRAHKALEDRS
2580962..2581819                   Manganese ABC transporter, inner membrane permease protein SitD; -                   N/A                 EscherichiacoliF2_18CMMALLLEPLQFTFMSHALLISLVVSIPCALLSVFLVLKGWALMGDAMSHAVFPGIVLAWILRLPLATGAFVAGVFCAVATGYLKDNSRIKQDTVMGIVFSGMFAAGLILYIAVKPDVHLDHILFGDMLGVTIGDIIQTVIIAGLVTLVISVKWRDFLLFSFDYQQAQVSGLHTRCLHYGLLCMVSLTIVATLKAVGIILSISLLIAPGAIAVLLTQRFHIALLLAIGISVIVSMTGVWLSFFIDSAPAPTIVVLFAVVFIMTFTVTSINARTKGNTHTQDLSSPN
complement(2582032..2582616)       PROPHAGE_Escher_MG1655: Qin prophage; predicted tail fibre assembly protein; -; phage(gi16129505)     1.35e-132           EscherichiacoliF2_18CMAFRMSEQARTIKIYNLLAGTNEFIGEGDAYIPPHTGLPANSTDIAPPDIPAGFVAVFNSDEASWHLVEDHRGKTVYDVASGDALFISELGPLPENVTWLSPEGEFQKWNGTAWVKDTEAEKLFRIREAEETKNNLMQVASEHIAPLQDAADLEIATEKETLLLEAWKKYRVLLNRVDTSTAPDIEWPANPVRE
complement(2582616..2584547)       PHAGE_Entero_9g_NC_024146: side tail fiber; -; phage(gi640885143)                    0.0                 EscherichiacoliF2_18CMSEKLKIVYRPLQELSPYAHNARTHSTEQVAQLVESIKQFGWTNPVLIDEKGEIIAGHGRVMAAEMLKMDSVPVIVLSGLTDEQKKAYRLADNRLPMNAGWDEDLLRMELSDLINADFDVSLTGFIPTEIDELLTDVLPGTGALWKRTAVGLTNFAWINTSGDTYDIYVEIGNYATSVNIHWDCTTNASVSIYTSPTYSASKPSSVTGGVVYTMYSSHQKPTPSDIGALPTTGGTVSGPLSVTGGLTGSLNGNASTATKLQTARSIGGVVFDGSANINLPGVNTTGNQNTTGNAATATKLQTARKISGVPFDGSTDITLTAAHVAAFARRATGSYADADGGVPWNAESGAYNVTRSGDSYILVNFYTGVGSCRTLQMKAHYRNRGLFYRSSRDGYGFEEDWAEVYTSKNLPPESYPVGAPIPWPSDTVPSGYAVMQGQTFDKSAYPKLAAAYPSGVIPDMRGWTIKGKPASGRAVLSQEQDGIKSHTHSASASSTDLGTKTTSSFDYGTKSTNNTGAHTHSLSGSTNAAGNHSHRDGRRFNPSVFKDTYQYGYTSSGQNTWGVQGSVGMSTGALANTSTDGNHSHSLSGTAASAGAHAHTVGIGAHTHSVAIGSHGHTITVNAAGNAENTVKNIAFNYIVRLA
complement(2584685..2586142)       Trk potassium uptake system protein TrkG; -                                          N/A                 EscherichiacoliF2_18CMNTSHVRVVTHMCGFLVWLYSLSMLPPMVVALFYKEKSLFVFFITFVIFFCIGGGAWYTTKKSGIQLRTRDGFIIIVMFWILFSVISAFPLWIDSELNLTFIDALFEGVSGITTTGATVIDDVSSLPRAYLYYRSQLNFIGGLGVIVLAVAVLPLLGIGGAKLYQSEMPGPFKDDKLTPRLADTSRTLWITYSLLGIACIVCYRLAGMPLFDAICHGISTVSLGGFSTHSESIGYFNNYLVELVAGSFSLLSAFNFTLWYIVISRKTIKPLIRDIELRFFLLIALGVIIVTSFQVWHIGMYDLHGSFIHSFFLASSMLTDNGLATQDYASWPTHTIVFLLLSSFFGGCIGSTCGGIKSLRFLILFKQSKHEINQLSHPRALLSVNVGGKIVTDRVMRSVWSFFFLYTLFTVFFILVLNGMGYDFLTSFATVAACINNMGLGFGATASSFGVLNDIAKCLMCIAMILGRLEIYPVIILFSGFFWRS
complement(2586280..2586744)       PHAGE_Entero_DE3_NC_042057: hypothetical protein; -; phage(gi100031)                 1.83e-100           EscherichiacoliF2_18CMNRVTAIISALVICIIVCLSWAVNHYRDNAITYKAQRDKNARELKLANSTITDMQVRQRDVAALDAKYTKELADAKAENDALRDDVAAGRRRLHIKAVCQSVREATTASGVDNAASPRLADTAERDYFTLRERLVMMQAQLEGAQQYITEQCLK
complement(2586741..2587238)       PHAGE_Entero_SfI_NC_027339: lysozyme; -; phage(gi849250312)                          6.06e-117           EscherichiacoliF2_18CMPPSLRKAVAAAIGGGAIAIASVLITGPSGNDGLEGVSYIPYKDIVGVWTVCHGHTGKDIMLGKTYTKAECKALLNKDLATVARQINPYIEVDIPETTRGALYSFVYNVGAGNFRTSTLLRKINQGDIKGACDQLRRWTYAGGKQWKGLMTRREIEREICLWGQQ
complement(2587238..2587453)       PHAGE_Entero_VT2phi_272_NC_028656: holin; -; phage(gi966197762)                      3.65e-37            EscherichiacoliF2_18CMKSMDKISTGIAYGTSAGSAGYWFLQLLDRVTPSQWAAIGVLGSLVFGLLTYLTNLYFKIKEDKRKAARGE
complement(2587705..2588100)       hypothetical protein; -                                                              N/A                 EscherichiacoliF2_18CMGLKKIVMLTFWVGFVAGCTPLHPSDCHKTTATGSCSSGRWDDQDEWGAQARGIRAAINAKLDEPHNWKGKKCRLHMEFSQDGTALKISTSNGDKAYCEAIKSAAHKAKFPAFNNPEVYRDFQKSGFDMRG
complement(2588251..2588679)       TolA protein; -                                                                      N/A                 EscherichiacoliF2_18CMGFRSASILTLIISGIIIGCTDAVSTNYHDRTSYYSDKAIETQYVSSSERTSDVSEDIRLYAHQIKSAIEKQFGDASKYSGKECTLRMHMAPNGLLLEVKRESGDLDLCREAMNAIKNADIPAPPSPEVYKVFQNGVLDFKP
complement(2589724..2590266)       Phage antitermination protein Q; -                                                   N/A                 EscherichiacoliF2_18CMIYPTNTGKSGEHLRLTTLESVWIQGKLRMWGRWSYIGGGRSGNMFNQLLASKKLTKTAINEALRRMKKAGIEKAELEAFLREMINGKQKSWLAHCTDAEALCIDRVISEVLAEHPGLICILRQRYEGRGMAKRKMAELLNDAHPEWCFSTCEKRIANWLAVAEYALYIPMRESFAEKMA
complement(2590263..2590553)       PHAGE_Erwini_phiEt88_NC_015295: hypothetical protein; -; phage(gi327198620)          1.47e-41            EscherichiacoliF2_18CMVNLRKAAKGQMCQIRIPGYCNHNPETSVLAHYRLAGTCGTATKPHDMQAAIACSSCHDLIDGRVKTSDYTKEELRLMHAEGVFRTQEIWRKKGHL
complement(2590553..2591152)       PHAGE_Phage_Gifsy_2_NC_010393: hypothetical protein; -; phage(gi169257286)           7.17e-71            EscherichiacoliF2_18CMAHIQLVKQTSSGLLLPATPESCDFLHQIKIGEWIHADFKRVRNYAFHKRFFKLLQLGFDYWTPVGGAITPRERELLSGFVDYLCESVGREHTSALSDAAEQYLNTVATRRTRDTALLKSFEAFREWVTIQAGFYTEHIYPDGSRGRRAKSIAFANMDEVEFQQVYKSVLNVLWNWILFRKFSSQEEVENVAAQLLEFA
complement(2591461..2592348)       PHAGE_Entero_BP_4795_NC_004813: putative transposase OrfB; -; phage(gi157166063)     0.0                 EscherichiacoliF2_18CMPLLDKLREQYGVGPVCSELHIAPSTYYHCQQQRHHPDKRSARAQHDDWLKKEIQRVYDENHQVYGVRKVWRQLLREGIRVARCTVARLMAVMGLAGVLRGKKVRTTVSRKAVAACDRVNRQFVAERPDQLWVADFTWVSTWQGFVYVAFIIDVFAGYIVGWQVSSSMETTFVLDALEQALWARRPSGTIHHSDKGSQYVSLAYTQRLKEAGLLASTGSTGDSYDNAMAESINGLYKAEVIHRKSWKNRTEVELATLTWVDWYNNRRLLERLGHIPPAEAEKAYYASIGNNDLAA
complement(2592348..2592674)       PHAGE_Entero_BP_4795_NC_004813: putative transposase OrfA protein of IS629; -; phage(gi157166066)     8.22e-75            EscherichiacoliF2_18CMTKNTRFSPEVRQRAIRMVLESQDEYDSQWAAICSIAPKIGCTPETLRVWVRQHERDTGSGDGGLTTAERQRLKELERENRELRRSNDILRQASAYFAKAEFDRLWKK
complement(2592764..2592901)       hypothetical protein; -                                                              N/A                 EscherichiacoliF2_18CMCQFPYNNYINQTRCSGFDLFVGVFYKNTAHTQQNTKSITDKKGA
complement(2592882..2595146)       PHAGE_Brevib_Jimmer2_NC_041976: sliding clamp DNA polymerase; -; phage(gi100042)     1.66e-06            EscherichiacoliF2_18CMSRRGTQFSNAKVTNPTLRIPFSSSDLGAIVNAGGGAKVLVDVTAEYRQGLVRNLTTSKHYLESKLSEYPGSLGTLVFKLRDQGIAKTHRPNKIAQEAGLQNAGHAKIDEMLVAAHAGCFDVLESVILNRNIKAILANLSAIERIEPWDENRKVPGGTDGLFESSNILVRLFEYTGEDATYNNYENVISILEQYGVKYDEIRQKCGLPLLRIMDLSPSDRYILDILIDYPGIRTLIPEPKYSAFPVSVSDSVGIETNSFPVPSEELPIVAVFDTGVSPIAATITPWVVSRETYVIPPDTSYEHGTMVSSLISGAHFLNDNHPWIPDTKSKIHDVCALDENGSYISDLILRLADAVNKRPDIKVWNLSLGGGPCNEQMFSDFAMELDRLSDKFGILFVVAAGNYVDEPIRTWPNPDPLGGADLISSPGESVRALTVGSVSHMEANDALSEIGTPTPYTRRGPGPVFTPKPDIIHAGGGVHRPWNVGASSLKVVGPDNRLCSNFGTSFAAPIVASLAAHTWQRIATNSDFNVSPSLIKALLIHSAQLSSPDYSPSERRYLGAGIPNEVIETLYDSDDRFTLIFQTFLVPGVRWRKENYPIPSALIQNGKFKGEIVITAAYAPPLNPNAGSEYVRANVELSFGLIENNTIKGKVPMEGENGQSGYERAQIEHGGKWSPVKIHRKAFNKGITSGNWALQAKTTLRANEPALMEPLPVTIVVTLKSLDGNTQVYADGVRALNANNWAHYPLPARVPVSV
complement(2595121..2596275)       PHAGE_Acidia_virus_NC_029316: AAA+ ATPase; -; phage(gi1002166819)                    1.28e-12            EscherichiacoliF2_18CMDYLSEVLKIIEGATKANASMASNYAGLLADKLEQKGEVKQARMIRERLLRAPQALAGAQRAGGGISLGSLPVDIDSRLNTVDVSYPKLDSSEIFLPAAISTRVEEFITNVQRYDEFVKADAALPSRMLVYGKPGTGKTMLSKYIATRLDFPLLTVRCDTLISSLLGQTSKNLRQVFDYVMQRPSVLFLDEFDALAGARGNERDIGELQRVVISLLQNMDAASEDTVIIASTNHEQLLDPAIWRRFSFRIPMPLPDIHQRELIWKNRLKNMICSDLDLSDLSRKSEGLSGAIIEQVSLDARRDAVIEGASVINHHKLYRRLYLAQSLMEGVNLSTYEDEIRWLRSKDKKLFSIRVLANLYKLTSRVISNILKESGAYEQKGYTV
complement(2596469..2596900)       PHAGE_Shigel_Stx_NC_029120: LygF; -; phage(gi985761265)                              1.43e-62            EscherichiacoliF2_18CMAKVFTQEEREKIKGQVVELVRRSGRETLRQLEAKTGATRYLMSVLARELVASGDVYNSGYGLFPSEQARKDWQNARKKLSRAKVKKPSVVDPDLIWSLPDGEIRRYDRRLNIICRECRKSEVMQRVLAFYQNGFRERLGDQG
complement(2596916..2597728)       PHAGE_Shigel_Stx_NC_029120: hypothetical protein; -; phage(gi985761264)              1.96e-70            EscherichiacoliF2_18CMSSSQELRSNFYREKNLMETVFDALQAMGKATSIELAARLDISREEVLNELWELKKAGFVDKSAYTWRVADNNVQQEQPAPAELPEETTTATVAKISESDLTATIEQRGPLTADELATLFGTTSRKVASTLAMAISKARLIRVNQNGKFRYCMPGGNLPAEPKAASVAETDGKAFPQLAGVALPVQEAATQEDIKTETVADIVQSLPSFTETQADNLILPSLHMANRELRRAKNHVQKWERVCAALRELNKHRDIVRQITDSSRRVVSEK
complement(2597700..2598446)       PHAGE_Phage_Gifsy_2_NC_010393: bacteriophage DNA replication protein; -; phage(gi169257280)     1.10e-96            EscherichiacoliF2_18CMKNIAAGGILERIRRLAPPHVTAPFKTVAEWREWQLSEGQKRCEEINRQNRQLRVEKILNRSGIQPLHRKCSFSNYQVQNEGQRYALSQAKSIADELMTGCTNFAFSGKPGTGKNHLAAAIGNRLLKDGQTVIVVTVADVMSALHASYDDGQSGEKFLRELCHVDLLVLDEIGIQRETKNEQVVLHQIVDRRTASMRSVGMLTNLNYEAMKTLLGERIMDRMTMNGGRWVNFNWESWRPNVVQPGIAK
complement(2598453..2599205)       PHAGE_Phage_Gifsy_2_NC_010393: bacteriophage DNA replication protein; Lambda gpo homolog; -; phage(gi169257279)     6.25e-25            EscherichiacoliF2_18CMHLSAEEHGAYLLLMFNYWQTGKPIPKNRLAKIARLTNERWADVEPSLQEFFCDNGEEWVHLRIEEDLASVREKLTKKSAAGKASVQARRSRKEADVQTKQERNLTGVQTDVEVVFEHDVNTKATNKDTDKDLKTDPPLNPPRGNRGVKKFDPLDIALPNWISVSLWREWVEFRQALRKPIRTEQGANGAIRELEKFRQQGFSPEQVIRHSIANEYQGLFAPKGVRPETLLRQVNTVSLPDSAIPPGFRG
2599244..2600383                   PHAGE_Erwini_phiEt88_NC_015295: exodeoxyribonuclease; -; phage(gi327198600)          6.70e-97            EscherichiacoliF2_18CMYQNQPETEKTSPDMNQPEPVVQQEPEIACNACGQTGGDNCPDCGAVMGDATYQETFDEESQVEAKENDPEEMEGAEHPHNENAGSDPHRDCSDETGEVADPVIVEDIEPGIYYGISNENYHAGPGISKSQLDDIADTPALYLWRKNAPVDTTKTKTLDLGTAFHCRVLEPEEFSNRFIVAPEFNRRTNAGKEEEKAFLMECASTGKTVITAEEGRKIELMYQSVMALPLGQWLVESAGHAESSIYWEDPETGILCRCRPDKIIPEFHWIMDVKTTADIQRFKTAYYDYRYHVQDAFYSDGYEAQFGVQPTFVFLVASTTIECGRYPVEIFMMGEEAKLAGQQEYHRNLRTLSDCLNTDEWPAIKTLSLPRWAKEYAND
2600376..2601185                   PHAGE_Salmon_epsilon15_NC_004775: RecT; -; phage(gi30387413)                         2.15e-106           EscherichiacoliF2_18CMTKQPPIAKADLQKTQGNRAPAAVKNSDVISFINQPSMKEQLAAALPRHMTAERMIRIATTEIRKVPALGNCDTMSFVSAIVQCSQLGLEPGSALGHAYLLPFGNKNEKSGKKNVQLIIGYRGMIDLARRSGQIASLSARVVREGDEFSFEFGFDEKLIHRPGENEDAPVTHVYAVARLKDGGTQFEVMTRKQIELVRSLSKAGNNGPWVTHWEEMAKKTAIRRLFKYLPVSIEIQRAVSMDEKEPLTIDPADSSVLTGEYSVIDNSEE
2601457..2601783                   PHAGE_Entero_BP_4795_NC_004813: putative transposase OrfA protein of IS629; -; phage(gi157166066)     8.22e-75            EscherichiacoliF2_18CMTKNTRFSPEVRQRAIRMVLESQDEYDSQWAAICSIAPKIGCTPETLRVWVRQHERDTGSGDGGLTTAERQRLKELERENRELRRSNDILRQASAYFAKAEFDRLWKK
2601783..2602670                   PHAGE_Entero_BP_4795_NC_004813: putative transposase OrfB; -; phage(gi157166063)     0.0                 EscherichiacoliF2_18CMPLLDKLREQYGVGPVCSELHIAPSTYYHCQQQRHHPDKRSARAQHDDWLKKEIQRVYDENHQVYGVRKVWRQLLREGIRVARCTVARLMAVMGLAGVLRGKKVRTTVSRKAVAACDRVNRQFVAERPDQLWVADFTWVSTWQGFVYVAFIIDVFAGYIVGWQVSSSMETTFVLDALEQALWARRPSGTIHHSDKGSQYVSLAYTQRLKEAGLLASTGSTGDSYDNAMAESINGLYKAEVIHRKSWKNRTEVELATLTWVDWYNNRRLLERLGHIPPAEAEKAYYASIGNNDLAA
2602742..2602951                   Phage protein; -                                                                     N/A                 EscherichiacoliF2_18CMYKITATIEKEGGTPTNWTRYSKSKLTKSECEKMLSGKKEAGVSREQKVKLINFNCEKLQSSRIALYSN
2603030..2603245                   PHAGE_Escher_phi191_NC_028660: hypothetical protein; -; phage(gi966198069)           5.82e-05            EscherichiacoliF2_18CMAQVIFNEEWMVEYGLMLRTGLGARQIEAYRQNCWVEGFHFKRVSPLGKPDSKRGIIWYNYPKINQFIKDS
2603221..2603233                   attR                                                                                 N/A                 AAATCAGTTTATC
2603247..2604482                   PHAGE_Phage_Gifsy_2_NC_010393: bacteriophage integrase; -; phage(gi169257268)        4.07e-112           EscherichiacoliF2_18CMSKLPTGVEIRGRYIRIWFMFRGKRCRETLKGWEITNSNIKKAGNLRALIVHEINSGEFEYLRRFPQSSTGAKMVTTRVIKTFGELCDIWTKIKETELTTNTMKKTKSQLKTLRIIICESTPISHIRYSDILNYRNELLHGETLYLDNPRSNKKGRTVRTVDNYIALLCSLLRFAYQSGFISTKPFEGVKKLQRNRIKPDPLSKTEFNALMESEKGQSQNLWKFAVYSGLRHGELAALAWEDVDLEKGIVNVRRNLTILDMFGPPKTNAGIRTVTLLQPALEALKEQYKLTGHHRKSEITFYHREYGRTEKQKLHFVFMPRVCNGKQKPYYSVSSLGARWNAAVKRAGIRRRNPYHTRHTFACWLLTAGANPAFIASQMGHETAQMVYEIYGMWIDDMNDEQIAMLNARLS
2604534..2605469                   tRNA-(cytosine32)-2-thiocytidine synthetase TtcA; -                                  N/A                 EscherichiacoliF2_18CMQENQQITKKEQYNLNKLQKRLRRNVGEAIADFNMIEEGDRIMVCLSGGKDSYTMLEILRNLQQSAPINFSLVAVNLDQKQPGFPEHVLPEYLEKLGVEYKIVEENTYGIVKEKIPEGKTTCSLCSRLRRGILYRTATELGATKIALGHHRDDILQTLFLNMFYGGKMKGMPPKLMSDDGKHIVIRPLAYCREKDIQRFADAKAFPIIPCNLCGSQPNLQRQVIADMLRDWDKRYPGRIETMFSAMQNVVPSHLCDTNLFDFKGITHGSEVVNGGDLAFDREEIPLQPAGWQPEEDENQLDELRLNVVEVK
complement(2605598..2606971)       PHAGE_Escher_slur01_NC_028831: superfamily II DNA/RNA helicase; -; phage(gi971747776)     5.72e-07            EscherichiacoliF2_18CMTAFSTLNVLPPAQLTNLNELGYLTMTPVQAAALPAILAGKDVRVQAKTGSGKTAAFGLGLLQQIDASLFQTQALVLCPTRELADQVAGELRRLARFLPNTKILTLCGGQPFGMQRDSLQHAPHIIVATPGRLLDHLQKGTVSLDALNTLVMDEADRMLDMGFSDAIDDVIRFAPASRQTLLFSATWPEAIAAISGRVQRDPLAIEIDSTDALPPIEQQFYETSSKGKIPLLQRLLSLHQPSSCVVFCNTKKDCQAVCDALNEVGQSALSLHGDLEQRDRDQTLVRFANGSARVLVASDVAARGMDIKSLELVVNFELAWDPEVHVHRIGRTARAGNSGLAISFCAPEEAQRANIISDMLQIKLNWQTPPANSSIVTLEAEMATLCIDGGKKAKMRPGDVLGALTGDIGLDGADIGKIAVHPAHVYVAVRQAVAHKAWKQLQGGKIKGKTCRVRLLK
complement(2607001..2607174)       hypothetical protein; -                                                              N/A                 EscherichiacoliF2_18CMTTLIYLQIPVPEPIPGDPVPVPDPIPRPQPMPDPPPDEEPIKLSHRERRSARIRAC
complement(2607202..2607345)       hypothetical protein; -                                                              N/A                 EscherichiacoliF2_18CMQRQAMGVALHIVLLPFLNYCIAQLIRTTPTLMSRLFFACYLSASTL
complement(2607449..2608432)       Zinc transport protein ZntB; -                                                       N/A                 EscherichiacoliF2_18CMEAIKGSDVNVPDAVFAWMLDGRGGVKPLENTDVIDEAHPCWLHLNYVHHDSAQWLATTPLLPNNVRDALAGESTRPRVSRLGEGTLITLRCINGSTDERPDQLVAMRVYMDGRLIVSTRQRKVLALDDVVSDLEEGAGPTDCGGWLVDVCDALTDHSSEFIEQLHDKIIDLEDNLLDQQIPPRGFLALLRKQLIVMRRYMAPQRDVYARLASERLPWMSDDQRRRMQDIADRLGRGLDEIDACIARTGVMADEIAQVMQENLARRTYTMSLMAMVFLPSTFLTGLFGVNLGGIPGGGWQFGFSIFCILLVVLIGGVALWLHRSKWL
                                   PHAGE_Bacill_SP_15_NC_031245: hypothetical protein; -; phage(gi100150)               6.53e-21            

#### region 8 ####
complement(3022154..3022423)       PHAGE_Escher_PA2_NC_028449: tail fiber protein; -; phage(gi953358107)                6.10e-57            EscherichiacoliF2_18CMNILRKLMERLCGCGKHDDCEHGQSLTAQLRLGPADILESDENGIIPEQDRVITQVVILDADKKQIQCVVRPLQILRADGTWENVGGMK
complement(3022425..3023738)       PHAGE_Entero_BP_4795_NC_004813: putative tail fiber protein; -; phage(gi157166060)     0.0                 EscherichiacoliF2_18CMAVKISGVLKDGTGKPVENCTIQLKARRTSSTVVVNTVASENPDEAGRYSMDVEYGQYSVILLVEGFPPSHAGTITVYEDSQPGTLNDFLGAMSEDDVRPEALRRFELMVEEAARHAEEAKKNAGEAETSARNAGISASQAEASAGNADTSAGDASESARQAAESAAAAKQSEEASSSSASAAAQKASESSQSAAEAELSRKTAESAAGNAARDATTATEKARESAESAQSAEQSRIAAEEAVNRIPTVVGPPGPKGEPGPAGPQGPKGDKGERGDTGPVGATGERGPGGDTGPAGPQGPKGDRGERGETGLTGSTGPQGPKGDTGAAGPAGPQGPKGETGVAGPVGATGPQGPKGDPGETQIRFRMGPGNIIETNSNGWFPDTDGALITGLTFLDPKDATRVQGFFQHLQVRFGDGPWQDVKGLDEVGSDTGRTGE
complement(3023803..3024402)       PHAGE_Entero_BP_4795_NC_004813: outer membrane protein Lom precursor; -; phage(gi157166058)     1.15e-142           EscherichiacoliF2_18CMRKLYAAILSAAICLAVSGAPAWASEHQSTLSAGYLHVSTNVPGSDDLNGINVKYRYEFTDTLGMVTSFSYAGDKNRQLTHYSDTRWHEDSVRNRWFSVMAGPSVRVNEWFSAYAMAGVAYSRVSTFSGDYLRVTDNKGKTHDVLTGSDDGRHSNTSLAWGAGVQFNPTESVAIDIAYEGSGSGDWRTDGFIVGVGYKF
complement(3024469..3027945)       PHAGE_Entero_DE3_NC_042057: recombination endonuclease subunit; -; phage(gi100054)     0.0                 EscherichiacoliF2_18CMGKGGGRAHTPVEAKDNLKSTQMMSVIDAIGEGPIEGPVKGLQSILVNKTPLTDTDGNPVIHGVTAVWRAGEQEQTPPEGFESSGAETALGVEVTKAKPVTRTITSANIDRLRVTFGVQSLLETTSKGDRNPSSVRLLIQLQRNGNWVTEKDVTINGKTTSQYLASVILENLPERPFNIRMVRETADSTSDQLQNKTLWSSYTEIIDVKQCYPNTAIVGLQVDAEQFGGQQMTVNYHIRGRIIQVPSNYDPEKRTYSGIWDGSLKPAYSNNPAWCLWDMLTHPRYGMGKRLGAADVDKWALYAIGQYCDQTVPDGFGGTEPRMTFNAYLSQQRKAWDVLSDFCSAMRCMPVWNGQTLTFVQDRPSDVVWPYTNCDVVVDDNGVGFRYSFSALKDRHTAVEVNYTDPQNGWQTSTELVEDPEAILRYGRNLLKMDAFGCTSRGQAHRAGLWVIKTGLLETQTVDFTLGSQGLRHTPGDIIEICDNDYAGTMTGGRILSIDAASRTLTLDREVTLPETGAATVNLINGSGKPVSVAITAHPAPDRIQVSTLPDGVETYGVWGLSLPSLRRRLFRCVSIRENTDGTFAITAVQHVPEKEAIVDNGASFEPQSGTLNSVIPPAVQHLTVEVSAADGQYLAQAKWDTPRVVKGVRFSLRLTSGSGQDSRLVTTAITADTEHRFSGLPPGEYTLTVRAINSYGQQGEPATTTFRINAPAKPATIELTPGYFQITAVPRLAVYDPTVQFEFWFSETKIADISQVETSARYLGTGSQWSVSGPHIKPGKDFWFYVRSVNLVGKSAFVEVSGQPSNDGEGYLEFFREKIGKLHLAQGVWELIDNSQLADEMAEMKTSITETRNEITQTVSKTLENQSATIQQIQRVQKDTNDDLAALYMLKVQKTKDGIPYVAGIGAGIEDTDGQPLSNILLLADRIAMINPESGNSTPLFVAQGNQLFMNDVFLKRLFAVSITSSGNPPTFSLTPEGKLTARNADISGAITANTGTLNNVTINENCVIRGKLSANQIEGDLVKTVGKAFPRNNSYASGTVTVTVYDDQGFDRQIIIPPVLFRGTKHQNFNSPNQQSYWYSTCKLQVLKNGVEIFHEPATDVSRVFSSVIDMPAGRGHVTLTFNVSSAGANNWTPTTYISDLLVVVMKKSTAGISIS
3028079..3028606                   PHAGE_Salmon_Fels_1_NC_010391: hypothetical bacteriophage protein; -; phage(gi169257202)     3.23e-70            EscherichiacoliF2_18CMKCKIIAAIAMLTAASCGYAAEQEVPMNLVSADGKEVSIGKITIQETPYGLLFTPALHSLSEGIHGFHVHEKGNCAPALKDGKPVAALSAGGHFDPKNTGKHLGPWSPDGHLGDLPALFVTHDGKANYPVLAPRLNSLKEIKGRSLMLHAGGDNHHDHPEPLGGGGARMACGIIQ
complement(3028797..3029378)       PHAGE_Stx2_c_1717_NC_011357: putative tail component; -; phage(gi209447195)          1.49e-133           EscherichiacoliF2_18CMNTAAEAIRALSLQVPGFRRQMNEGWYQIRIAGDDTAPEAVYARLHEQLGEGTVIHIVPRLAGAGKGGLQIVLGAAAIVGSFFTAGASMALWGSALAAGGFSATTMLFSLGASMILGGVAQMLAPKAKVPEYKSTDNGRQNTYFSSLDNMIAQGNPMPVPYGEMLVGSRRISQDISTRDEGGDGKMVVIGRQA
complement(3029375..3030118)       PHAGE_Entero_BP_4795_NC_004813: putative tail fiber component; -; phage(gi157166055)     1.88e-178           EscherichiacoliF2_18CMTQTESVILAHTRRCVPAESCGFVVRTPEGERYLPCVNISAEPEAYFRIAPEDWLRAEMQGEIVALVHSHPGGLPWLSEADRRLQIKSALSWWLVCRGDIHKFRCVPHLTGRRFEHGVTDCYTLFRDAYHLAGTEMPDFEREDDWWRNGQNLYLDNMAVTGFYRVPLSSAQAGDILLCCFGASVPNHAAIYCGNGELLHHLPEQLSKRERYSEKWQRRTHSVWRHRHWSASAFTGIYNDLVAASACM
complement(3030124..3030822)       PHAGE_Entero_DE3_NC_042057: hypothetical protein; -; phage(gi100051)                 7.90e-135           EscherichiacoliF2_18CMQDIHEESLNESVKSEQSPRVVLWEIDLTVQGGERYFFCNELNEKREPVTWQGRQYQAYPIEGSGFEMNGKGSSARPSLTVSNLFGLVTGMAEDLQSLVGATVVRRRVYARFLDAVNFVAGNPEADPEQELTDRWVVEQMSSLTAMTASFVLATPTETDGALFPGRIMLANTCMWTYRSDECGYTGGAVADEFDKPTTDIRKDRCSKCMRGCEMRGMVANFGGFLSINKLSQ
complement(3030822..3031151)       PHAGE_Entero_DE3_NC_042057: hypothetical protein; -; phage(gi100050)                 3.07e-61            EscherichiacoliF2_18CMKTFRWKVKPDMEVNSQPSVREVRFGDGYSQRMAAGLNADLKTYRVTLSVTREEARHLEAFLAEHGGWKAFLWTPPYAWRQIKVTCAAWSSRVRMLRVEFSAEFKQVVN
complement(3031148..3033727)       PHAGE_Entero_DE3_NC_042057: RNA polymerase sigma factor; -; phage(gi100049)          0.0                 EscherichiacoliF2_18CMSQPVGDLVIDLSLDAVRFDEQMSRVRRHFSGLDTDVRKTASAVEQGLSRQALAAQKAGISVGQYKAAMRTLPAQFTDIATQLAGGQNPWLILLQQGGQVKDSFGGMIPMFRGLAGAITLPMVGVTSLAVATGALAYAWYQGDSTLSAFNKTLVLSGNQSGLTADRMLTLSRAGQAAGLTFNQARESLAALVNAGVRGGEQFDAINQSVARFASASGVEVDKVAEAFGKLTTDPTSGLMAMARQFRNVTAEQIAYVAQLQRSGDEAGALQAANDIATKGFDEQTRRLKENMGTLETWADKTGKAFKSMWDAILDIGRPESSADMLASAQKAFDEADKKWQWYQSRSQRRGKTSSFRANLQGAWDDRENARLGLAAATLQSDMEKAGELAARDRAERDASQLKYTGEAQKAYERLLTPLEKYTARQEELNKALKDGKILQADYNTLMAAAKKDYESTLKKPKSSGVKVSAGERQEDQAHAALLALETELRTLEKHSGANGKISQQRRDLWKAENQYAVLKEAATKRQLSEQEKSLLTHEKETLEYKRQLAELGDKVEHQKRLNELAQQAARFEQQQGAKQAAISAQARGLTDRQVQRESEEQRLRDVYGDNPDALAKATSALKNTWSAEEQLRGSWMAGLKSGWGEWAESATDSFSQVKSVATQTFDGIAQNMAAMLTGSEQSWRGFTRSVLSMLTEIFLKQAMVGIVGSIGSAMGGAFGGGASASTGTAIQAAAANFHFATGGFTGTGGKYEPAGIVHRGEFVFTKEATSRIGVGNLYRLMRGYAEGGYVGGAGSPAQMRRAEGISFNQNNHVVIQNDGTNGQAGPQLMKAVYDMARKGAQDEIQAQMRDGGVFSGGRR
complement(3033708..3034121)       PHAGE_Entero_DE3_NC_042057: rnaseH; -; phage(gi100048)                               3.60e-59            EscherichiacoliF2_18CMGRPDWRAMLAGMTSTEYADWHRFYRTHYFQDTQLDMHFSGLTYAVLSLFFCDPDMHPSDFSLLVPRHEEEQVERPDEDKMLMQKAAGLAGGVRFGGDGGRDILSSADVADVMVDDAALMMASAGIPGGVRYVPAGW
complement(3034148..3034579)       PHAGE_Entero_DE3_NC_042057: dsDNA binding protein; -; phage(gi100047)                3.22e-60            EscherichiacoliF2_18CMFLKTEQFEYNGVSVTLSELSALQRIEHLALLKRRAEQAESSGNLQVSVEDLVRTGAFLVAMSLWHNHPQKTQSPSMNEAVMKIEQEVLTTWPADAIARAEDVVLCLSGMIEAVRPDTDITEVAKNNTLTDDDFSAGKSSTAS
complement(3034593..3035345)       PHAGE_Entero_DE3_NC_042057: late promoter transcription; -; phage(gi100046)          2.59e-139           EscherichiacoliF2_18CMATPNPLEPVKGAGTTLWVYTGKGDAYANPLSDDDWQRLAKVKDLTPGEMTAESYDDNYLDDEDADWTATGQGQKSAGDTSFTLAWKPGEEGQKGLIGWFESGDVRAYKIRFPNGTVDVFRGWVSSIGKAVTAKEVITRTVKVTNVGKPSVAEERSKITPVSAIKVTPTSGTVAKGKTTTLTVSFEPESATDKTFRAVSADPSKATISVKDMTITVNGVATGKVQIPVVSGNGQFAAVAEVTVTEAGAAG
complement(3035353..3035748)       PHAGE_Entero_DE3_NC_042057: loader of DNA helicase; -; phage(gi100045)               2.21e-73            EscherichiacoliF2_18CMKHTDIRAAVLDALEQHEHGATLFDGRPVVFDEEDFPAIAVYLTDAEYTGEELDADTWRATLHIEVFLPAQVPDSELDQWMESRIYPAMTAIPALAGLITTMVTQGYEYRRDDDMALWSSADLTYSITYEM
complement(3035745..3036278)       PHAGE_Entero_DE3_NC_042057: ssDNA binding protein; -; phage(gi100044)                1.92e-76            EscherichiacoliF2_18CMAIKGLDQAIDNLSRVRKNAIPAASAMAINRVATTAINQSSSQVARETKVRRKLVKERSRLKRATVRNPNARIIVNRGDLPVIKLGIRMPGRRPDSILKAGQHRYQRAFIQRLKNGRWHVMQRVAGKNRYPIDVVKIPMAAPLKQAFDENVDRIRRERLPKELASALKQQLRIAIKR
complement(3036294..3036647)       PHAGE_Entero_DE3_NC_042057: RNA polymerase binding protein; -; phage(gi100043)       6.08e-53            EscherichiacoliF2_18CMRDFQNAFDAALAGVDSTIVEVMGLCAQFTSGAQCGSEVQGVFDDPESLGFAGGGVRIEGSSPSLFVRTDTVRAVRRGDTLTINGEIFWVDRVSPDDGGSCYLWLNRGQPPAVNRRR
complement(3036640..3037023)       PHAGE_Phage_Gifsy_1_NC_010392: bacteriophage accessory DNA packaging protein; Lambda FI homolog; -; phage(gi169257229)     2.53e-08            EscherichiacoliF2_18CMATKEENQKRLRQLAGLLGREADMSGSAADIAQRVSEWEEELAASREGIMPGDESGPEQNHTDDGEQLHNTDATDDVKAVRVRKCLHVMGYCPETGRPVELTYRGMRVLVPSPLATAMIQHGTAEHA
complement(3037075..3038103)       PHAGE_Entero_DE3_NC_042057: clamp-loader subunit; -; phage(gi100041)                 2.65e-149           EscherichiacoliF2_18CMGLFTTRQLLGYTEQKVKFRALFLELFFRRTVNFHTEEVMLDKITGKTPVAAYVSPVVEGKVLRHRGGETRVLRPGYVKPKHEFNYQQAVERLPGEDPAQLNDPAYRRLRIITDNLKQEEHAIVQVEEMQAVNAVLYGKYTMEGDQFDTVEVDFGRSEGNNIEQADGKKWSEQDRDTFDPTHDIDLYCDQASGLVNIAIMDGTVWRLLNGFKLFREKLDTRRGSNSQLETAVKDLGAVVSFKGYYGDLAIVVAKTSYVAEDGTEKRYLPEGTLVLGNTAADGIRCYGAIQDAQALSEGVVASSRYPKHWLTVGDPAREFTMTQSAPLMVLPDPDEFVVVQVK
complement(3038161..3038508)       PHAGE_Entero_DE3_NC_042057: clamp-loader subunit; -; phage(gi100040)                 5.90e-30            EscherichiacoliF2_18CMVTKNITEQRAEVRIFAGNDPAHTATGSSGISSATPALTPLMLDEASGKLVVWDGQKAGSAVGILVLPLEGTETVLTYYKSGTFATEAIRWPESVDEHKKANAFAGSALSHAALP
complement(3038545..3040050)       PHAGE_Entero_DE3_NC_042057: RegA; -; phage(gi100039)                                 5.43e-135           EscherichiacoliF2_18CMRRNLSHIIAAAFNEPLLLEPAYARVFFCALGREMGAASLSVPQQQVQFDAPGMLAETDEYMAGGKRPARVYRVVNGIAVLPVTGTLVHRLGGMRPFSGMTGYDGIVACLQQAMADSQVRGVLLDIDSPGGQAAGAFDCADMIYRLRQQKPVWALCNDTACSAAMLLASACSRRLVTQTSRIGSIGVMMSHVSYAGHLAQAGVDITLIYSGTHKVDGNQFEALPAEVRQDMQQRIDAARRMFAEKVAMFTGLSVDAVTGTEAAVFEGQSGIEAGLADELVNASDAISVMATALNSNVRGGTMPQLTATEAAAQENQRVMGILTCQEAKGREQLATMLAGQQGMSVEQARAILAAAAPQQPVASTQSEADRIMACEEANGREQLAATLAAMPEMTVEKARPILAASPQADAGPSLRDQIMALDEAKGAEAQAEQLAACPGMTVESARAVLAAGSGKAEPVSASTTALFERIMANHSPAAVQGGVPQTSADGDADVKMLMAMP
complement(3040040..3041632)       PHAGE_Entero_DE3_NC_042057: hypothetical protein; -; phage(gi100038)                 0.0                 EscherichiacoliF2_18CMKRTPVLIDVNGVPLRESLSYNGGGAGFGGQMAEWLPPAQSADAALLPALRLGNARADDLVRNNGIAANAVALHKDHIVGHMFLISYRPNWRWLGMRETAAKSFVDEVEAAWSEYAEGMSGEIDVEGKRTFTEFIREGVGVHAFNGEIFVQPVWDTETTQLFRTRFKAVSPKRVDTPGHGMGNRFLRAGVEVDRYGRAVAYHICEDDFPFSGSGRWERIPRELPTGRPAMLHIFEPVEDGQTRGANQFYSVMERLKMLDSLQATQLQSAIVKAMYAATIESELDTEKAFEYIAGAPQEQKDNPLINILEKFSSWYDTNSVTLGGVKIPHLFPSDDLKLQTAQDSDNGFSALEQALLRYIAAGLGVSYEQLSRDYSKVSYSSARASANESWRYFMGRRKFIAARLATQMFSCWLEEALLRGIIRPPRARFDFYQARSAWSRAEWIGAGRMAIDGLKEVQESVMRIEAGLSTYEKELALMGEDYQDIFRQQVRESAERQKAGLSRPVWIAQAYQQQIAESRRPEEETTPRET
complement(3041629..3041835)       PHAGE_Entero_HK225_NC_019717: head-tail connector gpW; -; phage(gi428782379)         1.09e-17            EscherichiacoliF2_18CMVTVAELQALRQARLDLLTGKRVVSVQKDGRRIEYTAASLDELNRAINDAESVLGTTRRRRRPLGVRL
complement(3041819..3043666)       PHAGE_Entero_DE3_NC_042057: DNA polymerase; -; phage(gi100036)                       0.0                 EscherichiacoliF2_18CMTAVEWADQNYYLPKESSYGEGEWKTLPFQIAIMNCMGNDQVRTVNLIKSARVGYTKMLLGVVGYFIEHKSRNSLLFQPTDSAAEDFMKSHVEATIRNVPCLKDLSPWLGRKHRDNTLTLKRFSSGVGFWCLGGAAAKNYREKSVDVVCYDELSSFEPDVEKEGSPTLLGDKRIEGSVWPKSIRGSTPKIKGTCQIEKAANESAHFMRFYVPCPHCGEAQYLKFGDESTPFGLKWEKDSPESVFYLCEHHGCVIHQSELDQSNGRWICENTGMWTRDGLTFFSARGDEIPPPRSITFHIWTAYSPFTTWVQIVYDWLDALKDPNGLKTFVNTTLGETWEEAVGEKLDHQVLMDKVVRYTAAVPSRVVYLTAGIDSQRNRFEMYVWGWAPGEEAFLVDKIIIMGRPDEEETLLRVDAAINKKYRHADGTEMTISRVCWDTGGIDGEIVYQRSKKHGVFRVLPVKGASVYGKPVITMPKTRNQRGVYLCEVGTDTAKEILYARMKADPTPADEATSYAIRFPDDPEIFSQTEAQQLVAEELVEKWEKGKMRLLWDNKKRRNEALDCLVYAYAALRVSVQRWQLDLAVLAKSREEETTRPTLKELAAKLSGGVNGYSR
complement(3043719..3044228)       PHAGE_Entero_DE3_NC_042057: RecA-like recombination protein; -; phage(gi100035)      1.72e-20            EscherichiacoliF2_18CMATQTEVARHLSLTDRQLRRLQKLPGAPISNKRGQLDLDAWRDFYISYLRRSKNDVPDGDSEDDYEEKLLIARWELTAEQAVTQQLKNEVSKGKLIDTGFCIFALSKLAMALSSTLDSIPLSMQRQFPDLTPRHLDHLKTLIAKGANQCARAGDKLPDLLDEYIRATTE
3044502..3044615                   FIG00638494: hypothetical protein; -                                                 N/A                 EscherichiacoliF2_18CMYAIKPREIINYYAGIVLIDLHQISVKATSDNTNQQH
complement(3044937..3045251)       PHAGE_Escher_Pollock_NC_027381: transcriptional regulator; -; phage(gi849254852)     4.50e-06            EscherichiacoliF2_18CMLHDHVAECLEKKGLYRRAAERWAKVMVQLSDDQKRKVAAQKRAECLRKARRTPVSPVNLTEIKQAVNRLHSELGMGFEERRVFRRYKGTGEQNTSGNARSKKC
complement(3045717..3046184)       PHAGE_Entero_BP_4795_NC_004813: putative endopeptidase Rz; -; phage(gi157166036)     2.07e-96            EscherichiacoliF2_18CMNRVLCVVIIVLLVACGALSLGLNHYRDHAIIYKEQRDKKASELELANATITDMQIRQRDVAALDARYSRELADARAENETLRADVAAGRKRLRINATCSGTVREATGTSGVDNATGPRLADTAERDYFILRERLMAMQKQLEGAQEYIRTQCIP
complement(3046186..3046299)       hypothetical protein; -                                                              N/A                 EscherichiacoliF2_18CMKGIEVETPASLDLTRAAAFAIRIVAIAVLVWAIRWW
complement(3046520..3047053)       PHAGE_Entero_BP_4795_NC_004813: putative R protein; -; phage(gi157166033)            6.54e-123           EscherichiacoliF2_18CMNEKIKYGLSAAVLALIGAGASAPEILDQFLDEKEGNHTTAYRDGAGIWTICRGAILVDGKPVIPGMKLSKEKCDRVNAIERDKALAWVEKNIKVPLTEPQKAGIASFCPYNIGPGKCFPSTFYKRINAGDRKGACEAIRWWIKDGGRDCRIRSNNCYGQVSRRDQESALACWDIDR
3047213..3047485                   PHAGE_Stx2_c_86_NC_008464: hypothetical protein; -; phage(gi116221998)               2.21e-20            EscherichiacoliF2_18CMTENVKSELLLLMADNNEATSSILADPYGKISHKTLDIITTTLTPLMLQRLKHNINAWVNEELSPPCLWDSRYACQQKMRIFNLLSPKLR
complement(3047741..3047947)       PHAGE_Stx2_c_1717_NC_011357: holin protein S-like protein; -; phage(gi209447171)     5.16e-41            EscherichiacoliF2_18CMEKITTGVSYTTSAVGTGYWLLQLLDKVSPSQWVAIGVLGSLLFGLLTYLTNLYFKIREDRRKVARGE
complement(3048137..3049024)       PHAGE_Escher_PA28_NC_041935: hypothetical protein; -; phage(gi100053)                0.0                 EscherichiacoliF2_18CMPLLDKLREQYGVGPVCSELHIAPSTYYHCQQQRHHPDKRSARAQHDDWLKKEIQRVYDENHQVYGVRKVWRQLLREGIRVARCTVARLMAVMGLAGVLRGKKVRTTVSRKAVAACDRVNRQFVAERPDQLWVADFTWVSTWQGFVYVAFIIDVFAGYIVGWQVSSSMETTFVLDALEQALWARRPSGTIHHSDKGSQYVSLAYTQRLKEAGLLASTGSTGDSYDNAMAESINGLYKAEVIHRKSWKNRAEVELATLTWVDWYNNRRLLERLGHIPPAEAEKAYYASIGNNDLAA
complement(3049024..3049350)       PHAGE_Entero_BP_4795_NC_004813: putative transposase OrfA protein of IS629; -; phage(gi157166066)     8.22e-75            EscherichiacoliF2_18CMTKNTRFSPEVRQRAIRMVLESQDEYDSQWAAICSIAPKIGCTPETLRVWVRQHERDTGSGDGGLTTAERQRLKELERENRELRRSNDILRQASAYFAKAEFDRLWKK
complement(3049708..3051558)       PHAGE_Entero_YYZ_2008_NC_011356: hypothetical protein; -; phage(gi209427766)         0.0                 EscherichiacoliF2_18CMAFKHYDVVRAASPSDLAEKLTHKLKEGWQPYGGPVAITPYTLMQAVAIEGDPQVGPSSEPDWFYVVVLAGQSNGMAYGEGLPLPDSYDAPDPRIKQLARRSTVTPGGESCTYNDIIPADHCLHDVQDMSTLNHPKADLSKGQYGCVGQGLHIAKKLLPYIPNNAGILLVPCCRGGSAFTQGAEGTFSADTGASQDSARWGVGKPLYQDLIARTKAALQKNPKNVLLAVCWMQGEFDMSAATHAQQPALFTAMLTQFRADLSVFNAQCHGGSAADVPWICGDTTYYWKNTYATQYDTVYGGYKNRESEGVYFVPFMTDGNGVNTATNAPAEDPDIPASGYYGAASRTNGNQVSSNRPTHFSSWARRSIIPDRLATAILNAAGRTSAFISGKAPEIKPSPGGNTPSGPSADTSVRTISLLPAAGEAAAQGWSIKDGGIQLSDGVFKITKQSNKTWSLTHPVDDAITLLTQGGRLTCKFRLSGALTNNQFGLGIYLYTDAPVPDGVAMTGTGNPFLMSYFTQTTDGRVNLMHHRKAGNTKLGEFGDYGNDWQTLELVFTAGSATVTPKLNGVAGPAFQVIKDSLTLGLNALTLTDVTKNAAYGVEIESLVLEINAPAA
complement(3052048..3052124)       tRNA                                                                                 N/A                 GCGTTGTTAGCTCAGCCGGACAGAGCAATTGCCTTCTAAGCAATCGGTCACTGGTTCGAATCCAGTACAACGCGCCA
complement(3052222..3052297)       tRNA                                                                                 N/A                 GGCCCTTTAGCTCAGTGGTGAGAGCGAGCGACTCATAATCGCCAGGTCGCTGGTTCAAATCCAGCAAGGGCCACCA
complement(3052326..3052913)       Transcriptional regulator; -                                                         N/A                 EscherichiacoliF2_18CMHYGKVKIFDINHSIVSQYLEIQHKLTRTHLTDVPLYLSLEPNNPALAEALITSQRFSGDTTDMFLMMACLSLFESDERILLFLSGCLSSISAKVRAIIQTDISASWTLGAIALRLHMSESLLKIKLKNEGHMFSRLLLEERMRVAVNMLCSRHGYGQAVAEKCGYSSWSYFISVFHRYYGFPPDRYVSRQGLDY
3052930..3053070                   hypothetical protein; -                                                              N/A                 EscherichiacoliF2_18CMHLVARTTEPGLSDNVSFSRKILIGEQTMITEQTTTIIILLSLAIG
complement(3053177..3053374)       PHAGE_Entero_phiP27_NC_003356: hypothetical protein; -; phage(gi18249887)            4.78e-38            EscherichiacoliF2_18CMLKQQDMTETARVVFDELSVTEPATVGEIAQNTYLSRERCQLILTQLVMAGLADYQCGCYRRLQS

#### region 9 ####
3045501..3045512                   attL                                                                                 N/A                 GTTTTTGCCTTC
complement(3054631..3055002)       PHAGE_Shigel_Stx_NC_029120: antitermination protein Q; -; phage(gi985761278)         1.24e-67            EscherichiacoliF2_18CMARDIQMVLERWGAWAANNHEDVTWPSIAAGFKGLIPTKVKSRPQCSDDDAMIICGCMARLNKNNQYLHDLLVDYYVGGMTFMALARKHRCSDGLIGKRLYKAEGIIEGMLMALNVRLDMDMR
complement(3054992..3055363)       PHAGE_Shigel_Stx_NC_029120: crossover junction endodeoxyribonuclease rusA; -; phage(gi985761276)     1.72e-47            EscherichiacoliF2_18CMRIEFVLPYPPTVNTYWRRRGSTYFVSKAGERYRRAVALIVRQQRLKLSLSGRLAIKIIAEPPDKRRRDLDNILKAPLDALTHAEVLIDDEQFDEINIVRGQPVPGGRLGVKIYEIRGGNDGA
complement(3055376..3056425)       PHAGE_Entero_mEp460_NC_019716: hypothetical protein; -; phage(gi428782365)           6.23e-137           EscherichiacoliF2_18CMRVLLRPVLVPELGLVIVKPGRESMRVFHGGRVLVESEPKSMRNLPSGVVPAVRQPLAEDKSLLPFFSNERVIRAAGGAGALSDWLLRHVKSCQWPHGDYHHSETVIHRYGTGAMVLCWHCDNQLRDQTSESLEQLAQQNLSAWMIDVIRHAMNGIQERELSLAELSWWAVCNQVVDALPEAVSRRSLGLPAEKIRSVYRESDIIPGEQTATSILKQRTKNIALPPHTHQQQNPPQEKTVVSIAVDPESPESFMKRPKRRRWVNEKYTRWVKTQPCACCGKPADDPHHLIGHGQGGMGTKSHDIFTLPLCREHHNELHADPLAFEEKHGSQVDLIFRFLDHAFATGVLG
3056508..3056687                   hypothetical protein; -                                                              N/A                 EscherichiacoliF2_18CMTVVEAKGFFNLASAPAVTLNEPFGLFFSAWGMLVPVRFECVKTPSAPAGKDGRIIRIV
complement(3056873..3057028)       PHAGE_Entero_933W_NC_000924: host killer protein; -; phage(gi9632541)                1.98e-25            EscherichiacoliF2_18CMKQQKAMLIALIVICLTVIVTALVTRKDLCEVRVRTGQTEVAVFTAYEPEE
3057100..3058173                   PHAGE_Mannhe_vB_MhS_1152AP2_NC_028956: transposase; -; phage(gi971760537)            1.02e-09            EscherichiacoliF2_18CMQMQHLMVGYPKYYQTADYALRLSVMADIATMRMKALHFWDKHGISAASEAFGVSCRTLYWWRQLLNKEGPEGLIPHSKAPLVRRKKHWHPDVLKEIRRLRTELPNLGKEQIFVRLKPWCEQRYLACPSVSTIGRMIAAAHDKMRMIPVRLGSRGKALLVKKRSAKPRRPKHYRPVKTGELIGMDAIELRMGELRRYVITMIDECSNYALALAVPSLNSDIVNHFFSRAARLFPVGISQIITDNGKEFLGNFDKTLQEAAIKHLWTYPYTPKMNAICERFNRTLREQFIEFNEILLFEDLALFNQKLAEYLVLYNSKRPHKALALMTPVEYILKENKNCNMWWTHTSPCLSARKRLT
3058231..3058368                   PHAGE_Entero_Min27_NC_010237: hypothetical protein; -; phage(gi170783688)            7.29e-12            EscherichiacoliF2_18CMLTGAFLYLPLVFMPEADSLKHPQLFYLTSHYLANMKSVRKTDVP
3058734..3059507                   IroE protein; -                                                                      N/A                 EscherichiacoliF2_18CMTKHMDIHCQTRIFNSINHDTKYKICIFTPKNIKKNNATLYILDGNSANNYISDILPVIDALPNPPVLVTLGYESWNNLSIHRRAYDYTPDGENAIVDNSKPAWIYFTGGGSQSFRELLLTQIMPWVSTIAPNSSRIGIWGHSLGAIFVLDCLKNNSCFNYYYISAPSLLWQNERIIKIIKDDISESKHTKSICLLNGNLSLDYSASLYPEAIKAESVLRNILTEKYSNFSIVQFPELNHQETFSAALWNSIIHFSI
complement(3059859..3060272)       PHAGE_Shigel_Stx_NC_029120: LygF; -; phage(gi985761265)                              2.70e-63            EscherichiacoliF2_18CMAKVFTQEEREKIKGQVVELVRRSGRETLRQLEAKTGATRYLMSVLARELVASGDVYNSGYGLFPSEQARKDWQNARKKLSRAKLKKPVVVDPDLIWSLPDGEIRRYDRQLNIICSECRNSEVMQRVLIFYTGVMME
complement(3060288..3061058)       PHAGE_Shigel_Stx_NC_029120: hypothetical protein; -; phage(gi985761264)              1.14e-92            EscherichiacoliF2_18CMETVSDALKALKKASSHVVAARLGISREEAVNELWELKINGVVDKTGHTWFLAGEGESRVTEERPVKSEAQDMLTGEVEQKVTADMMIEFIGQDGAKTCEELAGKFGVSTRKVASTLAVVTATGRLARVNQNGKFRYCMPGDNLPAEPKAALVTESDGKAFPQPAGAALPVREAATQEEIKTETVADIVQPLPSFTETQADELIFPSLRRANLALRRAKSDVQKWERVCAALRELNKHRDIVRQITDSSRRVVSEK
complement(3061140..3061826)       PHAGE_Shigel_Stx_NC_029120: DNA replication protein; -; phage(gi985761263)           1.26e-143           EscherichiacoliF2_18CMKNIAAAGVLERIRRLAPQASVPPYRTVEEWREWQLAEGRKRSEEINRQNHQLRVEKILNRSGIQPLHSKCSFANYQVQNDGQKYALSQAKSIADELMTGCTNFVFSGKTGTGKNHLAAAMGNRLMAKGRSVIIVTVSDVMSVLHDSYDNGKSGEKFLQELCSVDLLVLDEIGVQRETKNEQVVLHQIIDRRTASLCSVGMLTNLNHAAMSTLLGERIMDRMTMNGGR
complement(3061833..3062948)       PHAGE_Shigel_Stx_NC_029120: primosomal protein I; -; phage(gi985761262)              2.88e-168           EscherichiacoliF2_18CMRDYAKVSPRFWLGETGRELRKAGAEAQVVAFYLMTSPHANMLGLYYLPVLYLAHETGLGLEGASKGLKRAVEAGFCSYDHDAEMVWVHEMAAWQVGETLKPGDNRCAGVRNEYASLPENAFLSVFYDRYKTDFHLDVRRNNSRNSVRGFEGAFKGLRSQEQEQEQEKEQEQDKNTMVHGKKNTTNQAGDVQTVNPGQPAGTTPEADSAYALKADSGAVQQVMTAGSEQSHQLQQPEADSAIQREADRVVPESTGQSVGRVDYPDVFEQVWREYPLRAGANPKKSAFSAWKARLREGVPPETMLDGVRRYARYLAATGKAGTEFVQRATTFFGPDRNFENPWLLPVSGTNNQRCVNHISEPDTEIPPGFRG
3063027..3063482                   hypothetical protein; -                                                              N/A                 EscherichiacoliF2_18CMYFLKSLYQAHVLNVAATNRWCNSPEMLPDYRAWLRAETYLRLDILISELQKETASIHNLQGIDAVRILVSRHSALSIIEVRHLSFSELIFLLQPALESANIPPEVIQYPPHVDEQLQDVPYNQRAGLTPCSEAEWDHSLLKKYQDLYNPQ
complement(3063689..3064114)       PHAGE_Pectob_ZF40_NC_019522: putative cII repressor; -; phage(gi422936652)           4.01e-07            EscherichiacoliF2_18CMKIKHEHIRMAMNAWAHPDGEKVPAAKITKAYFELGMTFPELYDDSHPEAMARNTQKIFRWVEKDTPDAVKKIQALLPAIEKAMPPPLVARMRSHSSAYFRELVETKERLVKDIDDFVASAIVLFDQMNRGGPAGNTLAVH
complement(3064098..3064370)       PHAGE_Phage_Gifsy_2_NC_010393: putative bacteriophage regulatory protein; Lambda gpCro analog; -; phage(gi169257277)     2.53e-20            EscherichiacoliF2_18CMLDSTREKIRQKYTQAEIGRYMGVAQQTVWQWFSFGVPPKQVIPLCQLMKWEVTPHEIRPDIYPNPTDGLPVGCKVNTSNAPELIHENQA
3064479..3064880                   PHAGE_Salmon_SPN3UB_NC_019545: putative CI; -; phage(gi423262424)                    1.95e-14            EscherichiacoliF2_18CMMSALEVSMYRISKLLQETGWSQAELARRIGVTQQTVQQWVSGKATPKASSLDKLVEVSGHPLHWFLLPPEECEQIFTPDTMKIGPRQRELLQAFSAFPEEDQEKMLQEIKDKKKSMEETIARWLAAQKSRRA
3064908..3065099                   hypothetical protein; -                                                              N/A                 EscherichiacoliF2_18CMGTALSPIVSEFETTEQENSYNEWLRTKVTSSLADTRPAIPHDEVMAEMENLIAQIAVTNKSE
3065663..3065818                   PHAGE_Salico_CGphi29_NC_020844: hypothetical protein; -; phage(gi472340166)          5.92e-12            EscherichiacoliF2_18CMDTIDLGNNESLVYGVFPNQDGTFTAMTYTKSKTFKTENGARRWLERNSGE
3065820..3065948                   Uncharacterized protein YdfB; -                                                      N/A                 EscherichiacoliF2_18CMDFDTIMEKAYEEYFEGLAEGEEALSFSEFKQALSSSAKSND
3065960..3066349                   PHAGE_Entero_VT2phi_272_NC_028656: hypothetical protein; -; phage(gi966197735)       3.65e-09            EscherichiacoliF2_18CMEFKDLLKEIQEIAAHALHQRLNEVELESATKKYIDNMARNVRDAFTGLYSVSVTNNQNTEETAKRIASVMGFHVEEKYSKKEFWKTTKKLQSENCHLLRQSLLSMRKVIQMTQDYRNCSHYLKNSELS
complement(3066536..3066721)       hypothetical protein; -                                                              N/A                 EscherichiacoliF2_18CMPNKPCPACNALSGFLEKGGYYIFNCPEHVEFHISKLDSIITKPNQYQSDLLNKELNAARD
3067295..3067483                   Cell division inhibition protein DicB; -                                             N/A                 EscherichiacoliF2_18CMEKLSCNASTSELRFEIGVITGDKTFIEDAIKQRKLEQDLLNEVCIPSMLARLDLLQKGYKQ
3067480..3067671                   Uncharacterized protein, YdfD family; -                                              N/A                 EscherichiacoliF2_18CMNTTFALVLTVYLVSGESLELVTGLYGSMKECMAAAAEQKIPGNCYPVDKTTHTNNNEIPAGL
3067765..3070236                   PHAGE_Salmon_118970_sal3_NC_031940: baseplate hub subunit; -; phage(gi100107)        7.37e-69            EscherichiacoliF2_18CMSKIFICAAIPDEQAIKEDSAVAVATAIEAGDERRARAKFHWQFLEQFPAAQDCAYKFIVCEDKPGIPRPALDSWDTEYMQENRWDEESASFVPVEPESDPMNVNFDKLSPEVQNAVLVKFDTCENITVDMVISAQELLQEDMATFGGHIVEALMKMPEVNAMYPELKLHAIGWVKHKCEPGAKWPEIQAEMRIWKKRREGERKETGKYTSVVDLTRARVNQQNTENAAEKTGAVTVAIRREYKQTWKTLDNELACALWPGDVDAGNIDGTIHRWATNEVIDKDREDWKRISASMRKQPEALGYDRQTIFGLVRERPIDIHKDPVALNKYISEYLTTKGVFEHEETDQSSTDALQPSAAQTAPVETAESDTQKNEILVEAEPSVEREGPFYFVFTDKGGEKYGRANKLSGLDKALAAGGTEISKEEYFARKNGTYTGLPQNVDTAEDSEQSEPVKVTADEVNKIMQAANISQPDADKLLAASRGEFVEGISDPNDPKWVKGIQSRDAEDQNQPNVKQNEPEAEQNSPDTQQNGPEEQQPEPAVQQELEKVCTACGQTGGGNCPDCGAVMGNATYLETFDEENQAEAQKNDPEEMEGTEHLHKENTGSDQYHASDNKTGETANPLIKVNGHHEISSTSRLWHHLMIDLETMGKNPDAPIISIGAIFFDPQTGEMGPEFSKTIDLETAGGVIDRDTIKWWLKQSREAQSAILTDEIPLDDALLQLREFIDENSGEFFVQVWGNGATFDNVILRRSYERQGIPCPWRYTNDRDVRTMVALGLVMDFDARTTIPFEGERHNALNDARYQAKYVSAIWQKLLPSQADF
3070304..3070546                   hypothetical protein; -                                                              N/A                 EscherichiacoliF2_18CMYELTLSPAEIKEITKYERYTKQQHQLRLHGIPFVIGPKNEPIVLRRDIPHGLTTMPKTSELVSAEPDFEALNNGKTKKK
3070524..3071543                   PHAGE_Salmon_118970_sal3_NC_031940: baseplate subunit; -; phage(gi100105)            2.27e-108           EscherichiacoliF2_18CMGRPRKNKKDNVLPPRVRSNGYSYVWKPEGSTRSIGLGRVRKTSVAKVWQNYELEKAKLHNIMTVAKLWHMFMDSPAFTELAPRTQKDYRQHQKALLMVFGKVLADNVKTEQVRIFMDKRGLESKTQANHELASLSRVYGWGYERGYVKNNPCKGVRKFSLKARTVYITDEQYAAIYAEAIPQLRIAMEISYLCAARLGDVLELKWQDIMDKGIYIEQNKTGTKQIKEWSPRLRTAIQLARNVSSCTCEYVINTTKGGKVIAKTLNNWWNQAKRAAEQKVGVPFGCNFHDIKAKGISDYEGSSRDKQIFSGHKTENQVLIYDRKTKITPTLDLPLVVSK
3071951..3072610                   Putative TEGT family carrier/transport protein; -                                    N/A                 EscherichiacoliF2_18CMDRIVSSSHDRTSLLSTHKVLRNTYFLLSLTLAFSAITATASTVLMLPSPGLILTLVGMYGLMFLTYKTANKPTGIISAFAFTGFLGYILGPILNTYLSAGMGDVIAMALGGTALVFFCCSAYVLTTRKDMSFLGGMLMAGIVVVLIGMVANIFLQLPALHLVISAVFILISSGAILFETSNIIHGGETNYIRATVSLYVSLYNIFVSLLSILGFASRD
3072701..3073030                   PHAGE_Podovi_Lau218_NC_024329: sulfur transfer protein, DsrC; -; phage(gi971848691)     5.13e-07            EscherichiacoliF2_18CMLIFEGKEIDTDTEGYLKESSQWSEPLAVVIAENEGISLSPEHWEVVRFVRDFYLEFNTSPAIRMLVKAMANKFGEEKGNSRYLYRLFPKGPAKQATKIAGLPKPVKCI
3074988..3074999                   attR                                                                                 N/A                 GTTTTTGCCTTC

#### region 10 ####
3300254..3300265                   attL                                                                                 N/A                 ATATCCAGACCT
complement(3309938..3310513)       PHAGE_Stx2_c_1717_NC_011357: hypothetical protein; -; phage(gi209447201)             8.51e-20            EscherichiacoliF2_18CMPLTSDIGSRSFNLGLEVFRARIAANGRGDITVGGETVSIVYDATNGRFSSSGGNDGLLSELLILGFNNGPRALSERMLSMLSDSGEAQSQESIQDKISQCKFPVSSGNFQCPPESIQCPITLERPEEGVFVKNSDSSAVCTLFDVDALSRVVNDGSVHPLTRAPITPSMIVKPEECKYDPARGSFIIKDS
complement(3311432..3312280)       PHAGE_Entero_cdtI_NC_009514: truncated nonfunctional Cif; -; phage(gi148609406)      0.0                 EscherichiacoliF2_18CMKDITLPPPTSASCLTGAISVNTEAVLSPMQHTSALHVRDFASLCSQNLKANVLLNSDDHEVPIHQKNPAAIMQNIDSNIKQMATDWGMSIEEVEVIIGREKGIVEPSCGVTANAIMKLFLDKDGFSYCFENEQTLSLEQLQERLSCMPECKSFVLRVNDGALGHAYIVDIPKGENSCRPAFLYQSDLGEGVTRKLRFEDWMTHKALTPILLDDICNYFSCMSQNKTDLEQIATLFDIDGNVKMLRKENIQYQKHDNFSFQLFEYDTDNIEKNIEIIKSLCS
complement(3312356..3312469)       hypothetical protein; -                                                              N/A                 EscherichiacoliF2_18CMELVKSGVAGNPGRVTEMDNAAERLANGIQAPEKFQT
complement(3312504..3313385)       PHAGE_Entero_cdtI_NC_009514: hypothetical protein; -; phage(gi148609405)             0.0                 EscherichiacoliF2_18CMLSPSSVNLGCSWNSLTRNLTSPDSRILSSVRDAAASSDNGAQVKVGNRTYRVVVTDNKFCVTRESHSGCFTNLLHRLGWPKGEISRKIEVMLNSSPVNRAMERGAVHSNRPDLPPVDYAPPELPSVDYNSLPVPGNVIGKGGNAVVYEDAEDATKVLKMFTTSQSNEEVTNEVRCFNQYYGAGSAEKIYGDNGDIIGIRMDKINGESLLNISSLPAQAEHAIYDMFDRLEQKGILFIDTTETNVLYDRTRNEFNPIDISSYNISERSWSENQIMQSYHGGKQDLISVVLSKI
complement(3313491..3313760)       PHAGE_Stx2_c_1717_NC_011357: hypothetical protein; -; phage(gi209447199)             1.46e-56            EscherichiacoliF2_18CMNILKKLMQRLCGCGKHDGREHVQSLTAQLRLGPADILESDENGIIPEQDRVITQVVILDTDKKLIQCVVRPLQILRADGTWENIGGMK
complement(3313762..3315030)       PHAGE_Stx2_c_1717_NC_011357: putative tail fiber protein; -; phage(gi209447198)      0.0                 EscherichiacoliF2_18CMAVKISGVLKDGTGKPVENCTIQLKARRTSSTVVVNTVASENPDEAGRYSMDVEYGQYSVILLVEGFPPSHAGTITVYEDSQPGTLNDFLGAMSEDDVRPEALRRFELMVEEVARHAEEAKKNAGEAETSARNAGISASQAEESAANADTSAGEASESARQAAESAASAKQSEDASSSSASAAAQKASESSQSAAEAELSRKTAESAAGNAARDATTATEKARESAESAQSAEQSRIAAEEAVNRIPTVVGPPGPKGEQGPAGPQGPKGDKGERGDTGPVGATGERGPAGDAGPAGPQGPKGDMGERGETGLTGNAGPQGPKGDTGAAGPVGATGPQGPKGDPGETQIRFRLGPGNIIETNSNGWFPDTDGALITGLTFLDPKDATRVQGFFQHLQVRFGDGPWQDVKGLDEVGSDTGRTGE
complement(3315467..3315625)       PHAGE_Escher_Pollock_NC_027381: hypothetical protein; -; phage(gi849254797)          2.00e-08            EscherichiacoliF2_18CMFYKLCLLAVVILLLVMVMMDFTSRIMLVLTDGALVCGIVVLLWPMMKEQNE
complement(3315711..3315950)       Putative inner membrane protein; -                                                   N/A                 EscherichiacoliF2_18CMIAFVAYFWLFSFLTGYYKPQFKKEYEMINYNDGWYYVLARYDNCLVLSTSFNAGSKRFVIYQSAQDKNLQVDIVRTRI
complement(3315950..3316426)       Putative inner membrane protein; -                                                   N/A                 EscherichiacoliF2_18CMQDGALLRSSSLFIAYMGCLGWGSAYFYGWGTSFYYGFPWWIVGAGVDDVARSLFFAVIVIAIFLIGWGIGVVFFFAVKRKHSMQELNVFRLYFAVELLFVPAIIEFSILRQKIQVPLLLLSAAIALAVTISIRSYGRFLSVSCFYDKPFIKNIFLRL
complement(3316638..3317327)       PHAGE_Phage_Gifsy_1_NC_010392: bacteriophage antiterminator protein Q; -; phage(gi169257244)     3.96e-101           EscherichiacoliF2_18CMNTQYLQYVREQLMAATADLNGATKGQLEAWQEHAQFDTGTYKRKKPRILDVVTGKMITLDNTPTSGKQSYAKGSSIALVSPVEFSTSSWRRAVLSLDEHQKAWLLWCYSESVRWGHQVTITQWAWSEFKDLLSNRKIAGKTLDRLKTLIWLAAQDVKSELAGREAYEYQTLASLVGVTTKNWSETFTERWVAMKHIFLQLDSDALLLVTRTRSKQKAAFLQQNIAKLD
3317801..3318760                   Putative outer membrane protein; -                                                   N/A                 EscherichiacoliF2_18CMKKSVIAGVFIALSFTTCSAIANSLALSLANDDAGKFQPILNDIYGNKHENRDDYSQGLFLGYSHDISDSSQLSLHIAQDIYSPSGSNKRHNTAVTGDRAFSAYTHTGIEWNSLANDWIRYRLGTDIGVVGPDAGGQKVQNKAHEIIGAEKYHAWDDQIENRYGYTVKGMLSMTPSMDILGANVGLYPEVSAVTGNLFQYVAYGATIAIGNDKTFNSDNGFGLLAPRGLMHMSDTSGFKYKIFAGMERRDVNRNYTLEGKTIQTKQTTVSLNKTVDEYQVGATIGYAPVAFTLAFNKVTSEFKTGDDYSFINGAITFFF
complement(3318972..3319637)       PHAGE_Stx2_c_1717_NC_011357: NinI protein; -; phage(gi209447164)                     3.73e-161           EscherichiacoliF2_18CMNIYERIDGSKYRNIWVVGDLHGCYTNLMKKLETIGFDTKKDLLISVGDLVDLGTENVECLELITFPWFIAVRGNHEQMMIDGLSERGNVNHWLLNGGGWFFNLDYDKEILAKALAHKADELPLIIELVSKGKKYVICHADYPCDKYEFGKPVDHQQVIWNRERISNSQDGIVKEIKGADTFIFGHTPAVKPLKFANQMYIDTGAVFCGNLTLIQVQGEGA
complement(3319634..3320254)       PHAGE_Entero_SfI_NC_027339: NinG protein; -; phage(gi849250278)                      7.25e-142           EscherichiacoliF2_18CMAKPARRRCKNDECREWFHPAFANQWWCSPECGTKIALERRSKEREKAEKAEKAAEKKRRREEQKQNDKLKIQKLALKPRSYWIKQAQQAVNAFIRERDRDLPCISCGTLTSAQWDAGHYRTTAAAPQLRFDERNIHKQCVVCNQHKSGNLVPYRVELISRIGQEAVEEIESNHNRYRWTVEECRAIKAEYQQKLKKLRNSRSEVA
complement(3320890..3321105)       PHAGE_Stx2_c_1717_NC_011357: Cro protein; -; phage(gi209447146)                      1.00e-47            EscherichiacoliF2_18CMSNLRKYRESLNISQTTLAKAVGCTQGAIGHWESGRRFPDLKTCRALVACLNKLGAKVSLDDVFPPEHKAA
3321221..3321874                   PHAGE_Stx2_c_1717_NC_011357: repressor; -; phage(gi209447145)                        8.86e-162           EscherichiacoliF2_18CMKWYELARSRMKELGITQEKLAEELGMTQGGIGHWLRGSRHPSLSDIGVVFKYLGIDNISFNHDGTFSPVGEYSSAPVKKQYEYPVFSHVQAGMFSPELRTFTKGDAERLVSTTKKASDSAFWLEVEGNSMTAPTGSKPSFPDGMLILVDPEQAVEPGDFCIARLGGDEFTFKKLIRDSGQVFLQPLNPQYPMIPCNESCSVVGKVIASQWPEETFG
3321914..3322471                   hypothetical protein; -                                                              N/A                 EscherichiacoliF2_18CMAKIDDYQPSQVEVDKVLYCKKIVNFSGVKWKQKPSRSDMWLQAHIIPLDEDCIPIQGLKFELKWKPDQDSEPDDPISYPKINIIAFYHNKRVFAVDTYHFDKHTNSYKVDHPKYQDIIYGAHYHVYYEEAGYYSDRIAFPIEDDINPDDLVGYWNYFCKHLNITYSGRIPLPLEDESGQMGFGI
3322471..3323220                   PHAGE_Burkho_phi6442_NC_009235: gp47, conserved hypothetical protein; -; phage(gi134288670)     2.17e-06            EscherichiacoliF2_18CMCSTVISQLGFECHPIGKTLRIISPFTYCDDGEHVGAFIREVNGRYLVSDRCDALMNMEARGISLTKKRLDEIRQLLLKEGAELNARGEIIAWATEKDVGAITSNIIRAGILASTLSLDWYQPVQAEKFESMVIDYLYHTELRDALSLRENVYGLSGHQITVPVTIKTDIPKYVFTSSVKHGGSWNSAYSLLGKLIDLKASSEEYNNRFVVIDSEAIGDQMQQLSLLFHESSQVLPFSKRETWIKRLAA
3323657..3323929                   PHAGE_Stx2_c_1717_NC_011357: N protein; -; phage(gi209447143)                        2.85e-59            EscherichiacoliF2_18CMSRKTEFKGTAASRRRARRANLQSQEAISSDKLHRPTPSRVVLQCKRKPAMRAEVITLTTLTRKYEGSTCLPNVALYAAGYRKSKQLTAR
complement(3323946..3324527)       PHAGE_Entero_HK140_NC_019710: superinfection exclusion protein; -; phage(gi428781984)     2.53e-120           EscherichiacoliF2_18CMNNSWWQELMHFFLQGMTLKQLIHMLIILIILIIVMPVSVKEWINLHNPEILPHYWMYYILLFCVSYVLNGVVNSAYHAVTERIEVSAAQKRKSKEEKYVQDLFDSLTLGERAYLAFAVAANNQLQTEKGAHESISLLKKGLLVRRPPAVGYPDTDRFVIPESYRHECYIRFAGKADSLMDELIAQDKHGKNK
3324741..3324941                   PHAGE_Entero_DE3_NC_042057: exonuclease A; -; phage(gi100018)                        7.21e-40            EscherichiacoliF2_18CMTTTIDKNQWRGQFKRCNGCKLQSECMVKPEEMFPVMEDRKYVDKWAIRTTAIIARELDKQNNKAA
3325124..3325492                   PHAGE_Entero_DE3_NC_042057: hypothetical protein; -; phage(gi100017)                 5.50e-85            EscherichiacoliF2_18CMSNIKKYIIDYDWKASIEIEIDHDVMTEEKLHQINNFWSDSEYRLNKHGSVLNTVLIMLAQHALLIAISSDLNAYGVVCEFDWNDGNGQEGWPPMDGSEGIRITDIDTSGIFDSDDMTIKAA
3325565..3325729                   PHAGE_Escher_PA28_NC_041935: hypothetical protein; -; phage(gi100023)                6.94e-34            EscherichiacoliF2_18CMQYAIAGWPVAGCPSESLLERITRKLRDGWKRLIDILNQPGVPKNGSNNYGYPD
3325698..3325841                   PHAGE_Stx2_c_1717_NC_011357: Kil protein; -; phage(gi209447139)                      3.06e-26            EscherichiacoliF2_18CMDQTIMAIQTKFTIATFIGDEKMFREAVDAYKKWILIQKLRSSKSIH
complement(3325990..3326877)       PHAGE_Entero_BP_4795_NC_004813: putative transposase OrfB; -; phage(gi157166063)     0.0                 EscherichiacoliF2_18CMPLLDKLREQYGVGPVCSELHIAPSTYYHCQQQRHHPDKRSARAQHDDWLKKEIQRVYDENHQVYGVRKVWRQLLREGIRVARCTVARLMAVMGLAGVLRGKKVRTTVSRKAVAACDRVNRQFVAERPDQLWVADFTWVSTWQGFVYVAFIIDVFAGYIVGWQVSSSMETTFVLDALEQALWARRPSGTIHHSDKGSQYVSLAYTQRLKEAGLLASTGSTGDSYDNAMAESINGLYKAEVIHRKSWKNRAEVELATLTWVDWYNNRRLLERLGHIPPAEAEKAYYASIRNDDLAA
complement(3326877..3327203)       PHAGE_Stx2_c_1717_NC_011357: putative transposase; -; phage(gi209447180)             2.50e-74            EscherichiacoliF2_18CMTKNTRFSPEVRQRAIRMVLESQDEYDSQWAAICSIAPKIGCTPETLRVWVRQHERDTGSGDGGLTTAERQRLKELERENRELRRSNDILRQASAYFAKAEFDRLWKK
3327518..3327529                   attR                                                                                 N/A                 ATATCCAGACCT
3327779..3328849                   PHAGE_Entero_HK106_NC_019768: integrase; -; phage(gi428783305)                       0.0                 EscherichiacoliF2_18CMGRRRSHERRDLPPNLYIRNNGYYCYRDPRTGKEFGLGRDRRIAITEAIQANIELFSGHKHKPLTARINSDNSVTLHSWLDRYEKILASRGIKQKTLINYMSKIKAIRRGLPDAPLEDITTKEIAAMLSGYIDEGKAASAKLIRSTLSDAFREAIAEGHITTNPVAATRAAKSEVRRSRLTADEYLKIYQAAESSPCWLRLAMELAVVTGQRVGDLCEMKWSDIVDGYLYVEQSKTGVKIAIPTTLHVDALGISMKETLDKCKEILGGETIIASTHREPLSSGTVSRYFMRARKASGLSFEGDPPTFHELRSLSARLYEKQISDKFAQHLLGHKSDTMASQYRDDRGREWDKIEIK

#### region 11 ####
complement(3547721..3548026)       PHAGE_Entero_HK630_NC_019723: tail fiber assembly protein; -; phage(gi428782810)     1.13e-17            EscherichiacoliF2_18CMLPQHSDIEIAWYASIQQEPNGWKTVTTQFYIQEFSEYIAPLQDAVDLEIATEEERSLLEAWNKYRVLLNRVDTSVALGMKLFVTHVTVTVITISKVQNVY
3548319..3548750                   Putative uncharacterized protein YbcY; -                                             N/A                 EscherichiacoliF2_18CMDLNEASLNAASTRAGESKIKHKISHDVFEPYPAALHGQFDSISMFYLLHCLPGNISTKSCVIRNAAQALTDDGTLYGATILGDGVVHNSFGQKLMRIYNQKGIFSNTKDSEEGLTHILSEHFENVKTKVQGTVVMFSASGKK
complement(3548805..3549389)       PHAGE_Entero_HK630_NC_019723: tail fiber assembly protein; -; phage(gi428782810)     7.09e-132           EscherichiacoliF2_18CMAFRMSEQARTIKIYNLLAGTNEFIGEGDAYIPPHTGLPANSTDIAPPDIPAGFVAVFNSDEASWHLVEDHRGKTVYDVASGDALFISELGPLPENVTWLSPEGEFQKWNGTAWVKDAEAEKLFRIREAEEIKNSLMQVASEHIAPLQDAVDLEIATEEETSLLEAWKKYRVLLNRVDTSTAPDIEWPTNPVRE
complement(3549389..3550984)       PHAGE_Entero_lambda_NC_001416: Tail fiber; -; phage(gi9626268)                       2.22e-112           EscherichiacoliF2_18CMALEDASTTKKGIVQLSSATNSTSESLAATPKAVKSAYDLANGKYTAQDATTAQKGIVQLSSATNSTSEMLAATPKSVKAAYDLANGKYTAQDATTAQKGIIQLSSATNSASETLAATPKAVKAANDNANGRVPSARKVNGKALSADITLTPKDIGTLNSTTMSFSGGAGWFKLATVTMPQASSVVSITLIGGAGFNVGSPQQAGISELVLRAGNGNPKGITGALWQRTSTGFTNFAWVNTSGDTYDIYVAIGNYATGVNIQWDYTSNASVTIHTSPAYSANKPEGLTDGTVYSLYTPSEQFYPPGAPIPWPSDTVPSGYALMQGQTFDKSAYPKLAAAYPSGVIPDMRGWTIKGKPASGRAVLSQEQDGIKSHTHSASASSTDLGTKTTSSFDYGTKSTNNTGAHTHSLSGSTSSAGAHSHVDGRRFNTSTFKDTYQYGSTAVGSNSYQVQGAVGLGIGTMANTNSAGAHTHSLSGTAASAGAHAHTVGIGAHTHSVAIGSHGHTITVNAAGNAENTVKNIAFNYIVRLA
3549613..3549626                   attL                                                                                 N/A                 CCAGACCAACCGCC
complement(3550945..3551079)       Phage tail fiber protein; -                                                          N/A                 EscherichiacoliF2_18CMRRRQLRAKVRRNPRQRAPRQRQNGQRILHPPWRLKMRARRKRG
3551115..3551852                   PHAGE_Entero_lambda_NC_001416: hypothetical protein; -; phage(gi9626267)             8.24e-16            EscherichiacoliF2_18CMALLFAADACLVASSFEADADDADDAAELADDAAAVFEDSALVSDAFAFVSDVFAAEAELAAALACSVASPAFVVAVEADDAALSADFPAAVALAEACPALVDAALADDAAAVFESAPAEALCAAAVSEDLAFVSDVFAAFAEFPAAVAEEAALLALEAALVSDDFAASFEAAASRAEVAASDAFVVAVDAEVAADCSDAAAFVSDVFAAPALVAAALFEDSAAAALFDASEAFADAVPALEDAD
3552240..3552413                   PHAGE_Entero_BP_4795_NC_004813: hypothetical protein; -; phage(gi157166059)          1.06e-32            EscherichiacoliF2_18CMFTTTVVLLRFAFSWIMQFCTGFPVPSFSTPEIFTAIFPPQKSPPEPAGCHNTVLPG
complement(3552414..3553013)       PHAGE_Stx2_c_1717_NC_011357: outer membrane protein Lom precursor; -; phage(gi209447197)     1.78e-141           EscherichiacoliF2_18CMRKLYAAILSAAICLAVSGAPAWASEHQSTLSAGYLHASTNVPGSDDLNGINVKYRYEFTDTLGLVTSFSYAGDKNRQLTRYSDTRWHEDSVRNRWFSVMVGPSVRVNEWFSAYAMAGMAYSRVSTFSGDYLRVTDNKGKTHDVLTGSDDGRHSNTSLAWGAGVQFNPTESVAIDIAYEGSGSGDWRTDGFIVGVGYKF
complement(3553083..3556496)       PHAGE_Entero_DE3_NC_042057: recombination endonuclease subunit; -; phage(gi100054)     0.0                 EscherichiacoliF2_18CMGKGSSKGHTPREAKDNLKSTQLLSVIDAISEGPVEGPVDGLKSVLLNSTPVLDTEGNTNISGVTVVFRPGEQEQTPPEGFESSGSEAVLGTEVKYDTPITRTITSANIDRLRFTFGVQALVETTSKGDRNPSEVRLLVQIQRNGGWVTEKDITIKGKTTSQYLASVVVDNLPPRPFNIRMRRMTPDSTTDQLQNKTLWSSYTEIIDVKQCYPNTALVGVQVDSEQFGSQQVSRNYHLRGRILQVPSNYNPQTRQYSGIWDGTLKPAYSNNMAWCLWDMLTHPRYGMGKRLGAADVDKWALYVIGQNCDQSVPDGFGGTEPRITCNAYLTTQRKAWDVLSDFCSAMRCMPVWNGQTLTFVQDRPSDKVWTYNRSNVVMPDDGAPFRYSFSALKDRHNAVEVNWIDPNNGWETATELVEDTQAIVRYGRNVTKMDAFGCTSRGQAHRAGLWLIKTELLETQTVDFSVGAEGLRHVPGDVIEICDDDYAGISTGGRVLAVNSQTRTLTLDREITLPSSGTTLISLVDGSGNPVSVEVQSVTDGVKVKVSRVPDGVAGYSVWGLKLPTLRQRLFRCVSIRENDDGTYAITAVQHVPEKEAIVDNGAHFDGDQSGTVNGVTPPAVQHLTAEVTADSGEYQVLARWDTPKVVKGVSFMLRLTVAADDGSERLVSTARTTETTYRFRQLALGRYTLTVRAVNARGQQGDPASVSFRIAAPAAPSRIELTPGYFQITATPHLAVYDPTVQFEFWFSETRITDIRQVETTARYLGTGLYWIAASINIKPGHDYYFYIRSVNTVGKSAFVEAVGRASDDAEGYLDFFKGKITESHLGKELLEKVDLTEDNASRLDEFSKEWKDANDKWNAMWGVKIEQTKDGKHYVAGIGLSMEDTEEGKLSQFLVAANRIAFIDPANGNETPMFVAQGNQIFMNDVFLKRLTAPTITSGGSPPVFSLTSDGKLTAKNADISGSVNANSGTLNNVTVNENCTIKGMLEATQVRGDFVKAVSKSFPKQAGTWGNTETPNGTVTVTISDDHNFDRQIIIPPIIFNGIAYSDPGSGNNPGGTRYTGYGFEVRKNGVLIASRETKGAIPGSYSAVIDMPSGRGSVTLEFKVFHKGNQRAGNITDCTVIVTKKAASGISIR
complement(3556557..3557129)       PHAGE_Entero_DE3_NC_042057: hypothetical protein; -; phage(gi100053)                 2.81e-131           EscherichiacoliF2_18CMKTGAEAIRALATQLPAFRQKLSDGWYQVRIAGRDVSTSGLTAQLHETLPDGAVIHIVPRVAGAKSGGVFQIVLGAAAIAGSFFTAGATLAAWGAAIGAGGMTGILFSLGASMVLGGVAQMLAPKARTPRTQTTDNGKQNTYFSSLDNMVAQGNVLPVLYGEMRVGSRVVSQEISTADEGDGGQVVVIGR
complement(3557126..3557869)       PHAGE_Entero_mEp460_NC_019716: tail fiber component; -; phage(gi428782332)           1.14e-179           EscherichiacoliF2_18CMTQTESAILAHARRCAPAESCGFVVSTPEGERYFPCVNISGEPEAYFRMSPEDWLQAEMQGEIVALVHSHPGGLPWLSEADRRLQVQSDLPWWLVCRGTIHKFRCVPHLTGRRFEHGVTDCYTLFRDAYHLAGIEMPDFHREDDWWRNGQNLYLDNLEATGLYQVPLSAAQPGDVLLCCFGSSVPNHAAIYCGDGELLHHIPEQLSKRERYTDKWQRRTHSLWRHRAWRASAFTGIYNDLVAASTFV
complement(3557875..3558573)       PHAGE_Entero_DE3_NC_042057: hypothetical protein; -; phage(gi100051)                 1.58e-171           EscherichiacoliF2_18CMQDIRQETLNECTRAEQSASVVLWEIDLTEVGGERYFFCNEQNEKGEPVTWQGRQYQPYPIQGSGFELNGKGTSTRPTLTVSNLYGMVTGMAEDLQSLVGGTVVRRKVYARFLDAVNFVNGNSDADPEQEVISRWRIEQCSELSAVSASFVLSTPTETDGAVFPGRIMLANTCTWTYRGDECGYSGPAVADEYDQPTSDITKDKCSKCLSGCKFRNNVGNFGGFLSINKLSQ
complement(3558573..3558902)       PHAGE_Entero_DE3_NC_042057: hypothetical protein; -; phage(gi100050)                 1.94e-75            EscherichiacoliF2_18CMKTFRWKVKPGMDVASAPSVRKVRFGDGYSQRAPAGLNANLKTYSVTLSVPREEATVLESFLEEHGGWKSFLWTPPYEWRQIKVTCAKWSSRVSMLRVEFSAEFEQVVN
complement(3558899..3561460)       PHAGE_Entero_DE3_NC_042057: RNA polymerase sigma factor; -; phage(gi100049)          0.0                 EscherichiacoliF2_18CMAEPVGDLVVDLSLDAARFDEQMARVRRHFSGTESDAKKTAAVVEQSLSRQALAAQKAGISVGQYKAAMRMLPAQFTDVATQLAGGQSPWLILLQQGGQVKDSFGGMIPMFRGLAGAITLPMVGATSLAVATGALAYAWYQGNSTLSDFNKTLVLSGNQAGLTADRMLVLSRAGQAAGLTFNQTSESLSALVKAGVSGEAQIASISQSVARFSSASGVEVDKVAEAFGKLTTDPTSGLTAMARQFHNVTAEQIAYVAQLQRSGDEAGALQAANEAATKGFDDQTRRLKENMGTLETWADRTARAFKSMWDAVLDIGRPDTAQEMLIKAEAAFKKADDIWNLRKDDYFVNDEARARYWDDREKARLALEAARKKAEQQTQQDKNAQQQSDTEASRLKYTEEAQKAYKRLQTPLEKYTARQEELNKALKDGKILQADYNTLMAAAKKDYEATLKKPKQSGVKVSAGDRQEDSAHAALLTLQAELRTLEKHAGANEKISQQRRDLWKAESQFAVLEEAAQRRQLSAQEKSLLAHKDETLEYKRQLAALGDKVTYQERLNALAQQADKFAQQQRAKRAAIDAKSRGLTDRQAEREATEQRLKEQYGDNPLALNNVMSEQKKTWAAEDQLRGSWMAGLKSGWSEWEESATDSMSQVKSAATQTFDGIAQNMAAMLTGSEQNWRSFTRSVLSMMTEILLKQAMVGIVGSIGSAIGGAVGGGASASGGTAIQAAAAKFHFATGGFTGTGGKYEPAGIVHRGEFVFTKEATSRIGVGNLYRLMRGYATGGYVGTPGSLADSRSQASGTFEQNNHVVINNDGTNGQIGPAALKAVYDMARKGARDEIQTQMRDGGLFSGGGR
complement(3561453..3561887)       PHAGE_Entero_DE3_NC_042057: rnaseH; -; phage(gi100048)                               1.06e-101           EscherichiacoliF2_18CMFDGELSFALKLAREMGRPDWRAMLAGMSSTEYADWHRFYSTHYFHDVLLDMHFSGLTYTVLSLFFSDPDMHPLDFSLLNRREADEEPEDDVLMQKAAGLAGGVRFGPDGNEVIPASPDVADMTEDDVMLMTVSEGIAGGVRYG
complement(3561869..3562291)       PHAGE_Entero_DE3_NC_042057: dsDNA binding protein; -; phage(gi100047)                8.29e-98            EscherichiacoliF2_18CMFLKTESFEHNGVTVTLSELSALQRIEHLALMKRQAEQAESDSNRKFTVEDAIRTGAFVVAMSLWHNHPQKTKQPSMNEAVKQIEQEVLTTWPTEAISHAENVVYRLSGMYEFVVNDAPEQAEDAGPAEPVSAGKCSTVS
complement(3562307..3563047)       PHAGE_Entero_DE3_NC_042057: late promoter transcription; -; phage(gi100046)          3.12e-172           EscherichiacoliF2_18CMPVPNPVMPVKGAGTTLWVYKGSGDPYANPLSDVDWSRLAKVKDLTPGELTAESYDDSYLDDEDADWTATGQGQKSAGDTSFTLAWMPGEQGQQALLAWFNEGDTRAYKIRFPNGTVDVFRGWVSSIGKAVTAKEVITRTVKVTNVGRPSMAEDRSTVTAATGMTVTPASTSVVKGQSTTLTVAFQPEGATDKSFRAVSADKTKATVSVSGMTITVKGVAAGKVNIPVVSGNGELAAVAEITVTDS
complement(3563055..3563450)       PHAGE_Entero_DE3_NC_042057: loader of DNA helicase; -; phage(gi100045)               2.63e-90            EscherichiacoliF2_18CMKHTELRAAVLDALEKHDTGATFFDGRPAVFDEADFPAVAVYLTGAEYTGEELDSDTWQAELHIEVFLPAQVPDSELDAWMESRIYPVMSDIPALSELITSMVASGYDYRRDDDAGLWSSADLTYVITYEM
complement(3563447..3564025)       PHAGE_Entero_DE3_NC_042057: ssDNA binding protein; -; phage(gi100044)                1.69e-131           EscherichiacoliF2_18CMAIKGLEQAVENLSRISRTAVPGAAAMAINRVASSAISQSVSQVARETKVRRKLVKERARLKRATVKNPQARIKVNRGDLPVIKLGNARVVLSRRRRRKKGQRSSLKGGGSVLVVGNRRIPGAFIQQLKNGRWHVMQRVAGKNRYPIDVVKIPMAVPLTTAFKQNIERIRRERLPKELGYALQHQLRMVIKR
complement(3564016..3564390)       PHAGE_Entero_DE3_NC_042057: RNA polymerase binding protein; -; phage(gi100043)       1.69e-77            EscherichiacoliF2_18CMADFDNLFDAAIACADETIRGYMGTSATMTSGEQSGAVIRGVFDDPENISYAGQGVRVEGSSPSLFVRTDDVRQLRRGDTLTIGEENFWIDRISPDDGGSCHLWLGRGVPPAVNRRRWKGDVWP
complement(3564402..3564797)       PHAGE_Entero_DE3_NC_042057: sliding clamp DNA polymerase; -; phage(gi100042)         8.48e-74            EscherichiacoliF2_18CMTKDELIARLQVLGEQLNRDVSLTGTKEELALRVAELEEELDDTDDAAGQDTSVSPENALTGHENEVVSAQPDTVTDTADLVTVVALVTLHTDALHATRDEAVAFVLPGTAFRVSAGVAAEMTERGLARMQ
complement(3564839..3565864)       PHAGE_Entero_DE3_NC_042057: clamp-loader subunit; -; phage(gi100041)                 0.0                 EscherichiacoliF2_18CMSMYTTAQLLAANEQKFKFDPLFLRLFFRESYPFTTEKVYLSQIPGLVNMALYVSPIVSGEVIRSRGGSTSEFTPGYVKPKHEVNPQMTLRRLPDEDPQNLADPAYRRRRIILQNMRDEELAIAQVEEMQAVSAVLKGKYTMTGEAFDPVEVDMGRSVANNITQSGGTEWSKRDKSTYDPTDDIEAYALNASGVVNIIVFDPKGWALFRSFKAVKEKLDTRRGSHSELETAVKDLGEAVSYKGMYGDTAIVVYSGQYVENDVKKNFLPDNTMVLGNTQARGLRTYGCIQDADAQREGINASARYPKNWVTTGDPAREFTMIQSAPLMLLADPDAFVSVQLA
complement(3565920..3566252)       PHAGE_Entero_DE3_NC_042057: clamp-loader subunit; -; phage(gi100040)                 7.06e-73            EscherichiacoliF2_18CMTSKETFTHYQPLGNSDPAHTATAPGGLSAKAPAMTPLMLDTATRKLVAWDGTTDGAAVGILAVAADQTSTTLTFYKSGTFRYEDVLWPEAASDETKKRTAFAGTAISIV
complement(3566262..3567581)       PHAGE_Entero_DE3_NC_042057: RegA; -; phage(gi100039)                                 0.0                 EscherichiacoliF2_18CMTAELRNLPHIASMAFNEPLMLEPAYARVFFCALAGQLGISRLTDAVSGDSLTAGEAPAALALSGDDDGPRQARSYQVMNGIAVLPVSGTLVSRTRALQPYSGMTGYNGIIARLQQAASDPMVDGILLDMDTPGGMVAGAFDCADIIARVRDIKPVWALANDMNCSAGQLLASAASRRLVTQTARTGSIGVMMAHSNYGAALEKQGVEITLIYSGSHKVDGNPYSHLPDDVRETLQYRMDATRQMFAQKVSAYTGLSVQAVLDTEAAVYSGQEAIDAGLADELVNSTDAITVMRDALDARKSRLSGGRMTKETQSTTVSATASQADVTGVVPAMEGENASAAQPDVNAQITAAVAAENSRIMGILNCEEAHGREEQARVLAETPGMTVETARRILAAAPQSAQARSDTALDRLMQGAPAPLAAGNPASDAVNDLLNTPV
complement(3567562..3569163)       PHAGE_Entero_DE3_NC_042057: hypothetical protein; -; phage(gi100038)                 0.0                 EscherichiacoliF2_18CMKTPTIPTLLGPDGMTSLREYAGYHGGGSGFGGQLRAWNPPSESVDAALLPNFTRGNARADDLVRNNGYAANAIQLHQDHIVGSFFRLSHRPSWRYLGIGEEEARAFSREVEAAWKEFAEDDCCCIDVERKRTFTMMIREGVAMHAFNGELFVQTTWDTSSPRLFRTQFRMVSPKRISNPNNTGDSRNCRAGVQINDSGAALGYYVSEDGYPGWMPQKWTWIPRELPGGRASFIHVFEPVEDGQTRGANVFYSVMEQMKMLDTLQNTQLQSAIVKAMYAATIESELDTQSAMDFILGANSNEQRDKLAGWIGEIAAYYAAAPVRLGGAKVPHLMPGDSLNLQTAQDTDNGYSVFEQSLLRYIAAGLGVSYEQLSRNYAQMSYSTARASANESWAYFMGRRKFVASRQASQMFLCWLEEAIVRRVVTLPSKARFSFQEARSAWGNCDWIGSGRMAIDGLKEVQEAVMLIEAGLSTYEKECAKRGDDYQEIFAQQVRETMERRAAGLKPPAWAAAAFESGLRQSTEEEKSDSRAA
complement(3569160..3569366)       PHAGE_Entero_DE3_NC_042057: hypothetical protein; -; phage(gi100037)                 4.55e-43            EscherichiacoliF2_18CMTRQEELAAARAALHDLMTGKRVATVQKDGRRVEFTATSVSDLKKYIAELEVQTGMTQRRRGPAGFYV
complement(3569363..3571288)       PHAGE_Entero_DE3_NC_042057: DNA polymerase; -; phage(gi100036)                       0.0                 EscherichiacoliF2_18CMNISNSQVNRLRHFVRAGLRSLFRPETQTAVEWADANYYLPKESAYQEGRWETLPFQRAIMNAMGSDYIREVNVVKSARVGYSKMLLGVYAYFIEHKQRNTLIWLPTDGDAENFMKTHVEPTIRDIPSLLALAPWYGKKHRDNTLTMKRFTNGRGFWCLGGKAAKNYREKSVDVAGYDELAAFDDDIEQEGSPTFLGDKRIEGSVWPKSIRGSTPKVRGTCQIERAASESPHFMRFHVACPHCGEEQYLKFGDKETPFGLKWTPDDPSSVFYLCEHNACVIRQQELDFTDARYICEKTGIWTRDGILWFSSSGEEIEPPDSVTFHIWTAYSPFTTWVQIVKDWMKTKGDTGKRKTFVNTTLGETWEAKIGERPDAEVMAERKEHYSAPVPDRVAYLTAGIDSQLDRYEMRVWGWGPGEESWLIDRQIIMGRHDDEQTLLRVDEAINKTYTRRNGAEMSVSRICWDTGGIDPTIVYERSKKHGLFRVIPIKGASVYGKPVASMPRKRNKNGVYLTEIGTDTAKEQIYNRFTLTPEGDEPLPGAVHFPNNPDIFDLTEAQQLTAEEQVEKWVDGRKKILWDSKKRRNEALDCFVYALAALRISISRWQLDLSALLASLQEEDGAATNKKTLADYARALSGEDE
complement(3571263..3571808)       PHAGE_Entero_DE3_NC_042057: RecA-like recombination protein; -; phage(gi100035)      1.28e-128           EscherichiacoliF2_18CMEVNKKQLADIFGASIRTIQNWQEQGMPVLRGGGKGNEVLYDSAAAIKWYAERDAEIENEKLRREVEELRQASETDLQPGTIEYERHRLTRAQADAQELKNARDSAEVVETAFCTFVLSRIAGEIASILDGIPLSVQRRFPELENRHVDFLKRDIIKAMNKAAALDELIPGLLSEYIEQSG
3572754..3573047                   PHAGE_Entero_DE3_NC_042057: hypothetical protein; -; phage(gi100032)                 1.28e-54            EscherichiacoliF2_18CMKKMLFSAALAMLITGCAQQTFTVGNKPTAVTPKETITHHFFVSGIGQEKTVDAAKICGGAENVVKTETQQTFVNGLLGFITLGIYTPLEARVYCSQ
complement(3573079..3573540)       PHAGE_Entero_DE3_NC_042057: hypothetical protein; -; phage(gi100031)                 1.82e-105           EscherichiacoliF2_18CMNRVTAIISALVICIIVCLSWAVNHYRDNAITYKAQRDKNARELKLANSTITDMQVRQRDVAALDAKYTKELADAKAENDALRDDVAAGRRRLHIKAVCQSVREATTASGVDNAASPRLADTAERDYFTLRERLITMQKQLEGTQKYINEQCR
complement(3573537..3574034)       PHAGE_Entero_SfI_NC_027339: lysozyme; -; phage(gi849250312)                          6.06e-117           EscherichiacoliF2_18CMPPSLRKAVAAAIGGGAIAIASVLITGPSGNDGLEGVSYIPYKDIVGVWTVCHGHTGKDIMLGKTYTKAECKALLNKDLATVARQINPYIEVDIPETTRGALYSFVYNVGAGNFRTSTLLRKINQGDIKGACDQLRRWTYAGGKQWKGLMTRREIEREICLWGQQ
complement(3574034..3574249)       PHAGE_Entero_VT2phi_272_NC_028656: holin; -; phage(gi966197762)                      5.28e-37            EscherichiacoliF2_18CMKSMDKLTTGVAYGTSAGSAGYWFLQLLDKVTPSQWAAIGVLGSLVFGLLTYLTNLYFKIKEDKRKAARGE
3574838..3575920                   Outer membrane porin OmpD; -                                                         N/A                 EscherichiacoliF2_18CMKKLTVAISAVAASVLMAMSAQAAEIYNKDSNKLDLYGKVNAKHYFSSNDADDGDTTYARLGFKGETQINDQLTGFGQWEYEFKGNRAESQGSSKDKTRLAFAGLKFGDYGSIDYGRNYGVAYDIGAWTDVLPEFGGDTWTQTDVFMTGRTTGVATYRNNDFFGLVDGLNFAAQYQGKNDRTDVTEANGDGFGFSTTYEYEGFGVGATYAKSDRTNNQVIYGNNSLNASGQNAEVWAAGLKYDANNIYLATTYSETQNMTVFGNNHIANKAQNFEVVAQYQFDFGLRPSVAYLQSKGKDLGAWGDQDLVEYIDVGATYYFNKNMSTFVDYKINLIDKSDFTKASGVATDDIVAVGMVYQF
complement(3576109..3576492)       PHAGE_Shigel_Stx_NC_029120: antitermination protein Q; -; phage(gi985761278)         4.06e-72            EscherichiacoliF2_18CMRDIQMVLERWGAWAANNHEDVTWSSIAAGFKGLIPSKVKSRPQCCDDDAMIICGCMARLKKNNSDLHDLLVDYYVVGMTFMSLAGKHCCSDGYIGKRLQKAEGIIEGMLMALDIRLEMDIVVNNSN
complement(3576510..3577499)       PHAGE_Entero_mEp460_NC_019716: hypothetical protein; -; phage(gi428782365)           0.0                 EscherichiacoliF2_18CMRALLTPEIAPRMGIVLFRPGSELMPLFMQGRVLLEPEPERYSSFASGAVPAASQPLADDPAVRAVFRNEAVIRRAGGVECLESWLLREKGCQWPHSDWHSENMTTMRHAPGAIRLCWHCDNQLRDQFTERLESMATDNCARWVLSVVRRDLGFDDSHVVTMPELCWWLIRNDLADTLPESAARKALRLPKPFVPSVTRESDLVPSVPATSIIQNKAKKVLALKVDPESPDSFMLRPKRRRWVNEKYTRWVKTQPCACCGKPADDPHHLIGHGQGGMGTKAHDLFVLPLCRKHHDELHADTVAFEEKYGSQLELIFRFIDRALAIGVLA
complement(3577507..3578316)       PHAGE_Entero_cdtI_NC_009514: hypothetical protein; -; phage(gi148609432)             0.0                 EscherichiacoliF2_18CMNNLMVIDGIEVRRDAYGRYSLNDLHRAAVASGANARTKEPGKFLSSQQTVELVHELTNTQNLGVDPVSVIHGGNERGTYVCKELVYAYAMWISPSFHLKVIRTFDMVTSAPEKLSGQVADKMQAGVILLDFMRRELNLSNSSVLGACQKLQEAVGLPNLAPRYAIDAPADAPDGSSRPTLSLSALLKQYGIRLTANQAYHQMAKLGIVEQRERYSRTAINNIKKFWSLTAKGCMFGKNITSPANPRETQPHFFESRFPELLKLLDTVH
complement(3578336..3578725)       PHAGE_Shigel_SfII_NC_021857: RusA family protein; -; phage(gi526244679)              1.18e-91            EscherichiacoliF2_18CMKLILPFPPSVNTYWRHPNKGAFAGKSLISAAGRKFQSAACAAIVEQLRRLPKPTSAPASVEIVLFPPDNRIRDLDNYNKALFDALTHAGVWEDDSQVKRMLVEWGPVIPEGKVEITISKYEKTAGAAA
complement(3578722..3579048)       PHAGE_Entero_mEp460_NC_019716: LexA DNA binding domain protein; -; phage(gi428782362)     9.67e-73            EscherichiacoliF2_18CMTTLTQCQQQVLDMLISYQKERGFPPTNQEVATMLGYRSVNAAVEHLRALEKKGVITIKRGVARGITLHTAVKDDDSEVAGIIRALLAGEENARLRATHWLHERGLKV
complement(3579048..3579536)       PHAGE_Entero_SfV_NC_003444: hypothetical protein; -; phage(gi19549027)               8.59e-113           EscherichiacoliF2_18CMSLLNEVQKYIEAHPGCTSGDIADAFAGYSRQRVLQSASKLRQSGRVAHRCEGDTHRHFPRLTERAQDPEPQPVRETRPVRNFYVGTNDPRVILCLTRQAEELESRGLYRRAATVWMAAFRESHSQQERNNFLARRERCLRKSSKRAVSGEEWYLSGNYVGA
complement(3579539..3580480)       PHAGE_Shigel_SfIV_NC_022749: replication protein; -; phage(gi557307567)              0.0                 EscherichiacoliF2_18CMSTKLTGYVWDGCAASGMKLSSVAIMARLADFSNDEGVCWPSIETIARQIGAGMSTVRTAIARLEAEGWLTRKARRQGNRNASNVYQLNVAKLQAAAFSQLSDSDPSKSDASKSDPSKFDASKSGKKAGFHPSESGGDPSVKSKHDPSDKKTSRPDASQPDTQKAEQEFLTRHPDAVVFSPKKRQWGTQDDLTCAQWLWKKIIALYEQAAECDGEVVRPKEPNWTAWANEIRLMCVQDGRTHKQICEMYSRVSRDPFWCRNVLSPSKLREKWDELSLRLSPSVSTYTEKREDPYFKASYDNVDYSQIPAGFRG
complement(3580490..3580828)       PHAGE_Shigel_SfIV_NC_022749: hypothetical protein; -; phage(gi557307566)             2.99e-78            EscherichiacoliF2_18CMNSLTTHYRRSQLIALPVPGGKAKVEYCYAVNVPGDREIVTHSFAEWAVGDFNRQKETVLCDKLTAGSKITTECPSESFVGSRKHNGLSTSAKAMSMSASARSNSFVVNSGK
complement(3580825..3581376)       PHAGE_Shigel_SfII_NC_021857: transcriptional regulator; -; phage(gi526244673)        1.14e-131           EscherichiacoliF2_18CMGKHHWKVEKQPECYVKAVRKTIAALPGGYAEAADWLDVTENALFNRLRADGDQIFPLGWAMILQRAGGTHFIADAVAQSANGVFVSLPDVEDVDNADINQRLLEVIEQIGSYSKQIRSAIEDGVVEPHEKTAINDELYLSISKLQEHAALVYKIFCVSESSDARECAAPGAVACRDCGETNA
complement(3581369..3581629)       PHAGE_Salmon_118970_sal3_NC_031940: recombination endonuclease subunit; -; phage(gi100054)     1.61e-34            EscherichiacoliF2_18CMQSPLRNVRKAHGFTLQHVAAGVQVNPATLSRIERLEQIPSIELAERLANFFKGEVSEMQILYPARFQSSQNQNGFKPQEQEVNRG
3581772..3582419                   PHAGE_Shigel_SfII_NC_021857: CI repressor; -; phage(gi526244671)                     2.02e-157           EscherichiacoliF2_18CMKIADLAEAIGVDAANISRLETGKQKQFTEQTLSNIAKSLGVDIADLFTSAHKSNTVYKNSNNEDVAQVKDVFRIEMLDISASAGNGLIQGGDVIDVIHAIEYRTDNAVSMFGGRPANHIKVINVRGDSMCPTIEPGDLIFVDVSINQFDGDGIYVFGFDDKIYVKRLQMIPDKLLVISDNQIYREWGITSENEHRFMVFGKVLISQSQTLKRHN
complement(3582739..3583254)       PHAGE_Salmon_HK620_NC_002730: hypothetical protein; -; phage(gi13559839)             1.42e-15            EscherichiacoliF2_18CMIAELTAAMTAIRETAQIAKLMNEAKTQAEVNAAIGELNSKLASIQRECVSLVELVGSYQEINASLKAKIAEFENFEAQTEGYILNQLESGTFVYSKEVIVNGGSITMHLCPKCFGQKIVSILQPFPVSEDELFHKSRCLHCENKFLMNKNPDYVSPPSIEELSRKLNGNL
3583725..3584087                   PHAGE_Entero_SfV_NC_003444: hypothetical protein; -; phage(gi19549019)               2.40e-83            EscherichiacoliF2_18CMASERSTDVQAFIGELDGGVFETKIGAVLSEVASGVMNTKTKGKVSLNLEIEPFDENRVKIKHKLSYVRPTNRGKISEEDTTETPMYVNRGGRLTILQEDQGQLLTLAGEPDGKLRAAGH
3584153..3584977                   PHAGE_Shigel_SfIV_NC_022749: hypothetical protein; -; phage(gi557307559)             0.0                 EscherichiacoliF2_18CMSQNLDATAINQIHALISAQGVNEIISKIGADAVALPENFRIHDLEKFNLNRFRFRGALSTACIDDFTRYSKDLADEGTRCFIDADNMRAVSVLNLGTIDEPGHADNTATLKLKKTAPFSALLSVNGERNSQKSLAEWIEDWADYLVGFDANGDAIQATKAAAAVRKITIEANQTADFEDNDFSGKRSLMESVEAKTKDIMPVAFEFKCVPFEGLKERPFKLRLSIITGDRPVLVLRIIQLEAVQEEMANEFRDLLVEKFKDSKVETFIGTFTA
3585105..3585641                   PHAGE_Shigel_SfIV_NC_022749: hypothetical protein; -; phage(gi557307558)             4.33e-130           EscherichiacoliF2_18CMSFIKTFSGKHFYYDKINKDDIDINDIAVSLSNICRFAGHLSHFYSVAQHAVLCSQLVPQEFAFEALMHDATEAYCQDIPAPLKRLLPDYKRMEEKIDAVIREKYGLPPVMSTPVKYADLIMLATERRDLGLDDGSFWPVLEGIPATEMFNVIPLAPSHAYGMFMERFNELSELRKCA
3585632..3585994                   PHAGE_Entero_SfV_NC_003444: hypothetical protein; -; phage(gi19549016)               5.49e-83            EscherichiacoliF2_18CMRMNVFEMEGFLRGKCVPRDLKVNETNAEYLVRKFDALEAKCAALENKVIPVSTELPPANESVLLFDANGEGWLIGWRSLWYTWGQKETGEWQWTFQVGDLENVNITHWAVMPKAPEAGA
3585994..3586299                   PHAGE_Entero_SfV_NC_003444: hypothetical protein; -; phage(gi19549015)               1.76e-68            EscherichiacoliF2_18CMTTFTDKELIKEIKERISSLDVRDDIERRAYEIALLSLEVEPDEREAYELFMEKRFGDLVDRRRAKNGDNEYMAWDMTLGWIVWQQRAGIHFSTMTQQEVK
3586351..3586364                   attR                                                                                 N/A                 CCAGACCAACCGCC
3586526..3587689                   PHAGE_Shigel_Stx_NC_029120: integrase; -; phage(gi985761248)                         0.0                 EscherichiacoliF2_18CMSLFRRNEIWYASYSLPGGKRIKESLGTKDKRQAQELHDKRKAELWRVEKLGDLPDVTFEEACLRWLEEKADKKSLDSDKSRIEFWLEHFEGIRLKDISEAKIYSAVSRMHNRKTKEIWKQKVQAAIRKGKEPPVYEPKPVSTQTKAKHLAMIKAILRAAERDWKWLEKAPVIKIPAVRNKRVRWLEKEEAKRLIDECPEPLKSVVKFALATGLRKSNIINLEWQQIDMQRRVAWVNPEESKSNRAIGVALNDTACKVLRDQIGKHHKWVFVHTKAAKRADGTSTPAVRKMRIDSKTSWLSACRRAGIEDFRFHDLRHTWASWLIQSGVPLSVLQEMGGWESIEMVRRYAHLAPNHLTEHARKIDDIFGDHVPNMSHCGIMEDIKKA

#### region 12 ####
complement(3919256..3920143)       PHAGE_Entero_BP_4795_NC_004813: putative transposase OrfB; -; phage(gi157166063)     0.0                 EscherichiacoliF2_18CMPLLDKLREQYGVGPVCSELHIAPSTYYHCQQQRHHPDKRSARAQHDDWLKKEIQRVYDENHQVYGVRKVWRQLLREGIRVARCTVARLMAVMGLAGVLRGKKVRTTVSRKAVAACDRVNRQFVAERPDQLWVADFTWVSTWQGFVYVAFIIDVFAGYIVGWQVSSSMETTFVLDALEQALWARRPSGTIHHSDKGSQYVSLAYTQRLKEAGLLASTGSTGDSYDNAMAESINGLYKAEVIHRKSWKNRTEVELATLTWVDWYNNRRLLERLGHIPPAEAEKAYYASIGNNDLAA
complement(3920143..3920469)       PHAGE_Entero_BP_4795_NC_004813: putative transposase OrfA protein of IS629; -; phage(gi157166066)     8.22e-75            EscherichiacoliF2_18CMTKNTRFSPEVRQRAIRMVLESQDEYDSQWAAICSIAPKIGCTPETLRVWVRQHERDTGSGDGGLTTAERQRLKELERENRELRRSNDILRQASAYFAKAEFDRLWKK
3920653..3920886                   hypothetical protein; -                                                              N/A                 EscherichiacoliF2_18CMDTLPATPEHFISEPDSLCEYCLALLRLLLERPAEPKTEKTLTGLLCELVWYFTEGLKAPRWLRTADGVKFISEVAA
3921238..3921293                   attL                                                                                 N/A                 TTGATTTAAATGGTGCCGATAATAGGAGTCGAACCTACGACCTTCGCATTACGAAT
complement(3921383..3921511)       hypothetical protein; -                                                              N/A                 EscherichiacoliF2_18CMLGGESMKEKKTAAPFVVTFIFIGYASRNTRWDKTETHKASQ
3922963..3924171                   PHAGE_Burkho_KL3_NC_015266: gp45; -; phage(gi327198090)                              2.08e-39            EscherichiacoliF2_18CMSVFHNWLLDIASGNYFIYIKRLSANDTGATGGHQVGLYIPSNIVEKLFPSINHTRELNPSVFLTAHVSSHDCPDTQARAIYYNNRYFGKTRNEKRITRWGRGSPLQNPENTGALTILAFRLNEQNTDCSEVDIWVCVNPDEEDIIESAIGEIIPGTLISGPAGQILGGLSLQQTPVNHKYVIPEDWKKRFPSGNEIIQYAAGHYAKNSKDPDEQLIDRRRVEYDIFLLVEELHVLDIIKKGFDSVDEFIALANSVSNRRKSRAGKSLELHLEKLFIEHGLRHFSTQAVTEGNKKPDFLFPSAEAYHNVEFPVENLRMLAVKTTCKDRWRQILNEADKIHQVHLFTLQEGVSSAQYREMKDAGVRLVVPSTLHKKYPEAVREELITLGAFITELIELYAELS
complement(3924206..3925639)       PHAGE_Burkho_KL3_NC_015266: gp47; -; phage(gi327198092)                              2.09e-132           EscherichiacoliF2_18CMSEFEVLAQHLLKEAEAEEKLRQENDKKLIEKVLEIYDQKYVAELLRKVGKNEWSRETINRWINGKCLPKSLTSVEESLLRKMLPEPPANHPEYAFRFIDLFAGIGGIRKGFEAIGGQCVFTSEWNKDAVRTYKANWFNDEQVHKFNLDIREVTLSDKTDVLETDAYAYIDEHVPDHDVLLAGFPCQPFSLAGVSKKNSLGRAHGFECEAQGTLFFDVARIIRAKKPAIFVLENVKNLKSHDKGKTFKVIMETLDELGYEVADAAEMGKNDPKIIDGKHFLPQHRERIVLVGFRRDLNIHKGFTLRDISRFYPEHRPSFGELLEPVVDSKYILTPKLWEYLYNYAKKHAAKGNGFGFGLVNPENKESIARTLSARYHKDGSEILIDRGWDMATGEADFMNESNQARRPRRLTPRECARLMGFEKPGGKPFRIPVSDTQSYRQFGNSVVVPVFEAVARLLEPYILKAVSADAGKTGQP
3926046..3926819                   PHAGE_Pseudo_OBP_NC_016571: putative homing nuclease; -; phage(gi371671534)          5.70e-43            EscherichiacoliF2_18CMDITEFPSGVIEHLGWYVYRLIDPRDGSTFYVGKGKGNRVFAHMRGEVAATDDDELLSNKLKQIREIRLAGLEVIHVIHRHGMTDEKTAYEVEAALIDAYPGLTNIMNGAGSNEFGAAHVKELIATYQPETITFHHKALMISVNRSAKDSELYDAVRFSWRINVSRASQAEIILATVRGIVRGVFIADKWLKSTRENFPSLKYWDEDPDFEATQSSRYGFEGREAPPEIANLYLGKKIPDELRKKGAMSPVRYSPNF
complement(3926889..3927473)       PROPHAGE_Escher_MG1655: Qin prophage; predicted tail fibre assembly protein; -; phage(gi16129505)     2.24e-131           EscherichiacoliF2_18CMAFRMSEQARTIKIYNLLAGTNEFIGEGDAYIPPHTGLPANSTDIAPPDIPAGFVAVFNSDEASWHLVEDHRGKTVYDVASGDALFISELGPLPENVTWLSPEGEFQKWNGTAWVKDAEAEKLFRIREAEETKNSLMQVASEHIAPLQDAVDLEIATEEETSLLEAWKKYRVLLNRVDTSTAPDIEWPEEPDTV
complement(3927473..3929509)       PHAGE_Entero_9g_NC_024146: side tail fiber; -; phage(gi640885143)                    0.0                 EscherichiacoliF2_18CMALEDASTTKKGIVQLSSATNSTSETLAATPKAVKSAYDNAEKRLQKDQNGADIPDKGRFLNNINAVSKTDFADKRGMRYVRVNAPAGATSGKYYPVVVMRSAGSVSELASRVIITTAARSAGDPMNNCEFNGFVMPAGWSDRGRYAYGMFWQYQNNERAIHSIMMSNKGDDLRSVFYVDGAAFPVFAFIEDGLSISAPGADLVVNDTTYKFGATNPATECIAADVILDFKSGRGFYESHSLIVNDNLSCKKLFATDEIVARGGNQIRMIGGEYGALWRNDGAKTYLLLTNQGDVYGGWNTLRPFAIDNATGELVIGTKLSASLNGNALTATKLQTPRLVSGVEFDGSRDITLTAAHVAAFARRATDTYADADGGVPWNAESGAYNVTRSGNSYILVNFYTGVGSCRTLQMKAHYRNGGLFYRSSRDGYGFEEDWAEVYTSKNLPPESYPVGAPIPWPSDTVPSGYAVMQGQTFDKSAYPKLAAAYPSGVIPDMRGWTIKGKPASGRAVLSQEQDGIKSHTHSASASSTDLGTKTTSSFDYGTKSTNNTGAHTHSISGTANSAGAHQHKSSGAFGGTNTSIFPNGYTAISNLSAGIMSTTSGSGQTRNAGKTSSDGAHTHLLSGTAASAGAHAHTVGIGAHTHSVAIGSHGHTITVNAAGNAENTVKNIAFNYIVRLA
complement(3929470..3929604)       Phage tail fiber protein; -                                                          N/A                 EscherichiacoliF2_18CMRQRQHRAKVRQNPQQRALRQRQNGQRILHPPWRLRMRARRKRG
3929640..3930377                   PHAGE_Entero_lambda_NC_001416: hypothetical protein; -; phage(gi9626267)             8.96e-14            EscherichiacoliF2_18CMALLFAADACLVASSFEADADDADDAAELADDAAAVFEDSARVSDAFAFVSDVFAAEADLAAAVACSVASPAFVVAVEADDAALSADFPAAVALAEACPALVDAALADDAAAVFEPAAAEALCSAAVSEDLAFVSDVFAAFAELPAAVAEEAELLALEAALVSDDFAASFEAAASRAEVAASDAFVVAADAEVAADFCDAAAFVSDVFAALALVAAALFEDSVAAALFDASLAFVDAIPALEDAD
3930765..3930938                   PHAGE_Entero_BP_4795_NC_004813: hypothetical protein; -; phage(gi157166059)          4.67e-34            EscherichiacoliF2_18CMFTTTVVLLRFAFSWIVQFCTGFPVPSFSTPEIFTAIFTPQKSPPEPAGCHNTVLPG
complement(3930939..3931538)       PHAGE_Entero_mEp460_NC_019716: Lom protein; -; phage(gi428782335)                    1.25e-137           EscherichiacoliF2_18CMRKLYAAILSAAICLAVSGAPAWASEHQSTLSAGYLHASTNVPGSDDLNGINVKYRYEFTDTLGLVTSFSYAGDKNRQLTRYSDTRWHEDSVRNRWFSVMAGPSVRVNEWFSVYAMAGMAYSRVSTFSGDYLRVTDNKGKTHDVLTGSDDGRHSNTSLAWGAGVQFNPTESVAIDIAYEGSGSGDWRTDGFIVGVGYKF
complement(3931608..3935105)       PHAGE_Entero_mEp460_NC_019716: host specificity protein; -; phage(gi428782334)       0.0                 EscherichiacoliF2_18CMGKGSSKGHTPREAKDNLKSTQLLSVIDAISEGPVEGPVDGLKSVLLNSTPVLDSEGNTNIAGVTVVFRAGEQEQTPPEGFESSGSETVLGTEVKYDTPITRTITSANIDRLRFTFGVQALVETTSKGDRNPSEVRLLVQIQRNGGWVTEKDITIKGKTTSQYLASVVVGNLPPRPFNIRMRRMTPDSTTDQLQNKTLWSSYTEIIDVKQCYPNTALVGVQVDSEQFGSQQVSRNYHLRGRILQVPSNYNPQTRQYSGIWDGTLKPAYSNNMAWCLWDMLTHPRYGMGKRLGAADVDKWALYVIGQYCDQSVPDGFGGTESRITCNAYLTTQRKAWDVLSDFCSAMRCMPVWNGQTLTFVQDRPSDKVWTYNRSNVVMPDDGAPFRYSFSALKDRHNAVEVNWIDPDNGWETATELVEDSQAIARYGRNVTKMDAFGCTSRGQAHRAGLWLIKTELLETQTVDFSVGAEGLRHVPGDVIEICDDDYAGISTGGRVLAVNSQTRTLTLDREITLPASGTTLISLVDGQGSPVSVEVQSVTDGVKVKVSRVPDGVAEYSVWGLKLPTLRQRLFRCVSIRENDDGTYAITAVQHVPEKEAIVDNGAHFDGDQSGTVNGVTPPAVQHLTAEVTADSGEYQVLARWDTPKVVKGVSFMLRLTVAADDGSERLVSTARTTETTYRFTQLALGNYRLTVRAANAWGQQGDPASVSFRIAAPAAPSRIELTPGYFQITATPHLAVYDPTVQFEFWFSEKRIADIRQVETTARYLGTALYWIAASINIKPGHDYYFYIRSVNTVGKSAFVEAVGQPSDDASGYLDFFKGEIGKTHLAQELWTQIDNGQLAPDLAEIRTSITHVSNEITQTVNKKLEDQSAAIQQIQKVQVDTNNNLNSMWAVKLQQMQDGRLYIAGIGAGIENTPDGMQSQVLLAADRIAMVNPANGNTKPMFVGQGDQIFMNDVFLKRLTAPTITSGGNPPAFSLTPDGKLTAKNADISGSVNANAGTLNNVTVNENCTIKGMLEATQVRGDFVKAVSKSFPKQAGTWGNTETPNGTVTVTISDDHNFDRQIIIPPIIFNGIAYSDPGSGNNPGGTRYTGYGFEVRKNGVLIASRETKGAIPGSYSAVIDMPSGRGSVTLEFKVFHKGNQRAGNITDCTVIVTKKAASGISIR
complement(3935166..3935708)       PHAGE_Entero_mEp460_NC_019716: tail assembly protein; -; phage(gi428782333)          5.69e-106           EscherichiacoliF2_18CMKTGAEAIRALATQLPSFRQKLNEGWYQVRIAGRDAGENELSARLNEPLANGAVIHIVPRLAGAKSGGVFQAVLGAAVMAVAIWMPGVGIMASNLLFSLGASMTLGGVAQMLAPKPKTPRTQTTDNGKQNTYFSSLDNMVAQGNVLPVLYGEMRVGSRVVSQEISTADEGDGGQVVVIGR
complement(3935705..3936304)       PHAGE_Entero_mEp460_NC_019716: tail fiber component; -; phage(gi428782332)           1.18e-142           EscherichiacoliF2_18CMSPEDWLQAEMQGEIVALVHSHPGGLPWLSEADRRLQVQSDLPWWLVCRGTIYKFRCVPHLTGRRFEHGVTDCYTLFRDAYHLAGIEMPDFHRGDDWWHHGQNLYLDNLEATGLYQVPLSAAQPGDVLLCCFGSSVPNHAAIYCGDGELLHHIPEQLSKRERYTDKWQRRTHSLWRHRAWHASAFTGIYNDLAAASTFV
complement(3936453..3937151)       PHAGE_Entero_mEp460_NC_019716: minor tail protein; -; phage(gi428782331)             1.04e-172           EscherichiacoliF2_18CMQDIPQETHHETTRLTQSAQVVLWEIDLTVVGGERYFFCNEQNDKGEPVTWQGRQYQAYPIQGTGFELNGKGSAARPTLTVSNLHGMVTGMAEDLQSLVGGTVVRRKVYARFLDAVNFVNGNSDADPEQEVISRWRIEQCSELSAVSASFVLSTPTETDGAVFPGRIMLANTCTWTYRGDECGYSGPAVADEYDQPTSDITKDKCSKCLSGCKFRNNVGNFGGFLSINKLSQ
complement(3937161..3937490)       PHAGE_Entero_mEp460_NC_019716: minor tail protein; -; phage(gi428782330)             1.76e-76            EscherichiacoliF2_18CMETFHWKVRPDMNVVSEPKVVTVKLGDGYEQRRAAGLNNQLSIYSVTIRVRKCEHPSLKAFLERHGGVRAFQWTPPYDWKPIRVVCRKWSASVGALWVTITADFEQVVA
complement(3937490..3940555)       PHAGE_Entero_mEp460_NC_019716: tail length tape measure protein; -; phage(gi428782329)     0.0                 EscherichiacoliF2_18CMDQIANLVIDLGIDAAEFKNEIPRIKNLLNGAASDAERSSARMQRFMERQTQAARQTMQAASSAATAASVHAQTVEKSAQAHERMAREVEQTRQRMEALSQKMREEQAQAMALAEAQDKAAAAFYRQIDSVKQASAGLQELQRIQQQIRQARNSGGIGQQDYLALISEVTAKTRVLTQAEAEATRQKVAFIRQLKEQATRQNLSSSELLRAKAAQLGVSSAAEVYIRKMEQAGKATHSLGLKSAAARQEIGVLIGELARGNLGALRGSGITLANRAGWIDTLMSPKGMMLGGVIGGIAAAVYGLGKAWYDGQKEGEEFNRQLSLTGHYAGVTAGQLWTLSRAISGNGITQHAAAGALAQVVGSGAFRGNDIGMVARAAAQMERSVGQSVGDTINQFKRLKDDPVNAAKALDNELHFLTATQLEQIRVLGEQGRSSDAARIAMSALAEETGRRTADIDNNLNALGSTLKYLSDLWSRFWDAAMNIGREDSLDEQISALQEKVSRAKRLPWTASSSQVEYDQQRLNELQEKKRQKDLQDAKEQAERNYQEQQKRRNAENAALNRMNETEAARHQREIARINAMQYADQAVRDAAIQRENERYEKALASGKKKTRESRNDEATRLLLQYSQQQAQVEGQIAAARQSAGIATERMTEAHKQLLALQQRISDLDGKKLTADEKSVLARKDELIQALTLLDVKQQELQKQTALNELKKKTIQLTSQLAEEERAQRQQHDLDIATVGMGDQQRQRYQVQLSLRQKYQQQLEQLRRDSEQKGTYNTDDYRKAEQALTESLNRQLNENRRYWQQLEVVQGNWKNGVLRAFQDFTVDADNTAGTAEQVFSSAFSNMGNGLATFVTTGKLNFKSFTSSVLSDMAKILAQATMMKSIKGIGSVLGFDLSSLSLNANGGIYQSADLSRYSGTVVNRPTFFAFAKGAGVMGEAGPEAILPLRRGADGKLGVVADIGGSGMAMFAPQYNIEINNDGTNGQIGPAALKVVYDLGKKAAADFMQQQARDGGRLSGAYR
complement(3940527..3940844)       PHAGE_Entero_mEp460_NC_019716: tail assembly protein; -; phage(gi428782328)          9.32e-72            EscherichiacoliF2_18CMRLAREFRRADWRRMLSEMSATELGEWGDYFRMQSFSDVWMDAQFASLKALIVRMVSGSSDAAVADFSLLPEENGIPERTDEELMHLGEGISGGVRYGPDSQPGH
complement(3940865..3941251)       PHAGE_Entero_mEp460_NC_019716: minor tail protein; -; phage(gi428782327)             1.14e-85            EscherichiacoliF2_18CMFLKQGTFNYEKQSVVLSELSGLQRIEYLAFVQQRTAKFDAEEGELPEAERQIAFLRMGMDINAWLVSRSLWNAEQSQDVETLCASVITTWSYDALGAGAEMVLSLSGMGAIENAGDLEHEVLTPEKS
complement(3941312..3942055)       PHAGE_Entero_mEp460_NC_019716: major tail protein; -; phage(gi428782326)             9.42e-174           EscherichiacoliF2_18CMTTPNPLAKTKGAGTTFWMYTGKGDAFANPLSDTDWLRLAMVKDLQPGEMTADAEDDSYLDDEDADWKTTTQGQKSVGDTSATLAWRPGDSGQKKLVQLFDSGEVCAFRIKYPNGTVDVFRGWLSSLGKTIASKDVMTRTVKISGVGRPYLAEEGTETVSVTGLTVAPASASVKVGATTTLTFTVKPDGASDKAISVHSTDPQTATVTLNGLVATVKGVKQGSVSIVGMTSDGDFVAVAAVAVSAAG
complement(3942067..3942468)       PHAGE_Entero_mEp460_NC_019716: minor tail protein; -; phage(gi428782325)             8.43e-95            EscherichiacoliF2_18CMNRHTQIRQAVLARLREQCGDSATFFDGLPAFIDAQELPAVAVWLSDAQYTGKMTDEDDWQAVLHIAVFIRAQAPDSELDMWMESTIFPALNDIPALSGLIDTLIPLGFNYQRDNEMATWAMAEITYQITYTN
complement(3942465..3943043)       PHAGE_Entero_mEp460_NC_019716: minor tail protein; -; phage(gi428782324)             6.77e-136           EscherichiacoliF2_18CMKGLENAIRNLNSLDTRMVPQASAWAINRVAQKAVSVATRQVAGNTVAGDNQVKGIPLKLVRQRVRVFKASPSGKMTARIRVNRGNLPAIKLGTARVRLARRGGKLQYRGSVLKVGKYLFRDAFIQQLANGRWHVMRRIDGKNRYPIDVVKIPLSGPLTQAFEDARDRIIAAEMPKQLGYALKQQLRLWLTR
complement(3943055..3943330)       PHAGE_Entero_mEp460_NC_019716: hypothetical protein; -; phage(gi428782323)           1.40e-61            EscherichiacoliF2_18CMSDPFSRLAARMDAITVRKMGKTASINDVDMAVIPGETLAELNALSGPAVSLVVFSSGYRPRRGDRVVYDGQQWTVTRHERFNGKPMIFIE
complement(3943323..3943646)       PHAGE_Entero_mEp460_NC_019716: hypothetical protein; -; phage(gi428782322)           3.96e-69            EscherichiacoliF2_18CMAKNFVEEGKTVAIVASAAISSGDLVQVGDVFAVALTDIPQGETGDGMTEGVFILPKLKTDDMKTGKKVYLKSGKVQLTNSGSDPLVGVVWADAGTSAEEVPVKLNV
complement(3943733..3945691)       PHAGE_Entero_mEp460_NC_019716: putative protease/scaffold protein; -; phage(gi428782321)     0.0                 EscherichiacoliF2_18CMQAGHQSDADIYIYDEIGFWGVTAKQFISDLNALGDITHINLHINSPGGDVFEGIAIFNALKTHGASITVYVDGVAASMASVIAMVGNPVIMPENTFMMIHKPFGFTGGDAEDMRTYADLLDKVEAVLLPAYAQKTGKTTDEIAAMLADETWMSGAECLAHGFADQVTPAVKAMACIQSKRTEEFKKMPESIRNMITPPRNSAPRVQDDEPAASRTPVQAAAPVVDENSIRAQVLAEQKARVNGINDLFAMFGGRYQTLQAQCLADPECSLEQAREKLLNEMGRESTPSNKNTPAHIYAGNGNFVGDGIRQALMARAGFEKTERDNVYNGMTLREYARMSLTERGIGVSGYNPMQMVGAAFTHSTSDFGNILLDVANKAILQGWEDAPETYEQWTRKGQLSDFKIAHRVGMGGFSALRQVREGAEYKYVTTGDKQATIALATYGELFSITRQAIINDDLNMLTDVPMKLGRAAKSTIADLVYAILTSNPKISTDNVSLFDKAKHANVLESAAMDVASLDKARQLMRVQKEGERHLNIRPAFVLVPTAMESVANQVIRSSSVKGADINAGIINPVKDFATVIAEPRLDDNSQTTFYLAASKGSDTIEVAYLNGVDTPYIDQMEGFSVDGVTTKVRIDAGVAPVDHRGLVKCTA
complement(3945705..3947213)       PHAGE_Entero_mEp460_NC_019716: portal protein; -; phage(gi428782320)                 0.0                 EscherichiacoliF2_18CMAILDDVIGVFSPGWKAARLRSRAVIQAYEAVKTTRTHKARRENRTADQLSQYGAVSLREQARYLDNNHDLVIGVFDKLEERVVGKNGIIVEPHPVLRNGAIARDLAAEIRTRWSEWSVSPEVTGQFTRPMLERLMLRTWLRDGEVFAQMVSGRINSLTPSAGVHFWLEALEPDFIPMTSDESNRLNQGVFVDDWGRPEKYLVYKSRPVSWRQMETKEVDAERMLHLKFVRRLHQMRGTSLLSGVLIRLSALKEYEDSELTAARIAAALGMYIRKGDGQSYEPDGNGSKENERELTIQPGIIYDDLKPGEEIGMVKSDRPNPNLETFRNGQLRAVAAGSRLSFSSTARNYNGTYSAQRQELVESTDGYLILQDWFIGAVTRPMYRAWLKQAVASGVIRLPRDLDRSSLYTAVYSGPVMPWIDPVKEAEAWKIQIRGGAATESDWVRAGGRNPDDVKRRRKAEIDENRKLDLVFDTDPASDKGGSSAATKRQEPQHTDDQSEE
complement(3947213..3947425)       PHAGE_Entero_mEp460_NC_019716: hypothetical protein; -; phage(gi428782319)           9.56e-46            EscherichiacoliF2_18CMNQNDIEAMIQRYTEAEMAVLDGKSVTFNGQQMTMENLSEIRQGRQEWERRLAALITRRRGHPGYRLARF
complement(3947422..3949530)       PHAGE_Entero_mEp460_NC_019716: terminase large subunit; -; phage(gi428782318)        0.0                 EscherichiacoliF2_18CMLNQETAKAARTDSGYILRAPRRMRVADAVAQYMRVPMGAGNSVPWDPLVAPYVIEPMNCLASREYDAVIFVGPARTGKTIGLIDGWVIYNVICDPADMLIIQMTEEKAREHSKKRLARTFRVSPEVVSRLSPNKNDNNVYDRTFLAGNYLKIGWPSVNIMSSSDYKCVALTDYDRFPEDIDGEGDAFSLASKRTTTFMSSGMTLVESSPGRDVKDVKWRRTSPHEAPPTTGILSLYNRGDRRRWYWPCPHCGEYFQPCGDVVAGFRDIADPVLASEAAYIQCPSCSGRIMPEQKRELNGRGVWLRDGESINADGSRYGDPRRSRIASFWMEGPAAAYQTLSQLVYKLLTAEQEYETTGSEETLKTVINTDWGLPYLPRASMEQRKSELLEQRAEPVPSRSVPDGVNFLVATVDVQAGRHRRFVVQVTGYGSRGERWIIDRYNITQSLRGDSDGESQRIDPASYPEDWDVLLTDVFHKSWPLASDPSQQMRLMAMAVDSGGEDGVTDNAYKFWRRCRRDGLGKRIYLFKGDSIRRAKLITRTFPDNTGRTGRRAQAAGDVPLWLLQTDALKDRVNNALWRDSPGPGYVHFPDWLGSWFYDELTYEERSSDGKWSKPGRGANEAFDLMVYAEALVILHGYEKIRWPDAPEWASRETWLECVPDSIEPSPSPSPEPVSTPVKKQKRKKTVTDDVNPWLTSGGWL
complement(3949530..3950024)       PHAGE_Entero_mEp460_NC_019716: terminase small subunit; -; phage(gi428782317)        1.58e-111           EscherichiacoliF2_18CMDRELKNLTLNISQLAALSGVHRQTAAARLQNLPVAGGHESNLKLYRVVDIVSAFLALPPPVAEGEMDAHERKAWYQSERERLKFEQETAQLIPASDVRREFAIWAKAVVQVLETLPDILERDCGLQPAAVSRVQSIIDDLRDQIALRVTEAGADDEEELQQEE
3950382..3950558                   hypothetical protein; -                                                              N/A                 EscherichiacoliF2_18CMRDKPANHKRGKNPVCIVFDYSRTLSQKEFPVGLRSLLIREYGDDTAHDVSGLNTFIR
complement(3950700..3950852)       PHAGE_Entero_mEp460_NC_019716: hypothetical protein; -; phage(gi428782374)           6.97e-18            EscherichiacoliF2_18CMPSMIAIILLIILHIWLCRQGGDHFWSESRLNISLLMLEVEHLARGKGLR
complement(3950840..3951307)       PHAGE_Entero_mEp460_NC_019716: Rz lysis protein; -; phage(gi428782373)               7.88e-107           EscherichiacoliF2_18CMSRVTAIISALVICIIVCLSWAVNHYRDNAIAYKEQRDKKVSELKQATATITDMQQRQRAADVLDAKYTKELANAKAENDALRRKLDNGGRVLVKGKCSVPSAAETSSASGMGNDATVELSPVAGRNVLGIRDGIIRDQTALRTLQEYIRTQCLR
complement(3951304..3951801)       PHAGE_Entero_cdtI_NC_009514: lysin; -; phage(gi148609440)                            1.18e-117           EscherichiacoliF2_18CMPPSLRKAVAAAIGGGAIAIASVLITGPSGDDGLEGVSYIPYKDIVGVWTVCHGHTGKDIMLGKTYTEAECKALLNKDLATVARQINPYIKVDIPETTRGALYSFVYNVGAGNFRTSTLLRKINQGDIKGACDQLRRWIYAGGKQWKGLMTRREIEREVCLWGQQ
complement(3951801..3952016)       PHAGE_Entero_mEp460_NC_019716: porin; -; phage(gi428782370)                          4.41e-45            EscherichiacoliF2_18CMKSMDKLTTGVAYGTSAGSAGYWFLQLLDKVTPSQWAAIGVLGSLVFGLLTYLTNLYFKIKEDKRKAARGE
complement(3952084..3953136)       PHAGE_Entero_mEp460_NC_019716: DNA methylase; -; phage(gi428782369)                  0.0                 EscherichiacoliF2_18CMKNTVKINSVDLINADCLHFIQSLPDDSIDLIVTDPPYFKVKPNGWDNQWKGDEDYLKWLDHCLAQFWRVLKPAGSLYLFCGHRLASDIEIMMRERFNVLNHIIWAKPSGRWNGCNKESLRAYFPATERVLFAEHYQGPYRGKSDGYAAKERELKQHIMAPLISYFRDARAELGITAKQIAEATGKKNMVSHWFGASQWQLPNEADYRKLQALFSRIAAEKFQEQQLEQPHHQLVASYDSLNRKYSELLDEFKSLRRYFSVSVSVPYTDVWMHKPVQFYPGKHPCEKPADMLRQIINASSRPGDLVADFFMGSGSTIKAAMALGRRALGVELESERFNQTVKEINELVGK
complement(3953287..3953490)       PHAGE_Entero_mEp460_NC_019716: hypothetical protein; -; phage(gi428782368)           2.07e-44            EscherichiacoliF2_18CMLKQQDMTETAAAVLHFLPADKWVTPRMMTRTTGVSEARCQLILTQLVLAGLAKDNGGYGNKFRRCQ
complement(3953534..3953668)       hypothetical protein; -                                                              N/A                 EscherichiacoliF2_18CMLRVVTSPHNLNPPLSGFFVPVNLVQYSKHAGGREYWLFILLAF
3953755..3954681                   hypothetical protein; -                                                              N/A                 EscherichiacoliF2_18CMKVRSIGFTINNNNKNINTVDVMNAFINASNREHSRTDYTRKILISDVNDFYYGLVVTFRNQKKNCKSQFVDGKFQLKIEDLQGSDKLANFNFFLIKKSNLSGLYMYHHGSCSLNTLFSHLETISNEFIRNQNKEEIKKLGDKPKQKEVTAINKKYKKRLTFSLMTNKNNIQSVLCQFKEIKSTSFKFNYIDFKGGPMTALEQFVNTTTIDMNFNSSDRTKVQQLSQNLSNIYNSMSGVAKAQVIAVNHAGIEKTIDFMNCPVFFETYDFDIIADKVNGLTNDNYTTNPVFDMIKEEMLNGTNKNAFI
3954668..3955216                   hypothetical protein; -                                                              N/A                 EscherichiacoliF2_18CMPLYEWLINKRLRYQYITLLAFSILALLALYLLYRNTPKVSVNFFDFYHKNLRGYLFSGFISVGSFLLSLHTFVIINLRDKVFATQEYKEIYSIATGIPIDKINDSVLYKPLDNLSSFINTSILCSITTAIAQFTIGLSTNLYACLFCVWLAILTVFLLLHCLIIIRQNIKILLKQQRKKGG
complement(3955229..3955570)       PHAGE_Shigel_SfII_NC_021857: antiterminator protein Q; -; phage(gi526244682)         5.07e-56            EscherichiacoliF2_18CMRDMYEVLDCWGAWAAADNSGVDWQPVAAGFKGLLPHGKKTRQQCDDDEGIMIDSCVARLRKYKPEEYELVIAHFVIGISLRAIAKKQKCSDGTIRKELQTALGFLDGVLSML
complement(3955588..3956577)       PHAGE_Entero_mEp460_NC_019716: hypothetical protein; -; phage(gi428782365)           0.0                 EscherichiacoliF2_18CMRALLTPEIAPRMGIVLFRPGSELMPLFMQGRVLLEPEPERYSSFASGAVPAASQPLADDPAVRAVFRNEAVIRRAGGVECLESWLLREKGCQWPHSDWHSENMTTMRHAPGAIRLCWHCDNQLRDQFTERLESMATDNCARWVLSVVRRDLGFDDSHVVTMPELCWWLIRNDLADALPESAARKALRLPKPVVPSVTRESDLVPSVPATSIIQDKAKKVLALKVDPESPESFMLRPKRRRWVNEKYTRWVKTQPCACCGKPADDPHHLIGHGQGGMGTKAHDLFVLPLCRKHHDELHADTVAFEEKYGSQLELIFRFIDRALAIGVLA
complement(3956585..3957382)       PHAGE_Entero_mEp460_NC_019716: KilA-N domain protein; -; phage(gi428782364)          1.30e-172           EscherichiacoliF2_18CMNNLMVIDGIEVRRDAYGRYSLNDLHRAAGSLDKHKPAFWLRNEQTERLISELQICNSVNIEPVNVIRGGNNQGTYVCKELVYAYAMWISPSFHLKVIRTFDMVTSAPEKLSGQAADKMQAGVILLDFMRRELNLSNSSVLGACQKLQEAVGLPNLAPRYAIDAPADAPDGSSRPTLSLSALLKQYGIRLTANQAYHQMVKLGIVEQRERYSRTAINNIKKFWSLTAKGCMFGKNITSPANPRETQPHFFESRFPELLKLLDTVH
complement(3957402..3957791)       PHAGE_Entero_mEp460_NC_019716: holliday junction resolvase; -; phage(gi428782363)     5.56e-91            EscherichiacoliF2_18CMKLILPFPPSVNTYWRHPNKGAFAGKSLISAAGRKFQSAACAAIVEQLRRLPKPTSAPASVEIVLFPPDNRIRDLDNYNKALFDALTHAGVWEDDSQVKRMLVEWGPVIPEGKVEITISKYEKTAGAAA
complement(3957788..3958114)       PHAGE_Entero_mEp460_NC_019716: LexA DNA binding domain protein; -; phage(gi428782362)     1.67e-72            EscherichiacoliF2_18CMTTLTQCQQQVLDMLISYQKERGFPPTNQEVATMLGYRSVNAAVEHLRALEKKGVITIKRGVARGITLHTAVKDDDSEAVGIIRALLAGEENARQRAAHWLHERGLKV
complement(3958114..3958602)       PHAGE_Entero_mEp460_NC_019716: hypothetical protein; -; phage(gi428782360)           2.65e-115           EscherichiacoliF2_18CMSLLNEVQKYIEAHPGCTSGDIADAFAGYSRQRVLQSASKLRQSGRVAHRCEGDTRRHFPRLTERAQEPEPQPVRETRPVRNFYVGTNDPRVILCLTRQAEELESRGLYRRAATVWMAAFRESHSQPERNNFLARREQCLRKSSKRAVSSDEWYLSGNYVGA
complement(3958605..3959546)       PHAGE_Shigel_SfIV_NC_022749: replication protein; -; phage(gi557307567)              0.0                 EscherichiacoliF2_18CMSTKLTGYVWDGCAASGMKLSSVAIMARLADFSNDEGVCWPSIETIARQIGAGMSTVRTAIARLEAEGWLTRKARRQGNRNASNVYQLNVAKLQAAAFSQLSDSDPSKSDASKSDPSKFDASKSGKKAGFHPSESGGDPSVKSKHDPSDKKTSRPDASQPDTQTAEQDFLTRHPDAVVFSPKKRQWGTQDDLTCAQWLWKKIIALYEQAAECDGEVVRPKEPNWTAWANEIRLMCVQDGRTHKQICEMYSRVSRDPFWCRNVLSPSKLREKWDELSLRLSPSVSTYTEKREDPYFKASYDNVDYSQIPAGFRG
complement(3959556..3959894)       PHAGE_Shigel_SfIV_NC_022749: hypothetical protein; -; phage(gi557307566)             2.99e-78            EscherichiacoliF2_18CMNSLTTHYRRSQLIALPVPGGKAKVEYCYAVNVPGDREIVTHSFAEWAVGDFNRQKETVLCDKLTAGSKITTECPSESFVGSRKHNGLSTSAKAMSMSASARSNSFVVNSGK
complement(3959891..3960448)       PHAGE_Entero_mEp460_NC_019716: hypothetical protein; -; phage(gi428782356)           4.64e-119           EscherichiacoliF2_18CMGNHHWKVEKQPEWYVKAVRKTIAALPGGYAEAAEWLDVTENALFNRLRADGDQIFPLGWAMILQRAGGTHFIADAVAQSANGVFVSLPDVEDVDNADINQRLLEVIEQIGSYSKQIRSAIEDGVVEPHEKTAINDELYLSISKLQEHAALVYKIFCVSESNDARECAAPGVVASIASGCGETNA
complement(3960441..3960701)       PHAGE_Entero_mEp460_NC_019716: putative antirepressor Cro; -; phage(gi428782355)     2.57e-57            EscherichiacoliF2_18CMQSPLRNVRKAHGFTLQHVAAGVQVNPATLSRIERLEQIPSIDLAERLANFFKGEISEMQILYPARFQSSQNQNGFKPQEQEVSRG
3960844..3961491                   PHAGE_Entero_mEp460_NC_019716: prophage repressor; -; phage(gi428782354)             1.44e-156           EscherichiacoliF2_18CMKIADLAEAIGVDAANISRLETGKQKQFTEQALSNIARSLGVDIADLFTSDVKSNTVCKNSISEDVAQVKDVFRIEMLDVSASAGNGLIQGGDVIDVIHAIEYRTDNAVSMFGGRPANHIKVINVRGDSMCPTIEPGDLIFVDVSINQFDGDGIYVFGFDDKIYVKRLQMIPDKLLVISDNQIYREWGITSENEHRFMVFGKVLISQSQTLKRHN
3962194..3962556                   PHAGE_Entero_mEp460_NC_019716: hypothetical protein; -; phage(gi428782351)           2.40e-83            EscherichiacoliF2_18CMASERSTDVQAFIGELDGGVFETKIGAVLSEVASGVMNTKTKGKVSLNLEIEPFDENRVKIKHKLSYVRPTNRGKISEEDTTETPMYVNRGGRLTILQEDQGQLLTLAGEPDGKLRAAGH
3962622..3963446                   PHAGE_Entero_mEp460_NC_019716: hypothetical protein; -; phage(gi428782350)           0.0                 EscherichiacoliF2_18CMSQNLDATAINQIHALISAQGVNEIISKIGADAVALPENFRIHDLEKFNLNRFRFRGALSTASIDDFTRYSKDLADEGTRCFIDADNMRAVSVLNLGTIDEPGHADNTATLKLKKTAPFSALLSVNGERNSQKSLAEWIEDWADYLVGFDANGDAIQATKAAAAVRKITIEANQTADFEDNDFSGKRSLMESVEAKTKDIMPVAFEFKCVPFEGLKERPFKLRLSIITGDRPVLVLRIIQLEAVQEEMANEFRDLLVEKFKDSKVETFIGTFTA
3963574..3964110                   PHAGE_Entero_mEp460_NC_019716: hypothetical protein; -; phage(gi428782349)           1.02e-130           EscherichiacoliF2_18CMSFIKTFSGKHFYYDKINKDDIVINDIAVSLSNICRFAGHLSHFYSVAQHAVLCSQLVPQEFAFEALMHDATEAYCQDIPAPLKRLLPDYKRMEEKIDAVIREKYGLPPVMSTPVKYADLIMLATERRDLGLDDGSFWPVLEGIPATEMFNVIPLAPSHAYGMFMERFNELSELRKCA
3964101..3964463                   PHAGE_Entero_mEp460_NC_019716: hypothetical protein; -; phage(gi428782348)           9.59e-82            EscherichiacoliF2_18CMRMNVFEMEGFLRGKCVPRDLKVNETNAEYLVRKFDALEAKCAALENKVIPVSTELPPANESVLLFDANGEGWLIGWRSLWYTWGQKETGEWQWTFQVGDLENVNITHWAVMPKAPEAGA
3964463..3964768                   PHAGE_Entero_mEp460_NC_019716: hypothetical protein; -; phage(gi428782343)           6.07e-25            EscherichiacoliF2_18CMTTFTDKELIKEIKERISSLDVRDDIERRAYEIALLSLEVEPDEREAYELFMEKRFGDLVDRRRAKNGDNEYMAWDMTLGWIVWQQRAGIHFSTMSQQEVK
3964995..3966158                   PHAGE_Shigel_SfIV_NC_022749: integrase; -; phage(gi557307554)                        0.0                 EscherichiacoliF2_18CMSLFRRGEIWYASFTLPNGKRFKQSLGTKDKRQATELHDKLKAEAWRVSKLGEIPDITFEEACVRWLEEKAHKKSLDDDKSRIGFWLQHFAGMQLRDITESKIYSAMQKMTNRRHEENWKLRAEACRKKGKPVPEYTPKPASVATKATHLSFIKALLRAAEREWKMLDKAPIIKVPQPKNKRIRWLEPHEAQRLIDECPEPLKSVVEFALATGLRRSNIINLEWQQIDMQRRVAWINPEESKSNRAIGVALNDTACRVLKKQIGNHHRWVFVYKESCTKPDGTKAPTVRKMRYDANTAWKAALRRAGIDDFRFHDLRHTWASWLVQAGVPLSVLQEMGGWESIEMVRRYAHLAPNHLTEHARQIDSILNPSVPNLSQSKNKEGTNDV
3966163..3966218                   attR                                                                                 N/A                 TTGATTTAAATGGTGCCGATAATAGGAGTCGAACCTACGACCTTCGCATTACGAAT

#### region 13 ####
4347241..4347252                   attL                                                                                 N/A                 GTGATGAAAACG
4361687..4362454                   PHAGE_Plankt_PaV_LD_NC_016564: ABC transporter; -; phage(gi371496158)                4.40e-17            EscherichiacoliF2_18CMTLRTENLTVSYGTDKVLNDVSLSLPTGKITALIGPNGCGKSTLLNCFSRLLMPQSGTVFLGDNPINMLSSRQLARRLSLLPQHHLTPEGITVQELVSYGRNPWLSLWGRLSAEDNARVNVAMNQTRINHLAVRRLTELSGGQRQRAFLAMVLAQNTPVVLLDEPTTYLDINHQVDLMRLMGELRTQGKTVVAVLHDLNQASRYCDQLVVMANGHVMAQGTPEEVMTPGLLRTVFSVEAEIHPEPVSGRPMCLMR
complement(4363012..4363269)       Putative uncharacterized protein b4286; -                                            N/A                 EscherichiacoliF2_18CMTLVNDTGFDPVFSGSIAESWRQQPCTPSYCCDWEAATMLRAFPLAKKGEGRARLPSLYASFGKLGETPTHKDIIDNNRSINWPV
complement(4363352..4363594)       PHAGE_Shigel_Sf6_NC_005344: putative transposase OrfB; -; phage(gi41057343)          2.13e-48            EscherichiacoliF2_18CMSRRGNCWDNSPMERFFRSLKNEWVPATGYVSFSDAAHAITDYIVGYYSALRPHEYNGGLPPNESENRYWKNSNAEASFS
complement(4363591..4364172)       PHAGE_Shigel_Sf6_NC_005344: putative transposase OrfB; -; phage(gi41057343)          1.92e-118           EscherichiacoliF2_18CMFGVHRSSYRYWKNRPEKPDGRRAVLRSQVLELHGISHGSAGARSIATMATRRGYQMGHWLAGRLMKELGLVSCQQPTHRYKRGGHEHVAIPNHLERQFAVTEPNQVWCGDVTYIWTGKRWAYLAVVLDLFARKPVGWAMSFSPDSRLTMKALEMAWETRGKPVGVMFQAIKAVIIRAGSSGSYCGDTGSGRV
4364320..4365471                   PROPHAGE_Escher_MG1655: IS30 transposase; -; phage(gi16132105)                       0.0                 EscherichiacoliF2_18CMRRTFTAEEKASVFELWKNGTGFSEIANILGSKPGTIFTMLRDTGGIKPHEHKRAVAHLTLSEREEIRAGLSAKMSIRAIATALNRSPSTISREVQRNRGRRYYKAVDANNRANRMAKRPKPCLLDQNLPLRKLVLEKLEMKWSPEQISGWLRRTKPRQKTLRISPETIYKTLYFRSREALHHLNIQHLRRSHSLRHGRRHTRKGERGTINIVNGTPIHERSRNIDNRRSLGHWEGDLVSGTKNSHIATLVDRKSRYTIILRLRGKDSVSVNQALTDKFLSLPSELRKSLTWDRGMELARHLEFTVSTGVKVYFCDPQSPWQRGTNENTNGLIRQYFPKKTCLAQYTQHELDLVAAQLNNRPRKTLKFKTPKEIIERGVALTD
4365842..4366414                   Mobile element protein; -                                                            N/A                 EscherichiacoliF2_18CMVDASAQPHIVVTLEPNPWAAFYFDINIANTGNAPAYNVEVVFDPPLVNAEHREKSEIPFSKVSVLKNGQSLTSNLCKYEQIKDQIYNINISWASKPKSNDRETNEYVYDMATFEGISYLGARSPLTQIAEQIKGIREDWKPIAQGAKKVKADVYTSSDRNEERTYLQEQHDLAIKRRDEKREKRLESGE
complement(4366463..4367287)       hypothetical protein; -                                                              N/A                 EscherichiacoliF2_18CMIKPFSVRYGHVDVREHVQLNDLNSDTRIALWNCLYLFLWTNNRQTATATKCAQSVWIYYLNQPADNIPRYESGYKSDKTLLTAIRDYIYGEAWYLVYDLIEFIIERTNSYINLSKHLNSIFKKHGVGYTIINGCITPISNDNEIESVQNAVDNGTDSSRSHFERALQLMTDREQPDYRNSIKESISAIESLCRKITGNDKGTLGACLKAIEEKGYIHSAMKGAFSQLYGYTSDQGGIRHALTEEDVNPTLAEAKFMLVTCSAFSNYLLSKISD
complement(4367838..4368134)       PHAGE_Entero_P4_NC_001609: hypothetical protein; -; phage(gi19263411)                6.35e-66            EscherichiacoliF2_18CMFTLHPLFTTYHYEIKGENRKVNSVNSSFEKKFFMWIKDALVWSRATDPNLLIKNDLTFRFIDGLKIDWSEKQWGHKRGHISLLCFIICFLSLTYFDV
complement(4368201..4368326)       PHAGE_Entero_P4_NC_001609: hypothetical protein; -; phage(gi19263411)                2.47e-09            EscherichiacoliF2_18CMNNPLFTLHRIFTRYHTEIKREKRKVNSVNNQIKKNFFLPV
complement(4368378..4370711)       PHAGE_Entero_P4_NC_001609: DNA primase; -; phage(gi9627512)                          0.0                 EscherichiacoliF2_18CMKMNVTATVSHALGHWPRILPALGIQVLKNRHQPCPVCGGSDRFRFDDREGRGTWYCNQCGAGDGLKLVEKVFGVSPSDAAAKVAAVTGSLPPADPAVTAAAGAETDAARKNAAALAQTLMAKTRPGTGNAYLTRKGFPGRECRMLTGTHRAGGVSWRAGDLVVPLYDDSGELVNLQLISADGRKRTLKGGQVRGTCHILEGQNQAGKRLWIAEGYATALTVHHLTGETVMVALSSVNLLFLASLARQKHPACQIVLAADRDLSGDGQKKAAAAADACEGVVALPPVFGDWNDAFTQYGGEATRKAIYDAIRPPAESPFDTMSEAEFSAMSTSEKAMRIYEHYGEALAVDANGQLLSRYENGVWKVLPPQDFARDVAGLFQRLRAPFSSGKVASVVDTLKLIIPQQEAPSRRLIGFRNGVLDTQNGTFHPHSPSHWMRTLCDVDFTPPVDGETLETHAPAFWCWLDRAAGGRAEKRDVILAALFMVLANRYDWQLFLEVTGPGGSGKSIMAEIATLLAGEDNATSATIETLESPRERAALTGFSLIRLPDQEKWSGDGAGLKAITGGDAVSVDPKYRDAYSTHIPAVILAVNNNPMRFTDRSGGVSRRRVIIHFPEQIAPQERDPQLKDKITRELAVIVRHLMQKFSDPMLARSLLQSQQNSDEALNIKRDADPTFDFIGYLETLPQTSGMYMGNASIIPRNYRKYLYHAYLAYMEANGYRNVLSLKMFGLGLPVMLKEYGLNYEKRHTKQGIQTNLTLKEESYGDWLPKCDDPATA
complement(4370726..4371046)       PHAGE_Entero_P4_NC_001609: hypothetical protein; -; phage(gi9627513)                 1.19e-71            EscherichiacoliF2_18CMKTPLPPVLRAALYRRAVACAWLTVCERQHRYPHLTLESLEAAIAAELEGFYLRQHGEEKGRQIACALLEDLMESGPLKAAPSLSFLGLVVMDELCARHIKAPVLH
complement(4371182..4371637)       PHAGE_Entero_P4_NC_001609: hypothetical protein; -; phage(gi9627514)                 1.60e-106           EscherichiacoliF2_18CMFDFPQPGEIYRSAGFPDVAVVGILEDGIPWEMPYRCPDIVWNPYRRKFSILVRILADGRTTDIPLGRFLREFTCDRPDLFKRSPVNRHAVLKEMAGDPELQKWREKYLDIYPQDTVPVSRAAPVAREWREIPRTEPDPEITPDNSYRNYL
complement(4371630..4371917)       PHAGE_Entero_P4_NC_001609: helper derepression protein; -; phage(gi9627515)          6.92e-65            EscherichiacoliF2_18CMRNKKAPQTVSARHDAREHLSIEAYHKLNRASAVSQFVGGDLIHRELSGLHQLYIPHIFSYLNEDIDFVLNELKAKGLCRDFLAQQKDRGDRTHV
complement(4371910..4372500)       PHAGE_Entero_P4_NC_001609: putative CI repressor; -; phage(gi9627516)                1.42e-69            EscherichiacoliF2_18CMMMPALQKLPFSGLPFSGICGYSLSVAAKSAAGRENPCNSKATYDAPCVFFCVAINATERQIMVWRVVCRAGMILFAIACYATESMVAQAGQPPGWPVFFEAGILTPVWAIAIERENSGDSSYLLLEGGCLMATTLTPSHPEFVFVFAAVRRADRHPRICMLRTVAGDERSARRSLVRDYVLSLAARLPVVEVSRA
complement(4372497..4372763)       PHAGE_Entero_P4_NC_001609: transcriptional regulator; -; phage(gi9627517)            7.44e-59            EscherichiacoliF2_18CMQAVFSSPSPAPVTPLMPQPDITQERFLRLPEVMHLCGLSRSTIYELIRKGEFPPQVSLGGKNVAWLHSEVTAWMAGRIAGRKRGYDA
complement(4372933..4373076)       FIG00640221: hypothetical protein; -                                                 N/A                 EscherichiacoliF2_18CMTVHRLFTTVHPLMGFLCCLLLFVFINSPGMNKKKRFVFHYKNYELL
4373316..4374050                   PHAGE_Entero_P4_NC_001609: head size determination protein sid; -; phage(gi9627518)     1.21e-175           EscherichiacoliF2_18CMSDNTIPEYLQPALAQLEKARAAHLENARLMDETVTAIERAEQEKNALAQADGNDADDWRTAFRAAGGVLSDELKQRHIERVARRELVQEYDNLAVVLNFERERLKGACDSTATAYRKAHHHLLSLYAEHELEHALNETCEALVRAMHLSILVQENPLANTTGHQGYVAHDKAVMQQVKSSLEQKIKQMQISLTGEPVLRLTGLSAATLPHMDYEVAGTPAQRKVWQDKIDQQGAVLKARGLLS
4374047..4374547                   PHAGE_Entero_P4_NC_001609: transactivation protein; -; phage(gi9627519)              2.28e-118           EscherichiacoliF2_18CMIYCPSCGHVAHTRRAHFMDDGTKIMIAQCRNIYCSATFEASESFFSDSKDSGMEYISGKQRYRDSLTSASGSMKRPKRMLVTGYCCRRCKGLALSRTSRRLSQEVTERFYVCTDPGCGLVFKTLQTINRFIVRPVTPDELAESLHEKQELPPVRLKTQSYSLRLE
4374621..4375193                   PHAGE_Entero_P4_NC_001609: amber mutation-suppressing protein; -; phage(gi9627520)     2.03e-137           EscherichiacoliF2_18CMESTALQQAFDTCQNNKAAWLQRKNELAAAEQEYLRLQSGEGRNVSRLDELRNIIEVRKWQVNQAAGRYIRSHEAVQHISIRDRLNDFMQQHGTALAAALAPELMGYSELTAIARNCAIQRATDALREALLSWLAKGEKINYSAQDSDILTTIGFRPDVASVDDSREKFTPAQNMIFSRKSAQLASRQSV
4375567..4377699                   PHAGE_Vibrio_KSF_1phi_NC_006294: hypothetical protein; -; phage(gi52221133)          2.93e-30            EscherichiacoliF2_18CMLSTQDINGFFNAVDSLKRFKRAEIRDNKDKPLIDSLYTDLLPNNHVFKMCYGENTTFLIGRKGTGKSTIILKLESEYRKESSYLPCYIDTKTVFESVRGEYQKIDYLKGKIPEEHLEKYLVERAFIKNILKSIGDELNIRAESIFSKLAGIVNASKKQAVKAKITKLLLMVDNNQIIKEIEIPVITEVNTKLTKANESENGTTQNYNSELTVKIGTSQHEGGGKIGAVKGITSRQKNNDAWEKSFSTALLKVFQITSVIEEIKIILRELGVKKLVIFLDDFSEVEEKTLKNFVDVVLAPLNNWANDFICFKVAAYPSRIYYGDIDVGKIDVVNLDFYNLYSNYDKSTMESLSADFTKRLLNQRLNQFCTLKFEDYFDTSSATPEEYYDLIFKVSMNVPRIIGYILYYCHQTNVSLGRKINKGSIEKAAQTYYEQVVSKFFDIATHSLMSFSEKVSELQQKEILNLFVQKLKTIKRQIITNELTGTIYNRDRTNPYCSHFYFQPNLEHFLRTLELNFFITKYNELVNKDGNKVSIYGINYGLARSENLKWGKPEGNQFRSYFVERPFDFNKDIEDFLRESKKIVCLNSSCDKTYPYEELAFLEYNKMRCIECQSPVEVRSFSESISSEISKIDNAKLLPKLELMILHELNKADDHLLARDIAEELDASSQLIAKRAEKLDRKGLVFRDKSDALIKYSITNKAVEGYFYDD
complement(4377760..4379013)       PHAGE_Entero_P4_NC_001609: integrase; -; phage(gi9627511)                            0.0                 EscherichiacoliF2_18CMKLNARQVETAKPKDKTYKMADGGGLYLEVSVKGSKYWRMKYRRPSDKKEDRLAFGVWPTVTLAEARARRDEAKKLLVQGIDPKAVQKEAQAVNAGAYNFETIAREWHASNKRWSEEHRARVLRYLELYIFPYIGSSDIRQLKTSHLLAPIKKVDASGKHDVAQRLQQRVTAIMRYAVQNDYVDSNPAIDMAGALSTAKTRHYPALPSHRFHEFLARLDVYRGRMMTKIAVELSLLTFVRSSELRFARWKEFDFDNATWRIPAKREEIKGVRYSYRGMKMKEEHIVPLSRQAIILLEQLKQISGDRDFLFPGDHDATKVMSENTVNNALRVMGYDTKTEVCGHGFRTMARGALGESGLWSDDAIERQLSHSERNNVRAAYIHTSEHLEERRLMMQWWADYLDINRYQNITAYDFARI
4389890..4389901                   attR                                                                                 N/A                 GTGATGAAAACG
