# Supplementary material for: Escherichia coli ST302: Genomic Analysis of Virulence Potential and Antimicrobial Resistance Mediated by Mobile Genetic Elements
Source: Front Microbiol. 2020 Jan 21;10:3098. doi: 10.3389/fmicb.2019.03098 (PMC6985150; doi:10.3389/fmicb.2019.03098)
Supplement: TABLE S1 — E. coli strain F2_18C gene functional assignments and specialty genes provided by PATRIC. [file Table_1.XLSX]

## Sheet: AMR_PATRIC
Evidence	Property	Source	Genome Name	PATRIC ID	Gene	Product	Function	Classification	PubMed
K-mer Search	Antibiotic Resistance	PATRIC	Escherichia coli F2_18C	fig|562.43975.peg.467	AcrEF-TolC	Multidrug efflux system AcrEF-TolC, inner-membrane proton/drug antiporter AcrF (RND type)	Multidrug efflux system AcrEF-TolC, inner-membrane proton/drug antiporter AcrF (RND type)	efflux pump conferring antibiotic resistance	1720861
K-mer Search	Antibiotic Resistance	PATRIC	Escherichia coli F2_18C	fig|562.43975.peg.2857	kasA	3-oxoacyl-[acyl-carrier-protein] synthase, KASII (EC 2.3.1.179)	3-oxoacyl-[acyl-carrier-protein] synthase, KASII (EC 2.3.1.179)	antibiotic target in susceptible species	10428945
K-mer Search	Antibiotic Resistance	PATRIC	Escherichia coli F2_18C	fig|562.43975.peg.5001	MdtL	Multidrug efflux pump MdtL (of MFS type)	Multidrug efflux pump MdtL (of MFS type)	efflux pump conferring antibiotic resistance	11566977
K-mer Search	Antibiotic Resistance	PATRIC	Escherichia coli F2_18C	fig|562.43975.peg.5185	Tet(A)	Tetracycline resistance, MFS efflux pump => Tet(A)	Tetracycline resistance, MFS efflux pump => Tet(A)	efflux pump conferring antibiotic resistance	11272255
K-mer Search	Antibiotic Resistance	PATRIC	Escherichia coli F2_18C	fig|562.43975.peg.4720	rpoC	DNA-directed RNA polymerase beta' subunit (EC 2.7.7.6)	DNA-directed RNA polymerase beta' subunit (EC 2.7.7.6)	antibiotic target in susceptible species	16723576
K-mer Search	Antibiotic Resistance	PATRIC	Escherichia coli F2_18C	fig|562.43975.peg.23	EmrD	Multidrug efflux pump EmrD (of MFS type)	Multidrug efflux pump EmrD (of MFS type)	efflux pump conferring antibiotic resistance	8987357;16675700
K-mer Search	Antibiotic Resistance	PATRIC	Escherichia coli F2_18C	fig|562.43975.peg.1618	gyrA	DNA gyrase subunit A (EC 5.99.1.3)	DNA gyrase subunit A (EC 5.99.1.3)	antibiotic target in susceptible species	9293187
K-mer Search	Antibiotic Resistance	PATRIC	Escherichia coli F2_18C	fig|562.43975.peg.3671	AcrAB-TolC	Transcriptional regulator of acrAB operon, AcrR	Transcriptional regulator of acrAB operon, AcrR	regulator modulating expression of antibiotic resistance genes
K-mer Search	Antibiotic Resistance	PATRIC	Escherichia coli F2_18C	fig|562.43975.peg.1124	EmrAB-TolC	Multidrug efflux system EmrAB-OMF, inner-membrane proton/drug antiporter EmrB (MFS type)	Multidrug efflux system EmrAB-OMF, inner-membrane proton/drug antiporter EmrB (MFS type)	efflux pump conferring antibiotic resistance	1409590
K-mer Search	Antibiotic Resistance	PATRIC	Escherichia coli F2_18C	fig|562.43975.peg.3231	MdfA/Cmr	Multidrug efflux pump MdfA/Cmr (of MFS type), broad spectrum	Multidrug efflux pump MdfA/Cmr (of MFS type), broad spectrum	efflux pump conferring antibiotic resistance	9079913
K-mer Search	Antibiotic Resistance	PATRIC	Escherichia coli F2_18C	fig|562.43975.peg.4035	dxr	1-deoxy-D-xylulose 5-phosphate reductoisomerase (EC 1.1.1.267)	1-deoxy-D-xylulose 5-phosphate reductoisomerase (EC 1.1.1.267)	antibiotic target in susceptible species	16321944
K-mer Search	Antibiotic Resistance	PATRIC	Escherichia coli F2_18C	fig|562.43975.peg.1799	MdtABC-TolC	Multidrug efflux system MdtABC-TolC, inner-membrane proton/drug antiporter MdtB (RND type)	Multidrug efflux system MdtABC-TolC, inner-membrane proton/drug antiporter MdtB (RND type)	efflux pump conferring antibiotic resistance	12107134
K-mer Search	Antibiotic Resistance	PATRIC	Escherichia coli F2_18C	fig|562.43975.peg.414	S10p	SSU ribosomal protein S10p (S20e)	SSU ribosomal protein S10p (S20e)	antibiotic target in susceptible species	26124155
K-mer Search	Antibiotic Resistance	PATRIC	Escherichia coli F2_18C	fig|562.43975.peg.2937	kasA	3-oxoacyl-[acyl-carrier-protein] synthase, KASII (EC 2.3.1.179)	3-oxoacyl-[acyl-carrier-protein] synthase, KASII (EC 2.3.1.179)	antibiotic target in susceptible species	10428945
K-mer Search	Antibiotic Resistance	PATRIC	Escherichia coli F2_18C	fig|562.43975.peg.4741	OxyR	Hydrogen peroxide-inducible genes activator => OxyR	Hydrogen peroxide-inducible genes activator => OxyR	regulator modulating expression of antibiotic resistance genes	25799046
K-mer Search	Antibiotic Resistance	PATRIC	Escherichia coli F2_18C	fig|562.43975.peg.5122	Mef(B)	Macrolide resistance, MFS efflux pump => Mef(B)	Macrolide resistance, MFS efflux pump => Mef(B)	efflux pump conferring antibiotic resistance	19131424
K-mer Search	Antibiotic Resistance	PATRIC	Escherichia coli F2_18C	fig|562.43975.peg.218	GadE	Transcriptional activator GadE	Transcriptional activator GadE	regulator modulating expression of antibiotic resistance genes	14702398;12940989
K-mer Search	Antibiotic Resistance	PATRIC	Escherichia coli F2_18C	fig|562.43975.peg.5290	APH(3')-II/APH(3')-XV	Aminoglycoside 3'-phosphotransferase (EC 2.7.1.95) => APH(3')-II/APH(3')-XV	Aminoglycoside 3'-phosphotransferase (EC 2.7.1.95) => APH(3')-II/APH(3')-XV	antibiotic inactivation enzyme	6295884;10984043;17088477
K-mer Search	Antibiotic Resistance	PATRIC	Escherichia coli F2_18C	fig|562.43975.peg.4470	BlaEC family	Class C beta-lactamase (EC 3.5.2.6) => BlaEC family	Class C beta-lactamase (EC 3.5.2.6) => BlaEC family	antibiotic inactivation enzyme
K-mer Search	Antibiotic Resistance	PATRIC	Escherichia coli F2_18C	fig|562.43975.peg.551	folP	Dihydropteroate synthase (EC 2.5.1.15)	Dihydropteroate synthase (EC 2.5.1.15)	antibiotic target in susceptible species	15673783
K-mer Search	Antibiotic Resistance	PATRIC	Escherichia coli F2_18C	fig|562.43975.peg.4287	MdtM	Multidrug efflux pump MdtM (of MFS type)	Multidrug efflux pump MdtM (of MFS type)	efflux pump conferring antibiotic resistance	23221628
K-mer Search	Antibiotic Resistance	PATRIC	Escherichia coli F2_18C	fig|562.43975.peg.4163	folA, Dfr	Dihydrofolate reductase (EC 1.5.1.3)	Dihydrofolate reductase (EC 1.5.1.3)	antibiotic target in susceptible species	20169085;25288078
K-mer Search	Antibiotic Resistance	PATRIC	Escherichia coli F2_18C	fig|562.43975.peg.5129	CmlA family	Chloramphenicol resistance, MFS efflux pump => CmlA family	Chloramphenicol resistance, MFS efflux pump => CmlA family	efflux pump conferring antibiotic resistance	1648560;11959555
K-mer Search	Antibiotic Resistance	PATRIC	Escherichia coli F2_18C	fig|562.43975.peg.1800	MdtABC-TolC	Multidrug efflux system MdtABC-TolC, membrane fusion component MdtA	Multidrug efflux system MdtABC-TolC, membrane fusion component MdtA	efflux pump conferring antibiotic resistance	12107134
K-mer Search	Antibiotic Resistance	PATRIC	Escherichia coli F2_18C	fig|562.43975.peg.5194	QacE	Small multidrug resistance (SMR) efflux transporter => QacE delta 1, quaternary ammonium compounds	Small multidrug resistance (SMR) efflux transporter => QacE delta 1, quaternary ammonium compounds	efflux pump conferring antibiotic resistance
K-mer Search	Antibiotic Resistance	PATRIC	Escherichia coli F2_18C	fig|562.43975.peg.2778	Alr	Alanine racemase (EC 5.1.1.1)	Alanine racemase (EC 5.1.1.1)	antibiotic target in susceptible species	19748470;24303782
K-mer Search	Antibiotic Resistance	PATRIC	Escherichia coli F2_18C	fig|562.43975.peg.4928	rho	Transcription termination factor Rho	Transcription termination factor Rho	antibiotic target in susceptible species	8466900
K-mer Search	Antibiotic Resistance	PATRIC	Escherichia coli F2_18C	fig|562.43975.peg.1798	MdtABC-TolC	Multidrug efflux system MdtABC-TolC, inner-membrane proton/drug antiporter MdtC (RND type)	Multidrug efflux system MdtABC-TolC, inner-membrane proton/drug antiporter MdtC (RND type)	efflux pump conferring antibiotic resistance	12107134
K-mer Search	Antibiotic Resistance	PATRIC	Escherichia coli F2_18C	fig|562.43975.peg.3673	AcrAB-TolC	Multidrug efflux system AcrAB-TolC, inner-membrane proton/drug antiporter AcrB (RND type)	Multidrug efflux system AcrAB-TolC, inner-membrane proton/drug antiporter AcrB (RND type)	efflux pump conferring antibiotic resistance	7651136
K-mer Search	Antibiotic Resistance	PATRIC	Escherichia coli F2_18C	fig|562.43975.peg.3189	MacB	Macrolide export ATP-binding/permease protein MacB	Macrolide export ATP-binding/permease protein MacB	efflux pump conferring antibiotic resistance	11544226
K-mer Search	Antibiotic Resistance	PATRIC	Escherichia coli F2_18C	fig|562.43975.peg.5108	APH(6)-Ic/APH(6)-Id	Aminoglycoside 6-phosphotransferase (EC 2.7.1.72) => APH(6)-Ic/APH(6)-Id	Aminoglycoside 6-phosphotransferase (EC 2.7.1.72) => APH(6)-Ic/APH(6)-Id	antibiotic inactivation enzyme	3889831;15722395
K-mer Search	Antibiotic Resistance	PATRIC	Escherichia coli F2_18C	fig|562.43975.peg.1343	AcrAD-TolC	Aminoglycosides efflux system AcrAD-TolC, inner-membrane proton/drug antiporter AcrD (RND type)	Aminoglycosides efflux system AcrAD-TolC, inner-membrane proton/drug antiporter AcrD (RND type)	efflux pump conferring antibiotic resistance	10692383
K-mer Search	Antibiotic Resistance	PATRIC	Escherichia coli F2_18C	fig|562.43975.peg.1430	EmrKY-TolC	Multidrug efflux system EmrKY-TolC, inner-membrane proton/drug antiporter EmrY (MFS type)	Multidrug efflux system EmrKY-TolC, inner-membrane proton/drug antiporter EmrY (MFS type)	efflux pump conferring antibiotic resistance	20128927;12501312
K-mer Search	Antibiotic Resistance	PATRIC	Escherichia coli F2_18C	fig|562.43975.peg.2006	PgsA	CDP-diacylglycerol--glycerol-3-phosphate 3-phosphatidyltransferase (EC 2.7.8.5)	CDP-diacylglycerol--glycerol-3-phosphate 3-phosphatidyltransferase (EC 2.7.8.5)	protein altering cell wall charge conferring antibiotic resistance	22238576
K-mer Search	Antibiotic Resistance	PATRIC	Escherichia coli F2_18C	fig|562.43975.peg.539	MurA	UDP-N-acetylglucosamine 1-carboxyvinyltransferase (EC 2.5.1.7)	UDP-N-acetylglucosamine 1-carboxyvinyltransferase (EC 2.5.1.7)	antibiotic target in susceptible species	8994972
K-mer Search	Antibiotic Resistance	PATRIC	Escherichia coli F2_18C	fig|562.43975.peg.1429	EmrKY-TolC	Multidrug efflux system EmrKY-TolC, membrane fusion component EmrK	Multidrug efflux system EmrKY-TolC, membrane fusion component EmrK	efflux pump conferring antibiotic resistance	20128927;12501312
K-mer Search	Antibiotic Resistance	PATRIC	Escherichia coli F2_18C	fig|562.43975.peg.2408	MarR	Multiple antibiotic resistance protein MarR	Multiple antibiotic resistance protein MarR	antibiotic resistance gene cluster,cassette,or operon	7768850;8282690;8383113;9068629
K-mer Search	Antibiotic Resistance	PATRIC	Escherichia coli F2_18C	fig|562.43975.peg.4119	Ddl	D-alanine--D-alanine ligase (EC 6.3.2.4)	D-alanine--D-alanine ligase (EC 6.3.2.4)	antibiotic target in susceptible species	24303782;24033232
K-mer Search	Antibiotic Resistance	PATRIC	Escherichia coli F2_18C	fig|562.43975.peg.4634	Alr	Alanine racemase (EC 5.1.1.1)	Alanine racemase (EC 5.1.1.1)	antibiotic target in susceptible species	19748470;24303782
K-mer Search	Antibiotic Resistance	PATRIC	Escherichia coli F2_18C	fig|562.43975.peg.5109	APH(3'')-I	Aminoglycoside 3''-phosphotransferase (EC 2.7.1.87) => APH(3'')-I	Aminoglycoside 3''-phosphotransferase (EC 2.7.1.87) => APH(3'')-I	antibiotic inactivation enzyme	2167474;2653965;16954315
K-mer Search	Antibiotic Resistance	PATRIC	Escherichia coli F2_18C	fig|562.43975.peg.4759	KatG	Catalase-peroxidase KatG (EC 1.11.1.21)	Catalase-peroxidase KatG (EC 1.11.1.21)	antibiotic activation enzyme	14638486
K-mer Search	Antibiotic Resistance	PATRIC	Escherichia coli F2_18C	fig|562.43975.peg.4187	Iso-tRNA	Isoleucyl-tRNA synthetase (EC 6.1.1.5)	Isoleucyl-tRNA synthetase (EC 6.1.1.5)	antibiotic target in susceptible species	7929087
K-mer Search	Antibiotic Resistance	PATRIC	Escherichia coli F2_18C	fig|562.43975.peg.4721	rpoB	DNA-directed RNA polymerase beta subunit (EC 2.7.7.6)	DNA-directed RNA polymerase beta subunit (EC 2.7.7.6)	antibiotic target in susceptible species	3050121;15047531;16723576
K-mer Search	Antibiotic Resistance	PATRIC	Escherichia coli F2_18C	fig|562.43975.peg.409	EF-G	Translation elongation factor G	Translation elongation factor G	antibiotic target in susceptible species	17980694
K-mer Search	Antibiotic Resistance	PATRIC	Escherichia coli F2_18C	fig|562.43975.peg.4728	EF-Tu	Translation elongation factor Tu	Translation elongation factor Tu	antibiotic target in susceptible species	364475;9678602
K-mer Search	Antibiotic Resistance	PATRIC	Escherichia coli F2_18C	fig|562.43975.peg.3344	AcrZ	AcrZ membrane protein associated with AcrAB-TolC multidrug efflux pump	AcrZ membrane protein associated with AcrAB-TolC multidrug efflux pump	efflux pump conferring antibiotic resistance	23010927
K-mer Search	Antibiotic Resistance	PATRIC	Escherichia coli F2_18C	fig|562.43975.peg.1125	EmrAB-TolC	Multidrug efflux system EmrAB-OMF, membrane fusion component EmrA	Multidrug efflux system EmrAB-OMF, membrane fusion component EmrA	efflux pump conferring antibiotic resistance	1409590
K-mer Search	Antibiotic Resistance	PATRIC	Escherichia coli F2_18C	fig|562.43975.peg.2722	H-NS	DNA-binding protein H-NS	DNA-binding protein H-NS	regulator modulating expression of antibiotic resistance genes	14973023
K-mer Search	Antibiotic Resistance	PATRIC	Escherichia coli F2_18C	fig|562.43975.peg.5353	KatG	Catalase-peroxidase KatG (EC 1.11.1.21)	Catalase-peroxidase KatG (EC 1.11.1.21)	antibiotic activation enzyme	14638486
K-mer Search	Antibiotic Resistance	PATRIC	Escherichia coli F2_18C	fig|562.43975.peg.2407	MarA	Multiple antibiotic resistance protein MarA	Multiple antibiotic resistance protein MarA	antibiotic resistance gene cluster,cassette,or operon	8383113;9068629
K-mer Search	Antibiotic Resistance	PATRIC	Escherichia coli F2_18C	fig|562.43975.peg.410	EF-Tu	Translation elongation factor Tu	Translation elongation factor Tu	antibiotic target in susceptible species	364475;9678602
K-mer Search	Antibiotic Resistance	PATRIC	Escherichia coli F2_18C	fig|562.43975.peg.3190	MacA	Macrolide-specific efflux protein MacA	Macrolide-specific efflux protein MacA	efflux pump conferring antibiotic resistance	11544226
K-mer Search	Antibiotic Resistance	PATRIC	Escherichia coli F2_18C	fig|562.43975.peg.3672	AcrAB-TolC	Multidrug efflux system AcrAB-TolC, membrane fusion component AcrA	Multidrug efflux system AcrAB-TolC, membrane fusion component AcrA	efflux pump conferring antibiotic resistance	7651136
K-mer Search	Antibiotic Resistance	PATRIC	Escherichia coli F2_18C	fig|562.43975.peg.4961	gidB	16S rRNA (guanine(527)-N(7))-methyltransferase (EC 2.1.1.170)	16S rRNA (guanine(527)-N(7))-methyltransferase (EC 2.1.1.170)	gene conferring resistance via absence	17238915
K-mer Search	Antibiotic Resistance	PATRIC	Escherichia coli F2_18C	fig|562.43975.peg.1127	EmrAB-TolC	Multidrug resistance regulator EmrR (MprA)	Multidrug resistance regulator EmrR (MprA)	regulator modulating expression of antibiotic resistance genes	7730261
K-mer Search	Antibiotic Resistance	PATRIC	Escherichia coli F2_18C	fig|562.43975.peg.468	AcrEF-TolC	Multidrug efflux system AcrEF-TolC, membrane fusion component AcrE	Multidrug efflux system AcrEF-TolC, membrane fusion component AcrE	efflux pump conferring antibiotic resistance	1720861
K-mer Search	Antibiotic Resistance	PATRIC	Escherichia coli F2_18C	fig|562.43975.peg.215	MdtEF-TolC	Multidrug efflux system MdtEF-TolC, membrane fusion component MdtE	Multidrug efflux system MdtEF-TolC, membrane fusion component MdtE	efflux pump conferring antibiotic resistance	11914367
K-mer Search	Antibiotic Resistance	PATRIC	Escherichia coli F2_18C	fig|562.43975.peg.2936	kasA	3-oxoacyl-[acyl-carrier-protein] synthase, KASII (EC 2.3.1.179)	3-oxoacyl-[acyl-carrier-protein] synthase, KASII (EC 2.3.1.179)	antibiotic target in susceptible species	10428945
K-mer Search	Antibiotic Resistance	PATRIC	Escherichia coli F2_18C	fig|562.43975.peg.4	gyrB	DNA gyrase subunit B (EC 5.99.1.3)	DNA gyrase subunit B (EC 5.99.1.3)	antibiotic target in susceptible species	21693461;22279180;9293187
K-mer Search	Antibiotic Resistance	PATRIC	Escherichia coli F2_18C	fig|562.43975.peg.3766	Ddl	D-alanine--D-alanine ligase (EC 6.3.2.4)	D-alanine--D-alanine ligase (EC 6.3.2.4)	antibiotic target in susceptible species	24303782;24033232
K-mer Search	Antibiotic Resistance	PATRIC	Escherichia coli F2_18C	fig|562.43975.peg.2665	inhA, fabI	Enoyl-[acyl-carrier-protein] reductase [NADH] (EC 1.3.1.9)	Enoyl-[acyl-carrier-protein] reductase [NADH] (EC 1.3.1.9)	antibiotic target in susceptible species	18193820;10869170;8284673
K-mer Search	Antibiotic Resistance	PATRIC	Escherichia coli F2_18C	fig|562.43975.peg.5117	folP	Dihydropteroate synthase (EC 2.5.1.15)	Dihydropteroate synthase (EC 2.5.1.15)	antibiotic target in susceptible species	15673783
K-mer Search	Antibiotic Resistance	PATRIC	Escherichia coli F2_18C	fig|562.43975.peg.5191	folA, Dfr	Dihydrofolate reductase (EC 1.5.1.3)	Dihydrofolate reductase (EC 1.5.1.3)	antibiotic target in susceptible species	20169085;25288078
K-mer Search	Antibiotic Resistance	PATRIC	Escherichia coli F2_18C	fig|562.43975.peg.2406	MarB	Multiple antibiotic resistance protein MarB	Multiple antibiotic resistance protein MarB	antibiotic resistance gene cluster,cassette,or operon	8383113;9068629
K-mer Search	Antibiotic Resistance	PATRIC	Escherichia coli F2_18C	fig|562.43975.peg.3232	BcrC	Undecaprenyl-diphosphatase BcrC (EC 3.6.1.27), conveys bacitracin resistance	Undecaprenyl-diphosphatase BcrC (EC 3.6.1.27), conveys bacitracin resistance	antibiotic target protection protein	12486040;15778224;15946938
K-mer Search	Antibiotic Resistance	PATRIC	Escherichia coli F2_18C	fig|562.43975.peg.726	TolC/OpmH	Outer membrane channel TolC (OpmH)	Outer membrane channel TolC (OpmH)	efflux pump conferring antibiotic resistance	6219270
K-mer Search	Antibiotic Resistance	PATRIC	Escherichia coli F2_18C	fig|562.43975.peg.2938	kasA	3-oxoacyl-[acyl-carrier-protein] synthase, KASII (EC 2.3.1.179)	3-oxoacyl-[acyl-carrier-protein] synthase, KASII (EC 2.3.1.179)	antibiotic target in susceptible species	10428945
K-mer Search	Antibiotic Resistance	PATRIC	Escherichia coli F2_18C	fig|562.43975.peg.299	GdpD	Glycerophosphoryl diester phosphodiesterase (EC 3.1.4.46)	Glycerophosphoryl diester phosphodiesterase (EC 3.1.4.46)	protein altering cell wall charge conferring antibiotic resistance	21899450
K-mer Search	Antibiotic Resistance	PATRIC	Escherichia coli F2_18C	fig|562.43975.peg.214	MdtEF-TolC	Multidrug efflux system MdtEF-TolC, inner-membrane proton/drug antiporter MdtF (RND type)	Multidrug efflux system MdtEF-TolC, inner-membrane proton/drug antiporter MdtF (RND type)	efflux pump conferring antibiotic resistance	11914367
K-mer Search	Antibiotic Resistance	PATRIC	Escherichia coli F2_18C	fig|562.43975.peg.4472	SugE	Small multidrug resistance (SMR) efflux transporter => SugE, quaternary ammonium compounds	Small multidrug resistance (SMR) efflux transporter => SugE, quaternary ammonium compounds	efflux pump conferring antibiotic resistance	11948170
K-mer Search	Antibiotic Resistance	PATRIC	Escherichia coli F2_18C	fig|562.43975.peg.407	S12p	SSU ribosomal protein S12p (S23e)	SSU ribosomal protein S12p (S23e)	antibiotic target in susceptible species	7934937

## Sheet: CARD
Evidence	Property	Source	Genome Name	PATRIC ID	Source ID	Source Organism	Gene	Product	Classification	Subject Coverage	Query Coverage	Identity	E-value
BLAT	Antibiotic Resistance	CARD	Escherichia coli F2_18C	fig|562.43975.peg.469	AAC76296.1	Escherichia coli str. K-12 substr. MG1655	acrS	Probable acrEF/envCD operon repressor EnvR	efflux pump conferring antibiotic resistance,gene modulating antibiotic efflux	100	100	100	1e-124
BLAT	Antibiotic Resistance	CARD	Escherichia coli F2_18C	fig|562.43975.peg.1430	BAA11237.1	Escherichia coli	emrY	Multidrug efflux system EmrKY-TolC, inner-membrane proton/drug antiporter EmrY (MFS type)	efflux pump conferring antibiotic resistance	100	100	99	1e-296
BLAT	Antibiotic Resistance	CARD	Escherichia coli F2_18C	fig|562.43975.peg.731	YP_491222.1	Escherichia coli str. K-12 substr. W3110	parE	DNA topoisomerase IV subunit B (EC 5.99.1.3)	antibiotic resistant gene variant or mutant,fluoroquinolone resistance gene	100	100	100	0.0
BLAT	Antibiotic Resistance	CARD	Escherichia coli F2_18C	fig|562.43975.peg.4794	NP_312864.1	Escherichia coli O157:H7 str. Sakai	cpxA	Copper sensory histidine kinase CpxA	efflux pump conferring antibiotic resistance,gene modulating antibiotic efflux	100	100	99	1e-263
BLAT	Antibiotic Resistance	CARD	Escherichia coli F2_18C	fig|562.43975.peg.1127	NP_417169.1	Escherichia coli str. K-12 substr. MG1655	emrR	Multidrug resistance regulator EmrR (MprA)	efflux pump conferring antibiotic resistance,gene modulating antibiotic efflux	100	100	100	2e-97
BLAT	Antibiotic Resistance	CARD	Escherichia coli F2_18C	fig|562.43975.peg.551	YP_491362.1	Escherichia coli str. K-12 substr. W3110	folP	Dihydropteroate synthase (EC 2.5.1.15)	antibiotic resistant gene variant or mutant,sulfonamide resistance gene	100	100	100	1e-158
BLAT	Antibiotic Resistance	CARD	Escherichia coli F2_18C	fig|562.43975.peg.3412	NP_415222.1	Escherichia coli str. K-12 substr. MG1655	kdpE	DNA-binding response regulator KdpE	aminoglycoside resistance gene	100	100	98	1e-123
BLAT	Antibiotic Resistance	CARD	Escherichia coli F2_18C	fig|562.43975.peg.2683	NP_415791.1	Escherichia coli str. K-12 substr. MG1655	cysB	Cys regulon transcriptional activator CysB	aminocoumarin resistance gene	100	100	100	1e-185
BLAT	Antibiotic Resistance	CARD	Escherichia coli F2_18C	fig|562.43975.peg.1795	YP_490321.1	Escherichia coli str. K-12 substr. W3110	baeR	Response regulator BaeR	efflux pump conferring antibiotic resistance,gene modulating antibiotic efflux	100	100	100	1e-136
BLAT	Antibiotic Resistance	CARD	Escherichia coli F2_18C	fig|562.43975.peg.1594	AAC75314.1	Escherichia coli str. K-12 substr. MG1655	PmrF	Undecaprenyl-phosphate 4-deoxy-4-formamido-L-arabinose transferase (EC 2.4.2.53)	gene altering cell wall charge conferring antibiotic resistance,polymyxin resistance gene	100	100	100	1e-184
BLAT	Antibiotic Resistance	CARD	Escherichia coli F2_18C	fig|562.43975.peg.5290	WP_000572405.1	Bacteria	APH(3')-IIa	Aminoglycoside 3'-phosphotransferase (EC 2.7.1.95) => APH(3')-II/APH(3')-XV	aminoglycoside resistance gene,antibiotic inactivation enzyme	100	100	100	1e-153
BLAT	Antibiotic Resistance	CARD	Escherichia coli F2_18C	fig|562.43975.peg.5191	AHW42429.1	Klebsiella pneumoniae subsp. pneumoniae	dfrA12	Dihydrofolate reductase (EC 1.5.1.3)	antibiotic target replacement protein,trimethoprim resistance gene	100	100	100	1e-90
BLAT	Antibiotic Resistance	CARD	Escherichia coli F2_18C	fig|562.43975.peg.2407	YP_489794.1	Escherichia coli str. K-12 substr. W3110	marA	Multiple antibiotic resistance protein MarA	efflux pump conferring antibiotic resistance,gene modulating antibiotic efflux,gene modulating permeability to antibiotic	100	100	100	4e-70
BLAT	Antibiotic Resistance	CARD	Escherichia coli F2_18C	fig|562.43975.peg.5001	AAC76733.1	Escherichia coli str. K-12 substr. MG1655	mdtL	Multidrug efflux pump MdtL (of MFS type)	efflux pump conferring antibiotic resistance	100	100	99	1e-218
BLAT	Antibiotic Resistance	CARD	Escherichia coli F2_18C	fig|562.43975.peg.1799	AAC75136.1	Escherichia coli str. K-12 substr. MG1655	mdtB	Multidrug efflux system MdtABC-TolC, inner-membrane proton/drug antiporter MdtB (RND type)	efflux pump conferring antibiotic resistance	100	100	99	0.0
BLAT	Antibiotic Resistance	CARD	Escherichia coli F2_18C	fig|562.43975.peg.3139	YP_489201.1	Escherichia coli str. K-12 substr. W3110	ompF	Outer membrane porin OmpF	antibiotic resistant gene variant or mutant,beta-lactam resistance gene,gene modulating permeability to antibiotic	100	100	99	1e-213
BLAT	Antibiotic Resistance	CARD	Escherichia coli F2_18C	fig|562.43975.peg.218	NP_417969.1	Escherichia coli str. K-12 substr. MG1655	gadE	Transcriptional activator GadE	antibiotic resistance gene cluster, cassette, or operon,efflux pump conferring antibiotic resistance,gene modulating antibiotic efflux	100	100	100	8e-96
BLAT	Antibiotic Resistance	CARD	Escherichia coli F2_18C	fig|562.43975.peg.658	NP_417544.5	Escherichia coli str. K-12 substr. MG1655	patA	Putrescine aminotransferase (EC 2.6.1.82)	efflux pump conferring antibiotic resistance	99	92	99	1e-265
BLAT	Antibiotic Resistance	CARD	Escherichia coli F2_18C	fig|562.43975.peg.3672	ABG77965.1	Enterobacter cloacae	acrA	Multidrug efflux system AcrAB-TolC, membrane fusion component AcrA	efflux pump conferring antibiotic resistance	100	100	86	1e-194
BLAT	Antibiotic Resistance	CARD	Escherichia coli F2_18C	fig|562.43975.peg.726	ACN32294.1	Escherichia coli	tolC	Outer membrane channel TolC (OpmH)	efflux pump conferring antibiotic resistance	99	100	99	1e-278
BLAT	Antibiotic Resistance	CARD	Escherichia coli F2_18C	fig|562.43975.peg.1798	AAC75137.1	Escherichia coli str. K-12 substr. MG1655	mdtC	Multidrug efflux system MdtABC-TolC, inner-membrane proton/drug antiporter MdtC (RND type)	efflux pump conferring antibiotic resistance	100	100	99	0.0
BLAT	Antibiotic Resistance	CARD	Escherichia coli F2_18C	fig|562.43975.peg.468	AAC76297.1	Escherichia coli str. K-12 substr. MG1655	acrE	Multidrug efflux system AcrEF-TolC, membrane fusion component AcrE	efflux pump conferring antibiotic resistance	100	100	99	1e-215
BLAT	Antibiotic Resistance	CARD	Escherichia coli F2_18C	fig|562.43975.peg.4624	NP_418486.1	Escherichia coli str. K-12 substr. MG1655	soxS	DNA-binding transcriptional dual regulator SoxS	antibiotic resistant gene variant or mutant,efflux pump conferring antibiotic resistance,gene modulating antibiotic efflux,gene modulating permeability to antibiotic	100	100	100	1e-56
BLAT	Antibiotic Resistance	CARD	Escherichia coli F2_18C	fig|562.43975.peg.5117	ACJ63260.1	Escherichia coli	sul3	Dihydropteroate synthase (EC 2.5.1.15)	antibiotic target replacement protein,sulfonamide resistance gene	100	100	100	1e-145
BLAT	Antibiotic Resistance	CARD	Escherichia coli F2_18C	fig|562.43975.peg.467	AAC76298.1	Escherichia coli str. K-12 substr. MG1655	acrF	Multidrug efflux system AcrEF-TolC, inner-membrane proton/drug antiporter AcrF (RND type)	efflux pump conferring antibiotic resistance	100	100	99	0.0
BLAT	Antibiotic Resistance	CARD	Escherichia coli F2_18C	fig|562.43975.peg.5109	ABK33456.1	Pseudomonas aeruginosa	APH(3'')-Ib	Aminoglycoside 3''-phosphotransferase (EC 2.7.1.87) => APH(3'')-I	aminoglycoside resistance gene,antibiotic inactivation enzyme	99	88	99	1e-156
BLAT	Antibiotic Resistance	CARD	Escherichia coli F2_18C	fig|562.43975.peg.4574	YP_492255.1	Escherichia coli str. K-12 substr. W3110	PmrB	Sensor protein BasS/PmrB (activates BasR/PmrA)		100	99	99	1e-202
BLAT	Antibiotic Resistance	CARD	Escherichia coli F2_18C	fig|562.43975.peg.1427	AAC75429.1	Escherichia coli str. K-12 substr. MG1655	evgS	Hybrid sensory histidine kinase in two-component regulatory system with EvgA	efflux pump conferring antibiotic resistance,gene modulating antibiotic efflux	99	99	98	0.0
BLAT	Antibiotic Resistance	CARD	Escherichia coli F2_18C	fig|562.43975.peg.1800	AAC75135.2	Escherichia coli str. K-12 substr. MG1655	mdtA	Multidrug efflux system MdtABC-TolC, membrane fusion component MdtA	efflux pump conferring antibiotic resistance	100	91	99	1e-231
BLAT	Antibiotic Resistance	CARD	Escherichia coli F2_18C	fig|562.43975.peg.1912	AML99881.1	Salmonella enterica subsp. enterica serovar Typhimurium	mdtK	Uncharacterized transporter YeeO	efflux pump conferring antibiotic resistance	83	96	82	1e-192
BLAT	Antibiotic Resistance	CARD	Escherichia coli F2_18C	fig|562.43975.peg.4572	BAE78116.1	Escherichia coli str. K-12 substr. W3110	PmrC	Lipid A phosphoethanolamine transferase EptA/PmrC (EC 2.7.8.43)	gene altering cell wall charge conferring antibiotic resistance,polymyxin resistance gene	100	100	99	0.0
BLAT	Antibiotic Resistance	CARD	Escherichia coli F2_18C	fig|562.43975.peg.1618	AAC75291.1	Escherichia coli str. K-12 substr. MG1655	gyrA	DNA gyrase subunit A (EC 5.99.1.3)	antibiotic resistant gene variant or mutant,fluoroquinolone resistance gene	100	100	99	0.0
BLAT	Antibiotic Resistance	CARD	Escherichia coli F2_18C	fig|562.43975.peg.4721	NP_312937.1	Escherichia coli O157:H7 str. Sakai	rpoB	DNA-directed RNA polymerase beta subunit (EC 2.7.7.6)	antibiotic resistant gene variant or mutant,rifampin resistance gene	100	100	100	0.0
BLAT	Antibiotic Resistance	CARD	Escherichia coli F2_18C	fig|562.43975.peg.1797	AAC75138.1	Escherichia coli str. K-12 substr. MG1655	mdtD	Uncharacterized transporter MdtD of major facilitator superfamily (MFS)	efflux pump conferring antibiotic resistance	100	100	99	1e-266
BLAT	Antibiotic Resistance	CARD	Escherichia coli F2_18C	fig|562.43975.peg.391	BAE77933.1	Escherichia coli str. K-12 substr. W3110	CRP	Cyclic AMP receptor protein	efflux pump conferring antibiotic resistance,gene modulating antibiotic efflux	100	100	99	1e-116
BLAT	Antibiotic Resistance	CARD	Escherichia coli F2_18C	fig|562.43975.peg.4728	AAA50993.1	Escherichia coli		Translation elongation factor Tu	antibiotic resistant gene variant or mutant,elfamycin resistance gene	99	99	100	1e-229
BLAT	Antibiotic Resistance	CARD	Escherichia coli F2_18C	fig|562.43975.peg.745	AAC76055.1	Escherichia coli str. K-12 substr. MG1655	parC	DNA topoisomerase IV subunit A (EC 5.99.1.3)	antibiotic resistant gene variant or mutant,fluoroquinolone resistance gene,gene involved in self resistance to antibiotic	100	100	100	0.0
BLAT	Antibiotic Resistance	CARD	Escherichia coli F2_18C	fig|562.43975.peg.4570	NP_418540.1	Escherichia coli str. K-12 substr. MG1655	adiY	Transcriptional regulator of catabolic arginine decarboxylase (adiA)	efflux pump conferring antibiotic resistance	100	100	99	1e-145
BLAT	Antibiotic Resistance	CARD	Escherichia coli F2_18C	fig|562.43975.peg.33	CDJ73208	Escherichia coli str. K-12 substr. MC4100	UhpT	Hexose phosphate transport protein UhpT	antibiotic resistant gene variant or mutant,fosfomycin resistance gene	100	100	100	1e-270
BLAT	Antibiotic Resistance	CARD	Escherichia coli F2_18C	fig|562.43975.peg.2093	NP_416340.1	Escherichia coli str. K-12 substr. MG1655	mgrB	PhoP/PhoQ regulator MgrB	efflux pump conferring antibiotic resistance,gene altering cell wall charge conferring antibiotic resistance,gene conferring resistance via absence,gene modulating antibiotic efflux,polymyxin resistance gene	100	100	100	2e-21
BLAT	Antibiotic Resistance	CARD	Escherichia coli F2_18C	fig|562.43975.peg.212	YP_491919.1	Escherichia coli str. K-12 substr. W3110	gadX	Transcriptional regulator GadX, AraC family	efflux pump conferring antibiotic resistance,gene modulating antibiotic efflux	100	100	99	1e-154
BLAT	Antibiotic Resistance	CARD	Escherichia coli F2_18C	fig|562.43975.peg.3231	AFH35853.1	Escherichia coli	mdfA	Multidrug efflux pump MdfA/Cmr (of MFS type), broad spectrum	efflux pump conferring antibiotic resistance	100	100	96	1e-225
BLAT	Antibiotic Resistance	CARD	Escherichia coli F2_18C	fig|562.43975.peg.2408	AAC74603.2	Escherichia coli str. K-12 substr. MG1655	marR	Multiple antibiotic resistance protein MarR	antibiotic resistant gene variant or mutant,efflux pump conferring antibiotic resistance,gene modulating antibiotic efflux	100	100	98	1e-76
BLAT	Antibiotic Resistance	CARD	Escherichia coli F2_18C	fig|562.43975.peg.4287	AAC77293.1	Escherichia coli str. K-12 substr. MG1655	mdtM	Multidrug efflux pump MdtM (of MFS type)	efflux pump conferring antibiotic resistance	100	100	98	1e-230
BLAT	Antibiotic Resistance	CARD	Escherichia coli F2_18C	fig|562.43975.peg.1796	BAA15934.1	Escherichia coli str. K-12 substr. W3110	baeS	Sensory histidine kinase BaeS	efflux pump conferring antibiotic resistance,gene modulating antibiotic efflux	100	100	99	1e-270
BLAT	Antibiotic Resistance	CARD	Escherichia coli F2_18C	fig|562.43975.peg.4	BAE77595.1	Escherichia coli str. K-12 substr. W3110	gyrB	DNA gyrase subunit B (EC 5.99.1.3)	aminocoumarin resistance gene,antibiotic resistant gene variant or mutant	100	100	100	0.0
BLAT	Antibiotic Resistance	CARD	Escherichia coli F2_18C	fig|562.43975.peg.3155	NP_415434.1	Escherichia coli str. K-12 substr. MG1655	msbA	Lipid A export permease/ATP-binding protein MsbA	efflux pump conferring antibiotic resistance	100	100	99	0.0
BLAT	Antibiotic Resistance	CARD	Escherichia coli F2_18C	fig|562.43975.peg.1117	NP_417177.1	Escherichia coli str. K-12 substr. MG1655	alaS	Alanyl-tRNA synthetase (EC 6.1.1.7)	aminocoumarin resistance gene	100	100	99	0.0
BLAT	Antibiotic Resistance	CARD	Escherichia coli F2_18C	fig|562.43975.peg.1343	YP_490697.1	Escherichia coli str. K-12 substr. W3110	acrD	Aminoglycosides efflux system AcrAD-TolC, inner-membrane proton/drug antiporter AcrD (RND type)	efflux pump conferring antibiotic resistance	100	100	99	0.0
BLAT	Antibiotic Resistance	CARD	Escherichia coli F2_18C	fig|562.43975.peg.2837	NP_415632.1	Escherichia coli str. K-12 substr. MG1655	mfd	Transcription-repair coupling factor	antibiotic target protection protein,fluoroquinolone resistance gene	100	98	99	0.0
BLAT	Antibiotic Resistance	CARD	Escherichia coli F2_18C	fig|562.43975.peg.1855	AAC75089.1	Escherichia coli str. K-12 substr. MG1655	PmrE	UDP-glucose 6-dehydrogenase (EC 1.1.1.22)	gene altering cell wall charge conferring antibiotic resistance,polymyxin resistance gene	100	100	99	1e-219
BLAT	Antibiotic Resistance	CARD	Escherichia coli F2_18C	fig|562.43975.peg.1124	AAC75733.1	Escherichia coli str. K-12 substr. MG1655	emrB	Multidrug efflux system EmrAB-OMF, inner-membrane proton/drug antiporter EmrB (MFS type)	efflux pump conferring antibiotic resistance	100	100	100	1e-300
BLAT	Antibiotic Resistance	CARD	Escherichia coli F2_18C	fig|562.43975.peg.1125	BAA16547.1	Escherichia coli str. K-12 substr. W3110	emrA	Multidrug efflux system EmrAB-OMF, membrane fusion component EmrA	efflux pump conferring antibiotic resistance	100	100	99	1e-219
BLAT	Antibiotic Resistance	CARD	Escherichia coli F2_18C	fig|562.43975.peg.23	EFF04178.1	Escherichia coli B185	emrD	Multidrug efflux pump EmrD (of MFS type)	efflux pump conferring antibiotic resistance	99	100	100	1e-228
BLAT	Antibiotic Resistance	CARD	Escherichia coli F2_18C	fig|562.43975.peg.3671	NP_414997.1	Escherichia coli str. K-12 substr. MG1655	acrR	Transcriptional regulator of acrAB operon, AcrR	antibiotic resistant gene variant or mutant,efflux pump conferring antibiotic resistance,gene modulating antibiotic efflux	100	100	100	1e-119
BLAT	Antibiotic Resistance	CARD	Escherichia coli F2_18C	fig|562.43975.peg.1429	BAA11236.1	Escherichia coli	emrK	Multidrug efflux system EmrKY-TolC, membrane fusion component EmrK	efflux pump conferring antibiotic resistance	100	90	99	1e-196
BLAT	Antibiotic Resistance	CARD	Escherichia coli F2_18C	fig|562.43975.peg.214	AAC76539.1	Escherichia coli str. K-12 substr. MG1655	mdtF	Multidrug efflux system MdtEF-TolC, inner-membrane proton/drug antiporter MdtF (RND type)	antibiotic resistance gene cluster, cassette, or operon,efflux pump conferring antibiotic resistance	100	100	99	0.0
BLAT	Antibiotic Resistance	CARD	Escherichia coli F2_18C	fig|562.43975.peg.1593	AAC75315.1	Escherichia coli str. K-12 substr. MG1655	arnA	UDP-4-amino-4-deoxy-L-arabinose formyltransferase (EC 2.1.2.13) / UDP-glucuronic acid oxidase (UDP-4-keto-hexauronic acid decarboxylating) (EC 1.1.1.305)	gene altering cell wall charge conferring antibiotic resistance,polymyxin resistance gene	100	100	98	0.0
BLAT	Antibiotic Resistance	CARD	Escherichia coli F2_18C	fig|562.43975.peg.539	AIL15701	Escherichia coli ATCC 25922	murA	UDP-N-acetylglucosamine 1-carboxyvinyltransferase (EC 2.5.1.7)	antibiotic resistant gene variant or mutant,fosfomycin resistance gene	100	100	100	1e-239
BLAT	Antibiotic Resistance	CARD	Escherichia coli F2_18C	fig|562.43975.peg.5128	YP_001715321.1	Acinetobacter baumannii AYE	aadA	Aminoglycoside 3''-nucleotidyltransferase (EC 2.7.7.-) => ANT(3'')-Ia (AadA family)	aminoglycoside resistance gene,antibiotic inactivation enzyme	100	100	100	1e-148
BLAT	Antibiotic Resistance	CARD	Escherichia coli F2_18C	fig|562.43975.peg.5193	AAF27727.1	Klebsiella pneumoniae	aadA2	Aminoglycoside 3''-nucleotidyltransferase (EC 2.7.7.-) => ANT(3'')-Ia (AadA family)	aminoglycoside resistance gene,antibiotic inactivation enzyme	100	100	100	1e-145
BLAT	Antibiotic Resistance	CARD	Escherichia coli F2_18C	fig|562.43975.peg.410	AAA50993.1	Escherichia coli		Translation elongation factor Tu	antibiotic resistant gene variant or mutant,elfamycin resistance gene	100	100	100	1e-230
BLAT	Antibiotic Resistance	CARD	Escherichia coli F2_18C	fig|562.43975.peg.4600	BAE78083.1	Escherichia coli str. K-12 substr. W3110	mdtO	Membrane fusion component MdtO of tripartite multidrug resistance system	efflux pump conferring antibiotic resistance	100	100	99	0.0
BLAT	Antibiotic Resistance	CARD	Escherichia coli F2_18C	fig|562.43975.peg.1428	NP_311275.1	Escherichia coli O157:H7 str. Sakai	evgA	Positive transcription regulator EvgA	efflux pump conferring antibiotic resistance,gene modulating antibiotic efflux	100	100	100	1e-112
BLAT	Antibiotic Resistance	CARD	Escherichia coli F2_18C	fig|562.43975.peg.4623	AAC77033.1	Escherichia coli str. K-12 substr. MG1655	soxR	Redox-sensitive transcriptional activator SoxR	antibiotic resistant gene variant or mutant,efflux pump conferring antibiotic resistance,gene modulating antibiotic efflux	100	100	100	2e-84
BLAT	Antibiotic Resistance	CARD	Escherichia coli F2_18C	fig|562.43975.peg.5130	AAC14728.1	Plasmid NR79	aadA3	Aminoglycoside 3''-nucleotidyltransferase (EC 2.7.7.-) => ANT(3'')-Ia (AadA family)	aminoglycoside resistance gene,antibiotic inactivation enzyme	100	100	98	1e-145
BLAT	Antibiotic Resistance	CARD	Escherichia coli F2_18C	fig|562.43975.peg.1897	AML99881.1	Salmonella enterica subsp. enterica serovar Typhimurium	mdtK	Uncharacterized transporter YeeO	efflux pump conferring antibiotic resistance	14	100	83	5e-28
BLAT	Antibiotic Resistance	CARD	Escherichia coli F2_18C	fig|562.43975.peg.710	AAC76093.1	Escherichia coli str. K-12 substr. MG1655	bacA	Undecaprenyl-diphosphatase (EC 3.6.1.27)	gene conferring antibiotic resistance via molecular bypass,peptide antibiotic resistance gene	100	100	100	1e-153
BLAT	Antibiotic Resistance	CARD	Escherichia coli F2_18C	fig|562.43975.peg.3222	NP_415372.1	Escherichia coli str. K-12 substr. MG1655	nfsA	Oxygen-insensitive NADPH nitroreductase (EC 1.-.-.-)	antibiotic resistant gene variant or mutant,nitrofuratoin resistance gene	100	100	99	1e-136
BLAT	Antibiotic Resistance	CARD	Escherichia coli F2_18C	fig|562.43975.peg.4793	NP_312865.1	Escherichia coli O157:H7 str. Sakai	cpxR	Copper-sensing two-component system response regulator CpxR	efflux pump conferring antibiotic resistance,gene modulating antibiotic efflux	100	100	100	1e-129
BLAT	Antibiotic Resistance	CARD	Escherichia coli F2_18C	fig|562.43975.peg.3673	ABG77966.1	Enterobacter cloacae	acrB	Multidrug efflux system AcrAB-TolC, inner-membrane proton/drug antiporter AcrB (RND type)	efflux pump conferring antibiotic resistance	99	99	92	0.0
BLAT	Antibiotic Resistance	CARD	Escherichia coli F2_18C	fig|562.43975.peg.213	ANK04027.1	Escherichia coli O25b:H4	gadW	Transcriptional regulator GadW, AraC family	efflux pump conferring antibiotic resistance,gene modulating antibiotic efflux	100	100	95	1e-131
BLAT	Antibiotic Resistance	CARD	Escherichia coli F2_18C	fig|562.43975.peg.4135	NP_414618.4	Escherichia coli str. K-12 substr. MG1655	leuO	LysR family transcriptional activator LeuO	gene modulating antibiotic efflux,sulfonamide resistance gene	100	100	100	1e-182
BLAT	Antibiotic Resistance	CARD	Escherichia coli F2_18C	fig|562.43975.peg.2822	CDO13981.1	Klebsiella pneumoniae	PhoP	Transcriptional regulatory protein PhoP	antibiotic resistant gene variant or mutant,efflux pump conferring antibiotic resistance,gene altering cell wall charge conferring antibiotic resistance,gene modulating antibiotic efflux,polymyxin resistance gene	100	100	92	1e-115
BLAT	Antibiotic Resistance	CARD	Escherichia coli F2_18C	fig|562.43975.peg.5195	AEJ33969.1	Vibrio fluvialis	sul1	Dihydropteroate synthase type-2 (EC 2.5.1.15) @ Sulfonamide resistance protein	antibiotic target replacement protein,sulfonamide resistance gene	100	100	100	1e-156
BLAT	Antibiotic Resistance	CARD	Escherichia coli F2_18C	fig|562.43975.peg.1661	NP_416715.1	Escherichia coli str. K-12 substr. MG1655	YojI	ABC-type siderophore export system, fused ATPase and permease components	efflux pump conferring antibiotic resistance	100	100	99	0.0
BLAT	Antibiotic Resistance	CARD	Escherichia coli F2_18C	fig|562.43975.peg.215	BAE77781.1	Escherichia coli str. K-12 substr. W3110	mdtE	Multidrug efflux system MdtEF-TolC, membrane fusion component MdtE	antibiotic resistance gene cluster, cassette, or operon,efflux pump conferring antibiotic resistance	91	100	99	1e-196
BLAT	Antibiotic Resistance	CARD	Escherichia coli F2_18C	fig|562.43975.peg.4599	BAE78084.1	Escherichia coli str. K-12 substr. W3110	mdtN	Inner membrane component MdtN of tripartite multidrug resistance system	efflux pump conferring antibiotic resistance	100	100	99	1e-188
BLAT	Antibiotic Resistance	CARD	Escherichia coli F2_18C	fig|562.43975.peg.5185	AAO16462.1	uncultured bacterium	tetC	Tetracycline resistance, MFS efflux pump => Tet(A)	efflux pump conferring antibiotic resistance	99	44	81	4e-86
BLAT	Antibiotic Resistance	CARD	Escherichia coli F2_18C	fig|562.43975.peg.1605	CDJ72593	Escherichia coli str. K-12 substr. MC4100	GlpT	Glycerol-3-phosphate transporter	antibiotic resistant gene variant or mutant,fosfomycin resistance gene	100	100	98	1e-273
BLAT	Antibiotic Resistance	CARD	Escherichia coli F2_18C	fig|562.43975.peg.5108	AAC23556.1	Pseudomonas aeruginosa	APH(6)-Id	Aminoglycoside 6-phosphotransferase (EC 2.7.1.72) => APH(6)-Ic/APH(6)-Id	aminoglycoside resistance gene,antibiotic inactivation enzyme	100	100	99	1e-160
BLAT	Antibiotic Resistance	CARD	Escherichia coli F2_18C	fig|562.43975.peg.2886	AAC74149.2	Escherichia coli str. K-12 substr. MG1655	mdtH	Multidrug resistance protein MdtH	efflux pump conferring antibiotic resistance	100	100	99	1e-232
BLAT	Antibiotic Resistance	CARD	Escherichia coli F2_18C	fig|562.43975.peg.4601	BAE78082.1	Escherichia coli str. K-12 substr. W3110	mdtP	Multidrug resistance outer membrane protein MdtP	efflux pump conferring antibiotic resistance	100	100	98	1e-273
BLAT	Antibiotic Resistance	CARD	Escherichia coli F2_18C	fig|562.43975.peg.2899	YP_489321.1	Escherichia coli str. K-12 substr. W3110	mdtG	Multidrug resistance protein MdtG	efflux pump conferring antibiotic resistance	100	100	100	1e-232
BLAT	Antibiotic Resistance	CARD	Escherichia coli F2_18C	fig|562.43975.peg.2722	NP_309766.1	Escherichia coli O157:H7 str. Sakai	H-NS	DNA-binding protein H-NS	efflux pump conferring antibiotic resistance,gene modulating antibiotic efflux	100	100	100	1e-70

## Sheet: DrugBank
Evidence	Property	Source	Genome Name	PATRIC ID	Source ID	Source Organism	Gene	Product	Function	Classification	Subject Coverage	Query Coverage	Identity	E-value
BLAT	Drug Target	DrugBank	Escherichia coli F2_18C	fig|562.43975.peg.3162	P0A6D3	Escherichia coli (strain K12)	aroA	3-phosphoshikimate 1-carboxyvinyltransferase (EC 2.5.1.19)	Formic Acid;5-(1-Carboxy-1-Phosphonooxy-Ethoxyl)-Shikimate-3-Phosphate;Shikimate-3-Phosphate;Glyphosate	Drug target	100	100	99	1e-246
BLAT	Drug Target	DrugBank	Escherichia coli F2_18C	fig|562.43975.peg.4056	P07822	Escherichia coli (strain K12)	fhuD	Ferric hydroxamate ABC transporter (TC 3.A.1.14.3), periplasmic substrate binding protein FhuD	Coprogen;Delta-2-Albomycin A1;Gallichrome	Drug target	100	100	98	1e-171
BLAT	Drug Target	DrugBank	Escherichia coli F2_18C	fig|562.43975.peg.3348	P09148	Escherichia coli (strain K12)	galT	Galactose-1-phosphate uridylyltransferase (EC 2.7.7.10)	Uridine diphosphate glucose;Uridine-5'-Diphosphate;Uridine-5'-Monophosphate	Drug target	100	100	99	1e-212
BLAT	Drug Target	DrugBank	Escherichia coli F2_18C	fig|562.43975.peg.2252	C3T8E2	Escherichia coli	mdtK	Multidrug efflux transporter MdtK/NorM (MATE family)	Ciprofloxacin	Drug target	100	100	100	1e-259
BLAT	Drug Target	DrugBank	Escherichia coli F2_18C	fig|562.43975.peg.4728	Q83JC4	Shigella flexneri	tufA	Translation elongation factor Tu	GE-2270A;Guanosine-5'-Diphosphate	Drug target	99	99	100	1e-229
BLAT	Drug Target	DrugBank	Escherichia coli F2_18C	fig|562.43975.peg.329	P06993	Escherichia coli (strain K12)	malT	Transcriptional activator of maltose regulon, MalT	Benzoic Acid	Drug target	100	100	99	0.0
BLAT	Drug Target	DrugBank	Escherichia coli F2_18C	fig|562.43975.peg.4378	P36673	Escherichia coli (strain K12)	treR	Trehalose operon transcriptional repressor	Trehalose-6-Phosphate	Drug target	100	100	99	1e-176
BLAT	Drug Target	DrugBank	Escherichia coli F2_18C	fig|562.43975.peg.2086	P76270	Escherichia coli (strain K12)	msrC	Free methionine-(R)-sulfoxide reductase, contains GAF domain	2-(N-Morpholino)-Ethanesulfonic Acid	Drug target	100	90	99	1e-89
BLAT	Drug Target	DrugBank	Escherichia coli F2_18C	fig|562.43975.peg.2684	P06612	Escherichia coli (strain K12)	topA	DNA topoisomerase I (EC 5.99.1.2)	Thymidine-5'-Phosphate;Adenosine-3'-5'-Diphosphate;Thymidine-3',5'-Diphosphate	Drug target	100	100	99	0.0
BLAT	Drug Target	DrugBank	Escherichia coli F2_18C	fig|562.43975.peg.508	P0A6L6	Shigella flexneri	nanA	N-acetylneuraminate lyase (EC 4.1.3.3)	3-Hydroxypyruvic Acid	Drug target	100	100	99	1e-168
BLAT	Drug Target	DrugBank	Escherichia coli F2_18C	fig|562.43975.peg.407	P0A7S3	Escherichia coli (strain K12)	rpsL	SSU ribosomal protein S12p (S23e)	Framycetin;Amikacin;Tigecycline;Tobramycin;Gentamicin;Spectinomycin;Netilmicin;Neomycin;Streptomycin;Kanamycin;Ribostamycin;GENTAMICIN C1A;Arbekacin	Drug target	100	100	100	5e-67
BLAT	Drug Target	DrugBank	Escherichia coli F2_18C	fig|562.43975.peg.2109	P05041	Escherichia coli (strain K12)	pabB	Para-aminobenzoate synthase, aminase component (EC 2.6.1.85)	Formic Acid	Drug target	100	100	98	1e-265
BLAT	Drug Target	DrugBank	Escherichia coli F2_18C	fig|562.43975.peg.3043	P36275	Bacteriophage 21	shp	Phage head, head-DNA stabilization protein D	D-Serine	Drug target	100	100	95	9e-57
BLAT	Drug Target	DrugBank	Escherichia coli F2_18C	fig|562.43975.peg.5294	Q46705	Escherichia coli	traF	Inner membrane protein of type IV secretion of T-DNA complex, TonB-like, VirB10	Lauryl Dimethylamine-N-Oxide	Drug target	100	100	99	1e-218
BLAT	Drug Target	DrugBank	Escherichia coli F2_18C	fig|562.43975.peg.2695	P00909	Escherichia coli (strain K12)	trpC	Indole-3-glycerol phosphate synthase (EC 4.1.1.48) / Phosphoribosylanthranilate isomerase (EC 5.3.1.24)	1-(O-Carboxy-Phenylamino)-1-Deoxy-D-Ribulose-5-Phosphate	Drug target	99	100	98	1e-256
BLAT	Drug Target	DrugBank	Escherichia coli F2_18C	fig|562.43975.peg.1948	Q8XB74	Escherichia coli O157:H7	yedY	Protein-methionine-sulfoxide reductase catalytic subunit MsrP	Urea	Drug target	100	100	100	1e-200
BLAT	Drug Target	DrugBank	Escherichia coli F2_18C	fig|562.43975.peg.330	P00490	Escherichia coli (strain K12)	malP	Maltodextrin phosphorylase (EC 2.4.1.1)	Beta-D-Glucose;Alpha-D-Glucose-1-Phosphate;Maltose	Drug target	100	100	99	0.0
BLAT	Drug Target	DrugBank	Escherichia coli F2_18C	fig|562.43975.peg.818	P17802	Escherichia coli (strain K12)	mutY	A/G-specific adenine glycosylase (EC 3.2.2.-)	Adenine;Beta-D-Glucose;Glycerol	Drug target	100	100	99	1e-210
BLAT	Drug Target	DrugBank	Escherichia coli F2_18C	fig|562.43975.peg.1065	Q46893	Escherichia coli (strain K12)	ispD	2-C-methyl-D-erythritol 4-phosphate cytidylyltransferase (EC 2.7.7.60)	Cytidine-5'-Triphosphate;4-Diphosphocytidyl-2-C-Methyl-D-Erythritol;Pentane-1,5-Diamine	Drug target	100	100	100	1e-135
BLAT	Drug Target	DrugBank	Escherichia coli F2_18C	fig|562.43975.peg.2908	P0A8D6	Escherichia coli (strain K12)	ymdB	O-acetyl-ADP-ribose deacetylase	2-(N-Morpholino)-Ethanesulfonic Acid	Drug target	100	100	100	3e-98
BLAT	Drug Target	DrugBank	Escherichia coli F2_18C	fig|562.43975.peg.4950	P02925	Escherichia coli (strain K12)	rbsB	Ribose ABC transporter, substrate-binding protein RbsB (TC 3.A.1.2.1)	beta-D-Ribopyranose	Drug target	100	100	99	1e-161
BLAT	Drug Target	DrugBank	Escherichia coli F2_18C	fig|562.43975.peg.2068	P33221	Escherichia coli (strain K12)	purT	Formate-dependent phosphoribosylglycinamide formyltransferase	Glycinamide Ribonucleotide;Phosphothiophosphoric Acid-Adenylate Ester;3[N-Morpholino]Propane Sulfonic Acid;Adenosine-5'-[Beta, Gamma-Methylene]Triphosphate;Phosphoaminophosphonic Acid-Adenylate Ester	Drug target	100	100	99	1e-221
BLAT	Drug Target	DrugBank	Escherichia coli F2_18C	fig|562.43975.peg.4182	P04036	Escherichia coli (strain K12)	dapB	4-hydroxy-tetrahydrodipicolinate reductase (EC 1.17.1.8)	3-Acetyl Pyridine Adenine Dinucleotide;Dipicolinic Acid	Drug target	100	100	98	1e-151
BLAT	Drug Target	DrugBank	Escherichia coli F2_18C	fig|562.43975.peg.2856	P28305	Escherichia coli (strain K12)	pabC	Aminodeoxychorismate lyase (EC 4.1.3.38)	D-[3-hydroxy-2-methyl-5-phosphonooxymethyl-pyridin-4-ylmethyl]-N,O-cycloserylamide	Drug target	100	100	98	1e-152
BLAT	Drug Target	DrugBank	Escherichia coli F2_18C	fig|562.43975.peg.3421	P61949	Escherichia coli (strain K12)	fldA	Flavodoxin 1	Riboflavin Monophosphate	Drug target	100	100	100	1e-102
BLAT	Drug Target	DrugBank	Escherichia coli F2_18C	fig|562.43975.peg.3683	P0AGG2	Escherichia coli (strain K12)	tesB	Acyl-CoA thioesterase II (EC 3.1.2.-)	Lauryl Dimethylamine-N-Oxide	Drug target	100	100	100	1e-167
BLAT	Drug Target	DrugBank	Escherichia coli F2_18C	fig|562.43975.peg.588	P0AB74	Escherichia coli (strain K12)	kbaY	D-tagatose-1,6-bisphosphate aldolase subunit KbaY (EC 4.1.2.40)	Phosphoglycolohydroxamic Acid	Drug target	100	100	100	1e-162
BLAT	Drug Target	DrugBank	Escherichia coli F2_18C	fig|562.43975.peg.4779	P0A6F3	Escherichia coli (strain K12)	glpK	Glycerol kinase (EC 2.7.1.30)	Gamma-Arsono-Beta, Gamma-Methyleneadenosine-5'-Diphosphate;beta-D-fructofuranose 1,6-bisphosphate	Drug target	100	100	100	1e-299
BLAT	Drug Target	DrugBank	Escherichia coli F2_18C	fig|562.43975.peg.4730	P0A6I3	Escherichia coli (strain K12)	coaA	Pantothenate kinase (EC 2.7.1.33)	Pantothenic acid;Coenzyme A;Phosphoaminophosphonic Acid-Adenylate Ester	Drug target	100	100	100	1e-182
BLAT	Drug Target	DrugBank	Escherichia coli F2_18C	fig|562.43975.peg.4732	P08373	Escherichia coli (strain K12)	murB	UDP-N-acetylenolpyruvoylglucosamine reductase (EC 1.3.1.98)	Flavin adenine dinucleotide;(5Z)-3-(4-CHLOROPHENYL)-4-HYDROXY-5-(1-NAPHTHYLMETHYLENE)FURAN-2(5H)-ONE	Drug target	100	100	98	1e-200
BLAT	Drug Target	DrugBank	Escherichia coli F2_18C	fig|562.43975.peg.100	P0AB77	Escherichia coli (strain K12)	kbl	2-amino-3-ketobutyrate coenzyme A ligase (EC 2.3.1.29)	2-Amino-3-Ketobutyric Acid	Drug target	100	100	99	1e-228
BLAT	Drug Target	DrugBank	Escherichia coli F2_18C	fig|562.43975.peg.2236	P77444	Escherichia coli (strain K12)	sufS	Cysteine desulfurase (EC 2.8.1.7) => SufS	Selenocysteine;S-Mercaptocysteine;S-Selanyl Cysteine;L-2-amino-3-butynoic acid	Drug target	100	100	99	1e-237
BLAT	Drug Target	DrugBank	Escherichia coli F2_18C	fig|562.43975.peg.1113	P41052	Escherichia coli (strain K12)	mltB	Membrane-bound lytic murein transglycosylase B	Bulgecin A;Bicine	Drug target	100	91	99	1e-216
BLAT	Drug Target	DrugBank	Escherichia coli F2_18C	fig|562.43975.peg.2861	P0A6R0	Escherichia coli (strain K12)	fabH	3-oxoacyl-[acyl-carrier-protein] synthase, KASIII (EC 2.3.1.180)	Cerulenin;Coenzyme A;S-Acetyl-Cysteine;1-(5-Carboxypentyl)-5-[(2,6-Dichlorobenzyl)Oxy]-1 H-Indole-2-Carboxylic Acid;Cysteinesulfonic Acid;Malonyl-Coenzyme A	Drug target	100	100	100	1e-180
BLAT	Drug Target	DrugBank	Escherichia coli F2_18C	fig|562.43975.peg.1864	P60757	Escherichia coli (strain K12)	hisG	ATP phosphoribosyltransferase (EC 2.4.2.17) => HisGl	Phosphoribosyl Atp	Drug target	100	100	99	1e-167
BLAT	Drug Target	DrugBank	Escherichia coli F2_18C	fig|562.43975.peg.2278	P0AFI7	Escherichia coli (strain K12)	pdxH	Pyridoxamine 5'-phosphate oxidase (EC 1.4.3.5)	Riboflavin Monophosphate;Beta-Mercaptoethanol	Drug target	100	100	100	1e-126
BLAT	Drug Target	DrugBank	Escherichia coli F2_18C	fig|562.43975.peg.3299	P13000	Escherichia coli (strain K12)	bioD1	Dethiobiotin synthase BioD (EC 6.3.3.3)	7,8-Diamino-Nonanoic Acid;Mixed Carbamic Phosphoric Acid Anhydride of 7,8-Diaminononanic Acid;3-(1-Aminoethyl)Nonanedioic Acid;7-(Carboxyamino)-8-Amino-Nonanoic Acid;D-Dethiobiotin	Drug target	100	100	97	1e-125
BLAT	Drug Target	DrugBank	Escherichia coli F2_18C	fig|562.43975.peg.1742	P06149	Escherichia coli (strain K12)	dld	D-lactate dehydrogenase (EC 1.1.1.28)	Hexachlorophene;Flavin adenine dinucleotide	Drug target	100	100	99	0.0
BLAT	Drug Target	DrugBank	Escherichia coli F2_18C	fig|562.43975.peg.336	P13001	Escherichia coli (strain K12)	bioH	Pimeloyl-[acyl-carrier protein] methyl ester esterase BioH (EC 3.1.1.85)	3-Hydroxy-Propanoic Acid	Drug target	89	99	98	1e-128
BLAT	Drug Target	DrugBank	Escherichia coli F2_18C	fig|562.43975.peg.1663	P23827	Escherichia coli (strain K12)	eco	Proteinase inhibitor I11, ecotin precursor	Beta-D-Glucose	Drug target	100	100	98	6e-89
BLAT	Drug Target	DrugBank	Escherichia coli F2_18C	fig|562.43975.peg.2307	P05042	Escherichia coli (strain K12)	fumC	Fumarate hydratase class II (EC 4.2.1.2)	Pyromellitic Acid;3-Trimethylsilylsuccinic Acid;Malate Ion;Citric Acid	Drug target	100	100	100	1e-271
BLAT	Drug Target	DrugBank	Escherichia coli F2_18C	fig|562.43975.peg.4859	P0AEG4	Escherichia coli (strain K12)	dsbA	Periplasmic thiol:disulfide interchange protein DsbA	UBIQUINONE-1	Drug target	100	100	100	1e-117
BLAT	Drug Target	DrugBank	Escherichia coli F2_18C	fig|562.43975.peg.4317	P69856	Escherichia coli (strain K12)	nanC	N-acetylneuraminic acid outer membrane channel protein NanC	Lauryl Dimethylamine-N-Oxide	Drug target	100	100	99	1e-144
BLAT	Drug Target	DrugBank	Escherichia coli F2_18C	fig|562.43975.peg.3766	P0A6J8	Escherichia coli (strain K12)	ddlA	D-alanine--D-alanine ligase (EC 6.3.2.4)	Cycloserine	Drug target	100	100	99	1e-207
BLAT	Drug Target	DrugBank	Escherichia coli F2_18C	fig|562.43975.peg.4099	P0AFG8	Escherichia coli (strain K12)	aceE	Pyruvate dehydrogenase E1 component (EC 1.2.4.1)	Thiamin Diphosphate	Drug target	100	100	99	0.0
BLAT	Drug Target	DrugBank	Escherichia coli F2_18C	fig|562.43975.peg.2444	P69908	Escherichia coli (strain K12)	gadA	Glutamate decarboxylase (EC 4.1.1.15)	Glutaric Acid	Drug target	100	100	98	1e-282
BLAT	Drug Target	DrugBank	Escherichia coli F2_18C	fig|562.43975.peg.2889	P05020	Escherichia coli (strain K12)	pyrC	Dihydroorotase (EC 3.5.2.3)	Dihydroorotic Acid;Orotic Acid;Lysine Nz-Carboxylic Acid;N-Carbamoyl-L-Aspartate	Drug target	100	100	100	1e-204
BLAT	Drug Target	DrugBank	Escherichia coli F2_18C	fig|562.43975.peg.2854	P0A721	Shigella flexneri	tmk	Thymidylate kinase (EC 2.7.4.9)	P1-(5'-Adenosyl)P5-(5'-Thymidyl)Pentaphosphate	Drug target	100	100	100	1e-117
BLAT	Drug Target	DrugBank	Escherichia coli F2_18C	fig|562.43975.peg.4329	P13036	Escherichia coli (strain K12)	fecA	Iron(III) dicitrate transport protein FecA	Heptane-1,2,3-Triol;Lauryl Dimethylamine-N-Oxide	Drug target	100	100	99	0.0
BLAT	Drug Target	DrugBank	Escherichia coli F2_18C	fig|562.43975.peg.1586	P29208	Escherichia coli (strain K12)	menC	O-succinylbenzoate synthase (EC 4.2.1.113)	O-Succinylbenzoate;2-(3-CARBOXYPROPIONYL)-6-HYDROXY-CYCLOHEXA-2,4-DIENE CARBOXYLIC ACID	Drug target	100	100	99	1e-183
BLAT	Drug Target	DrugBank	Escherichia coli F2_18C	fig|562.43975.peg.457	P15770	Escherichia coli (strain K12)	aroE	Shikimate 5-dehydrogenase I alpha (EC 1.1.1.25)	2'-Monophosphoadenosine 5'-Diphosphoribose;1,4-Dithiothreitol	Drug target	100	100	98	1e-152
BLAT	Drug Target	DrugBank	Escherichia coli F2_18C	fig|562.43975.peg.2021	P31677	Escherichia coli (strain K12)	otsA	Alpha,alpha-trehalose-phosphate synthase [UDP-forming] (EC 2.4.1.15)	Uridine diphosphate glucose;alpha-D-glucose 6-phosphate;Uridine-5'-Diphosphate;Uridine-5'-Diphosphate-2-Deoxy-2-Fluoro-Alpha-D-Galactose	Drug target	100	100	100	1e-283
BLAT	Drug Target	DrugBank	Escherichia coli F2_18C	fig|562.43975.peg.2177	P18843	Escherichia coli (strain K12)	nadE	NAD synthetase (EC 6.3.1.5)	Gamma-Arsono-Beta, Gamma-Methyleneadenosine-5'-Diphosphate;Deamido-Nad+;Diphosphate	Drug target	100	100	98	1e-155
BLAT	Drug Target	DrugBank	Escherichia coli F2_18C	fig|562.43975.peg.428	P0AG59	Escherichia coli (strain K12)	rpsN	SSU ribosomal protein S14p (S29e) @ SSU ribosomal protein S14p (S29e), zinc-independent	Tigecycline;Tetracycline	Drug target	100	100	100	2e-51
BLAT	Drug Target	DrugBank	Escherichia coli F2_18C	fig|562.43975.peg.4376	P0AF93	Escherichia coli (strain K12)	ridA	2-iminobutanoate/2-iminopropanoate deaminase RidA/TdcF (EC 3.5.99.10)	S-Phosphocysteine	Drug target	100	100	100	6e-66
BLAT	Drug Target	DrugBank	Escherichia coli F2_18C	fig|562.43975.peg.3259	P0A917	Escherichia coli (strain K12)	ompX	Outer membrane protein X precursor	(Hydroxyethyloxy)Tri(Ethyloxy)Octane	Drug target	100	100	100	5e-97
BLAT	Drug Target	DrugBank	Escherichia coli F2_18C	fig|562.43975.peg.357	P02918	Escherichia coli (strain K12)	mrcA	Multimodular transpeptidase-transglycosylase (EC 2.4.1.129) (EC 3.4.-.-)	Cefmetazole;Ertapenem;Cefpiramide;Ceftazidime;Cefazolin;Cefonicid;Cefoperazone;Cefoxitin;Ceftizoxime;Cefradine;Cefacetrile;Ceftibuten;Imipenem;Latamoxef;Doripenem	Drug target	100	100	99	0.0
BLAT	Drug Target	DrugBank	Escherichia coli F2_18C	fig|562.43975.peg.823	P00805	Escherichia coli (strain K12)	ansB	L-asparaginase (EC 3.5.1.1)	Threonine-Aspartic Ester	Drug target	100	100	99	1e-198
BLAT	Drug Target	DrugBank	Escherichia coli F2_18C	fig|562.43975.peg.78	P08870	Salmonella typhimurium (strain LT2 / SGSC1412 / ATCC 700720)	pyrE	Orotate phosphoribosyltransferase (EC 2.4.2.10)	Alpha-Phosphoribosylpyrophosphoric Acid;Orotic Acid	Drug target	100	100	96	1e-114
BLAT	Drug Target	DrugBank	Escherichia coli F2_18C	fig|562.43975.peg.2665	P0AEK4	Escherichia coli (strain K12)	fabI	Enoyl-[acyl-carrier-protein] reductase [NADH] (EC 1.3.1.9)	Indole Naphthyridinone;3-(6-Aminopyridin-3-Yl)-N-Methyl-N-[(1-Methyl-1h-Indol-2-Yl)Methyl]Acrylamide;Beta-D-Glucose;4-(2-Thienyl)-1-(4-Methylbenzyl)-1h-Imidazole;3-[(Acetyl-Methyl-Amino)-Methyl]-4-Amino-N-Methyl-N-(1-Methyl-1h-Indol-2-Ylmethyl)-Benzamide;1,3,4,9-Tetrahydro-2-(Hydroxybenzoyl)-9-[(4-Hydroxyphenyl)Methyl]-6-Methoxy-2h-Pyrido[3,4-B]Indole;2-(TOLUENE-4-SULFONYL)-2H-BENZO[D][1,2,3]DIAZ…	Drug target	100	100	100	1e-146
BLAT	Drug Target	DrugBank	Escherichia coli F2_18C	fig|562.43975.peg.655	P06864	Escherichia coli (strain K12)	ebgA	Evolved beta-D-galactosidase, alpha subunit	Lactulose	Drug target	100	100	99	0.0
BLAT	Drug Target	DrugBank	Escherichia coli F2_18C	fig|562.43975.peg.1393	P77173	Escherichia coli (strain K12)	zipA	Cell division protein ZipA	N-{3-[(7ar,12as,12bs)-7-Oxo-1,3,4,6,7,7a,12a,12b-Octahydroindolo[2,3-a]Quinolizin-12(2h)-Yl]Propyl}Propane-2-Sulfonamide;(7as,12ar,12bs)-1,2,3,4,7a,12,12a,12b-Octahydroindolo[2,3-a]Quinolizin-7(6h)-One;4-{2-[4-(2-Aminoethyl)Piperazin-1-Yl]Pyridin-4-Yl}-N-(3-Chloro-4-Methylphenyl)Pyrimidin-2-Amine;N-Methyl-N-[3-(6-Phenyl[1,2,4]Triazolo[4,3-B]Pyridazin-3-Yl)Phenyl]Acetamide	Drug target	100	100	98	1e-191
BLAT	Drug Target	DrugBank	Escherichia coli F2_18C	fig|562.43975.peg.868	P52045	Escherichia coli (strain K12)	scpB	Methylmalonyl-CoA decarboxylase (EC 4.1.1.41)	2-Carboxypropyl-Coenzyme A	Drug target	100	100	99	1e-145
BLAT	Drug Target	DrugBank	Escherichia coli F2_18C	fig|562.43975.peg.449	P0A6K3	Escherichia coli (strain K12)	def	Peptide deformylase (EC 3.5.1.88)	Formic Acid;(S)-2-(Phosphonoxy)Caproyl-L-Leucyl-P-Nitroanilide;2-[(Formyl-Hydroxy-Amino)-Methyl]-Heptanoic Acid [1-(2-Hydroxymethyl-Pyrrolidine-1-Carbonyl)-2-Methyl-Propyl]-Amide;Bb-3497;[HYDROXY(3-PHENYLPROPYL)AMINO]METHANOL	Drug target	100	100	100	4e-90
BLAT	Drug Target	DrugBank	Escherichia coli F2_18C	fig|562.43975.peg.98	P67910	Escherichia coli (strain K12)	hldD	ADP-L-glycero-D-manno-heptose-6-epimerase (EC 5.1.3.20)	Adenosine-5'-Monophosphate Glucopyranosyl-Monophosphate Ester;2'-Monophosphoadenosine 5'-Diphosphoribose	Drug target	100	100	100	1e-182
BLAT	Drug Target	DrugBank	Escherichia coli F2_18C	fig|562.43975.peg.2749	P61320	Escherichia coli (strain K12)	lolB	Outer membrane lipoprotein component of lipoprotein transport system LolB	1-Methoxy-2-[2-(2-Methoxy-Ethoxy]-Ethane	Drug target	100	100	100	1e-121
BLAT	Drug Target	DrugBank	Escherichia coli F2_18C	fig|562.43975.peg.4035	P45568	Escherichia coli (strain K12)	dxr	1-deoxy-D-xylulose 5-phosphate reductoisomerase (EC 1.1.1.267)	1-Deoxy-D-xylulose 5-phosphate;Fosmidomycin;[{(5-Chloro-2-Pyridinyl)Amino} Methylene]-1,1-Bisphosphonate;Citric Acid	Drug target	100	100	99	1e-226
BLAT	Drug Target	DrugBank	Escherichia coli F2_18C	fig|562.43975.peg.4087	P0A9M2	Escherichia coli (strain K12)	hpt	Hypoxanthine-guanine phosphoribosyltransferase (EC 2.4.2.8)	Inosinic Acid	Drug target	100	100	100	3e-96
BLAT	Drug Target	DrugBank	Escherichia coli F2_18C	fig|562.43975.peg.2730	P11349	Escherichia coli (strain K12)	narH	Respiratory nitrate reductase beta chain (EC 1.7.99.4)	N-Formylmethionine;(1S)-2-{[{[(2S)-2,3-DIHYDROXYPROPYL]OXY}(HYDROXY)PHOSPHORYL]OXY}-1-[(PENTANOYLOXY)METHYL]ETHYL OCTANOATE	Drug target	100	100	99	0.0
BLAT	Drug Target	DrugBank	Escherichia coli F2_18C	fig|562.43975.peg.3303	P12995	Escherichia coli (strain K12)	bioA	Adenosylmethionine-8-amino-7-oxononanoate aminotransferase (EC 2.6.1.62)	7-Keto-8-Aminopelargonic Acid;2-Amino-4-(4-Amino-Cyclohexa-2,5-Dienyl)-Butyric Acid;N'-Pyridoxyl-Lysine-5'-Monophosphate	Drug target	100	100	97	1e-252
BLAT	Drug Target	DrugBank	Escherichia coli F2_18C	fig|562.43975.peg.876	P0A7Z3	Shigella flexneri	rpiA	Ribose-5-phosphate isomerase A (EC 5.3.1.6)	Beta-D-Arabinofuranose-5'-Phosphate	Drug target	100	100	100	1e-120
BLAT	Drug Target	DrugBank	Escherichia coli F2_18C	fig|562.43975.peg.1523	P0A953	Escherichia coli (strain K12)	fabB	3-oxoacyl-[acyl-carrier-protein] synthase, KASI (EC 2.3.1.41)	Cerulenin;Lauric Acid;Decanoic Acid;4-Hydroxy-3,5-Dimethyl-5-(2-Methyl-Buta-1,3-Dienyl)-5h-Thiophen-2-One;Caprylic acid;2-PHENYLAMINO-4-METHYL-5-ACETYL THIAZOLE;(5R)-4-HYDROXY-3,5-DIMETHYL-5-[(1E,3E)-2-METHYLPENTA-1,3-DIENYL]THIOPHEN-2(5H)-ONE;(5R)-5-[(1E)-BUTA-1,3-DIENYL]-4-HYDROXY-3,5-DIMETHYLTHIOPHEN-2(5H)-ONE	Drug target	100	100	100	1e-234
BLAT	Drug Target	DrugBank	Escherichia coli F2_18C	fig|562.43975.peg.3717	P22939	Escherichia coli (strain K12)	ispA	(2E,6E)-farnesyl diphosphate synthase (EC 2.5.1.10) @ Dimethylallyltransferase (EC 2.5.1.1)	Dimethylallyl S-Thiolodiphosphate;Isopentyl Pyrophosphate;Diphosphate	Drug target	100	100	100	1e-168
BLAT	Drug Target	DrugBank	Escherichia coli F2_18C	fig|562.43975.peg.4743	P0A6C8	Escherichia coli (strain K12)	argB	N-acetylglutamate kinase (EC 2.7.2.8)	N-Acetyl-L-Glutamate;Phosphoaminophosphonic Acid-Adenylate Ester;Tetrafluoroaluminate Ion	Drug target	100	100	99	1e-141
BLAT	Drug Target	DrugBank	Escherichia coli F2_18C	fig|562.43975.peg.4978	P0AG82	Escherichia coli (strain K12)	pstS	Phosphate ABC transporter, substrate-binding protein PstS (TC 3.A.1.7.1)	N-[2-(1-Maleimidyl)Ethyl]-7-Diethylaminocoumarin-3-Carboxamide;Dihydrogenphosphate Ion	Drug target	100	100	100	1e-201
BLAT	Drug Target	DrugBank	Escherichia coli F2_18C	fig|562.43975.peg.347	P0AEJ4	Escherichia coli (strain K12)	envZ	Osmolarity sensory histidine kinase EnvZ	Phosphoaminophosphonic Acid-Adenylate Ester	Drug target	100	100	100	1e-261
BLAT	Drug Target	DrugBank	Escherichia coli F2_18C	fig|562.43975.peg.1122	P0A6W9	Escherichia coli (strain K12)	gshA	Glutamate--cysteine ligase (EC 6.3.2.2)	N-Formylmethionine	Drug target	100	100	99	1e-307
BLAT	Drug Target	DrugBank	Escherichia coli F2_18C	fig|562.43975.peg.3119	P0A7E1	Escherichia coli (strain K12)	pyrD	Dihydroorotate dehydrogenase (quinone) (EC 1.3.5.2)	Formic Acid;Orotic Acid;Riboflavin Monophosphate	Drug target	100	100	100	1e-194
BLAT	Drug Target	DrugBank	Escherichia coli F2_18C	fig|562.43975.peg.4366	P04391	Escherichia coli (strain K12)	argI	Ornithine carbamoyltransferase (EC 2.1.3.3)	Ndelta-(N'-Sulphodiaminophosphinyl)-L-Ornithine	Drug target	100	100	99	1e-192
BLAT	Drug Target	DrugBank	Escherichia coli F2_18C	fig|562.43975.peg.410	Q83JC4	Shigella flexneri	tufA	Translation elongation factor Tu	GE-2270A;Guanosine-5'-Diphosphate	Drug target	100	100	100	1e-230
BLAT	Drug Target	DrugBank	Escherichia coli F2_18C	fig|562.43975.peg.727	P83844	Shigella flexneri	nudF	ADP-ribose pyrophosphatase (EC 3.6.1.13)	AMPCPR;Adenosine-5-Diphosphoribose	Drug target	100	100	99	1e-115
BLAT	Drug Target	DrugBank	Escherichia coli F2_18C	fig|562.43975.peg.3665	P06710	Escherichia coli (strain K12)	dnaX	DNA polymerase III subunits gamma and tau (EC 2.7.7.7)	Phosphothiophosphoric Acid-Adenylate Ester	Drug target	100	100	99	0.0
BLAT	Drug Target	DrugBank	Escherichia coli F2_18C	fig|562.43975.peg.3167	P09373	Escherichia coli (strain K12)	pflB	Pyruvate formate-lyase (EC 2.3.1.54)	Coenzyme A;D-Treitol;Oxamic Acid	Drug target	100	100	99	0.0
BLAT	Drug Target	DrugBank	Escherichia coli F2_18C	fig|562.43975.peg.2823	P23837	Escherichia coli (strain K12)	phoQ	Sensor histidine kinase PhoQ (EC 2.7.13.3)	Phosphoaminophosphonic Acid-Adenylate Ester	Drug target	100	100	99	1e-281
BLAT	Drug Target	DrugBank	Escherichia coli F2_18C	fig|562.43975.peg.3347	P09147	Escherichia coli (strain K12)	galE	UDP-glucose 4-epimerase (EC 5.1.3.2)	Uridine diphosphate glucose;Uridine-5'-Diphosphate-Mannose;Phenyl-Uridine-5'-Diphosphate;Uridine-Diphosphate-N-Acetylglucosamine;Uridine-5'-Diphosphate;Uridine-5'-Diphosphate-4-Deoxy-4-Fluoro-Alpha-D-Galactose	Drug target	100	100	99	1e-201
BLAT	Drug Target	DrugBank	Escherichia coli F2_18C	fig|562.43975.peg.4454	P23367	Escherichia coli (strain K12)	mutL	DNA mismatch repair protein MutL	Isopropyl Alcohol;Glycerol;Phosphoaminophosphonic Acid-Adenylate Ester	Drug target	100	100	99	0.0
BLAT	Drug Target	DrugBank	Escherichia coli F2_18C	fig|562.43975.peg.3460	P0A753	Shigella flexneri	nadD	Nicotinate-nucleotide adenylyltransferase (EC 2.7.7.18)	Citric Acid	Drug target	100	100	100	1e-125
BLAT	Drug Target	DrugBank	Escherichia coli F2_18C	fig|562.43975.peg.4720	P0A8T7	Escherichia coli (strain K12)	rpoC	DNA-directed RNA polymerase beta' subunit (EC 2.7.7.6)	Rifabutin;Rifampicin	Drug target	100	100	100	0.0
BLAT	Drug Target	DrugBank	Escherichia coli F2_18C	fig|562.43975.peg.1862	P06986	Escherichia coli (strain K12)	hisC	Histidinol-phosphate aminotransferase (EC 2.6.1.9)	Pyridoxyl-Glutamic Acid-5'-Monophosphate;Pyridoxamine-5'-Phosphate;Phosphoric Acid Mono-[2-Amino-3-(3h-Imidazol-4-Yl)-Propyl]Ester	Drug target	100	100	99	1e-203
BLAT	Drug Target	DrugBank	Escherichia coli F2_18C	fig|562.43975.peg.2697	P00929	Salmonella typhimurium (strain LT2 / SGSC1412 / ATCC 700720)	trpA	Tryptophan synthase alpha chain (EC 4.2.1.20)	Indole-3-Propanol Phosphate;Indole-3-Glycerol Phosphate;2-[(2-NAPHTHYLSULFONYL)AMINO]ETHYL DIHYDROGEN PHOSPHATE;2-{[4-(TRIFLUOROMETHOXY)BENZOYL]AMINO}ETHYL DIHYDROGEN PHOSPHATE;2-({[4-(TRIFLUOROMETHOXY)PHENYL]SULFONYL}AMINO)ETHYL DIHYDROGEN PHOSPHATE;5-FLUOROINDOLE PROPANOL PHOSPHATE;4-(2-HYDROXYPHENYLTHIO)-1-BUTENYLPHOSPHONIC ACID;4-(2-HYDROXY-4-FLUOROPHENYLTHIO)-BUTYLPHOSPHONIC ACID;4-(2-HYDROX…	Drug target	99	99	85	1e-130
BLAT	Drug Target	DrugBank	Escherichia coli F2_18C	fig|562.43975.peg.1688	P0AA43	Escherichia coli (strain K12)	rsuA	SSU rRNA pseudouridine(516) synthase (EC 5.4.99.19)	Uracil;Uridine-5'-Monophosphate	Drug target	100	100	100	1e-133
BLAT	Drug Target	DrugBank	Escherichia coli F2_18C	fig|562.43975.peg.4238	P0ABP8	Escherichia coli (strain K12)	deoD	Purine nucleoside phosphorylase (EC 2.4.2.1)	N7-Methyl-Formycin A;6-Methylpurine;Methylthioinosine;9-(6-Deoxy-Alpha-L-Talofuranosyl)-6-Methylpurine;2-Fluoro-2'-Deoxyadenosine;Tubercidin;9-Beta-D-Xylofuranosyl-Adenine;9-(2-Deoxy-Beta-D-Ribofuranosyl)-6-Methylpurine;9-(6-Deoxy-Beta-D-Allofuranosyl)-6-Methylpurine;6-Methyl-Formycin A;Formycin B;Inosine;2-Fluoroadenosine	Drug target	100	100	100	1e-135
BLAT	Drug Target	DrugBank	Escherichia coli F2_18C	fig|562.43975.peg.1763	P00959	Escherichia coli (strain K12)	metG	Methionyl-tRNA synthetase (EC 6.1.1.10)	Methionine Phosphonate;5'-O-[(L-Methionyl)-Sulphamoyl]Adenosine;Trifluoromethionine;Difluoromethionine;Methionine Phosphinate	Drug target	100	100	99	0.0
BLAT	Drug Target	DrugBank	Escherichia coli F2_18C	fig|562.43975.peg.1824	P32055	Escherichia coli (strain K12)	fcl	GDP-L-fucose synthetase (EC 1.1.1.271)	Acetylphosphate;2'-Monophosphoadenosine 5'-Diphosphoribose	Drug target	100	100	99	1e-188
BLAT	Drug Target	DrugBank	Escherichia coli F2_18C	fig|562.43975.peg.3100	P0A733	Shigella flexneri	mgsA	Methylglyoxal synthase (EC 4.2.3.3)	Formic Acid;2-Phosphoglycolic Acid;Phosphoglycolohydroxamic Acid	Drug target	100	100	100	1e-84
BLAT	Drug Target	DrugBank	Escherichia coli F2_18C	fig|562.43975.peg.3629	P0ADA1	Escherichia coli (strain K12)	tesA	Multifunctional acyl-CoA thioesterase I, protease I, lysophospholipase L1	2-Amino-3-(Diethoxy-Phosphoryloxy)-Propionic Acid;Caprylic acid	Drug target	100	100	100	1e-119
BLAT	Drug Target	DrugBank	Escherichia coli F2_18C	fig|562.43975.peg.2190	Q7ADF8	Escherichia coli O157:H7	yniC	2-deoxyglucose-6-phosphate hydrolase (EC 3.1.3.68) @ Mannitol-1-phosphatase (EC 3.1.3.22) @ Sorbitol-6-phosphatase (EC 3.1.3.50)	2-Phosphoglycolic Acid	Drug target	100	100	99	1e-121
BLAT	Drug Target	DrugBank	Escherichia coli F2_18C	fig|562.43975.peg.3525	P38489	Escherichia coli (strain K12)	nfsB	Oxygen-insensitive NAD(P)H nitroreductase (EC 1.-.-.-) / Dihydropteridine reductase (EC 1.5.1.34)	5-[Bis-2(Chloro-Ethyl)-Amino]-2,4-Dintro-Benzamide;Riboflavin Monophosphate;2,4-Dinitro,5-[Bis(2-Bromoethyl)Amino]-N-(2',3'-Dioxopropyl)Benzamide;CB1954;Citric Acid;Bishydroxy[2h-1-Benzopyran-2-One,1,2-Benzopyrone]	Drug target	100	100	99	1e-121
BLAT	Drug Target	DrugBank	Escherichia coli F2_18C	fig|562.43975.peg.2067	P0A955	Escherichia coli (strain K12)	eda	4-hydroxy-2-oxoglutarate aldolase (EC 4.1.3.16) @ 2-dehydro-3-deoxyphosphogluconate aldolase (EC 4.1.2.14)	Citric Acid	Drug target	100	100	100	1e-116
BLAT	Drug Target	DrugBank	Escherichia coli F2_18C	fig|562.43975.peg.1052	P17846	Escherichia coli (strain K12)	cysI	Sulfite reductase [NADPH] hemoprotein beta-component (EC 1.8.1.2)	Siroheme	Drug target	100	100	99	0.0
BLAT	Drug Target	DrugBank	Escherichia coli F2_18C	fig|562.43975.peg.477	P24182	Escherichia coli (strain K12)	accC	Biotin carboxylase of acetyl-CoA carboxylase (EC 6.3.4.14)	3-(3-methylbut-2-en-1-yl)-3H-purin-6-amine;4-(2-amino-1,3-thiazol-4-yl)pyrimidin-2-amine;4-[1-(2,6-dichlorobenzyl)-2-methyl-1H-imidazol-4-yl]pyrimidin-2-amine;6-(2,6-dibromophenyl)pyrido[2,3-d]pyrimidine-2,7-diamine;6-(2,6-DIMETHOXYPHENYL)PYRIDO[2,3-D]PYRIMIDINE-2,7-DIAMINE;7-(2,5-dihydropyrrol-1-yl)-6-phenyl-pyrido[6,5-d]pyrimidin-2-amine;(2-AMINO-1,3-OXAZOL-5-YL)-(3-BROMOPHENYL)METHANONE;2-AMIN…	Drug target	100	100	100	1e-263
BLAT	Drug Target	DrugBank	Escherichia coli F2_18C	fig|562.43975.peg.4965	P0ABA0	Escherichia coli (strain K12)	atpF	ATP synthase F0 sector subunit b (EC 3.6.3.14)	4-Amido-4-Carbamoyl-Butyric Acid	Drug target	100	100	100	2e-78
BLAT	Drug Target	DrugBank	Escherichia coli F2_18C	fig|562.43975.peg.1115	P0A7G9	Shigella flexneri	recA	RecA protein	Phosphoaminophosphonic Acid-Adenylate Ester	Drug target	100	100	100	1e-199
BLAT	Drug Target	DrugBank	Escherichia coli F2_18C	fig|562.43975.peg.4647	P26602	Escherichia coli (strain K12)	ubiC	Chorismate--pyruvate lyase (EC 4.1.3.40)	4-Hydroxy-3-Methoxybenzoate;P-Hydroxybenzoic Acid	Drug target	100	100	98	2e-89
BLAT	Drug Target	DrugBank	Escherichia coli F2_18C	fig|562.43975.peg.437	P0A7S9	Escherichia coli (strain K12)	rpsM	SSU ribosomal protein S13p (S18e)	Tigecycline	Drug target	100	100	100	2e-60
BLAT	Drug Target	DrugBank	Escherichia coli F2_18C	fig|562.43975.peg.2830	P0AFK9	Escherichia coli (strain K12)	potD	Spermidine/putrescine import ABC transporter substrate-binding protein PotD (TC 3.A.1.11.1)	Spermidine	Drug target	100	100	100	1e-207
BLAT	Drug Target	DrugBank	Escherichia coli F2_18C	fig|562.43975.peg.2	P0A988	Escherichia coli (strain K12)	dnaN	DNA polymerase III beta subunit (EC 2.7.7.7)	[(5R)-5-(2,3-dibromo-5-ethoxy-4-hydroxybenzyl)-4-oxo-2-thioxo-1,3-thiazolidin-3-yl]acetic acid	Drug target	100	100	100	1e-209
BLAT	Drug Target	DrugBank	Escherichia coli F2_18C	fig|562.43975.peg.3776	P0ACB2	Escherichia coli (strain K12)	hemB	Porphobilinogen synthase (EC 4.2.1.24)	4-Oxosebacic Acid;S,S-(2-Hydroxyethyl)Thiocysteine;4,7-Dioxosebacic Acid	Drug target	100	100	100	1e-183
BLAT	Drug Target	DrugBank	Escherichia coli F2_18C	fig|562.43975.peg.4470	P00811	Escherichia coli (strain K12)	ampC	Class C beta-lactamase (EC 3.5.2.6) => BlaEC family	Cefalotin;Cloxacillin;M-Aminophenylboronic Acid;N-2-Thiophen-2-Yl-Acetamide Boronic Acid;Hydrolyzed Cephalothin;4-(Carboxyvin-2-Yl)Phenylboronic Acid;Moxalactam Derivative;4,4'-Biphenyldiboronic Acid;Sucrose;3-Nitrophenylboronic Acid;3-(4-Benzenesulfonyl-Thiophene-2-Sulfonylamino)-Phenylboronic Acid;4-Carboxyphenylboronic Acid;2-{1-[2-(2-Amino-Thiazol-4-Yl)-2-Methoxyimino-Acetylamino]-2-Oxo-Ethyl…	Drug target	100	100	96	1e-217
BLAT	Drug Target	DrugBank	Escherichia coli F2_18C	fig|562.43975.peg.2750	Q83LD8	Shigella flexneri	ispE	4-diphosphocytidyl-2-C-methyl-D-erythritol kinase (EC 2.7.1.148)	4-Diphosphocytidyl-2-C-Methyl-D-Erythritol;Phosphoaminophosphonic Acid-Adenylate Ester	Drug target	100	100	99	1e-163
BLAT	Drug Target	DrugBank	Escherichia coli F2_18C	fig|562.43975.peg.2179	P69795	Escherichia coli (strain K12)	chbB	PTS system, N,N'-diacetylchitobiose-specific IIB component (EC 2.7.1.196)	S-Phosphocysteine	Drug target	100	100	100	1e-52
BLAT	Drug Target	DrugBank	Escherichia coli F2_18C	fig|562.43975.peg.2033	P0AE67	Escherichia coli (strain K12)	cheY	Chemotaxis regulator - transmits chemoreceptor signals to flagellar motor components CheY	S-Methyl Phosphocysteine;3-Aminosuccinimide;Aspartate Beryllium Trifluoride	Drug target	100	100	100	2e-66
BLAT	Drug Target	DrugBank	Escherichia coli F2_18C	fig|562.43975.peg.391	P0ACJ8	Escherichia coli (strain K12)	crp	Cyclic AMP receptor protein	Cyclic Adenosine Monophosphate	Drug target	100	100	100	1e-117
BLAT	Drug Target	DrugBank	Escherichia coli F2_18C	fig|562.43975.peg.4453	P16384	Escherichia coli (strain K12)	miaA	tRNA dimethylallyltransferase (EC 2.5.1.75)	Dimethylallyl S-Thiolodiphosphate	Drug target	100	100	99	1e-179
BLAT	Drug Target	DrugBank	Escherichia coli F2_18C	fig|562.43975.peg.3139	P02931	Escherichia coli (strain K12)	ompF	Outer membrane porin OmpF	(Hydroxyethyloxy)Tri(Ethyloxy)Octane;N-(6,7,9,10,17,18,20,21-octahydrodibenzo[b,k][1,4,7,10,13,16]hexaoxacyclooctadecin-2-yl)acetamide	Drug target	100	100	99	1e-213
BLAT	Drug Target	DrugBank	Escherichia coli F2_18C	fig|562.43975.peg.4971	P0ACC7	Escherichia coli (strain K12)	glmU	N-acetylglucosamine-1-phosphate uridyltransferase (EC 2.7.7.23) / Glucosamine-1-phosphate N-acetyltransferase (EC 2.3.1.157)	Coenzyme A;Uridine-Diphosphate-N-Acetylglucosamine;2-(N-Morpholino)-Ethanesulfonic Acid	Drug target	100	100	100	1e-265
BLAT	Drug Target	DrugBank	Escherichia coli F2_18C	fig|562.43975.peg.419	P0A7U3	Escherichia coli (strain K12)	rpsS	SSU ribosomal protein S19p (S15e)	Tigecycline;Tetracycline	Drug target	100	100	100	5e-48
BLAT	Drug Target	DrugBank	Escherichia coli F2_18C	fig|562.43975.peg.4805	P32169	Escherichia coli (strain K12)	rhaD	Rhamnulose-1-phosphate aldolase (EC 4.1.2.19)	Phosphoglycolohydroxamic Acid	Drug target	100	100	98	1e-158
BLAT	Drug Target	DrugBank	Escherichia coli F2_18C	fig|562.43975.peg.4400	P0A745	Shigella flexneri	msrA	Peptide-methionine (S)-S-oxide reductase MsrA (EC 1.8.4.11)	S-(Dimethylarsenic)Cysteine	Drug target	100	100	100	1e-127
BLAT	Drug Target	DrugBank	Escherichia coli F2_18C	fig|562.43975.peg.2816	P08200	Escherichia coli (strain K12)	icd	Isocitrate dehydrogenase [NADP] (EC 1.1.1.42)	Isocitric Acid;Isocitrate Calcium Complex;2-Oxalosuccinic Acid;2'-Monophosphoadenosine 5'-Diphosphoribose;3-Isopropylmalic Acid	Drug target	100	100	99	1e-244
BLAT	Drug Target	DrugBank	Escherichia coli F2_18C	fig|562.43975.peg.3673	P31224	Escherichia coli (strain K12)	acrB	Multidrug efflux system AcrAB-TolC, inner-membrane proton/drug antiporter AcrB (RND type)	Deoxycholic Acid;Rhodamine 6G;Dequadin	Drug target	100	100	99	0.0
BLAT	Drug Target	DrugBank	Escherichia coli F2_18C	fig|562.43975.peg.2896	P0A8X2	Escherichia coli (strain K12)	yceI	Protein yceI precursor	2-[(2e,6e,10e,14e,18e,22e,26e)-3,7,11,15,19,23,27,31-Octamethyldotriaconta-2,6,10,14,18,22,26,30-Octaenyl]Phenol	Drug target	100	100	100	1e-107
BLAT	Drug Target	DrugBank	Escherichia coli F2_18C	fig|562.43975.peg.1185	P33644	Escherichia coli (strain K12)	yfiH	FIG00003370: Multicopper polyphenol oxidase	Citric Acid	Drug target	100	100	97	1e-140
BLAT	Drug Target	DrugBank	Escherichia coli F2_18C	fig|562.43975.peg.4240	P07650	Escherichia coli (strain K12)	deoA	Thymidine phosphorylase (EC 2.4.2.4)	Thymine	Drug target	100	100	99	1e-250
BLAT	Drug Target	DrugBank	Escherichia coli F2_18C	fig|562.43975.peg.617	P09373	Escherichia coli (strain K12)	pflB	2-ketobutyrate formate-lyase (EC 2.3.1.-) @ Pyruvate formate-lyase (EC 2.3.1.54)	Coenzyme A;D-Treitol;Oxamic Acid	Drug target	81	81	81	1e-311
BLAT	Drug Target	DrugBank	Escherichia coli F2_18C	fig|562.43975.peg.1259	P31142	Escherichia coli (strain K12)	sseA	3-mercaptopyruvate sulfurtransferase (EC 2.8.1.2)	S-Mercaptocysteine	Drug target	100	100	100	1e-164
BLAT	Drug Target	DrugBank	Escherichia coli F2_18C	fig|562.43975.peg.3184	P0A8P1	Escherichia coli (strain K12)	aat	Leucyl/phenylalanyl-tRNA--protein transferase (EC 2.3.2.6)	Puromycin	Drug target	100	100	100	1e-141
BLAT	Drug Target	DrugBank	Escherichia coli F2_18C	fig|562.43975.peg.745	P0AFI2	Escherichia coli (strain K12)	parC	DNA topoisomerase IV subunit A (EC 5.99.1.3)	Rosoxacin	Drug target	100	100	100	0.0
BLAT	Drug Target	DrugBank	Escherichia coli F2_18C	fig|562.43975.peg.326	P46849	Escherichia coli (strain K12)	rtcA	RNA 3'-terminal phosphate cyclase (EC 6.5.1.4)	Citric Acid	Drug target	99	98	95	1e-181
BLAT	Drug Target	DrugBank	Escherichia coli F2_18C	fig|562.43975.peg.2564	P52647	Escherichia coli (strain K12)	ydbK	Pyruvate-flavodoxin oxidoreductase	Nitrofurantoin	Drug target	100	100	99	0.0
BLAT	Drug Target	DrugBank	Escherichia coli F2_18C	fig|562.43975.peg.4631	P0AE22	Escherichia coli (strain K12)	aphA	NMN phosphatase (EC 3.1.3.5); Class B acid phosphatase precursor (EC 3.1.3.2)	2'-Deoxycytidine	Drug target	100	100	100	1e-136
BLAT	Drug Target	DrugBank	Escherichia coli F2_18C	fig|562.43975.peg.1051	P38038	Escherichia coli (strain K12)	cysJ	Sulfite reductase [NADPH] flavoprotein alpha-component (EC 1.8.1.2)	Flavin adenine dinucleotide;2'-Monophosphoadenosine 5'-Diphosphoribose	Drug target	100	100	99	0.0
BLAT	Drug Target	DrugBank	Escherichia coli F2_18C	fig|562.43975.peg.3777	P37610	Escherichia coli (strain K12)	tauD	Alpha-ketoglutarate-dependent taurine dioxygenase (EC 1.14.11.17)	2-Aminoethanesulfonic Acid	Drug target	100	100	98	1e-167
BLAT	Drug Target	DrugBank	Escherichia coli F2_18C	fig|562.43975.peg.3302	P12996	Escherichia coli (strain K12)	bioB	Biotin synthase (EC 2.8.1.6)	Tris;D-Dethiobiotin	Drug target	100	100	100	1e-202
BLAT	Drug Target	DrugBank	Escherichia coli F2_18C	fig|562.43975.peg.439	P0A7V8	Escherichia coli (strain K12)	rpsD	SSU ribosomal protein S4p (S9e) @ SSU ribosomal protein S4p (S9e), zinc-independent	Doxycycline;Lymecycline;Clomocycline;Oxytetracycline;Demeclocycline;Minocycline	Drug target	100	100	100	1e-113
BLAT	Drug Target	DrugBank	Escherichia coli F2_18C	fig|562.43975.peg.3801	P03023	Escherichia coli (strain K12)	lacI	Transcriptional repressor of the lac operon	Isopropyl beta-D-thiogalactopyranoside;ORTHONITROPHENYL-BETA-D-FUCOPYRANOSIDE	Drug target	99	98	99	1e-197
BLAT	Drug Target	DrugBank	Escherichia coli F2_18C	fig|562.43975.peg.1878	Q05599	Salmonella typhimurium (strain LT2 / SGSC1412 / ATCC 700720)	cobU	Adenosylcobinamide kinase (EC 2.7.1.156) / Adenosylcobinamide-phosphate guanylyltransferase (EC 2.7.7.62)	Guanosine-5'-Monophosphate	Drug target	100	100	83	4e-84
BLAT	Drug Target	DrugBank	Escherichia coli F2_18C	fig|562.43975.peg.4854	P00582	Escherichia coli (strain K12)	polA	DNA polymerase I (EC 2.7.7.7)	Azelaic Acid;THYMIDINE-5'-THIOPHOSPHATE	Drug target	100	100	100	0.0
BLAT	Drug Target	DrugBank	Escherichia coli F2_18C	fig|562.43975.peg.429	P0A7W7	Escherichia coli (strain K12)	rpsH	SSU ribosomal protein S8p (S15Ae)	Tetracycline	Drug target	100	100	100	2e-66
BLAT	Drug Target	DrugBank	Escherichia coli F2_18C	fig|562.43975.peg.4147	P0A9E0	Escherichia coli (strain K12)	araC	Arabinose operon regulatory protein AraC	Alpha-L-Arabinose;Beta-D-Fucose	Drug target	100	94	100	1e-175
BLAT	Drug Target	DrugBank	Escherichia coli F2_18C	fig|562.43975.peg.3404	P00914	Escherichia coli (strain K12)	phrB	Deoxyribodipyrimidine photolyase (EC 4.1.99.3)	Flavin adenine dinucleotide	Drug target	100	100	96	1e-278
BLAT	Drug Target	DrugBank	Escherichia coli F2_18C	fig|562.43975.peg.2673	P08244	Escherichia coli (strain K12)	pyrF	Orotidine 5'-phosphate decarboxylase (EC 4.1.1.23)	6-Hydroxyuridine-5'-Phosphate;1-(5'-Phospho-Beta-D-Ribofuranosyl)Barbituric Acid	Drug target	100	92	97	1e-133
BLAT	Drug Target	DrugBank	Escherichia coli F2_18C	fig|562.43975.peg.1132	P0AFM2	Escherichia coli (strain K12)	proX	Glycine betaine/L-proline transport substrate-binding protein ProX (TC 3.A.1.12.1)	Proline Betaine;Trimethyl Glycine	Drug target	100	100	100	1e-197
BLAT	Drug Target	DrugBank	Escherichia coli F2_18C	fig|562.43975.peg.1880	Q05603	Salmonella typhimurium (strain LT2 / SGSC1412 / ATCC 700720)	cobT	Nicotinate-nucleotide--dimethylbenzimidazole phosphoribosyltransferase (EC 2.4.2.21)	Adenine;P-Cresol;2-Aminophenol;Alpha-Ribazole-5'-Phosphate;2,5-Xylidine;Namn;5,6-Dimethylbenzimidazole;7-Alpha-D-Ribofuranosyl-2-Aminopurine-5'-Phosphate;Mono-[3,4-Dihydroxy-5-(5-Methyl-Benzoimidazol-1-Yl)-Tetrahydor-Furan-2-Ylmethyl] Ester;Phosphoric Acid Mono-[3,4-Dihydroxy-5-(5-Hydroxy-Benzoimidazol-1-Yl)Tetrahydro-Furan-2-Ylmethyl] Ester;Benzimidazole;3,4-Dimethylaniline;Alpha-Ribazole-5'-Pho…	Drug target	98	97	80	1e-158
BLAT	Drug Target	DrugBank	Escherichia coli F2_18C	fig|562.43975.peg.971	P00861	Escherichia coli (strain K12)	lysA	Diaminopimelate decarboxylase (EC 4.1.1.20)	D-Lysine;2-(N-Morpholino)-Ethanesulfonic Acid	Drug target	100	100	99	1e-246
BLAT	Drug Target	DrugBank	Escherichia coli F2_18C	fig|562.43975.peg.1009	P0A9S1	Escherichia coli (strain K12)	fucO	Lactaldehyde reductase (EC 1.1.1.77)	1,2-Propanediol;Adenosine-5-Diphosphoribose	Drug target	100	100	100	1e-222
BLAT	Drug Target	DrugBank	Escherichia coli F2_18C	fig|562.43975.peg.239	P08692	Escherichia coli	arsC	Arsenate reductase (EC 1.20.4.1) glutaredoxin-coupled, glutaredoxin-like family	Thiarsahydroxy-Cysteine;Thiarsa Dihydroxy Cysteine;S-Arsonocysteine;Trihydroxyarsenite(Iii)	Drug target	100	100	92	2e-70
BLAT	Drug Target	DrugBank	Escherichia coli F2_18C	fig|562.43975.peg.3464	P0AD65	Escherichia coli (strain K12)	mrdA	Peptidoglycan D,D-transpeptidase MrdA (EC 3.4.16.4)	Ertapenem;Ceftazidime;Mezlocillin;Amdinocillin;Cefazolin;Cefonicid;Cefoperazone;Cefepime;Ceftibuten;Imipenem;Doripenem	Drug target	100	100	100	0.0
BLAT	Drug Target	DrugBank	Escherichia coli F2_18C	fig|562.43975.peg.2715	P06202	Salmonella typhimurium (strain LT2 / SGSC1412 / ATCC 700720)	oppA	Oligopeptide ABC transporter, substrate-binding protein OppA (TC 3.A.1.5.1)	NAPHTHALEN-2-YL-3-ALANINE	Drug target	100	97	85	1e-289
BLAT	Drug Target	DrugBank	Escherichia coli F2_18C	fig|562.43975.peg.1614	P69924	Escherichia coli (strain K12)	nrdB	Ribonucleotide reductase of class Ia (aerobic), beta subunit (EC 1.17.4.1)	Glycerol	Drug target	100	96	100	1e-221
BLAT	Drug Target	DrugBank	Escherichia coli F2_18C	fig|562.43975.peg.3468	P0AEB2	Escherichia coli (strain K12)	dacA	D-alanyl-D-alanine carboxypeptidase (EC 3.4.16.4)	Cefmetazole;Cefoperazone;Cefoxitin;BOC-GAMMA-D-GLU-L-LYS(CBZ)-D-BOROALA	Drug target	100	100	100	1e-235
BLAT	Drug Target	DrugBank	Escherichia coli F2_18C	fig|562.43975.peg.4972	P17169	Escherichia coli (strain K12)	glmS	Glutamine--fructose-6-phosphate aminotransferase [isomerizing] (EC 2.6.1.16)	alpha-D-glucose 6-phosphate;2-Deoxy-2-Amino Glucitol-6-Phosphate;Glutamine Hydroxamate;Glucosamine 6-Phosphate;Glucose-6-Phosphate;2-(N-Morpholino)-Ethanesulfonic Acid	Drug target	100	100	100	0.0
BLAT	Drug Target	DrugBank	Escherichia coli F2_18C	fig|562.43975.peg.4467	P0AC47	Escherichia coli (strain K12)	frdB	Fumarate reductase iron-sulfur protein (EC 1.3.5.4)	2-[1-(4-CHLORO-PHENYL)-ETHYL]-4,6-DINITRO-PHENOL;2-HEPTYL-4-HYDROXY QUINOLINE N-OXIDE	Drug target	100	100	100	1e-145
BLAT	Drug Target	DrugBank	Escherichia coli F2_18C	fig|562.43975.peg.1774	P55882	Salmonella typhimurium (strain LT2 / SGSC1412 / ATCC 700720)	thiD	Hydroxymethylpyrimidine phosphate kinase ThiD (EC 2.7.4.7)	4-Amino-5-Hydroxymethyl-2-Methylpyrimidine	Drug target	100	100	90	1e-136
BLAT	Drug Target	DrugBank	Escherichia coli F2_18C	fig|562.43975.peg.440	P0A7Z4	Escherichia coli (strain K12)	rpoA	DNA-directed RNA polymerase alpha subunit (EC 2.7.7.6)	Rifabutin	Drug target	100	100	100	1e-185
BLAT	Drug Target	DrugBank	Escherichia coli F2_18C	fig|562.43975.peg.2857	P0AAI5	Escherichia coli (strain K12)	fabF	3-oxoacyl-[acyl-carrier-protein] synthase, KASII (EC 2.3.1.179)	Cerulenin;Lauric Acid;3-({3-[(1S,4aS,6S,7S,9S,9aR)-1,6-dimethyl-2-oxodecahydro-6,9-epoxy-4a,7-methanobenzo[7]annulen-1-yl]propanoyl}amino)-2,4-dihydroxybenzoic acid;PLATENSIMYCIN;Dipotassium phosphate	Drug target	100	100	99	1e-238
BLAT	Drug Target	DrugBank	Escherichia coli F2_18C	fig|562.43975.peg.4603	P07658	Escherichia coli (strain K12)	fdhF	Formate dehydrogenase H (EC 1.2.1.2) @ selenocysteine-containing	Selenocysteine	Drug target	100	100	99	0.0
BLAT	Drug Target	DrugBank	Escherichia coli F2_18C	fig|562.43975.peg.4731	P06709	Escherichia coli (strain K12)	birA	Biotin operon repressor / Biotin--protein ligase (EC 6.3.4.9)(EC 6.3.4.10)(EC 6.3.4.11)(EC 6.3.4.15)	BIOTINOL-5-AMP	Drug target	100	100	98	1e-181
BLAT	Drug Target	DrugBank	Escherichia coli F2_18C	fig|562.43975.peg.422	P0ADY7	Escherichia coli (strain K12)	rplP	LSU ribosomal protein L16p (L10e)	Chloramphenicol	Drug target	100	100	100	1e-72
BLAT	Drug Target	DrugBank	Escherichia coli F2_18C	fig|562.43975.peg.379	P25924	Salmonella typhimurium (strain LT2 / SGSC1412 / ATCC 700720)	cysG	Precorrin-2 oxidase (EC 1.3.1.76) @ Sirohydrochlorin ferrochelatase activity of CysG (EC 4.99.1.4) / Uroporphyrinogen-III methyltransferase (EC 2.1.1.107)	S-Adenosyl-L-Homocysteine;Phosphonoserine	Drug target	100	100	90	1e-242
BLAT	Drug Target	DrugBank	Escherichia coli F2_18C	fig|562.43975.peg.2280	P77150	Escherichia coli (strain K12)	pdxY	Pyridoxal kinase (EC 2.7.1.35)	3-Sulfinoalanine	Drug target	99	100	100	1e-165
BLAT	Drug Target	DrugBank	Escherichia coli F2_18C	fig|562.43975.peg.4925	P27828	Escherichia coli (strain K12)	wecB	UDP-N-acetylglucosamine 2-epimerase (EC 5.1.3.14)	Uridine-Diphosphate-N-Acetylgalactosamine;Uridine-5'-Diphosphate	Drug target	100	100	99	1e-219
BLAT	Drug Target	DrugBank	Escherichia coli F2_18C	fig|562.43975.peg.1863	P06988	Escherichia coli (strain K12)	hisD	Histidinol dehydrogenase (EC 1.1.1.23)	Histidinol;Glycerol;1,4-Dithiothreitol	Drug target	100	100	97	1e-238
BLAT	Drug Target	DrugBank	Escherichia coli F2_18C	fig|562.43975.peg.2279	P0AGJ9	Escherichia coli (strain K12)	tyrS	Tyrosyl-tRNA synthetase (EC 6.1.1.1)	3-Iodo-Tyrosine;Tyrosyladenylate	Drug target	100	100	100	1e-250
BLAT	Drug Target	DrugBank	Escherichia coli F2_18C	fig|562.43975.peg.320	P0A6V7	Shigella flexneri	glpE	Thiosulfate sulfurtransferase GlpE (EC 2.8.1.1)	S-Mercaptocysteine	Drug target	100	100	100	9e-59
BLAT	Drug Target	DrugBank	Escherichia coli F2_18C	fig|562.43975.peg.4121	P17443	Escherichia coli (strain K12)	murG	UDP-N-acetylglucosamine--N-acetylmuramyl-(pentapeptide) pyrophosphoryl-undecaprenol N-acetylglucosamine transferase (EC 2.4.1.227)	Uridine-Diphosphate-N-Acetylgalactosamine	Drug target	100	100	99	1e-204
BLAT	Drug Target	DrugBank	Escherichia coli F2_18C	fig|562.43975.peg.1008	P0AB87	Escherichia coli (strain K12)	fucA	L-fuculose phosphate aldolase (EC 4.1.2.17)	Phosphoglycolohydroxamic Acid;1,3-Dihydroxyacetonephosphate	Drug target	100	100	99	1e-121
BLAT	Drug Target	DrugBank	Escherichia coli F2_18C	fig|562.43975.peg.4627	P0AGE0	Escherichia coli (strain K12)	ssb	Single-stranded DNA-binding protein	5-Methyluridine 5'-Monophosphate	Drug target	100	100	100	1e-102
BLAT	Drug Target	DrugBank	Escherichia coli F2_18C	fig|562.43975.peg.1618	P0AES4	Escherichia coli (strain K12)	gyrA	DNA gyrase subunit A (EC 5.99.1.3)	Ciprofloxacin	Drug target	100	100	99	0.0
BLAT	Drug Target	DrugBank	Escherichia coli F2_18C	fig|562.43975.peg.4468	P0A8Q0	Escherichia coli (strain K12)	frdC	Fumarate reductase subunit C	2-[1-(4-CHLORO-PHENYL)-ETHYL]-4,6-DINITRO-PHENOL;2-HEPTYL-4-HYDROXY QUINOLINE N-OXIDE	Drug target	100	100	100	3e-72
BLAT	Drug Target	DrugBank	Escherichia coli F2_18C	fig|562.43975.peg.4081	P0A793	Shigella flexneri	panD	Aspartate 1-decarboxylase (EC 4.1.1.11)	Malonic acid;S-Oxy Cysteine	Drug target	100	100	100	2e-67
BLAT	Drug Target	DrugBank	Escherichia coli F2_18C	fig|562.43975.peg.3650	P77454	Escherichia coli (strain K12)	glsA1	Glutaminase (EC 3.5.1.2)	Formic Acid	Drug target	100	100	98	1e-176
BLAT	Drug Target	DrugBank	Escherichia coli F2_18C	fig|562.43975.peg.1149	P22256	Escherichia coli (strain K12)	gabT	Gamma-aminobutyrate:alpha-ketoglutarate aminotransferase (EC 2.6.1.19)	Pyridoxamine-5'-Phosphate;4'-Deoxy-4'-Acetylyamino-Pyridoxal-5'-Phosphate	Drug target	100	100	98	1e-244
BLAT	Drug Target	DrugBank	Escherichia coli F2_18C	fig|562.43975.peg.4123	P14900	Escherichia coli (strain K12)	murD	UDP-N-acetylmuramoyl-L-alanine--D-glutamate ligase (EC 6.3.2.9)	Uridine-5'-Diphosphate-N-Acetylmuramoyl-L-Alanine;Uridine-5'-Diphosphate-N-Acetylmuramoyl-L-Alanine-D-Glutamate;Lysine Nz-Carboxylic Acid;N-[(6-BUTOXYNAPHTHALEN-2-YL)SULFONYL]-L-GLUTAMIC ACID;N-[(6-BUTOXYNAPHTHALEN-2-YL)SULFONYL]-D-GLUTAMIC ACID;N-{[6-(PENTYLOXY)NAPHTHALEN-2-YL]SULFONYL}-D-GLUTAMIC ACID;N-({6-[(4-CYANOBENZYL)OXY]NAPHTHALEN-2-YL}SULFONYL)-D-GLUTAMIC ACID;N-({6-[(4-CYANO-2-FLUOROBE…	Drug target	100	100	100	1e-254
BLAT	Drug Target	DrugBank	Escherichia coli F2_18C	fig|562.43975.peg.4651	P02943	Escherichia coli (strain K12)	lamB	Maltoporin (maltose/maltodextrin high-affinity receptor, phage lambda receptor protein)	Beta-D-Glucose;Fructose	Drug target	99	100	99	1e-274
BLAT	Drug Target	DrugBank	Escherichia coli F2_18C	fig|562.43975.peg.1136	Q08698	Salmonella typhimurium (strain LT2 / SGSC1412 / ATCC 700720)	nrdE	Ribonucleotide reductase of class Ib (aerobic), alpha subunit (EC 1.17.4.1)	Thymidine-5'-Triphosphate;2'-Deoxyadenosine 5'-Triphosphate;2'-Deoxycytidine-5'-Triphosphate	Drug target	100	100	89	0.0
BLAT	Drug Target	DrugBank	Escherichia coli F2_18C	fig|562.43975.peg.752	Q46856	Escherichia coli (strain K12)	yqhD	NADPH-dependent broad range aldehyde dehydrogenase YqhD	5,6-Dihydroxy-Nadp	Drug target	100	100	100	1e-226
BLAT	Drug Target	DrugBank	Escherichia coli F2_18C	fig|562.43975.peg.4613	P0ABK9	Escherichia coli (strain K12)	nrfA	Cytochrome c552 precursor (EC 1.7.2.2)	Heme C	Drug target	100	100	99	1e-291
BLAT	Drug Target	DrugBank	Escherichia coli F2_18C	fig|562.43975.peg.3197	P07003	Escherichia coli (strain K12)	poxB	Pyruvate dehydrogenase (quinone) (EC 1.2.5.1)	Nitrofural	Drug target	100	100	99	0.0
BLAT	Drug Target	DrugBank	Escherichia coli F2_18C	fig|562.43975.peg.110	Q0WKM4	Yersinia pestis	cysE	Serine acetyltransferase (EC 2.3.1.30)	1-Methoxy-2-[2-(2-Methoxy-Ethoxy]-Ethane	Drug target	100	100	86	1e-133
BLAT	Drug Target	DrugBank	Escherichia coli F2_18C	fig|562.43975.peg.4527	Q7DB61	Escherichia coli O157:H7		hypothetical protein	1-Monohexanoyl-2-Hydroxy-Sn-Glycero-3-Phosphate	Drug target	93	97	93	2e-58
BLAT	Drug Target	DrugBank	Escherichia coli F2_18C	fig|562.43975.peg.881	P15034	Escherichia coli (strain K12)	pepP	Xaa-Pro aminopeptidase (EC 3.4.11.9)	Apstatin	Drug target	100	100	98	1e-257
BLAT	Drug Target	DrugBank	Escherichia coli F2_18C	fig|562.43975.peg.3729	P0A927	Escherichia coli (strain K12)	tsx	Nucleoside-specific channel-forming protein Tsx precursor	Uridine;Deoxythymidine	Drug target	100	100	100	1e-184
BLAT	Drug Target	DrugBank	Escherichia coli F2_18C	fig|562.43975.peg.3613	P77425	Escherichia coli (strain K12)	allC	Allantoate amidohydrolase (EC 3.5.3.9)	Diureido-Acetate	Drug target	100	100	97	1e-242
BLAT	Drug Target	DrugBank	Escherichia coli F2_18C	fig|562.43975.peg.983	P0A884	Escherichia coli (strain K12)	thyA	Thymidylate synthase (EC 2.1.1.45)	(6s)-5,6,7,8-Tetrahydrofolate;Ly231514 Tetra Glu;2'-Deoxyuridine;5,10-Methylene-6-Hydrofolic Acid;L-methionine (S)-S-oxide;Tosyl-D-Proline;N-Carboxymethionine;LY341770;N,O-Didansyl-L-Tyrosine;2'-5'dideoxyuridine;10-Propargyl-5,8-Dideazafolic Acid;Sp-876;5-Fluoro-2'-Deoxyuridine-5'-Monophosphate;2'-deoxyuridylic acid;N-[Tosyl-D-Prolinyl]Amino-Ethanethiol;1,4-Dithiothreitol;2'-Deoxyguanosine-5'-Mon…	Drug target	100	100	100	1e-160
BLAT	Drug Target	DrugBank	Escherichia coli F2_18C	fig|562.43975.peg.4076	P31057	Escherichia coli (strain K12)	panB	3-methyl-2-oxobutanoate hydroxymethyltransferase (EC 2.1.2.11)	2-Dehydropantoate	Drug target	100	100	97	1e-144
BLAT	Drug Target	DrugBank	Escherichia coli F2_18C	fig|562.43975.peg.3997	P03007	Escherichia coli (strain K12)	dnaQ	DNA polymerase III epsilon subunit (EC 2.7.7.7)	Thymidine-5'-Phosphate	Drug target	100	98	99	1e-136
BLAT	Drug Target	DrugBank	Escherichia coli F2_18C	fig|562.43975.peg.62	P31434	Escherichia coli (strain K12)	yicI	alpha-xylosidase (EC 3.2.1.177)	3[N-Morpholino]Propane Sulfonic Acid;5(R)-5-Fluoro-Beta-D-Xylopyranosyl-Enzyme Intermediate;2-(N-Morpholino)-Ethanesulfonic Acid;4-NITROPHENYL-(6-S-ALPHA-D-XYLOPYRANOSYL)-BETA-D-GLUCOPYRANOSIDE	Drug target	91	99	99	0.0
BLAT	Drug Target	DrugBank	Escherichia coli F2_18C	fig|562.43975.peg.2253	P0AFU8	Escherichia coli (strain K12)	ribC	Riboflavin synthase eubacterial/eukaryotic (EC 2.5.1.9)	Riboflavin	Drug target	100	100	99	1e-119
BLAT	Drug Target	DrugBank	Escherichia coli F2_18C	fig|562.43975.peg.4908	P06983	Escherichia coli (strain K12)	hemC	Porphobilinogen deaminase (EC 2.5.1.61)	Dipyrromethane Cofactor	Drug target	100	97	99	1e-175
BLAT	Drug Target	DrugBank	Escherichia coli F2_18C	fig|562.43975.peg.1408	P0A6V8	Escherichia coli (strain K12)	glk	Glucokinase (EC 2.7.1.2)	Beta-D-Glucose	Drug target	100	100	100	1e-187
BLAT	Drug Target	DrugBank	Escherichia coli F2_18C	fig|562.43975.peg.563	P0AFB1	Escherichia coli (strain K12)	nlpI	Lipoprotein NlpI	Tris	Drug target	100	100	100	1e-169
BLAT	Drug Target	DrugBank	Escherichia coli F2_18C	fig|562.43975.peg.2016	P02924	Escherichia coli (strain K12)	araF	L-arabinose ABC transporter, substrate-binding protein AraF	Alpha-L-Arabinose;Beta-L-Arabinose;Alpha-D-Fucose;Beta-D-Fucose	Drug target	39	90	100	2e-69
BLAT	Drug Target	DrugBank	Escherichia coli F2_18C	fig|562.43975.peg.650	P42593	Escherichia coli (strain K12)	fadH	2,4-dienoyl-CoA reductase [NADPH] (EC 1.3.1.34)	Flavin adenine dinucleotide;Riboflavin Monophosphate;2'-Monophosphoadenosine 5'-Diphosphoribose;5-Mercaptoethanol-2-Decenoyl-Coenzyme A	Drug target	100	100	98	0.0
BLAT	Drug Target	DrugBank	Escherichia coli F2_18C	fig|562.43975.peg.1531	P08192	Escherichia coli (strain K12)	folC	Dihydrofolate synthase (EC 6.3.2.12) @ Folylpolyglutamate synthase (EC 6.3.2.17)	Sulfamethoxazole;(5r)-5-Amino-6-Hydroxyhexylcarbamic Acid;Phosphorylated Dihydropteroate	Drug target	100	100	99	1e-242
BLAT	Drug Target	DrugBank	Escherichia coli F2_18C	fig|562.43975.peg.421	P0A7V3	Escherichia coli (strain K12)	rpsC	SSU ribosomal protein S3p (S3e)	Tetracycline	Drug target	100	100	100	1e-130
BLAT	Drug Target	DrugBank	Escherichia coli F2_18C	fig|562.43975.peg.1224	P24232	Escherichia coli (strain K12)	hmp	Flavohemoglobin / Nitric oxide dioxygenase (EC 1.14.12.17)	Flavin adenine dinucleotide	Drug target	100	100	99	1e-234
BLAT	Drug Target	DrugBank	Escherichia coli F2_18C	fig|562.43975.peg.4043	P56220	Unknown prokaryotic organism	dapD	2,3,4,5-tetrahydropyridine-2,6-dicarboxylate N-succinyltransferase (EC 2.3.1.117)	Pimelic Acid;Coenzyme A;2-Aminopimelic Acid;Succinyl-Coenzyme A;Succinamide-Coa	Drug target	100	100	95	1e-150
BLAT	Drug Target	DrugBank	Escherichia coli F2_18C	fig|562.43975.peg.4760	P0AEZ1	Escherichia coli (strain K12)	metF	5,10-methylenetetrahydrofolate reductase (EC 1.5.1.20)	Flavin adenine dinucleotide	Drug target	100	100	100	1e-170
BLAT	Drug Target	DrugBank	Escherichia coli F2_18C	fig|562.43975.peg.2976	P09546	Escherichia coli (strain K12)	putA	Transcriptional repressor of PutA and PutP / Proline dehydrogenase (EC 1.5.5.2) / Delta-1-pyrroline-5-carboxylate dehydrogenase (EC 1.2.1.88)	Tetrahydrofuran-2-Carboxylic Acid;Flavin adenine dinucleotide;Lactic Acid	Drug target	100	100	99	0.0
BLAT	Drug Target	DrugBank	Escherichia coli F2_18C	fig|562.43975.peg.3481	P77390	Escherichia coli (strain K12)	citC	[Citrate [pro-3S]-lyase] ligase (EC 6.2.1.22)	Nitrofural	Drug target	100	100	99	1e-203
BLAT	Drug Target	DrugBank	Escherichia coli F2_18C	fig|562.43975.peg.4157	P19624	Escherichia coli (strain K12)	pdxA	4-hydroxythreonine-4-phosphate dehydrogenase (EC 1.1.1.262)	4-Hydroxy-L-Threonine-5-Monophosphate	Drug target	100	100	98	1e-186
BLAT	Drug Target	DrugBank	Escherichia coli F2_18C	fig|562.43975.peg.4682	P13009	Escherichia coli (strain K12)	metH	5-methyltetrahydrofolate--homocysteine methyltransferase (EC 2.1.1.13)	Methylcobalamin	Drug target	100	100	99	0.0
BLAT	Drug Target	DrugBank	Escherichia coli F2_18C	fig|562.43975.peg.1180	P0A9J8	Escherichia coli (strain K12)	pheA	Chorismate mutase I (EC 5.4.99.5) / Prephenate dehydratase (EC 4.2.1.51)	8-HYDROXY-2-OXA-BICYCLO[3.3.1]NON-6-ENE-3,5-DICARBOXYLIC ACID	Drug target	100	100	100	1e-220
BLAT	Drug Target	DrugBank	Escherichia coli F2_18C	fig|562.43975.peg.1280	P04079	Escherichia coli (strain K12)	guaA	GMP synthase [glutamine-hydrolyzing], amidotransferase subunit (EC 6.3.5.2) / GMP synthase [glutamine-hydrolyzing], ATP pyrophosphatase subunit (EC 6.3.5.2)	Citric Acid	Drug target	100	100	99	1e-312
BLAT	Drug Target	DrugBank	Escherichia coli F2_18C	fig|562.43975.peg.3814	P77541	Escherichia coli (strain K12)	prpB	Methylisocitrate lyase (EC 4.1.3.30)	Isocitric Acid	Drug target	100	100	98	1e-163
BLAT	Drug Target	DrugBank	Escherichia coli F2_18C	fig|562.43975.peg.4763	P00935	Escherichia coli (strain K12)	metB	Cystathionine gamma-synthase (EC 2.5.1.48)	N'-Pyridoxyl-Lysine-5'-Monophosphate	Drug target	100	100	99	1e-221
BLAT	Drug Target	DrugBank	Escherichia coli F2_18C	fig|562.43975.peg.3389	P0AC44	Escherichia coli (strain K12)	sdhD	Succinate dehydrogenase hydrophobic membrane anchor protein	Atpenin A5;2-[1-METHYLHEXYL]-4,6-DINITROPHENOL;UBIQUINONE-2	Drug target	100	100	100	4e-59
BLAT	Drug Target	DrugBank	Escherichia coli F2_18C	fig|562.43975.peg.351	P0A6Y5	Escherichia coli (strain K12)	hslO	33 kDa chaperonin HslO	2-(N-Morpholino)-Ethanesulfonic Acid	Drug target	100	100	100	1e-170
BLAT	Drug Target	DrugBank	Escherichia coli F2_18C	fig|562.43975.peg.2696	P0A2K1	Salmonella typhimurium (strain LT2 / SGSC1412 / ATCC 700720)	trpB	Tryptophan synthase beta chain (EC 4.2.1.20)	Indole-3-Propanol Phosphate;Indole-3-Glycerol Phosphate;2-[(2-NAPHTHYLSULFONYL)AMINO]ETHYL DIHYDROGEN PHOSPHATE;2-{[4-(TRIFLUOROMETHOXY)BENZOYL]AMINO}ETHYL DIHYDROGEN PHOSPHATE;2-({[4-(TRIFLUOROMETHOXY)PHENYL]SULFONYL}AMINO)ETHYL DIHYDROGEN PHOSPHATE;5-FLUOROINDOLE PROPANOL PHOSPHATE;4-(2-HYDROXYPHENYLTHIO)-1-BUTENYLPHOSPHONIC ACID;4-(2-HYDROXY-4-FLUOROPHENYLTHIO)-BUTYLPHOSPHONIC ACID;4-(2-HYDROX…	Drug target	100	100	96	1e-226
BLAT	Drug Target	DrugBank	Escherichia coli F2_18C	fig|562.43975.peg.3963	P0A9M5	Escherichia coli (strain K12)	gpt	Xanthine-guanine phosphoribosyltransferase (EC 2.4.2.22)	Guanosine-5'-Monophosphate;Xanthine;Guanine;Carboxylic PRPP	Drug target	100	100	100	6e-85
BLAT	Drug Target	DrugBank	Escherichia coli F2_18C	fig|562.43975.peg.2628	P76045	Escherichia coli (strain K12)	ompG	Outer membrane protein G precursor	Lauryl Dimethylamine-N-Oxide;(Hydroxyethyloxy)Tri(Ethyloxy)Octane	Drug target	100	100	98	1e-186
BLAT	Drug Target	DrugBank	Escherichia coli F2_18C	fig|562.43975.peg.3430	P0A759	Escherichia coli (strain K12)	nagB	Glucosamine-6-phosphate deaminase (EC 3.5.99.6)	2-Deoxy-2-Amino Glucitol-6-Phosphate;16g	Drug target	100	100	100	1e-155
BLAT	Drug Target	DrugBank	Escherichia coli F2_18C	fig|562.43975.peg.4112	P08337	Escherichia coli (strain K12)	mutT	Mutator MutT protein (7,8-dihydro-8-oxoguanine-triphosphatase) (EC 3.6.1.-)	8-Oxo-2'-Deoxy-Guanosine-5'-Monophosphate	Drug target	100	100	98	2e-71
BLAT	Drug Target	DrugBank	Escherichia coli F2_18C	fig|562.43975.peg.2172	P76216	Escherichia coli (strain K12)	astB	Succinylarginine dihydrolase (EC 3.5.3.23)	N~2~-Succinylarginine;N~2~-Succinylornithine	Drug target	100	100	99	1e-260
BLAT	Drug Target	DrugBank	Escherichia coli F2_18C	fig|562.43975.peg.3193	O68874	Shigella flexneri	aqpZ	Aquaporin Z	B-2-Octylglucoside	Drug target	100	100	100	1e-130
BLAT	Drug Target	DrugBank	Escherichia coli F2_18C	fig|562.43975.peg.1201	P10902	Escherichia coli (strain K12)	nadB	L-aspartate oxidase (EC 1.4.3.16)	Flavin adenine dinucleotide	Drug target	100	100	99	0.0
BLAT	Drug Target	DrugBank	Escherichia coli F2_18C	fig|562.43975.peg.2989	P19926	Escherichia coli (strain K12)	agp	Glucose-1-phosphatase (EC 3.1.3.10)	Alpha-D-Glucose-1-Phosphate	Drug target	100	100	98	1e-241
BLAT	Drug Target	DrugBank	Escherichia coli F2_18C	fig|562.43975.peg.4041	P0AE18	Escherichia coli (strain K12)	map	Methionine aminopeptidase (EC 3.4.11.18)	Norleucine Phosphonate;Methionine Phosphonate;5-(2-Chlorophenyl)Furan-2-Carboxylic Acid;Trifluoromethionine;Methionine Phosphinate;5-[2-(TRIFLUOROMETHOXY)PHENYL]-2-FUROIC ACID;5-(2-CHLORO-4-NITROPHENYL)-2-FUROIC ACID;5-(2-CHLOROBENZYL)-2-FUROIC ACID;5-(2-METHOXYPHENYL)-2-FUROIC ACID;5-(2-NITROPHENYL)-2-FUROIC ACID;N1-CYCLOPENTYL-N2-(THIAZOL-2-YL)OXALAMIDE;5-(2,5-DICHLOROPHENYL)-2-FUROIC ACID;5-[2…	Drug target	100	100	100	1e-153
BLAT	Drug Target	DrugBank	Escherichia coli F2_18C	fig|562.43975.peg.4846	P41789	Salmonella typhimurium (strain LT2 / SGSC1412 / ATCC 700720)	glnG	Nitrogen regulation protein NR(I), GlnG (=NtrC)	Phosphoaspartate	Drug target	82	82	97	1e-219
BLAT	Drug Target	DrugBank	Escherichia coli F2_18C	fig|562.43975.peg.731	P20083	Escherichia coli (strain K12)	parE	DNA topoisomerase IV subunit B (EC 5.99.1.3)	Phosphoaminophosphonic Acid-Adenylate Ester	Drug target	100	100	100	0.0
BLAT	Drug Target	DrugBank	Escherichia coli F2_18C	fig|562.43975.peg.1726	P0AEE5	Escherichia coli (strain K12)	mglB	Galactose/methyl galactoside ABC transporter, substrate-binding protein MglB (EC 3.6.3.17)	Beta-D-Glucose	Drug target	100	100	100	1e-189
BLAT	Drug Target	DrugBank	Escherichia coli F2_18C	fig|562.43975.peg.4778	P0AER0	Escherichia coli (strain K12)	glpF	Glycerol uptake facilitator protein	Glycerol	Drug target	100	100	100	1e-163
BLAT	Drug Target	DrugBank	Escherichia coli F2_18C	fig|562.43975.peg.408	P02359	Escherichia coli (strain K12)	rpsG	SSU ribosomal protein S7p (S5e)	Tetracycline	Drug target	87	100	100	2e-82
BLAT	Drug Target	DrugBank	Escherichia coli F2_18C	fig|562.43975.peg.448	P23882	Escherichia coli (strain K12)	fmt	Methionyl-tRNA formyltransferase (EC 2.1.2.9)	N-Formylmethionine	Drug target	99	99	99	1e-179
BLAT	Drug Target	DrugBank	Escherichia coli F2_18C	fig|562.43975.peg.1534	P0AG16	Escherichia coli (strain K12)	purF	Amidophosphoribosyltransferase (EC 2.4.2.14)	Guanosine-5'-Monophosphate;Carboxylic PRPP;5-Oxo-L-Norleucine	Drug target	100	100	99	1e-295
BLAT	Drug Target	DrugBank	Escherichia coli F2_18C	fig|562.43975.peg.3387	P07014	Escherichia coli (strain K12)	sdhB	Succinate dehydrogenase iron-sulfur protein (EC 1.3.5.1)	Atpenin A5;2-[1-METHYLHEXYL]-4,6-DINITROPHENOL;UBIQUINONE-2	Drug target	100	100	99	1e-140
BLAT	Drug Target	DrugBank	Escherichia coli F2_18C	fig|562.43975.peg.2029	P02941	Salmonella typhimurium (strain LT2 / SGSC1412 / ATCC 700720)	tar	Methyl-accepting chemotaxis protein II (aspartate chemoreceptor protein)	1,10-Phenanthroline	Drug target	94	94	81	1e-235
BLAT	Drug Target	DrugBank	Escherichia coli F2_18C	fig|562.43975.peg.3353	P0AB91	Escherichia coli (strain K12)	aroG	2-keto-3-deoxy-D-arabino-heptulosonate-7-phosphate synthase I alpha (EC 2.5.1.54)	Phosphoenolpyruvate;2-Phosphoglycolic Acid	Drug target	100	100	100	1e-204
BLAT	Drug Target	DrugBank	Escherichia coli F2_18C	fig|562.43975.peg.4889	P15043	Escherichia coli (strain K12)	recQ	ATP-dependent DNA helicase RecQ	Phosphothiophosphoric Acid-Adenylate Ester	Drug target	99	99	100	0.0
BLAT	Drug Target	DrugBank	Escherichia coli F2_18C	fig|562.43975.peg.4939	P0AB80	Escherichia coli (strain K12)	ilvE	Branched-chain amino acid aminotransferase (EC 2.6.1.42)	Pyridoxyl-Glutamic Acid-5'-Monophosphate;Glutaric Acid;4-Methyl Valeric Acid;2-Methylleucine	Drug target	100	100	100	1e-181
BLAT	Drug Target	DrugBank	Escherichia coli F2_18C	fig|562.43975.peg.3140	P00509	Escherichia coli (strain K12)	aspC	Aspartate aminotransferase (EC 2.6.1.1)	N-Methyl-Pyridoxal-5'-Phosphate;3-phenylpropionic acid;Indolylpropionic Acid;Vitamin B6 Complexed with 2-Amino-Hexanoic Acid;Glutaric Acid;Pyridoxal-5'-Phosphate-N-Oxide;Vitamin B6 Complexed with 2-Amino-Pentanoic Acid;Isovaleric Acid;N'-Pyridoxyl-Lysine-5'-Monophosphate;Maleic Acid;Pyridoxyl-Alanine-5-Phosphate;N-PYRIDOXYL-D-GLUTAMIC ACID-5'-MONOPHOSPHATE;N-PYRIDOXYL-2-METHYL-L-GLUTAMIC ACID-5'-…	Drug target	100	100	100	1e-231
BLAT	Drug Target	DrugBank	Escherichia coli F2_18C	fig|562.43975.peg.1073	P69772	Escherichia coli O157:H7	ecdB	Hydroxyaromatic non-oxidative decarboxylase protein B (EC 4.1.1.-)	Riboflavin Monophosphate	Drug target	100	100	98	1e-108
BLAT	Drug Target	DrugBank	Escherichia coli F2_18C	fig|562.43975.peg.2471	P0AAJ3	Escherichia coli (strain K12)	fdnH	Formate dehydrogenase N beta subunit (EC 1.2.1.2)	2-HEPTYL-4-HYDROXY QUINOLINE N-OXIDE	Drug target	100	100	100	1e-180
BLAT	Drug Target	DrugBank	Escherichia coli F2_18C	fig|562.43975.peg.4298	P39377	Escherichia coli (strain K12)	iadA	Isoaspartyl aminopeptidase (EC 3.4.19.5) @ Asp-X dipeptidase	(5r)-5-Amino-6-Hydroxyhexylcarbamic Acid;Lysine Nz-Carboxylic Acid	Drug target	100	100	99	1e-222
BLAT	Drug Target	DrugBank	Escherichia coli F2_18C	fig|562.43975.peg.1207	P00803	Escherichia coli (strain K12)	lepB	Signal peptidase I (EC 3.4.21.89)	N-Methyl-N-(10-Methylundecanoyl)-D-Seryl-L-Alanyl-N~1~-[(7s,10s,13s)-13-Carboxy-3,18-Dihydroxy-10-Methyl-8,11-Dioxo-9,12-Diazatricyclo[13.3.1.1~2,6~]Icosa-1(19),2(20),3,5,15,17-Hexaen-7-Yl]-N~1~-Methylglycinamide;1-{2-[2-(2-Methoxyethoxy)Ethoxy]Ethoxy}-4-(1,1,3,3-Tetramethylbutyl)Benzene;(5S,6S)-6-[(R)ACETOXYETH-2-YL]-PENEM-3-CARBOXYLATEPROPANE	Drug target	100	100	99	1e-190
BLAT	Drug Target	DrugBank	Escherichia coli F2_18C	fig|562.43975.peg.1909	P0AE12	Escherichia coli (strain K12)	amn	AMP nucleosidase (EC 3.2.2.4)	Formycin-5'-Monophosphate	Drug target	100	100	99	1e-290
BLAT	Drug Target	DrugBank	Escherichia coli F2_18C	fig|562.43975.peg.80	P06968	Escherichia coli (strain K12)	dut	Deoxyuridine 5'-triphosphate nucleotidohydrolase (EC 3.6.1.23)	2'-Deoxyuridine 5'-Alpha,Beta-Imido-Triphosphate;Deoxyuridine-5'-Triphosphate;Deoxyuridine-5'-Diphosphate;2'-deoxyuridylic acid	Drug target	100	99	99	2e-82
BLAT	Drug Target	DrugBank	Escherichia coli F2_18C	fig|562.43975.peg.3181	P0A9P4	Escherichia coli (strain K12)	trxB	Thioredoxin reductase (EC 1.8.1.9)	Flavin adenine dinucleotide	Drug target	100	100	100	1e-186
BLAT	Drug Target	DrugBank	Escherichia coli F2_18C	fig|562.43975.peg.3655	P07024	Escherichia coli (strain K12)	ushA	UDP-sugar hydrolase (EC 3.6.1.45); 5'-nucleotidase (EC 3.1.3.5)	Phosphomethylphosphonic Acid Adenosyl Ester	Drug target	100	100	99	0.0
BLAT	Drug Target	DrugBank	Escherichia coli F2_18C	fig|562.43975.peg.416	P60723	Escherichia coli (strain K12)	rplD	LSU ribosomal protein L4p (L1e)	Troleandomycin	Drug target	100	100	100	1e-107
BLAT	Drug Target	DrugBank	Escherichia coli F2_18C	fig|562.43975.peg.2198	P0A8M5	Shigella flexneri	thrS	Threonyl-tRNA synthetase (EC 6.1.1.3)	5'-O-(N-(L-Threonyl)-Sulfamoyl)Adenosine;5'-O-(N-(L-Seryl)-Sulfamoyl)Adenosine;N'-L-Seryl-3'-Amino-(3'-Deoxy)-Adenosine	Drug target	100	100	100	0.0
BLAT	Drug Target	DrugBank	Escherichia coli F2_18C	fig|562.43975.peg.3493	P35340	Escherichia coli (strain K12)	ahpF	Alkyl hydroperoxide reductase protein F	Flavin adenine dinucleotide	Drug target	100	98	100	1e-302
BLAT	Drug Target	DrugBank	Escherichia coli F2_18C	fig|562.43975.peg.2269	P76187	Escherichia coli (strain K12)	ydhF	Oxidoreductase YdhF	2'-Monophosphoadenosine 5'-Diphosphoribose	Drug target	100	100	100	1e-173
BLAT	Drug Target	DrugBank	Escherichia coli F2_18C	fig|562.43975.peg.321	P09391	Escherichia coli (strain K12)	glpG	Rhomboid protease GlpG (EC 3.4.21.105)	Lauryl Dimethylamine-N-Oxide	Drug target	100	100	99	1e-162
BLAT	Drug Target	DrugBank	Escherichia coli F2_18C	fig|562.43975.peg.2532	P25553	Escherichia coli (strain K12)	aldA	Aldehyde dehydrogenase A (EC 1.2.1.22) @ Glycolaldehyde dehydrogenase (EC 1.2.1.21)	Deoxycholic Acid	Drug target	100	100	99	1e-277
BLAT	Drug Target	DrugBank	Escherichia coli F2_18C	fig|562.43975.peg.726	P02930	Escherichia coli (strain K12)	tolC	Outer membrane channel TolC (OpmH)	Cobalt Hexammine Ion	Drug target	100	100	99	1e-278
BLAT	Drug Target	DrugBank	Escherichia coli F2_18C	fig|562.43975.peg.4095	P36683	Escherichia coli (strain K12)	acnB	Aconitate hydratase 2 (EC 4.2.1.3) @ 2-methylisocitrate dehydratase (EC 4.2.1.99)	Aconitate Ion	Drug target	100	100	100	0.0
BLAT	Drug Target	DrugBank	Escherichia coli F2_18C	fig|562.43975.peg.497	P61889	Escherichia coli (strain K12)	mdh	Malate dehydrogenase (EC 1.1.1.37)	Nitrofural;Cupric Chloride	Drug target	100	100	100	1e-172
BLAT	Drug Target	DrugBank	Escherichia coli F2_18C	fig|562.43975.peg.4723	P0A7J6	Shigella flexneri	rplJ	LSU ribosomal protein L10p (P0)	Roxithromycin;Clindamycin;Clarithromycin;Quinupristin;Lincomycin	Drug target	100	100	100	8e-85
BLAT	Drug Target	DrugBank	Escherichia coli F2_18C	fig|562.43975.peg.1195	Q8X444	Escherichia coli O157:H7	ung	Uracil-DNA glycosylase, family 1 (EC 3.2.2.27)	Uracil	Drug target	100	100	100	1e-136
BLAT	Drug Target	DrugBank	Escherichia coli F2_18C	fig|562.43975.peg.3804	P07464	Escherichia coli (strain K12)	lacA	Galactoside O-acetyltransferase (EC 2.3.1.18)	Isopropyl beta-D-thiogalactopyranoside;Coenzyme A;4-nitrophenyl-beta-D-galactoside	Drug target	100	98	98	1e-115
BLAT	Drug Target	DrugBank	Escherichia coli F2_18C	fig|562.43975.peg.3134	P04825	Escherichia coli (strain K12)	pepN	Membrane alanine aminopeptidase N (EC 3.4.11.2)	N-{(2S)-3-[(1R)-1-aminoethyl](hydroxy)phosphoryl-2-benzylpropanoyl}-L-phenylalanine	Drug target	100	100	99	0.0
BLAT	Drug Target	DrugBank	Escherichia coli F2_18C	fig|562.43975.peg.4036	P0A805	Escherichia coli (strain K12)	frr	Ribosome recycling factor	Decyloxy-Methanol	Drug target	100	100	100	1e-97
BLAT	Drug Target	DrugBank	Escherichia coli F2_18C	fig|562.43975.peg.4483	P0AC38	Escherichia coli (strain K12)	aspA	Aspartate ammonia-lyase (EC 4.3.1.1)	Beta-D-Glucose	Drug target	100	100	100	1e-278
BLAT	Drug Target	DrugBank	Escherichia coli F2_18C	fig|562.43975.peg.2472	P24183	Escherichia coli (strain K12)	fdnG	Formate dehydrogenase N alpha subunit (EC 1.2.1.2) @ selenocysteine-containing	2-HEPTYL-4-HYDROXY QUINOLINE N-OXIDE	Drug target	100	100	99	0.0
BLAT	Drug Target	DrugBank	Escherichia coli F2_18C	fig|562.43975.peg.4447	P0A7D4	Escherichia coli (strain K12)	purA	Adenylosuccinate synthetase (EC 6.3.4.4)	Hadacidin;Hydantocidin-5'-Phosphate;(C8-R)-Hydantocidin 5'-Phosphate;2-Deamino-6-Deoxy-6thiophosphite-5'-Phosphate Guanosine;Guanosine 5'-Diphosphate 2':3'-Cyclic Monophosphate;(Carboxyhydroxyamino)Ethanoic Acid;2-Deazo-6-Thiophosphate Guanosine-5'-Monophosphate;Guanosine-5'-Diphosphate;(C8-S)-Hydantocidin 5'-Phosphate;Inosinic Acid	Drug target	100	100	100	1e-253
BLAT	Drug Target	DrugBank	Escherichia coli F2_18C	fig|562.43975.peg.4060	P02919	Escherichia coli (strain K12)	mrcB	Multimodular transpeptidase-transglycosylase (EC 2.4.1.129) (EC 3.4.-.-)	Cefmetazole;Ertapenem;Cefpiramide;Ceftazidime;Cefazolin;Cefonicid;Cefoperazone;Cefoxitin;Ceftizoxime;Cefacetrile;Ceftibuten;Imipenem;Latamoxef;Doripenem	Drug target	100	100	99	0.0
BLAT	Drug Target	DrugBank	Escherichia coli F2_18C	fig|562.43975.peg.3803	P02920	Escherichia coli (strain K12)	lacY	Lactose permease	Thiodigalactoside	Drug target	100	100	99	1e-243
BLAT	Drug Target	DrugBank	Escherichia coli F2_18C	fig|562.43975.peg.2781	P0A8V6	Escherichia coli (strain K12)	fadR	Transcriptional regulator for fatty acid degradation FadR, GntR family	MYRISTIC ACID	Drug target	100	100	100	1e-137
BLAT	Drug Target	DrugBank	Escherichia coli F2_18C	fig|562.43975.peg.1809	P28248	Escherichia coli (strain K12)	dcd	Deoxycytidine triphosphate deaminase (EC 3.5.4.13)	Deoxyuridine-5'-Triphosphate;2'-Deoxycytidine-5'-Triphosphate	Drug target	100	100	98	1e-107
BLAT	Drug Target	DrugBank	Escherichia coli F2_18C	fig|562.43975.peg.3110	P0A6Q3	Escherichia coli (strain K12)	fabA	3-hydroxyacyl-[acyl-carrier-protein] dehydratase, FabA form (EC 4.2.1.59) @ Trans-2-decenoyl-[acyl-carrier-protein] isomerase (EC 5.3.3.14)	2-Decenoyl N-Acetyl Cysteamine	Drug target	100	82	100	3e-98
BLAT	Drug Target	DrugBank	Escherichia coli F2_18C	fig|562.43975.peg.306	P46859	Escherichia coli (strain K12)	gntK	Gluconokinase (EC 2.7.1.12)	6-Phosphogluconic Acid;Adenosine-5'-[Beta, Gamma-Methylene]Triphosphate	Drug target	100	100	100	5e-97
BLAT	Drug Target	DrugBank	Escherichia coli F2_18C	fig|562.43975.peg.2859	P0AEK2	Escherichia coli (strain K12)	fabG	3-oxoacyl-[acyl-carrier protein] reductase (EC 1.1.1.100), FadG	2'-Monophosphoadenosine 5'-Diphosphoribose	Drug target	100	100	100	1e-132
BLAT	Drug Target	DrugBank	Escherichia coli F2_18C	fig|562.43975.peg.3809	P25524	Escherichia coli (strain K12)	codA	Cytosine deaminase (EC 3.5.4.1)	4-Hydroxy-3,4-Dihydro-1h-Pyrimidin-2-One;5-Fluoro-4-(S)-Hydroxy-3,4-Dihydropyrimidine	Drug target	100	100	98	1e-251
BLAT	Drug Target	DrugBank	Escherichia coli F2_18C	fig|562.43975.peg.4034	P60472	Escherichia coli (strain K12)	ispU	Undecaprenyl diphosphate synthase (EC 2.5.1.31)	FARNESYL THIOPYROPHOSPHATE;ISOPENTENYL PYROPHOSPHATE;(1-HYDROXY-1-PHOSPHONO-2-[1,1';3',1'']TERPHENYL-3-YL-ETHYL)-PHOSPHONIC ACID;(1-HYDROXY-1-PHOSPHONO-2-[1,1';4',1'']TERPHENYL-3-YL-ETHYL)-PHOSPHONIC ACID;[2-(3-DIBENZOFURAN-4-YL-PHENYL)-1-HYDROXY-1-PHOSPHONO-ETHYL]-PHOSPHONIC ACID;[1-HYDROXY-2-(1,1':3',1''-TERPHENYL-3-YLOXY)ETHANE-1,1-DIYL]BIS(PHOSPHONIC ACID);FARNESYL DIPHOSPHATE	Drug target	99	100	100	1e-145
BLAT	Drug Target	DrugBank	Escherichia coli F2_18C	fig|562.43975.peg.4485	P69488	Escherichia coli (strain K12)	cutA	Periplasmic divalent cation tolerance protein CutA	Mercuribenzoic Acid	Drug target	100	100	100	7e-59
BLAT	Drug Target	DrugBank	Escherichia coli F2_18C	fig|562.43975.peg.3301	P12998	Escherichia coli (strain K12)	bioF	8-amino-7-oxononanoate synthase (EC 2.3.1.47)	N-Pyridoxyl-7-Keto-8-Aminopelargonic Acid-5'-Monophosphate	Drug target	100	100	97	1e-217
BLAT	Drug Target	DrugBank	Escherichia coli F2_18C	fig|562.43975.peg.2017	P02924	Escherichia coli (strain K12)	araF	L-arabinose ABC transporter, substrate-binding protein AraF	Alpha-L-Arabinose;Beta-L-Arabinose;Alpha-D-Fucose;Beta-D-Fucose	Drug target	55	100	98	3e-99
BLAT	Drug Target	DrugBank	Escherichia coli F2_18C	fig|562.43975.peg.2701	P0A915	Escherichia coli (strain K12)	ompW	Outer membrane protein W precursor	Lauryl Dimethylamine-N-Oxide;(Hydroxyethyloxy)Tri(Ethyloxy)Octane	Drug target	100	100	100	1e-123
BLAT	Drug Target	DrugBank	Escherichia coli F2_18C	fig|562.43975.peg.3699	P0A6G7	Escherichia coli (strain K12)	clpP	ATP-dependent Clp protease proteolytic subunit ClpP (EC 3.4.21.92)	N~2~-[(BENZYLOXY)CARBONYL]-N-[(1S,2S)-2-HYDROXY-1-(4-HYDROXYBENZYL)PROPYL]-L-LEUCINAMIDE	Drug target	100	100	100	1e-115
BLAT	Drug Target	DrugBank	Escherichia coli F2_18C	fig|562.43975.peg.1261	P76577	Escherichia coli (strain K12)	pbpC	Penicillin-insensitive transglycosylase (EC 2.4.2.-) & transpeptidase PBP-1C	Cefazolin	Drug target	99	99	98	0.0
BLAT	Drug Target	DrugBank	Escherichia coli F2_18C	fig|562.43975.peg.2266	P71278	Enterobacter cloacae	onr	N-ethylmaleimide reductase	Trinitrotoluene;Cyclohexanone;Isopentyl Pyrophosphate;Riboflavin Monophosphate;2,4,6-Trinitrophenol;2,4-Dinitrophenol;ANDROSTA-1,4-DIENE-3,17-DIONE	Drug target	100	100	87	1e-187
BLAT	Drug Target	DrugBank	Escherichia coli F2_18C	fig|562.43975.peg.4374	P0A789	Shigella flexneri	pyrB	Aspartate carbamoyltransferase (EC 2.1.3.2)	Sparfosic acid	Drug target	100	100	99	1e-176
BLAT	Drug Target	DrugBank	Escherichia coli F2_18C	fig|562.43975.peg.4206	P0A872	Shigella flexneri	talB	Transaldolase (EC 2.2.1.2)	Nz-(Dicarboxymethyl)Lysine	Drug target	100	100	100	1e-178
BLAT	Drug Target	DrugBank	Escherichia coli F2_18C	fig|562.43975.peg.4104	P30012	Salmonella typhimurium (strain LT2 / SGSC1412 / ATCC 700720)	nadC	Quinolinate phosphoribosyltransferase [decarboxylating] (EC 2.4.2.19)	Quinolinic Acid	Drug target	99	99	86	1e-145
BLAT	Drug Target	DrugBank	Escherichia coli F2_18C	fig|562.43975.peg.860	P0AB71	Escherichia coli (strain K12)	fbaA	Fructose-bisphosphate aldolase class II (EC 4.1.2.13)	Phosphoglycolohydroxamic Acid	Drug target	100	100	99	1e-210
BLAT	Drug Target	DrugBank	Escherichia coli F2_18C	fig|562.43975.peg.2705	P02929	Escherichia coli (strain K12)	tonB	TonB-ExbBD energy transducing system, TonB subunit	3-Hydroxy-Myristic Acid;Lauric Acid;Lauryl Dimethylamine-N-Oxide;MYRISTIC ACID	Drug target	100	100	98	1e-134
BLAT	Drug Target	DrugBank	Escherichia coli F2_18C	fig|562.43975.peg.902	Q46822	Escherichia coli (strain K12)	idi	Isopentenyl-diphosphate Delta-isomerase (EC 5.3.3.2)	4-Hydroxy-3-Methyl Butyl Diphosphate;(S)-4-Bromo-3-Hydroxy-3-Methylbutyl Diphosphate;2-Dimethylamino-Ethyl-Diphosphate;Diphosphate;4-Bromo-3-Hydroxy-3-Methyl Butyl Diphosphate	Drug target	100	100	98	1e-103
BLAT	Drug Target	DrugBank	Escherichia coli F2_18C	fig|562.43975.peg.838	P0A820	Shigella flexneri	metK	S-adenosylmethionine synthetase (EC 2.5.1.6)	(Diphosphono)Aminophosphonic Acid;Phosphoaminophosphonic Acid-Adenylate Ester;8-Bromoadenosine-5'-Diphosphate	Drug target	100	100	99	1e-224
BLAT	Drug Target	DrugBank	Escherichia coli F2_18C	fig|562.43975.peg.1723	P0A6T8	Shigella flexneri	folE	GTP cyclohydrolase I (EC 3.5.4.16) type 1	Guanosine-5'-Triphosphate	Drug target	100	100	100	1e-123
BLAT	Drug Target	DrugBank	Escherichia coli F2_18C	fig|562.43975.peg.3763	P00634	Escherichia coli (strain K12)	phoA	Alkaline phosphatase (EC 3.1.3.1)	Phosphonoacetic Acid;Mercaptomethyl Phosphonate;Serine Vanadate;Phosphonoserine	Drug target	99	96	99	1e-273
BLAT	Drug Target	DrugBank	Escherichia coli F2_18C	fig|562.43975.peg.1721	P17315	Escherichia coli (strain K12)	cirA	Colicin I receptor	N-Octyl-2-Hydroxyethyl Sulfoxide;Lauryl Dimethylamine-N-Oxide	Drug target	100	100	99	0.0
BLAT	Drug Target	DrugBank	Escherichia coli F2_18C	fig|562.43975.peg.2732	P09152	Escherichia coli (strain K12)	narG	Respiratory nitrate reductase alpha chain (EC 1.7.99.4)	N-Formylmethionine;(1S)-2-{[{[(2S)-2,3-DIHYDROXYPROPYL]OXY}(HYDROXY)PHOSPHORYL]OXY}-1-[(PENTANOYLOXY)METHYL]ETHYL OCTANOATE	Drug target	2	100	100	2e-13
BLAT	Drug Target	DrugBank	Escherichia coli F2_18C	fig|562.43975.peg.2145	P0A9B2	Escherichia coli (strain K12)	gapA	NAD-dependent glyceraldehyde-3-phosphate dehydrogenase (EC 1.2.1.12)	Glyceraldehyde-3-Phosphate;2-(N-Morpholino)-Ethanesulfonic Acid	Drug target	100	100	100	1e-190
BLAT	Drug Target	DrugBank	Escherichia coli F2_18C	fig|562.43975.peg.3234	P08506	Escherichia coli (strain K12)	dacC	D-alanyl-D-alanine carboxypeptidase (EC 3.4.16.4)	Cefmetazole;Ertapenem;Cefpiramide;Cefoperazone;Cefoxitin	Drug target	100	100	99	1e-232
BLAT	Drug Target	DrugBank	Escherichia coli F2_18C	fig|562.43975.peg.4804	P32170	Escherichia coli (strain K12)	rhaA	L-rhamnose isomerase (EC 5.3.1.14)	L-Rhamnitol;L-Rhamnose	Drug target	100	100	98	1e-247
BLAT	Drug Target	DrugBank	Escherichia coli F2_18C	fig|562.43975.peg.2728	P11350	Escherichia coli (strain K12)	narI	Respiratory nitrate reductase gamma chain (EC 1.7.99.4)	N-Formylmethionine;(1S)-2-{[{[(2S)-2,3-DIHYDROXYPROPYL]OXY}(HYDROXY)PHOSPHORYL]OXY}-1-[(PENTANOYLOXY)METHYL]ETHYL OCTANOATE	Drug target	100	100	99	1e-129
BLAT	Drug Target	DrugBank	Escherichia coli F2_18C	fig|562.43975.peg.1733	P0ABF6	Escherichia coli (strain K12)	cdd	Cytidine deaminase (EC 3.5.4.5)	Zebularine;3-Deazacytidine	Drug target	100	100	100	1e-169
BLAT	Drug Target	DrugBank	Escherichia coli F2_18C	fig|562.43975.peg.3222	P17117	Escherichia coli (strain K12)	nfsA	Oxygen-insensitive NADPH nitroreductase (EC 1.-.-.-)	Nitrofurantoin;Riboflavin Monophosphate	Drug target	100	100	99	1e-136
BLAT	Drug Target	DrugBank	Escherichia coli F2_18C	fig|562.43975.peg.4781	P28861	Escherichia coli (strain K12)	fpr	Ferredoxin--NADP(+) reductase (EC 1.18.1.2) @ Flavodoxin--NADP(+) reductase (EC 1.19.1.1)	Flavin adenine dinucleotide	Drug target	100	100	98	1e-140
BLAT	Drug Target	DrugBank	Escherichia coli F2_18C	fig|562.43975.peg.2501	P77674	Escherichia coli (strain K12)	prr	4-aminobutyraldehyde dehydrogenase (EC 1.2.1.19)	[Formylmethyl]Trimethyl-Ammonium, N,N,N-Trimethylammonium Acetaldehyde	Drug target	100	100	98	1e-275
BLAT	Drug Target	DrugBank	Escherichia coli F2_18C	fig|562.43975.peg.1172	P0A876	Shigella flexneri	trmD	tRNA (guanine(37)-N(1))-methyltransferase (EC 2.1.1.228)	S-Adenosyl-L-Homocysteine	Drug target	100	100	100	1e-147
BLAT	Drug Target	DrugBank	Escherichia coli F2_18C	fig|562.43975.peg.4163	P0ABQ4	Escherichia coli (strain K12)	folA	Dihydrofolate reductase (EC 1.5.1.3)	Dihydrofolic Acid;2'-Monophosphoadenosine-5'-Diphosphate;5-Formyl-6-Hydrofolic Acid;2'-Monophosphoadenosine 5'-Diphosphoribose;5,10-Dideazatetrahydrofolic Acid;Urea;1-{[N-(1-IMINO-GUANIDINO-METHYL)]SULFANYLMETHYL}-3-TRIFLUOROMETHYL-BENZENE	Drug target	100	81	100	2e-91
BLAT	Drug Target	DrugBank	Escherichia coli F2_18C	fig|562.43975.peg.4223	P0AGC3	Escherichia coli (strain K12)	slt	Soluble lytic murein transglycosylase (EC 4.2.2.n1)	Bulgecin A	Drug target	100	100	100	0.0
BLAT	Drug Target	DrugBank	Escherichia coli F2_18C	fig|562.43975.peg.4466	P00363	Escherichia coli (strain K12)	frdA	Fumarate reductase flavoprotein subunit (EC 1.3.5.4)	Thiabendazole;2-[1-(4-CHLORO-PHENYL)-ETHYL]-4,6-DINITRO-PHENOL;2-HEPTYL-4-HYDROXY QUINOLINE N-OXIDE	Drug target	100	100	100	0.0
BLAT	Drug Target	DrugBank	Escherichia coli F2_18C	fig|562.43975.peg.3231	C9EH48	Escherichia coli	mdfA	Multidrug efflux pump MdfA/Cmr (of MFS type), broad spectrum	Tetracycline	Drug target	100	22	100	4e-47
BLAT	Drug Target	DrugBank	Escherichia coli F2_18C	fig|562.43975.peg.4068	P26281	Escherichia coli (strain K12)	folK	2-amino-4-hydroxy-6-hydroxymethyldihydropteridine pyrophosphokinase (EC 2.7.6.3)	6-Hydroxymethyl-7,8-Dihydropterin;Alpha,Beta-Methyleneadenosine-5'-Triphosphate;6-Hydroxymethylpterin;[Pterin-6-Yl Methanyl]-Phosphonophosphate;6-(Adenosine Tetraphosphate-Methyl)-7,8-Dihydropterin;7,8-dihydro-6-hydroxymethyl-7-methyl-7-[2-phenylethyl]-pterin	Drug target	93	93	96	3e-78
BLAT	Drug Target	DrugBank	Escherichia coli F2_18C	fig|562.43975.peg.551	P0AC13	Escherichia coli (strain K12)	folP	Dihydropteroate synthase (EC 2.5.1.15)	Sulfanilamide;Sulfisoxazole;Sulfamethizole;Sulfacetamide;Sulfamethoxazole;Sulfacytine;Sulfamerazine;Sulfamethazine;Sulfaphenazole	Drug target	100	100	100	1e-158
BLAT	Drug Target	DrugBank	Escherichia coli F2_18C	fig|562.43975.peg.1593	P77398	Escherichia coli (strain K12)	arnA	UDP-4-amino-4-deoxy-L-arabinose formyltransferase (EC 2.1.2.13) / UDP-glucuronic acid oxidase (UDP-4-keto-hexauronic acid decarboxylating) (EC 1.1.1.305)	(6R)-Folinic acid;Uridine-5'-Monophosphate	Drug target	100	100	98	0.0
BLAT	Drug Target	DrugBank	Escherichia coli F2_18C	fig|562.43975.peg.1595	Q8ZNF3	Salmonella typhimurium (strain LT2 / SGSC1412 / ATCC 700720)	arnB	UDP-4-amino-4-deoxy-L-arabinose--oxoglutarate aminotransferase (EC 2.6.1.87)	D-[3-hydroxy-2-methyl-5-phosphonooxymethyl-pyridin-4-ylmethyl]-N,O-cycloserylamide;Pyridoxamine-5'-Phosphate	Drug target	100	98	82	1e-183
BLAT	Drug Target	DrugBank	Escherichia coli F2_18C	fig|562.43975.peg.1226	P0A827	Shigella flexneri	glyA	Serine hydroxymethyltransferase (EC 2.1.2.1)	5-Formyl-6-Hydrofolic Acid;N-Pyridoxyl-Glycine-5-Monophosphate	Drug target	100	100	100	1e-246
BLAT	Drug Target	DrugBank	Escherichia coli F2_18C	fig|562.43975.peg.897	P0AEG6	Escherichia coli (strain K12)	dsbC	Thiol:disulfide interchange protein DsbC	2-(N-Morpholino)-Ethanesulfonic Acid	Drug target	100	100	100	1e-134
BLAT	Drug Target	DrugBank	Escherichia coli F2_18C	fig|562.43975.peg.4173	P31572	Escherichia coli (strain K12)	caiB	Crotonobetainyl-CoA:carnitine CoA-transferase (EC 2.8.3.21)	Coenzyme A;O5'-(4-(3-{2-[2-((R)-3-Hydroxy-4-(Trimethylammonio)-1-Oxo-Butyl)Sulfanyl-Ethylcarbamoyl]-Ethylcarbamoyl}-(R)-3-Hydroxy-2,2-Dimethyl-Propyl)-1-Hydroxy-3-Oxido-1,3-Dioxo-2,4-Dioxa-1,3-Diphosphabut-1-Yl) 3'-Phospho-Adenosine	Drug target	100	100	99	1e-243
BLAT	Drug Target	DrugBank	Escherichia coli F2_18C	fig|562.43975.peg.3159	P0A6I0	Escherichia coli (strain K12)	cmk	Cytidylate kinase (EC 2.7.4.25)	Cytosine Arabinose-5'-Phosphate;2',3'-Dideoxycytidine-5'-Monophosphate;Cytidine-5'-Monophosphate;Cytidine-5'-Diphosphate	Drug target	100	100	100	1e-122
BLAT	Drug Target	DrugBank	Escherichia coli F2_18C	fig|562.43975.peg.3292	P30749	Escherichia coli (strain K12)	moaE	Molybdopterin synthase catalytic subunit MoaE (EC 2.8.1.12)	Formic Acid	Drug target	100	100	100	4e-85
BLAT	Drug Target	DrugBank	Escherichia coli F2_18C	fig|562.43975.peg.3388	P0AC41	Escherichia coli (strain K12)	sdhA	Succinate dehydrogenase flavoprotein subunit (EC 1.3.5.1)	Atpenin A5;2-[1-METHYLHEXYL]-4,6-DINITROPHENOL;UBIQUINONE-2	Drug target	100	100	100	0.0
BLAT	Drug Target	DrugBank	Escherichia coli F2_18C	fig|562.43975.peg.4428	P39304	Escherichia coli (strain K12)	ulaD	3-keto-L-gulonate-6-phosphate decarboxylase UlaD (EC 4.1.1.85)	L-Guluronic Acid 6-Phosphate;L-Xylulose 5-Phosphate;L-xylitol 5-phosphate;L-Threonohydroxamate 4-Phosphate;Ribulose-5-Phosphate	Drug target	100	100	100	1e-121
BLAT	Drug Target	DrugBank	Escherichia coli F2_18C	fig|562.43975.peg.211	P69908	Escherichia coli (strain K12)	gadA	Glutamate decarboxylase (EC 4.1.1.15)	Glutaric Acid	Drug target	100	100	100	1e-285
BLAT	Drug Target	DrugBank	Escherichia coli F2_18C	fig|562.43975.peg.3802	P00722	Escherichia coli (strain K12)	lacZ	beta-galactosidase (EC 3.2.1.23)	Isopropyl beta-D-thiogalactopyranoside;D-Galctopyranosyl-1-On;1-O-[O-Nitrophenyl]-Beta-D-Galactopyranose;2-deoxy-2-fluoro- _-D-galactose;(5r,6s,7s,8s)-5-Hydroxymethyl-6,7,8-Trihydroxy-Tetrazolo[1,5-a]Piperidine;4-nitrophenyl-beta-D-galactoside;Allolactose;2-Fluoro-2-Deoxy-Beta-D-Galactopyranosyl-Beta-D-Glucopyranose;2-Deoxy-Beta-D-Galactose;Lactose;S,S-(2-Hydroxyethyl)Thiocysteine	Drug target	100	100	97	0.0
BLAT	Drug Target	DrugBank	Escherichia coli F2_18C	fig|562.43975.peg.503	P0A7X3	Escherichia coli (strain K12)	rpsI	SSU ribosomal protein S9p (S16e)	Doxycycline;Lymecycline;Clomocycline;Tigecycline;Oxytetracycline;Demeclocycline;Minocycline;Rolitetracycline	Drug target	100	100	100	2e-67
BLAT	Drug Target	DrugBank	Escherichia coli F2_18C	fig|562.43975.peg.2743	P0A716	Shigella flexneri	kdsA	2-Keto-3-deoxy-D-manno-octulosonate-8-phosphate synthase (EC 2.5.1.55)	Phosphoenolpyruvate;{[(2,2-Dihydroxy-Ethyl)-(2,3,4,5-Tetrahydroxy-6-Phosphonooxy-Hexyl)-Amino]-Methyl}-Phosphonic Acid;3-Fluoro-2-(Phosphonooxy)Propanoic Acid;1-Deoxy-Ribofuranose-5'-Phosphate	Drug target	100	100	100	1e-162
BLAT	Drug Target	DrugBank	Escherichia coli F2_18C	fig|562.43975.peg.4721	P0A8V2	Escherichia coli (strain K12)	rpoB	DNA-directed RNA polymerase beta subunit (EC 2.7.7.6)	Rifabutin;Rifampicin;Rifaximin;Rifalazil	Drug target	100	100	100	0.0
BLAT	Drug Target	DrugBank	Escherichia coli F2_18C	fig|562.43975.peg.3218	P31133	Escherichia coli (strain K12)	potF	Putrescine ABC transporter putrescine-binding protein PotF (TC 3.A.1.11.2)	Putrescine	Drug target	100	100	99	1e-217
BLAT	Drug Target	DrugBank	Escherichia coli F2_18C	fig|562.43975.peg.4127	P0AD68	Escherichia coli (strain K12)	ftsI	Cell division protein FtsI [Peptidoglycan synthetase] (EC 2.4.1.129)	Cefmenoxime;Cefmetazole;Ertapenem;Cefpiramide;Ceftazidime;Cefazolin;Cefonicid;Cefoperazone;Cefoxitin;Ceftizoxime;Cefepime;Ceftibuten;Cefpodoxime;Ceftobiprole	Drug target	100	100	99	0.0
BLAT	Drug Target	DrugBank	Escherichia coli F2_18C	fig|562.43975.peg.3374	O66145	Citrobacter amalonaticus		Methylaspartate ammonia-lyase (EC 4.3.1.2)	2s,3s-3-Methylaspartic Acid	Drug target	100	100	93	1e-231
BLAT	Drug Target	DrugBank	Escherichia coli F2_18C	fig|562.43975.peg.2783	P0A6M2	Escherichia coli (strain K12)	dsbB	Periplasmic thiol:disulfide oxidoreductase DsbB, required for DsbA reoxidation	UBIQUINONE-1;UBIQUINONE-2	Drug target	100	100	98	4e-100
BLAT	Drug Target	DrugBank	Escherichia coli F2_18C	fig|562.43975.peg.2423	Q8Z2X8	Salmonella typhi	lsrB	Autoinducer 2 (AI-2) ABC transporter, substrate-binding protein	(2r,4s)-2-Methyl-2,3,3,4-Tetrahydroxytetrahydrofuran	Drug target	14	94	80	7e-16
BLAT	Drug Target	DrugBank	Escherichia coli F2_18C	fig|562.43975.peg.1025	P0AES2	Escherichia coli (strain K12)	gudD	Glucarate dehydratase (EC 4.2.1.40)	Isopropyl Alcohol;4-Deoxyglucarate;2,3-Dihydroxy-5-Oxo-Hexanedioate;Glucarate;Xylarohydroxamate	Drug target	100	100	100	1e-267
BLAT	Drug Target	DrugBank	Escherichia coli F2_18C	fig|562.43975.peg.2731	P09152	Escherichia coli (strain K12)	narG	Respiratory nitrate reductase alpha chain (EC 1.7.99.4)	N-Formylmethionine;(1S)-2-{[{[(2S)-2,3-DIHYDROXYPROPYL]OXY}(HYDROXY)PHOSPHORYL]OXY}-1-[(PENTANOYLOXY)METHYL]ETHYL OCTANOATE	Drug target	91	100	99	0.0
BLAT	Drug Target	DrugBank	Escherichia coli F2_18C	fig|562.43975.peg.170	P05100	Escherichia coli (strain K12)	tag	DNA-3-methyladenine glycosylase (EC 3.2.2.20)	3-Methyladenine	Drug target	100	100	97	1e-107
BLAT	Drug Target	DrugBank	Escherichia coli F2_18C	fig|562.43975.peg.4949	P0A9J6	Escherichia coli (strain K12)	rbsK	Ribokinase (EC 2.7.1.15)	Ribose;Adenosine-5'-[Beta, Gamma-Methylene]Triphosphate;Tetrafluoroaluminate Ion	Drug target	100	98	99	1e-170
BLAT	Drug Target	DrugBank	Escherichia coli F2_18C	fig|562.43975.peg.555	P0A6E4	Escherichia coli (strain K12)	argG	Argininosuccinate synthase (EC 6.3.4.5)	Guanidine;Glycerol	Drug target	100	100	100	1e-264
BLAT	Drug Target	DrugBank	Escherichia coli F2_18C	fig|562.43975.peg.4815	P24183	Escherichia coli (strain K12)	fdnG	Formate dehydrogenase O alpha subunit (EC 1.2.1.2) @ selenocysteine-containing	2-HEPTYL-4-HYDROXY QUINOLINE N-OXIDE	Drug target	19	100	82	6e-94
BLAT	Drug Target	DrugBank	Escherichia coli F2_18C	fig|562.43975.peg.4109	P0A6I9	Escherichia coli (strain K12)	coaE	Dephospho-CoA kinase (EC 2.7.1.24)	Bis(Adenosine)-5'-Triphosphate	Drug target	100	100	100	1e-112
BLAT	Drug Target	DrugBank	Escherichia coli F2_18C	fig|562.43975.peg.3409	P03960	Escherichia coli (strain K12)	kdpB	Potassium-transporting ATPase B chain (EC 3.6.3.12) (TC 3.A.3.7.1)	Phosphoaminophosphonic Acid-Adenylate Ester	Drug target	100	100	99	0.0
BLAT	Drug Target	DrugBank	Escherichia coli F2_18C	fig|562.43975.peg.4432	P39300	Escherichia coli (strain K12)	ulaG	L-ascorbate-6-phosphate lactonase UlaG	N-Formylmethionine	Drug target	100	100	100	1e-221
BLAT	Drug Target	DrugBank	Escherichia coli F2_18C	fig|562.43975.peg.2000	P07026	Escherichia coli (strain K12)	sdiA	N-(3-oxohexanoyl)-L-homoserine lactone-binding transcriptional activator @ N-(3-oxooctanoyl)-L-homoserine lactone-binding transcriptional activator	N-(2-OXOTETRAHYDROFURAN-3-YL)OCTANAMIDE	Drug target	100	100	98	1e-136
BLAT	Drug Target	DrugBank	Escherichia coli F2_18C	fig|562.43975.peg.414	P0A7R5	Escherichia coli (strain K12)	rpsJ	SSU ribosomal protein S10p (S20e)	Nitrofurantoin	Drug target	100	100	100	2e-51
BLAT	Drug Target	DrugBank	Escherichia coli F2_18C	fig|562.43975.peg.4746	P00864	Escherichia coli (strain K12)	ppc	Phosphoenolpyruvate carboxylase (EC 4.1.1.31)	3,3-Dichloro-2-Phosphonomethyl-Acrylic Acid	Drug target	100	100	99	0.0
BLAT	Drug Target	DrugBank	Escherichia coli F2_18C	fig|562.43975.peg.2535	P41407	Escherichia coli (strain K12)	azoR	FMN-dependent NADH-azoreductase (EC 1.7.1.6)	Isopropyl Alcohol;Riboflavin Monophosphate;Bishydroxy[2h-1-Benzopyran-2-One,1,2-Benzopyrone]	Drug target	100	100	99	1e-109
BLAT	Drug Target	DrugBank	Escherichia coli F2_18C	fig|562.43975.peg.2299	P0AET8	Escherichia coli (strain K12)	hdhA	7-alpha-hydroxysteroid dehydrogenase (EC 1.1.1.159)	Glycochenodeoxycholic Acid	Drug target	100	100	99	1e-140
BLAT	Drug Target	DrugBank	Escherichia coli F2_18C	fig|562.43975.peg.4881	P12758	Escherichia coli (strain K12)	udp	Uridine phosphorylase (EC 2.4.2.3)	5-Fluorouridine;2'-Deoxyuridine;Meta Vanadate;Ribose-1-Phosphate;Deoxythymidine;1-((2-HYDROXYETHOXY)METHYL)-5-(PHENYLTHIO)PYRIMIDINE-2,4(1H,3H)-DIONE;1-((2-HYDROXYETHOXY)METHYL)-5-(3-(BENZYLOXY)BENZYL)PYRIMIDINE-2,4(1H,3H)-DIONE;1-((2-HYDROXYETHOXY)METHYL)-5-BENZYLPYRIMIDINE-2,4(1H,3H)-DIONE;1-((2-HYDROXYETHOXY)METHYL)-5-(3-(BENZYLOXY)BENZYL)-6-HYDROXYPYRIMIDINE-2,4(1H,3H)-DIONE	Drug target	100	100	99	1e-140
BLAT	Drug Target	DrugBank	Escherichia coli F2_18C	fig|562.43975.peg.546	P24228	Escherichia coli (strain K12)	dacB	D-alanyl-D-alanine carboxypeptidase (EC 3.4.16.4)	Ertapenem;Phenoxymethylpenicillin;Meropenem;Cefonicid;Cefoperazone;Cefoxitin;Latamoxef	Drug target	100	100	99	1e-276
BLAT	Drug Target	DrugBank	Escherichia coli F2_18C	fig|562.43975.peg.1825	P32056	Escherichia coli (strain K12)	gmm	GDP-mannose mannosyl hydrolase	Guanosine-5'-Diphosphate	Drug target	100	99	98	6e-88
BLAT	Drug Target	DrugBank	Escherichia coli F2_18C	fig|562.43975.peg.4184	P62623	Escherichia coli (strain K12)	ispH	4-hydroxy-3-methylbut-2-enyl diphosphate reductase (EC 1.17.7.4)	Dimethylallyl Diphosphate;ISOPENTENYL PYROPHOSPHATE	Drug target	100	100	99	1e-178
BLAT	Drug Target	DrugBank	Escherichia coli F2_18C	fig|562.43975.peg.4862	P32173	Escherichia coli (strain K12)	mobA	Molybdenum cofactor guanylyltransferase (EC 2.7.7.77)	Guanosine-5'-Triphosphate;Citric Acid	Drug target	100	100	98	1e-110
BLAT	Drug Target	DrugBank	Escherichia coli F2_18C	fig|562.43975.peg.2921	P75914	Escherichia coli (strain K12)	ycdX	Putative hydrolase YcdX (EC 3.1.-.-)	Formic Acid	Drug target	100	100	99	1e-141
BLAT	Drug Target	DrugBank	Escherichia coli F2_18C	fig|562.43975.peg.3390	P69054	Escherichia coli (strain K12)	sdhC	Succinate dehydrogenase cytochrome b-556 subunit	Atpenin A5;2-[1-METHYLHEXYL]-4,6-DINITROPHENOL;UBIQUINONE-2	Drug target	100	96	100	2e-66
BLAT	Drug Target	DrugBank	Escherichia coli F2_18C	fig|562.43975.peg.5195	P0C002	Escherichia coli	sulI	Dihydropteroate synthase type-2 (EC 2.5.1.15) @ Sulfonamide resistance protein	Sulfacetamide	Drug target	100	100	100	1e-156
BLAT	Drug Target	DrugBank	Escherichia coli F2_18C	fig|562.43975.peg.504	Q7CL96	Yersinia pestis	sspA	Stringent starvation protein A	Citric Acid	Drug target	98	98	83	5e-97
BLAT	Drug Target	DrugBank	Escherichia coli F2_18C	fig|562.43975.peg.3477	P37001	Escherichia coli (strain K12)	pagP	Lipid A palmitoyltransferase PagP (EC 2.3.1.251)	Dodecyl Sulfate;Lauryl Dimethylamine-N-Oxide	Drug target	100	100	100	1e-115
BLAT	Drug Target	DrugBank	Escherichia coli F2_18C	fig|562.43975.peg.2031	P07801	Salmonella typhimurium (strain LT2 / SGSC1412 / ATCC 700720)	cheR	Chemotaxis protein methyltransferase CheR (EC 2.1.1.80)	S-Adenosyl-L-Homocysteine	Drug target	99	100	87	1e-145
BLAT	Drug Target	DrugBank	Escherichia coli F2_18C	fig|562.43975.peg.356	P45799	Escherichia coli (strain K12)	nudE	ADP compounds hydrolase NudE	Adenosine-5-Diphosphoribose	Drug target	100	100	99	1e-102
BLAT	Drug Target	DrugBank	Escherichia coli F2_18C	fig|562.43975.peg.2554	P46883	Escherichia coli (strain K12)	tynA	Monoamine oxidase (1.4.3.4)	2-Oxy-4-Hydroxy-5-(2-Hydrazinopyridine)Phenylalanine;2-Amino-3-[4-Hydroxy-6-Oxo-3-(2-Phenyl-Cyclopropylimino)-Cyclohexa-1,4-Dienyl]-Propionic Acid;Phenylacetaldehyde;3-Amino-6-Hydroxy-Tyrosine;3-(4-Hydroxy-3-Imino-6-Oxo-Cyclohexa-1,4-Dienyl)-Alanine;2-Phenylethylamine;6-hydroxydopa quinone	Drug target	100	100	99	0.0
BLAT	Drug Target	DrugBank	Escherichia coli F2_18C	fig|562.43975.peg.81	P0ABQ0	Escherichia coli (strain K12)	coaBC	Phosphopantothenoylcysteine decarboxylase (EC 4.1.1.36) / Phosphopantothenoylcysteine synthetase (EC 6.3.2.5)	Cytidine-5'-Triphosphate;Cytidine-5'-Monophosphate	Drug target	100	100	99	1e-231
BLAT	Drug Target	DrugBank	Escherichia coli F2_18C	fig|562.43975.peg.4049	P0AF12	Escherichia coli (strain K12)	mtnN	5'-methylthioadenosine nucleosidase (EC 3.2.2.16) @ S-adenosylhomocysteine nucleosidase (EC 3.2.2.9)	Adenine;(1s)-1-(9-Deazaadenin-9-Yl)-1,4,5-Trideoxy-1,4-Imino-5-Methylthio-D-Ribitol;Formycin;5'-Deoxy-5'-(Methylthio)-Tubercidin;(3R,4S)-1-[(4-AMINO-5H-PYRROLO[3,2-D]PYRIMIDIN-7-YL)METHYL]-4-[(METHYLSULFANYL)METHYL]PYRROLIDIN-3-OL	Drug target	100	100	100	1e-128
BLAT	Drug Target	DrugBank	Escherichia coli F2_18C	fig|562.43975.peg.1006	P69923	Shigella flexneri	fucI	L-fucose isomerase (EC 5.3.1.25) @ D-Arabinose ketol-isomerase (EC 5.3.1.3)	Fucitol	Drug target	100	100	99	0.0
BLAT	Drug Target	DrugBank	Escherichia coli F2_18C	fig|562.43975.peg.1211	P0A794	Escherichia coli (strain K12)	pdxJ	Pyridoxine 5'-phosphate synthase (EC 2.6.99.2)	Pyridoxine-5'-Phosphate;1-Deoxy-D-xylulose 5-phosphate;3-Phosphoglycerol	Drug target	100	100	99	1e-134
BLAT	Drug Target	DrugBank	Escherichia coli F2_18C	fig|562.43975.peg.845	P27302	Escherichia coli (strain K12)	tktA	Transketolase (EC 2.2.1.1)	Thiamin Diphosphate	Drug target	100	100	99	0.0
BLAT	Drug Target	DrugBank	Escherichia coli F2_18C	fig|562.43975.peg.4772	P0A6H7	Shigella flexneri	hslU	ATP-dependent hsl protease ATP-binding subunit HslU	Phosphoaminophosphonic Acid-Adenylate Ester	Drug target	100	100	100	1e-250
BLAT	Drug Target	DrugBank	Escherichia coli F2_18C	fig|562.43975.peg.4844	P0A1P6	Salmonella typhimurium (strain LT2 / SGSC1412 / ATCC 700720)	glnA	Glutamine synthetase type I (EC 6.3.1.2)	2-Amino-4-(Hydroxymethyl-Phosphinyl)Butanoic Acid	Drug target	100	100	98	1e-275
BLAT	Drug Target	DrugBank	Escherichia coli F2_18C	fig|562.43975.peg.4241	P0A6L0	Escherichia coli (strain K12)	deoC	Deoxyribose-phosphate aldolase (EC 4.1.2.4)	Open Form of 2'-Deoxy-Ribofuranose-5'-Phosphate	Drug target	100	100	100	1e-144
BLAT	Drug Target	DrugBank	Escherichia coli F2_18C	fig|562.43975.peg.1518	P0C0T5	Escherichia coli (strain K12)	mepA	Penicillin-insensitive murein endopeptidase	1,4-Butanediol	Drug target	100	100	99	1e-161
BLAT	Drug Target	DrugBank	Escherichia coli F2_18C	fig|562.43975.peg.4469	P0A8Q3	Escherichia coli (strain K12)	frdD	Fumarate reductase subunit D	2-[1-(4-CHLORO-PHENYL)-ETHYL]-4,6-DINITRO-PHENOL;2-HEPTYL-4-HYDROXY QUINOLINE N-OXIDE	Drug target	100	100	100	7e-65
BLAT	Drug Target	DrugBank	Escherichia coli F2_18C	fig|562.43975.peg.3661	P69441	Escherichia coli (strain K12)	adk	Adenylate kinase (EC 2.7.4.3)	Bis(Adenosine)-5'-Pentaphosphate	Drug target	100	91	100	1e-119
BLAT	Drug Target	DrugBank	Escherichia coli F2_18C	fig|562.43975.peg.4	P0AES6	Escherichia coli (strain K12)	gyrB	DNA gyrase subunit B (EC 5.99.1.3)	Rosoxacin;Clorobiocin;Phosphoaminophosphonic Acid-Adenylate Ester;99mTc-ciprofloxacin	Drug target	100	100	100	0.0
BLAT	Drug Target	DrugBank	Escherichia coli F2_18C	fig|562.43975.peg.4282	P06875	Escherichia coli	pac	Penicillin G acylase precursor (EC 3.5.1.11)	2-(3,4-Dihydroxyphenyl)Acetic Acid;2-(4-NITROPHENYL)ACETIC ACID;2-(3-NITROPHENYL)ACETIC ACID;2-(3,6-DIHYDROXYPHENYL)ACETIC ACID;N-[(2S,4S,6R)-2-(dihydroxymethyl)-4-hydroxy-3,3-dimethyl-7-oxo-4lambda~4~-thia-1-azabicyclo[3.2.0]hept-6-yl]-2-phenylacetamide	Drug target	100	100	99	0.0
BLAT	Drug Target	DrugBank	Escherichia coli F2_18C	fig|562.43975.peg.5293	Q46704	Escherichia coli	traO	hypothetical protein	Lauryl Dimethylamine-N-Oxide	Drug target	84	99	99	1e-140
BLAT	Drug Target	DrugBank	Escherichia coli F2_18C	fig|562.43975.peg.86	P0A6I8	Shigella flexneri	coaD	Phosphopantetheine adenylyltransferase (EC 2.7.7.3)	Coenzyme A;Dephospho Coenzyme A;4'-Phosphopantetheine	Drug target	100	100	98	6e-85
BLAT	Drug Target	DrugBank	Escherichia coli F2_18C	fig|562.43975.peg.242	P06715	Escherichia coli (strain K12)	gor	Glutathione reductase (EC 1.8.1.7)	Nitrofural;Flavin adenine dinucleotide	Drug target	100	100	99	1e-265
BLAT	Drug Target	DrugBank	Escherichia coli F2_18C	fig|562.43975.peg.4922	P61888	Shigella flexneri	rffH	Glucose-1-phosphate thymidylyltransferase (EC 2.7.7.24)	Thymidine-5'-Triphosphate	Drug target	100	100	100	1e-169
BLAT	Drug Target	DrugBank	Escherichia coli F2_18C	fig|562.43975.peg.1270	P60906	Escherichia coli (strain K12)	hisS	Histidyl-tRNA synthetase (EC 6.1.1.21)	Histidinol;Histidyl-Adenosine Monophosphate	Drug target	100	100	100	1e-249
BLAT	Drug Target	DrugBank	Escherichia coli F2_18C	fig|562.43975.peg.1741	P0AFI5	Escherichia coli (strain K12)	pbpG	Murein-DD-endopeptidase (EC 3.4.99.-)	Cefoxitin	Drug target	100	99	99	1e-173
BLAT	Drug Target	DrugBank	Escherichia coli F2_18C	fig|562.43975.peg.4741	P0ACQ4	Escherichia coli (strain K12)	oxyR	Hydrogen peroxide-inducible genes activator => OxyR	Benzoic Acid	Drug target	100	100	99	1e-175
BLAT	Drug Target	DrugBank	Escherichia coli F2_18C	fig|562.43975.peg.1311	P08179	Escherichia coli (strain K12)	purN	Phosphoribosylglycinamide formyltransferase (EC 2.1.2.2)	Glycinamide Ribonucleotide;(10S)-10-Formyl-5,8,10-Trideazafolic Acid;N-[5'-O-Phosphono-Ribofuranosyl]-2-[2-Hydroxy-2-[4-[Glutamic Acid]-N-Carbonylphenyl]-3-[2-Amino-4-Hydroxy-Quinazolin-6-Yl]-Propanylamino]-Acetamide;(10R)-10-Formyl-5,8,10-Trideazafolic Acid	Drug target	100	100	98	1e-119
BLAT	Drug Target	DrugBank	Escherichia coli F2_18C	fig|562.43975.peg.385	P0AFL3	Escherichia coli (strain K12)	ppiA	Peptidyl-prolyl cis-trans isomerase PpiA precursor (EC 5.2.1.8)	7-AMINO-4-METHYL-CHROMEN-2-ONE	Drug target	100	100	100	1e-105
BLAT	Drug Target	DrugBank	Escherichia coli F2_18C	fig|562.43975.peg.3684	P69681	Escherichia coli (strain K12)	amtB	Ammonium transporter	Methylamine;Lauryl Dimethylamine-N-Oxide	Drug target	100	100	99	1e-248
BLAT	Drug Target	DrugBank	Escherichia coli F2_18C	fig|562.43975.peg.3251	P75792	Escherichia coli (strain K12)	ybiV	Sugar phosphatase YbiV	Aspartate Beryllium Trifluoride	Drug target	100	100	99	1e-154
BLAT	Drug Target	DrugBank	Escherichia coli F2_18C	fig|562.43975.peg.1066	P62617	Escherichia coli (strain K12)	ispF	2-C-methyl-D-erythritol 2,4-cyclodiphosphate synthase (EC 4.6.1.12)	Geranyl Diphosphate	Drug target	100	100	99	2e-87
BLAT	Drug Target	DrugBank	Escherichia coli F2_18C	fig|562.43975.peg.4126	P22188	Escherichia coli (strain K12)	murE	UDP-N-acetylmuramoyl-dipeptide--2,6-diaminopimelate ligase (EC 6.3.2.13)	Uridine-5'-Diphosphate-N-Acetylmuramoyl-L-Alanine-D-Glutamate;2,6-Diaminopimelic Acid;Lysine Nz-Carboxylic Acid	Drug target	100	100	99	1e-290
BLAT	Drug Target	DrugBank	Escherichia coli F2_18C	fig|562.43975.peg.4653	P0AEX9	Escherichia coli (strain K12)	malE	Maltodextrin ABC transporter, substrate-binding protein MdxE	D-glucose;Beta-D-Glucose;Maltose;Cyclo-Hepta-Amylose;S,S-(2-Hydroxyethyl)Thiocysteine;1-(1-HYDROXY-2,2,6,6-TETRAMETHYLPIPERIDIN-4-YL)PYRROLIDINE-2,5-DIONE	Drug target	100	100	100	1e-232
BLAT	Drug Target	DrugBank	Escherichia coli F2_18C	fig|562.43975.peg.4614	Q8ZKF6	Salmonella typhimurium (strain LT2 / SGSC1412 / ATCC 700720)	acs	Acetyl-CoA synthetase (EC 6.2.1.1)	Coenzyme A;Adenosine-5'-Propylphosphate	Drug target	100	100	94	0.0
BLAT	Drug Target	DrugBank	Escherichia coli F2_18C	fig|562.43975.peg.4385	P0ABE7	Escherichia coli	cybC	Soluble cytochrome b562	Hybrid Between B and C Type Hemes (Protoporphyrin Ixcontaining Fe);N-1,10-phenanthrolin-5-ylacetamide	Drug target	100	100	98	3e-64
BLAT	Drug Target	DrugBank	Escherichia coli F2_18C	fig|562.43975.peg.2858	P0A6A8	Escherichia coli (strain K12)	acpP	Acyl carrier protein	Heptyl 1-Thiohexopyranoside;S-(2-{[N-(2-HYDROXY-4-{[HYDROXY(OXIDO)PHOSPHINO]OXY}-3,3-DIMETHYLBUTANOYL)-BETA-ALANYL]AMINO}ETHYL) HEXANETHIOATE;S-(2-{[N-(2-HYDROXY-4-{[HYDROXY(OXIDO)PHOSPHINO]OXY}-3,3-DIMETHYLBUTANOYL)-BETA-ALANYL]AMINO}ETHYL) HEPTANETHIOATE	Drug target	100	100	100	4e-36
BLAT	Drug Target	DrugBank	Escherichia coli F2_18C	fig|562.43975.peg.266	P33590	Escherichia coli (strain K12)	nikA	Nickel ABC transporter, substrate-binding protein NikA (TC 3.A.1.5.3)	3,5-Diiodotyrosine	Drug target	100	100	99	1e-310
BLAT	Drug Target	DrugBank	Escherichia coli F2_18C	fig|562.43975.peg.4890	P0A921	Escherichia coli (strain K12)	pldA	Phospholipase A1 (EC 3.1.1.32) (EC 3.1.1.4) @ Outer membrane phospholipase A	1-Hexadecanosulfonyl-O-L-Serine	Drug target	100	100	100	1e-175
BLAT	Drug Target	DrugBank	Escherichia coli F2_18C	fig|562.43975.peg.539	P0A749	Escherichia coli (strain K12)	murA	UDP-N-acetylglucosamine 1-carboxyvinyltransferase (EC 2.5.1.7)	Fosfomycin	Drug target	100	100	100	1e-239
BLAT	Drug Target	DrugBank	Escherichia coli F2_18C	fig|562.43975.peg.420	P61177	Escherichia coli O157:H7	rplV	LSU ribosomal protein L22p (L17e)	Azithromycin;Quinupristin	Drug target	100	100	100	3e-54
BLAT	Drug Target	DrugBank	Escherichia coli F2_18C	fig|562.43975.peg.2746	P0ACC1	Escherichia coli (strain K12)	prmC	Peptide chain release factor N(5)-glutamine methyltransferase (EC 2.1.1.297)	S-Adenosyl-L-Homocysteine	Drug target	100	100	99	1e-159
BLAT	Drug Target	DrugBank	Escherichia coli F2_18C	fig|562.43975.peg.2281	P0A9D2	Escherichia coli (strain K12)	gstA	Glutathione S-transferase (EC 2.5.1.18)	Glutathione Sulfonic Acid	Drug target	100	100	100	1e-113
BLAT	Drug Target	DrugBank	Escherichia coli F2_18C	fig|562.43975.peg.2470	P0AEK7	Escherichia coli (strain K12)	fdnI	Formate dehydrogenase N gamma subunit (EC 1.2.1.2)	2-HEPTYL-4-HYDROXY QUINOLINE N-OXIDE	Drug target	100	100	100	1e-127
BLAT	Drug Target	DrugBank	Escherichia coli F2_18C	fig|562.43975.peg.1423	P69903	Shigella flexneri	frc	Formyl-coenzyme A transferase (EC 2.8.3.16)	Coenzyme A	Drug target	100	100	99	1e-249

## Sheet: GO_assignments
Genome	PATRIC ID	Feature ID	Feature Type	Start	End	Length	Strand	PATRIC genus-specific families (PLfams)	PATRIC cross-genus families (PGfams)	AA Length	Product	GO
Escherichia coli F2_18C	fig|562.43975.peg.991	PATRIC.562.43975.562.43975.con.0001.CDS.1001848.1003674.fwd	CDS	1001848	1003674	1827	+	PLF_561_00000783	PGF_00767262	608	Exodeoxyribonuclease V alpha chain (EC 3.1.11.5)	GO:0008854|exodeoxyribonuclease V activity
Escherichia coli F2_18C	fig|562.43975.peg.992	PATRIC.562.43975.562.43975.con.0001.CDS.1003736.1005067.rev	CDS	1003736	1005067	1332	-	PLF_561_00001283	PGF_00023818	443	N-acetylglutamate synthase (EC 2.3.1.1)	GO:0004042|acetyl-CoA:L-glutamate N-acetyltransferase activity
Escherichia coli F2_18C	fig|562.43975.peg.994	PATRIC.562.43975.562.43975.con.0001.CDS.1005299.1006552.fwd	CDS	1005299	1006552	1254	+	PLF_561_00000221	PGF_01466819	417	N-acetylmuramoyl-L-alanine amidase (EC 3.5.1.28)	GO:0008745|N-acetylmuramoyl-L-alanine amidase activity
Escherichia coli F2_18C	fig|562.43975.peg.998	PATRIC.562.43975.562.43975.con.0001.CDS.1009768.1010973.rev	CDS	1009768	1010973	1206	-	PLF_561_00002073	PGF_00420053	401	Cysteine desulfurase (EC 2.8.1.7) => sulfur transfer pathway protein CsdA	GO:0031071|cysteine desulfurase activity
Escherichia coli F2_18C	fig|562.43975.peg.1005	PATRIC.562.43975.562.43975.con.0001.CDS.1015424.1016842.rev	CDS	1015424	1016842	1419	-	PLF_561_00002492	PGF_00016114	472	L-fuculokinase (EC 2.7.1.51)	GO:0008737|L-fuculokinase activity
Escherichia coli F2_18C	fig|562.43975.peg.1006	PATRIC.562.43975.562.43975.con.0001.CDS.1016951.1018726.rev	CDS	1016951	1018726	1776	-	PLF_561_00000822	PGF_00016097	591	L-fucose isomerase (EC 5.3.1.25) @ D-Arabinose ketol-isomerase (EC 5.3.1.3)	GO:0008736|L-fucose isomerase activity;GO:0008790|arabinose isomerase activity
Escherichia coli F2_18C	fig|562.43975.peg.1008	PATRIC.562.43975.562.43975.con.0001.CDS.1020622.1021269.fwd	CDS	1020622	1021269	648	+	PLF_561_00002921	PGF_00016118	215	L-fuculose phosphate aldolase (EC 4.1.2.17)	GO:0008738|L-fuculose-phosphate aldolase activity
Escherichia coli F2_18C	fig|562.43975.peg.1009	PATRIC.562.43975.562.43975.con.0001.CDS.1021297.1022445.fwd	CDS	1021297	1022445	1149	+	PLF_561_00002989	PGF_00016494	382	Lactaldehyde reductase (EC 1.1.1.77)	GO:0008912|lactaldehyde reductase activity
Escherichia coli F2_18C	fig|562.43975.peg.1011	PATRIC.562.43975.562.43975.con.0001.CDS.1023367.1024734.rev	CDS	1023367	1024734	1368	-	PLF_561_00002493	PGF_00016225	455	L-serine dehydratase, beta subunit (EC 4.3.1.17) / L-serine dehydratase, alpha subunit (EC 4.3.1.17)	GO:0003941|L-serine ammonia-lyase activity
Escherichia coli F2_18C	fig|562.43975.peg.1013	PATRIC.562.43975.562.43975.con.0001.CDS.1026638.1028002.rev	CDS	1026638	1028002	1365	-	PLF_561_00002178	PGF_00422655	454	Pyrimidine/purine nucleotide 5'-monophosphate nucleosidase PpnN (EC 3.2.2.4) (EC 3.2.2.10)	GO:0008714|AMP nucleosidase activity;GO:0047405|pyrimidine-5'-nucleotide nucleosidase activity
Escherichia coli F2_18C	fig|562.43975.peg.1014	PATRIC.562.43975.562.43975.con.0001.CDS.1028114.1028962.rev	CDS	1028114	1028962	849	-	PLF_561_00001992	PGF_00024855	282	NADPH-dependent 7-cyano-7-deazaguanine reductase (EC 1.7.1.13)	GO:0033739|preQ1 synthase activity
Escherichia coli F2_18C	fig|562.43975.peg.98	PATRIC.562.43975.562.43975.con.0001.CDS.103489.104421.rev	CDS	103489	104421	933	-	PLF_561_00001399	PGF_00013017	310	ADP-L-glycero-D-manno-heptose-6-epimerase (EC 5.1.3.20)	GO:0008712|ADP-glyceromanno-heptose 6-epimerase activity
Escherichia coli F2_18C	fig|562.43975.peg.1025	PATRIC.562.43975.562.43975.con.0001.CDS.1036239.1037579.fwd	CDS	1036239	1037579	1341	+	PLF_561_00003074	PGF_00007825	446	Glucarate dehydratase (EC 4.2.1.40)	GO:0008872|glucarate dehydratase activity
Escherichia coli F2_18C	fig|562.43975.peg.1026	PATRIC.562.43975.562.43975.con.0001.CDS.1037811.1040567.rev	CDS	1037811	1040567	2757	-	PLF_561_00000523	PGF_03822627	918	Signal transduction histidine-protein kinase BarA (EC 2.7.13.3)	GO:0004673|protein histidine kinase activity
Escherichia coli F2_18C	fig|562.43975.peg.1028	PATRIC.562.43975.562.43975.con.0001.CDS.1041973.1044207.fwd	CDS	1041973	1044207	2235	+	PLF_561_00001268	PGF_00013857	744	Inactive (p)ppGpp 3'-pyrophosphohydrolase domain / GTP pyrophosphokinase (EC 2.7.6.5), (p)ppGpp synthetase I	GO:0008728|GTP diphosphokinase activity
Escherichia coli F2_18C	fig|562.43975.peg.1031	PATRIC.562.43975.562.43975.con.0001.CDS.1044939.1045730.fwd	CDS	1044939	1045730	792	+	PLF_561_00002324	PGF_10414515	263	Nucleoside triphosphate pyrophosphohydrolase MazG (EC 3.6.1.8)	GO:0047693|ATP diphosphatase activity
Escherichia coli F2_18C	fig|562.43975.peg.1032	PATRIC.562.43975.562.43975.con.0001.CDS.1045958.1047595.fwd	CDS	1045958	1047595	1638	+	PLF_561_00172495	PGF_00416129	545	CTP synthase (EC 6.3.4.2)	GO:0003883|CTP synthase activity
Escherichia coli F2_18C	fig|562.43975.peg.1033	PATRIC.562.43975.562.43975.con.0001.CDS.1047683.1048981.fwd	CDS	1047683	1048981	1299	+	PLF_561_00001831	PGF_02516909	432	Enolase (EC 4.2.1.11)	GO:0004634|phosphopyruvate hydratase activity
Escherichia coli F2_18C	fig|562.43975.peg.1039	PATRIC.562.43975.562.43975.con.0001.CDS.1052185.1053663.rev	CDS	1052185	1053663	1479	-	PLF_561_00000392	PGF_00065852	492	Uncharacterized sugar kinase YgcE (EC 2.7.1.-)	GO:0008443|phosphofructokinase activity;GO:0008443|phosphorylase kinase regulator activity;GO:0008443|cobinamide kinase activity;GO:0008443|phytol kinase activity;GO:0008443|phosphatidylinositol phosphate kinase activity;GO:0008443|cyclin-dependent protein serine/threonine kinase regulator activity;GO:0008443|phenol kinase activity;GO:0008443|cyclin-dependent protein kinase activating kinase regu…
Escherichia coli F2_18C	fig|562.43975.peg.100	PATRIC.562.43975.562.43975.con.0001.CDS.105857.107053.fwd	CDS	105857	107053	1197	+	PLF_561_00001938	PGF_06423260	398	2-amino-3-ketobutyrate coenzyme A ligase (EC 2.3.1.29)	GO:0008890|glycine C-acetyltransferase activity
Escherichia coli F2_18C	fig|562.43975.peg.1051	PATRIC.562.43975.562.43975.con.0001.CDS.1063588.1065387.fwd	CDS	1063588	1065387	1800	+	PLF_561_00000736	PGF_00055049	599	Sulfite reductase [NADPH] flavoprotein alpha-component (EC 1.8.1.2)	GO:0004783|sulfite reductase (NADPH) activity
Escherichia coli F2_18C	fig|562.43975.peg.1052	PATRIC.562.43975.562.43975.con.0001.CDS.1065387.1067099.fwd	CDS	1065387	1067099	1713	+	PLF_561_00001910	PGF_00055052	570	Sulfite reductase [NADPH] hemoprotein beta-component (EC 1.8.1.2)	GO:0004783|sulfite reductase (NADPH) activity
Escherichia coli F2_18C	fig|562.43975.peg.1053	PATRIC.562.43975.562.43975.con.0001.CDS.1067173.1067907.fwd	CDS	1067173	1067907	735	+	PLF_561_00002000	PGF_10697445	244	Phosphoadenylyl-sulfate reductase [thioredoxin] (EC 1.8.4.8)	GO:0004604|phosphoadenylyl-sulfate reductase (thioredoxin) activity
Escherichia coli F2_18C	fig|562.43975.peg.101	PATRIC.562.43975.562.43975.con.0001.CDS.107063.108088.fwd	CDS	107063	108088	1026	+	PLF_561_00000855	PGF_03237586	341	L-threonine 3-dehydrogenase (EC 1.1.1.103)	GO:0008743|L-threonine 3-dehydrogenase activity
Escherichia coli F2_18C	fig|562.43975.peg.1060	PATRIC.562.43975.562.43975.con.0001.CDS.1075968.1076876.fwd	CDS	1075968	1076876	909	+	PLF_561_00001471	PGF_00054961	302	Sulfate adenylyltransferase subunit 2 (EC 2.7.7.4)	GO:0004781|sulfate adenylyltransferase (ATP) activity
Escherichia coli F2_18C	fig|562.43975.peg.1061	PATRIC.562.43975.562.43975.con.0001.CDS.1076878.1078305.fwd	CDS	1076878	1078305	1428	+	PLF_561_00001224	PGF_00054959	475	Sulfate adenylyltransferase subunit 1 (EC 2.7.7.4)	GO:0004781|sulfate adenylyltransferase (ATP) activity
Escherichia coli F2_18C	fig|562.43975.peg.1062	PATRIC.562.43975.562.43975.con.0001.CDS.1078305.1078910.fwd	CDS	1078305	1078910	606	+	PLF_561_00001402	PGF_07016429	201	Adenylylsulfate kinase (EC 2.7.1.25)	GO:0004020|adenylylsulfate kinase activity
Escherichia coli F2_18C	fig|562.43975.peg.1065	PATRIC.562.43975.562.43975.con.0001.CDS.1079807.1080517.fwd	CDS	1079807	1080517	711	+	PLF_561_00001487	PGF_08122432	236	2-C-methyl-D-erythritol 4-phosphate cytidylyltransferase (EC 2.7.7.60)	GO:0050518|2-C-methyl-D-erythritol 4-phosphate cytidylyltransferase activity
Escherichia coli F2_18C	fig|562.43975.peg.1066	PATRIC.562.43975.562.43975.con.0001.CDS.1080517.1080996.fwd	CDS	1080517	1080996	480	+	PLF_561_00001695	PGF_06626131	159	2-C-methyl-D-erythritol 2,4-cyclodiphosphate synthase (EC 4.6.1.12)	GO:0008685|2-C-methyl-D-erythritol 2,4-cyclodiphosphate synthase activity
Escherichia coli F2_18C	fig|562.43975.peg.1068	PATRIC.562.43975.562.43975.con.0001.CDS.1082023.1082784.fwd	CDS	1082023	1082784	762	+	PLF_561_00001105	PGF_00426810	253	5'-nucleotidase SurE (EC 3.1.3.5) @ Exopolyphosphatase (EC 3.6.1.11)	GO:0008253|5'-nucleotidase activity;GO:0004309|exopolyphosphatase activity
Escherichia coli F2_18C	fig|562.43975.peg.1069	PATRIC.562.43975.562.43975.con.0001.CDS.1082778.1083404.fwd	CDS	1082778	1083404	627	+	PLF_561_00001661	PGF_00038772	208	Protein-L-isoaspartate O-methyltransferase (EC 2.1.1.77)	GO:0004719|protein-L-isoaspartate (D-aspartate) O-methyltransferase activity
Escherichia coli F2_18C	fig|562.43975.peg.1073	PATRIC.562.43975.562.43975.con.0001.CDS.1086412.1087005.fwd	CDS	1086412	1087005	594	+	PLF_561_00004209	PGF_03299849	197	Hydroxyaromatic non-oxidative decarboxylase protein B (EC 4.1.1.-)	GO:0004611|phosphoenolpyruvate carboxykinase activity;GO:0004611|gamma-glutamyl carboxylase activity;GO:0004611|3-octaprenyl-4-hydroxybenzoate carboxy-lyase activity;GO:0004611|2-hydroxy-3-carboxy-6-oxo-7-methylocta-2,4-dienoate decarboxylase activity;GO:0004611|bis(4-chlorophenyl)acetate decarboxylase activity;GO:0004611|3,5-dibromo-4-hydroxybenzoate decarboxylase activity;GO:0004611|2-hydroxyis…
Escherichia coli F2_18C	fig|562.43975.peg.1074	PATRIC.562.43975.562.43975.con.0001.CDS.1087005.1088432.fwd	CDS	1087005	1088432	1428	+	PLF_561_00004157	PGF_00012901	475	Hydroxyaromatic non-oxidative decarboxylase protein C (EC 4.1.1.-)	GO:0004611|phosphoenolpyruvate carboxykinase activity;GO:0004611|gamma-glutamyl carboxylase activity;GO:0004611|3-octaprenyl-4-hydroxybenzoate carboxy-lyase activity;GO:0004611|2-hydroxy-3-carboxy-6-oxo-7-methylocta-2,4-dienoate decarboxylase activity;GO:0004611|bis(4-chlorophenyl)acetate decarboxylase activity;GO:0004611|3,5-dibromo-4-hydroxybenzoate decarboxylase activity;GO:0004611|2-hydroxyis…
Escherichia coli F2_18C	fig|562.43975.peg.1075	PATRIC.562.43975.562.43975.con.0001.CDS.1088443.1088679.fwd	CDS	1088443	1088679	237	+	PLF_561_00004205	PGF_00012902	78	Hydroxyaromatic non-oxidative decarboxylase protein D (EC 4.1.1.-)	GO:0004611|phosphoenolpyruvate carboxykinase activity;GO:0004611|gamma-glutamyl carboxylase activity;GO:0004611|3-octaprenyl-4-hydroxybenzoate carboxy-lyase activity;GO:0004611|2-hydroxy-3-carboxy-6-oxo-7-methylocta-2,4-dienoate decarboxylase activity;GO:0004611|bis(4-chlorophenyl)acetate decarboxylase activity;GO:0004611|3,5-dibromo-4-hydroxybenzoate decarboxylase activity;GO:0004611|2-hydroxyis…
Escherichia coli F2_18C	fig|562.43975.peg.1076	PATRIC.562.43975.562.43975.con.0001.CDS.1088720.1089376.rev	CDS	1088720	1089376	657	-	PLF_561_00002025	PGF_00051493	218	Serine/threonine protein phosphatase 2 (EC 3.1.3.16)	GO:0004721|phosphoprotein phosphatase activity
Escherichia coli F2_18C	fig|562.43975.peg.1098	PATRIC.562.43975.562.43975.con.0001.CDS.1108364.1109788.rev	CDS	1108364	1109788	1425	-	PLF_561_00003562	PGF_08148954	474	6-phospho-beta-glucosidase (EC 3.2.1.86)	GO:0008706|6-phospho-beta-glucosidase activity
Escherichia coli F2_18C	fig|562.43975.peg.1102	PATRIC.562.43975.562.43975.con.0001.CDS.1113353.1115605.fwd	CDS	1113353	1115605	2253	+	PLF_561_00001934	PGF_03098349	750	Acylphosphate phosphohydrolase (EC 3.6.1.7) / [NiFe] hydrogenase metallocenter assembly protein HypF	GO:0003998|acylphosphatase activity
Escherichia coli F2_18C	fig|562.43975.peg.1106	PATRIC.562.43975.562.43975.con.0001.CDS.1120000.1120965.rev	CDS	1120000	1120965	966	-	PLF_561_00003034	PGF_00420903	321	D-arabinose-5-phosphate isomerase (EC 5.3.1.13)	GO:0019146|arabinose-5-phosphate isomerase activity
Escherichia coli F2_18C	fig|562.43975.peg.1109	PATRIC.562.43975.562.43975.con.0001.CDS.1122263.1123042.rev	CDS	1122263	1123042	780	-	PLF_561_00003266	PGF_00053589	259	Sorbitol-6-phosphate 2-dehydrogenase (EC 1.1.1.140)	GO:0009010|sorbitol-6-phosphate 2-dehydrogenase activity
Escherichia coli F2_18C	fig|562.43975.peg.1114	PATRIC.562.43975.562.43975.con.0001.CDS.1126433.1126930.fwd	CDS	1126433	1126930	498	+	PLF_561_00002321	PGF_06276282	165	Nicotinamide-nucleotide amidase (EC 3.5.1.42)	GO:0019159|nicotinamide-nucleotide amidase activity
Escherichia coli F2_18C	fig|562.43975.peg.1117	PATRIC.562.43975.562.43975.con.0001.CDS.1128768.1131398.fwd	CDS	1128768	1131398	2631	+	PLF_561_00000263	PGF_07830674	876	Alanyl-tRNA synthetase (EC 6.1.1.7)	GO:0004813|alanine-tRNA ligase activity
Escherichia coli F2_18C	fig|562.43975.peg.1120	PATRIC.562.43975.562.43975.con.0001.CDS.1133140.1133706.fwd	CDS	1133140	1133706	567	+	PLF_561_00000302	PGF_04857863	188	Fructose-1-phosphate phosphatase YqaB (EC 3.1.3.-)	GO:0008138|protein tyrosine/serine/threonine phosphatase activity;GO:0008138|protein tyrosine/threonine phosphatase activity;GO:0008138|JUN kinase phosphatase activity;GO:0008138|phosphohistidine phosphatase activity;GO:0008138|inositol bisphosphate phosphatase activity;GO:0008138|MAP kinase tyrosine/serine/threonine phosphatase activity;GO:0008138|inositol-1,3,4-trisphosphate 4-phosphatase activ…
Escherichia coli F2_18C	fig|562.43975.peg.1122	PATRIC.562.43975.562.43975.con.0001.CDS.1134204.1135760.fwd	CDS	1134204	1135760	1557	+	PLF_561_00002094	PGF_00008159	518	Glutamate--cysteine ligase (EC 6.3.2.2)	GO:0004357|glutamate-cysteine ligase activity
Escherichia coli F2_18C	fig|562.43975.peg.1123	PATRIC.562.43975.562.43975.con.0001.CDS.1135910.1136425.fwd	CDS	1135910	1136425	516	+	PLF_561_00001776	PGF_00049433	171	S-ribosylhomocysteine lyase (EC 4.4.1.21) @ Autoinducer-2 production protein LuxS	GO:0043768|S-ribosylhomocysteine lyase activity
Escherichia coli F2_18C	fig|562.43975.peg.1135	PATRIC.562.43975.562.43975.con.0001.CDS.1146190.1147149.rev	CDS	1146190	1147149	960	-	PLF_561_00173601	PGF_00048641	319	Ribonucleotide reductase of class Ib (aerobic), beta subunit (EC 1.17.4.1)	GO:0004748|ribonucleoside-diphosphate reductase activity, thioredoxin disulfide as acceptor
Escherichia coli F2_18C	fig|562.43975.peg.1136	PATRIC.562.43975.562.43975.con.0001.CDS.1147159.1149303.rev	CDS	1147159	1149303	2145	-	PLF_561_00000442	PGF_00048640	714	Ribonucleotide reductase of class Ib (aerobic), alpha subunit (EC 1.17.4.1)	GO:0004748|ribonucleoside-diphosphate reductase activity, thioredoxin disulfide as acceptor
Escherichia coli F2_18C	fig|562.43975.peg.109	PATRIC.562.43975.562.43975.con.0001.CDS.114747.115766.fwd	CDS	114747	115766	1020	+	PLF_561_00000965	PGF_00008611	339	Glycerol-3-phosphate dehydrogenase [NAD(P)+] (EC 1.1.1.94)	GO:0004367|glycerol-3-phosphate dehydrogenase [NAD+] activity;GO:0004367|glycerol-3-phosphate dehydrogenase [NADP+] activity;GO:0004367|glycerol-3-phosphate dehydrogenase [NAD(P)+] activity
Escherichia coli F2_18C	fig|562.43975.peg.1149	PATRIC.562.43975.562.43975.con.0001.CDS.1156635.1157915.rev	CDS	1156635	1157915	1281	-	PLF_561_00000304	PGF_04337880	426	Gamma-aminobutyrate:alpha-ketoglutarate aminotransferase (EC 2.6.1.19)	GO:0003867|4-aminobutyrate transaminase activity
Escherichia coli F2_18C	fig|562.43975.peg.1150	PATRIC.562.43975.562.43975.con.0001.CDS.1157929.1159377.rev	CDS	1157929	1159377	1449	-	PLF_561_00000934	PGF_07204877	482	Succinate-semialdehyde dehydrogenase [NAD(P)+] (EC 1.2.1.16)	GO:0009013|succinate-semialdehyde dehydrogenase [NAD(P)+] activity
Escherichia coli F2_18C	fig|562.43975.peg.110	PATRIC.562.43975.562.43975.con.0001.CDS.115846.116667.fwd	CDS	115846	116667	822	+	PLF_561_00000545	PGF_04695681	273	Serine acetyltransferase (EC 2.3.1.30)	GO:0009001|serine O-acetyltransferase activity
Escherichia coli F2_18C	fig|562.43975.peg.1151	PATRIC.562.43975.562.43975.con.0001.CDS.1159400.1160668.rev	CDS	1159400	1160668	1269	-	PLF_561_00171747	PGF_00015978	422	L-2-hydroxyglutarate oxidase (EC 1.1.3.15)	GO:0003973|(S)-2-hydroxy-acid oxidase activity;GO:0003973|very-long-chain-(S)-2-hydroxy-acid oxidase activity;GO:0003973|long-chain-(S)-2-hydroxy-long-chain-acid oxidase activity;GO:0003973|medium-chain-(S)-2-hydroxy-acid oxidase activity
Escherichia coli F2_18C	fig|562.43975.peg.1153	PATRIC.562.43975.562.43975.con.0001.CDS.1162001.1164253.rev	CDS	1162001	1164253	2253	-	PLF_561_00003373	PGF_00046885	750	Alpha-amylase (EC 3.2.1.1) (1,4-alpha-D-glucan glucanohydrolase) (GLYCOGENASE)	GO:0004556|alpha-amylase activity
Escherichia coli F2_18C	fig|562.43975.peg.1164	PATRIC.562.43975.562.43975.con.0001.CDS.1177021.1177899.rev	CDS	1177021	1177899	879	-	PLF_561_00002722	PGF_08421732	292	NAD kinase (EC 2.7.1.23)	GO:0003951|NAD+ kinase activity
Escherichia coli F2_18C	fig|562.43975.peg.1172	PATRIC.562.43975.562.43975.con.0001.CDS.1183279.1184046.fwd	CDS	1183279	1184046	768	+	PLF_561_00001691	PGF_00413208	255	tRNA (guanine(37)-N(1))-methyltransferase (EC 2.1.1.228)	GO:0052906|tRNA (guanine(37)-N(1))-methyltransferase activity
Escherichia coli F2_18C	fig|562.43975.peg.1175	PATRIC.562.43975.562.43975.con.0001.CDS.1185011.1186237.rev	CDS	1185011	1186237	1227	-	PLF_561_00000300	PGF_03299322	408	Diguanylate cyclase (EC 2.7.7.65) => DgcN	GO:0052621|diguanylate cyclase activity
Escherichia coli F2_18C	fig|562.43975.peg.1178	PATRIC.562.43975.562.43975.con.0001.CDS.1187470.1188540.fwd	CDS	1187470	1188540	1071	+	PLF_561_00001169	PGF_00070354	356	2-keto-3-deoxy-D-arabino-heptulosonate-7-phosphate synthase I alpha (EC 2.5.1.54)	GO:0003849|3-deoxy-7-phosphoheptulonate synthase activity
Escherichia coli F2_18C	fig|562.43975.peg.1179	PATRIC.562.43975.562.43975.con.0001.CDS.1188551.1189672.fwd	CDS	1188551	1189672	1122	+	PLF_561_00001822	PGF_00417831	373	Chorismate mutase I (EC 5.4.99.5) / Cyclohexadienyl dehydrogenase (EC 1.3.1.12)(EC 1.3.1.43)	GO:0004106|chorismate mutase activity;GO:0008977|prephenate dehydrogenase activity;GO:0047794|cyclohexadienyl dehydrogenase activity
Escherichia coli F2_18C	fig|562.43975.peg.1180	PATRIC.562.43975.562.43975.con.0001.CDS.1189715.1190875.rev	CDS	1189715	1190875	1161	-	PLF_561_00001501	PGF_02877184	386	Chorismate mutase I (EC 5.4.99.5) / Prephenate dehydratase (EC 4.2.1.51)	GO:0004106|chorismate mutase activity;GO:0004664|prephenate dehydratase activity
Escherichia coli F2_18C	fig|562.43975.peg.1190	PATRIC.562.43975.562.43975.con.0001.CDS.1205903.1207258.rev	CDS	1205903	1207258	1356	-	PLF_561_00001115	PGF_00414976	451	CDP-diacylglycerol--serine O-phosphatidyltransferase (EC 2.7.8.8)	GO:0003882|CDP-diacylglycerol-serine O-phosphatidyltransferase activity
Escherichia coli F2_18C	fig|562.43975.peg.1191	PATRIC.562.43975.562.43975.con.0001.CDS.1207372.1210032.rev	CDS	1207372	1210032	2661	-	PLF_561_00000594	PGF_05743061	886	Protein lysine acetyltransferase Pat (EC 2.3.1.-)	GO:0004147|dihydrolipoamide branched chain acyltransferase activity;GO:0004147|sterol O-acyltransferase activity;GO:0004147|N-acetyltransferase activity;GO:0004147|O-acyltransferase activity;GO:0004147|palmitoleoyl [acyl-carrier-protein]-dependent acyltransferase activity;GO:0004147|carnitine O-acyltransferase activity;GO:0004147|acetyltransferase activity;GO:0004147|C-acyltransferase activity;GO…
Escherichia coli F2_18C	fig|562.43975.peg.1201	PATRIC.562.43975.562.43975.con.0001.CDS.1217767.1219389.rev	CDS	1217767	1219389	1623	-	PLF_561_00000750	PGF_07459509	540	L-aspartate oxidase (EC 1.4.3.16)	GO:0008734|L-aspartate oxidase activity;GO:0008734|L-aspartate:fumarate oxidoreductase activity
Escherichia coli F2_18C	fig|562.43975.peg.1208	PATRIC.562.43975.562.43975.con.0001.CDS.1225750.1226430.fwd	CDS	1225750	1226430	681	+	PLF_561_00013838	PGF_03790040	226	Ribonuclease III (EC 3.1.26.3)	GO:0004525|ribonuclease III activity
Escherichia coli F2_18C	fig|562.43975.peg.1211	PATRIC.562.43975.562.43975.con.0001.CDS.1228084.1228815.fwd	CDS	1228084	1228815	732	+	PLF_561_00002132	PGF_00045900	243	Pyridoxine 5'-phosphate synthase (EC 2.6.99.2)	GO:0033856|pyridoxine 5'-phosphate synthase activity
Escherichia coli F2_18C	fig|562.43975.peg.1212	PATRIC.562.43975.562.43975.con.0001.CDS.1228815.1229195.fwd	CDS	1228815	1229195	381	+	PLF_561_00002403	PGF_10373331	126	Holo-[acyl-carrier-protein] synthase (EC 2.7.8.7)	GO:0008897|holo-[acyl-carrier-protein] synthase activity
Escherichia coli F2_18C	fig|562.43975.peg.1215	PATRIC.562.43975.562.43975.con.0001.CDS.1231264.1231899.fwd	CDS	1231264	1231899	636	+	PLF_561_00002117	PGF_00033319	211	Phosphatidylglycerophosphatase C (EC 3.1.3.27)	GO:0008962|phosphatidylglycerophosphatase activity
Escherichia coli F2_18C	fig|562.43975.peg.1218	PATRIC.562.43975.562.43975.con.0001.CDS.1234271.1238158.fwd	CDS	1234271	1238158	3888	+	PLF_561_00000478	PGF_00033963	1295	Phosphoribosylformylglycinamidine synthase, synthetase subunit (EC 6.3.5.3) / Phosphoribosylformylglycinamidine synthase, glutamine amidotransferase subunit (EC 6.3.5.3)	GO:0004642|phosphoribosylformylglycinamidine synthase activity
Escherichia coli F2_18C	fig|562.43975.peg.1224	PATRIC.562.43975.562.43975.con.0001.CDS.1242807.1243997.rev	CDS	1242807	1243997	1191	-	PLF_561_00002294	PGF_04567743	396	Flavohemoglobin / Nitric oxide dioxygenase (EC 1.14.12.17)	GO:0008941|nitric oxide dioxygenase activity
Escherichia coli F2_18C	fig|562.43975.peg.1226	PATRIC.562.43975.562.43975.con.0001.CDS.1244325.1245578.fwd	CDS	1244325	1245578	1254	+	PLF_561_00001668	PGF_05622318	417	Serine hydroxymethyltransferase (EC 2.1.2.1)	GO:0004372|glycine hydroxymethyltransferase activity
Escherichia coli F2_18C	fig|562.43975.peg.1235	PATRIC.562.43975.562.43975.con.0001.CDS.1256449.1257651.rev	CDS	1256449	1257651	1203	-	PLF_561_00003837	PGF_00421544	400	3-phenylpropionate dioxygenase ferredoxin--NAD(+) reductase component (EC 1.18.1.3)	GO:0008860|ferredoxin-NAD+ reductase activity
Escherichia coli F2_18C	fig|562.43975.peg.1238	PATRIC.562.43975.562.43975.con.0001.CDS.1258790.1259308.rev	CDS	1258790	1259308	519	-	PLF_561_00003823	PGF_00421595	172	3-phenylpropionate dioxygenase, beta subunit (EC 1.14.12.19)	GO:0008695|3-phenylpropionate dioxygenase activity
Escherichia coli F2_18C	fig|562.43975.peg.1239	PATRIC.562.43975.562.43975.con.0001.CDS.1259305.1260666.rev	CDS	1259305	1260666	1362	-	PLF_561_00003822	PGF_00421580	453	3-phenylpropionate dioxygenase, alpha subunit (EC 1.14.12.19)	GO:0008695|3-phenylpropionate dioxygenase activity
Escherichia coli F2_18C	fig|562.43975.peg.1244	PATRIC.562.43975.562.43975.con.0001.CDS.1265453.1266256.rev	CDS	1265453	1266256	804	-	PLF_561_00002409	PGF_10300175	267	Inositol-1-monophosphatase (EC 3.1.3.25)	GO:0008934|inositol monophosphate 1-phosphatase activity;GO:0008934|inositol monophosphate 3-phosphatase activity;GO:0008934|inositol monophosphate 4-phosphatase activity;GO:0008934|inositol monophosphate phosphatase activity
Escherichia coli F2_18C	fig|562.43975.peg.1247	PATRIC.562.43975.562.43975.con.0001.CDS.1267990.1269204.fwd	CDS	1267990	1269204	1215	+	PLF_561_00002812	PGF_08021914	404	Cysteine desulfurase (EC 2.8.1.7) => IscS	GO:0031071|cysteine desulfurase activity
Escherichia coli F2_18C	fig|562.43975.peg.1259	PATRIC.562.43975.562.43975.con.0001.CDS.1276543.1277388.rev	CDS	1276543	1277388	846	-	PLF_561_00002948	PGF_03341880	281	3-mercaptopyruvate sulfurtransferase (EC 2.8.1.2)	GO:0016784|3-mercaptopyruvate sulfurtransferase activity
Escherichia coli F2_18C	fig|562.43975.peg.1261	PATRIC.562.43975.562.43975.con.0001.CDS.1282557.1284869.fwd	CDS	1282557	1284869	2313	+	PLF_561_00001143	PGF_03197083	770	Penicillin-insensitive transglycosylase (EC 2.4.2.-) & transpeptidase PBP-1C	GO:0000107|imidazoleglycerol-phosphate synthase activity;GO:0000107|NAD(P)-cysteine ADP-ribosyltransferase activity;GO:0000107|NAD(P)-asparagine ADP-ribosyltransferase activity;GO:0000107|NAD(P)-serine ADP-ribosyltransferase activity;GO:0000107|7-cyano-7-deazaguanine tRNA-ribosyltransferase activity;GO:0000107|purine deoxyribosyltransferase activity
Escherichia coli F2_18C	fig|562.43975.peg.1266	PATRIC.562.43975.562.43975.con.0001.CDS.1289849.1290280.fwd	CDS	1289849	1290280	432	+	PLF_561_00002990	PGF_03518570	143	Nucleoside diphosphate kinase (EC 2.7.4.6)	GO:0004550|nucleoside diphosphate kinase activity
Escherichia coli F2_18C	fig|562.43975.peg.120	PATRIC.562.43975.562.43975.con.0001.CDS.128999.130147.rev	CDS	128999	130147	1149	-	PLF_561_00001275	PGF_05200824	382	Mannitol-1-phosphate 5-dehydrogenase (EC 1.1.1.17)	GO:0008926|mannitol-1-phosphate 5-dehydrogenase activity
Escherichia coli F2_18C	fig|562.43975.peg.1267	PATRIC.562.43975.562.43975.con.0001.CDS.1290430.1291584.fwd	CDS	1290430	1291584	1155	+	PLF_561_00001243	PGF_00618776	384	23S rRNA (adenine(2503)-C(2))-methyltransferase @ tRNA (adenine(37)-C(2))-methyltransferase (EC 2.1.1.192)	GO:0070040|rRNA (adenine-C2-)-methyltransferase activity
Escherichia coli F2_18C	fig|562.43975.peg.1270	PATRIC.562.43975.562.43975.con.0001.CDS.1294138.1295412.fwd	CDS	1294138	1295412	1275	+	PLF_561_00002190	PGF_03004613	424	Histidyl-tRNA synthetase (EC 6.1.1.21)	GO:0004821|histidine-tRNA ligase activity
Escherichia coli F2_18C	fig|562.43975.peg.1278	PATRIC.562.43975.562.43975.con.0001.CDS.1309288.1310664.rev	CDS	1309288	1310664	1377	-	PLF_561_00001832	PGF_00425024	458	Exodeoxyribonuclease VII large subunit (EC 3.1.11.6)	GO:0008855|exodeoxyribonuclease VII activity
Escherichia coli F2_18C	fig|562.43975.peg.1279	PATRIC.562.43975.562.43975.con.0001.CDS.1310757.1312292.fwd	CDS	1310757	1312292	1536	+	PLF_561_00002104	PGF_10048015	511	Inosine-5'-monophosphate dehydrogenase (EC 1.1.1.205) / CBS domain	GO:0003938|IMP dehydrogenase activity
Escherichia coli F2_18C	fig|562.43975.peg.1280	PATRIC.562.43975.562.43975.con.0001.CDS.1312361.1313938.fwd	CDS	1312361	1313938	1578	+	PLF_561_00001843	PGF_00006935	525	GMP synthase [glutamine-hydrolyzing], amidotransferase subunit (EC 6.3.5.2) / GMP synthase [glutamine-hydrolyzing], ATP pyrophosphatase subunit (EC 6.3.5.2)	GO:0003922|GMP synthase (glutamine-hydrolyzing) activity
Escherichia coli F2_18C	fig|562.43975.peg.122	PATRIC.562.43975.562.43975.con.0001.CDS.132827.133189.fwd	CDS	132827	133189	363	+	PLF_561_00029804	PGF_00007054	120	GTPase (EC 3.6.1.-)	GO:0004787|thiamine-pyrophosphatase activity;GO:0004787|8-oxo-7,8-dihydroguanosine triphosphate pyrophosphatase activity;GO:0004787|UDP-2,3-diacylglucosamine hydrolase activity;GO:0004787|bis(5'-nucleosyl)-tetraphosphatase activity;GO:0004787|dATP pyrophosphohydrolase activity;GO:0004787|pyrophosphatase activity;GO:0004787|dihydroneopterin monophosphate phosphatase activity;GO:0004787|dihydroneop…
Escherichia coli F2_18C	fig|562.43975.peg.1305	PATRIC.562.43975.562.43975.con.0001.CDS.1334043.1335860.fwd	CDS	1334043	1335860	1818	+	PLF_561_00000267	PGF_00419906	605	c-di-GMP phosphodiesterase (EC 3.1.4.52) => PdeF	GO:0071111|cyclic-guanylate-specific phosphodiesterase activity
Escherichia coli F2_18C	fig|562.43975.peg.1308	PATRIC.562.43975.562.43975.con.0001.CDS.1337252.1337599.fwd	CDS	1337252	1337599	348	+	PLF_561_00000267	PGF_00419906	115	c-di-GMP phosphodiesterase (EC 3.1.4.52) => PdeF	GO:0071111|cyclic-guanylate-specific phosphodiesterase activity
Escherichia coli F2_18C	fig|562.43975.peg.1309	PATRIC.562.43975.562.43975.con.0001.CDS.1337638.1339179.rev	CDS	1337638	1339179	1542	-	PLF_561_00002563	PGF_05471309	513	Exopolyphosphatase (EC 3.6.1.11)	GO:0004309|exopolyphosphatase activity
Escherichia coli F2_18C	fig|562.43975.peg.1310	PATRIC.562.43975.562.43975.con.0001.CDS.1339184.1341250.rev	CDS	1339184	1341250	2067	-	PLF_561_00000489	PGF_05195470	688	Polyphosphate kinase (EC 2.7.4.1)	GO:0008976|polyphosphate kinase activity
Escherichia coli F2_18C	fig|562.43975.peg.1311	PATRIC.562.43975.562.43975.con.0001.CDS.1341422.1342060.rev	CDS	1341422	1342060	639	-	PLF_561_00003019	PGF_00033968	212	Phosphoribosylglycinamide formyltransferase (EC 2.1.2.2)	GO:0004644|phosphoribosylglycinamide formyltransferase activity
Escherichia coli F2_18C	fig|562.43975.peg.1312	PATRIC.562.43975.562.43975.con.0001.CDS.1342060.1343097.rev	CDS	1342060	1343097	1038	-	PLF_561_00002587	PGF_00033954	345	Phosphoribosylformylglycinamidine cyclo-ligase (EC 6.3.3.1)	GO:0004641|phosphoribosylformylglycinamidine cyclo-ligase activity
Escherichia coli F2_18C	fig|562.43975.peg.1314	PATRIC.562.43975.562.43975.con.0001.CDS.1343422.1344048.fwd	CDS	1343422	1344048	627	+	PLF_561_00002152	PGF_00403095	208	Uracil phosphoribosyltransferase (EC 2.4.2.9)	GO:0004845|uracil phosphoribosyltransferase activity
Escherichia coli F2_18C	fig|562.43975.peg.1332	PATRIC.562.43975.562.43975.con.0001.CDS.1363393.1363863.rev	CDS	1363393	1363863	471	-	PLF_561_00002352	PGF_00220548	156	Thiol peroxidase, Bcp-type (EC 1.11.1.15)	GO:0051920|peroxiredoxin activity
Escherichia coli F2_18C	fig|562.43975.peg.1334	PATRIC.562.43975.562.43975.con.0001.CDS.1364581.1365459.fwd	CDS	1364581	1365459	879	+	PLF_561_00001701	PGF_00549380	292	4-hydroxy-tetrahydrodipicolinate synthase (EC 4.3.3.7)	GO:0008840|4-hydroxy-tetrahydrodipicolinate synthase
Escherichia coli F2_18C	fig|562.43975.peg.1336	PATRIC.562.43975.562.43975.con.0001.CDS.1366723.1367436.fwd	CDS	1366723	1367436	714	+	PLF_561_00002118	PGF_00033936	237	Phosphoribosylaminoimidazole-succinocarboxamide synthase (EC 6.3.2.6)	GO:0004639|phosphoribosylaminoimidazolesuccinocarboxamide synthase activity
Escherichia coli F2_18C	fig|562.43975.peg.1341	PATRIC.562.43975.562.43975.con.0001.CDS.1371597.1372724.rev	CDS	1371597	1372724	1128	-	PLF_561_00002417	PGF_00024234	375	N-succinyl-L,L-diaminopimelate desuccinylase (EC 3.5.1.18)	GO:0009014|succinyl-diaminopimelate desuccinylase activity
Escherichia coli F2_18C	fig|562.43975.peg.1348	PATRIC.562.43975.562.43975.con.0001.CDS.1382707.1384710.rev	CDS	1382707	1384710	2004	-	PLF_561_00001787	PGF_01136362	667	Transketolase (EC 2.2.1.1)	GO:0004802|transketolase activity
Escherichia coli F2_18C	fig|562.43975.peg.1349	PATRIC.562.43975.562.43975.con.0001.CDS.1384730.1385680.rev	CDS	1384730	1385680	951	-	PLF_561_00001307	PGF_00057399	316	Transaldolase (EC 2.2.1.2)	GO:0004801|sedoheptulose-7-phosphate:D-glyceraldehyde-3-phosphate glyceronetransferase activity
Escherichia coli F2_18C	fig|562.43975.peg.1350	PATRIC.562.43975.562.43975.con.0001.CDS.1385969.1388248.fwd	CDS	1385969	1388248	2280	+	PLF_561_00001445	PGF_06447349	759	NADP-dependent malic enzyme (EC 1.1.1.40)	GO:0004473|malate dehydrogenase (decarboxylating) (NADP+) activity;GO:0004473|oxaloacetate decarboxylase activity
Escherichia coli F2_18C	fig|562.43975.peg.1354	PATRIC.562.43975.562.43975.con.0001.CDS.1390041.1390844.fwd	CDS	1390041	1390844	804	+	PLF_561_00002977	PGF_02035040	267	ATP:Cob(I)alamin adenosyltransferase (EC 2.5.1.17) @ ATP:Cob(I)alamin adenosyltransferase (EC 2.5.1.17), ethanolamine utilization	GO:0008817|cob(I)yrinic acid a,c-diamide adenosyltransferase activity
Escherichia coli F2_18C	fig|562.43975.peg.1355	PATRIC.562.43975.562.43975.con.0001.CDS.1390841.1391857.fwd	CDS	1390841	1391857	1017	+	PLF_561_00000451	PGF_00033200	338	Phosphate acetyltransferase (EC 2.3.1.8), ethanolamine utilization-specific	GO:0008959|phosphate acetyltransferase activity
Escherichia coli F2_18C	fig|562.43975.peg.1358	PATRIC.562.43975.562.43975.con.0001.CDS.1392595.1393998.fwd	CDS	1392595	1393998	1404	+	PLF_561_00003345	PGF_00024367	467	Acetaldehyde dehydrogenase (EC 1.2.1.10) @ Acetaldehyde dehydrogenase (EC 1.2.1.10), ethanolamine utilization cluster	GO:0008774|acetaldehyde dehydrogenase (acetylating) activity
Escherichia coli F2_18C	fig|562.43975.peg.1363	PATRIC.562.43975.562.43975.con.0001.CDS.1398760.1400121.fwd	CDS	1398760	1400121	1362	+	PLF_561_00001182	PGF_00424868	453	Ethanolamine ammonia-lyase heavy chain (EC 4.3.1.7)	GO:0008851|ethanolamine ammonia-lyase activity
Escherichia coli F2_18C	fig|562.43975.peg.1364	PATRIC.562.43975.562.43975.con.0001.CDS.1400142.1401029.fwd	CDS	1400142	1401029	888	+	PLF_561_00002980	PGF_00424869	295	Ethanolamine ammonia-lyase light chain (EC 4.3.1.7)	GO:0008851|ethanolamine ammonia-lyase activity
Escherichia coli F2_18C	fig|562.43975.peg.1369	PATRIC.562.43975.562.43975.con.0001.CDS.1403317.1404216.rev	CDS	1403317	1404216	900	-	PLF_561_00003244	PGF_00419627	299	Coproporphyrinogen III oxidase, aerobic (EC 1.3.3.3)	GO:0004109|coproporphyrinogen oxidase activity
Escherichia coli F2_18C	fig|562.43975.peg.1370	PATRIC.562.43975.562.43975.con.0001.CDS.1404220.1405089.rev	CDS	1404220	1405089	870	-	PLF_561_00002771	PGF_01466819	289	N-acetylmuramoyl-L-alanine amidase (EC 3.5.1.28)	GO:0008745|N-acetylmuramoyl-L-alanine amidase activity
Escherichia coli F2_18C	fig|562.43975.peg.128	PATRIC.562.43975.562.43975.con.0001.CDS.140427.141818.fwd	CDS	140427	141818	1392	+	PLF_561_00003038	PGF_00016231	463	L-seryl-tRNA(Sec) selenium transferase (EC 2.9.1.1)	GO:0004125|L-seryl-tRNASec selenium transferase activity
Escherichia coli F2_18C	fig|562.43975.peg.2	PATRIC.562.43975.562.43975.con.0001.CDS.1409.2509.fwd	CDS	1409	2509	1101	+	PLF_561_00002559	PGF_06473395	366	DNA polymerase III beta subunit (EC 2.7.7.7)	GO:0003887|DNA-directed DNA polymerase activity
Escherichia coli F2_18C	fig|562.43975.peg.1383	PATRIC.562.43975.562.43975.con.0001.CDS.1416299.1417396.fwd	CDS	1416299	1417396	1098	+	PLF_561_00001385	PGF_05696702	365	Sulfate and thiosulfate import ATP-binding protein CysA (EC 3.6.3.25)	GO:0015419|sulfate transmembrane-transporting ATPase activity
Escherichia coli F2_18C	fig|562.43975.peg.1384	PATRIC.562.43975.562.43975.con.0001.CDS.1417530.1418441.fwd	CDS	1417530	1418441	912	+	PLF_561_00002074	PGF_02104569	303	Cysteine synthase B (EC 2.5.1.47)	GO:0004124|cysteine synthase activity
Escherichia coli F2_18C	fig|562.43975.peg.1386	PATRIC.562.43975.562.43975.con.0001.CDS.1418917.1419768.fwd	CDS	1418917	1419768	852	+	PLF_561_00002666	PGF_03846068	283	Pyridoxal kinase (EC 2.7.1.35)	GO:0008478|pyridoxal kinase activity
Escherichia coli F2_18C	fig|562.43975.peg.1388	PATRIC.562.43975.562.43975.con.0001.CDS.1420361.1422088.rev	CDS	1420361	1422088	1728	-	PLF_561_00000754	PGF_00033423	575	Phosphoenolpyruvate-protein phosphotransferase of PTS system (EC 2.7.3.9)	GO:0008965|phosphoenolpyruvate-protein phosphotransferase activity
Escherichia coli F2_18C	fig|562.43975.peg.1391	PATRIC.562.43975.562.43975.con.0001.CDS.1422774.1423745.rev	CDS	1422774	1423745	972	-	PLF_561_00002279	PGF_04405923	323	Cysteine synthase (EC 2.5.1.47)	GO:0004124|cysteine synthase activity
Escherichia coli F2_18C	fig|562.43975.peg.1394	PATRIC.562.43975.562.43975.con.0001.CDS.1425990.1428005.fwd	CDS	1425990	1428005	2016	+	PLF_561_00001178	PGF_04333086	671	DNA ligase (NAD(+)) (EC 6.5.1.2)	GO:0003911|DNA ligase (NAD+) activity
Escherichia coli F2_18C	fig|562.43975.peg.1400	PATRIC.562.43975.562.43975.con.0001.CDS.1431344.1432759.fwd	CDS	1431344	1432759	1416	+	PLF_561_00000122	PGF_00008335	471	Glutamyl-tRNA synthetase (EC 6.1.1.17)	GO:0004818|glutamate-tRNA ligase activity
Escherichia coli F2_18C	fig|562.43975.peg.1403	PATRIC.562.43975.562.43975.con.0001.CDS.1434182.1436371.fwd	CDS	1434182	1436371	2190	+	PLF_561_00030205	PGF_01625548	729	c-di-GMP phosphodiesterase (EC 3.1.4.52) => PdeA	GO:0071111|cyclic-guanylate-specific phosphodiesterase activity
Escherichia coli F2_18C	fig|562.43975.peg.130	PATRIC.562.43975.562.43975.con.0001.CDS.143847.144998.fwd	CDS	143847	144998	1152	+	PLF_561_00000567	PGF_03572345	383	Alcohol dehydrogenase (EC 1.1.1.1)	GO:0004022|alcohol dehydrogenase (NAD) activity
Escherichia coli F2_18C	fig|562.43975.peg.1408	PATRIC.562.43975.562.43975.con.0001.CDS.1441239.1442204.fwd	CDS	1441239	1442204	966	+	PLF_561_00001422	PGF_00007844	321	Glucokinase (EC 2.7.1.2)	GO:0004340|glucokinase activity
Escherichia coli F2_18C	fig|562.43975.peg.1413	PATRIC.562.43975.562.43975.con.0001.CDS.1446180.1448675.fwd	CDS	1446180	1448675	2496	+	PLF_561_00000336	PGF_00033423	831	Phosphoenolpyruvate-protein phosphotransferase of PTS system (EC 2.7.3.9)	GO:0008965|phosphoenolpyruvate-protein phosphotransferase activity
Escherichia coli F2_18C	fig|562.43975.peg.1417	PATRIC.562.43975.562.43975.con.0001.CDS.1452371.1453609.fwd	CDS	1452371	1453609	1239	+	PLF_561_00002446	PGF_05498463	412	Glutamate-pyruvate aminotransferase AlaC (EC 2.6.1.2)	GO:0004021|L-alanine:2-oxoglutarate aminotransferase activity
Escherichia coli F2_18C	fig|562.43975.peg.1423	PATRIC.562.43975.562.43975.con.0001.CDS.1457411.1458661.fwd	CDS	1457411	1458661	1251	+	PLF_561_00003086	PGF_00006287	416	Formyl-coenzyme A transferase (EC 2.8.3.16)	GO:0033608|formyl-CoA transferase activity
Escherichia coli F2_18C	fig|562.43975.peg.1424	PATRIC.562.43975.562.43975.con.0001.CDS.1458715.1460409.fwd	CDS	1458715	1460409	1695	+	PLF_561_00003057	PGF_00028527	564	Oxalyl-CoA decarboxylase (EC 4.1.1.8)	GO:0008949|oxalyl-CoA decarboxylase activity
Escherichia coli F2_18C	fig|562.43975.peg.132	PATRIC.562.43975.562.43975.con.0001.CDS.146531.148069.fwd	CDS	146531	148069	1539	+	PLF_561_00003149	PGF_04147121	512	Aldehyde dehydrogenase B (EC 1.2.1.22)	GO:0008911|lactaldehyde dehydrogenase activity
Escherichia coli F2_18C	fig|562.43975.peg.1431	PATRIC.562.43975.562.43975.con.0001.CDS.1470135.1471463.rev	CDS	1470135	1471463	1329	-	PLF_561_00000172	PGF_00421032	442	D-serine ammonia-lyase (EC 4.3.1.18)	GO:0008721|D-serine ammonia-lyase activity
Escherichia coli F2_18C	fig|562.43975.peg.1434	PATRIC.562.43975.562.43975.con.0001.CDS.1472933.1474366.rev	CDS	1472933	1474366	1434	-	PLF_561_00004189	PGF_09125277	477	beta-fructofuranosidase (EC 3.2.1.26)	GO:0004564|beta-fructofuranosidase activity;GO:0004564|sucrose alpha-glucosidase activity
Escherichia coli F2_18C	fig|562.43975.peg.1435	PATRIC.562.43975.562.43975.con.0001.CDS.1474582.1475496.fwd	CDS	1474582	1475496	915	+	PLF_561_00074492	PGF_07085092	304	Fructokinase (EC 2.7.1.4)	GO:0008865|fructokinase activity
Escherichia coli F2_18C	fig|562.43975.peg.134	PATRIC.562.43975.562.43975.con.0001.CDS.148614.148937.fwd	CDS	148614	148937	324	+	PLF_561_00029804	PGF_00007054	107	GTPase (EC 3.6.1.-)	GO:0004787|thiamine-pyrophosphatase activity;GO:0004787|8-oxo-7,8-dihydroguanosine triphosphate pyrophosphatase activity;GO:0004787|UDP-2,3-diacylglucosamine hydrolase activity;GO:0004787|bis(5'-nucleosyl)-tetraphosphatase activity;GO:0004787|dATP pyrophosphohydrolase activity;GO:0004787|pyrophosphatase activity;GO:0004787|dihydroneopterin monophosphate phosphatase activity;GO:0004787|dihydroneop…
Escherichia coli F2_18C	fig|562.43975.peg.1461	PATRIC.562.43975.562.43975.con.0001.CDS.1489371.1489523.fwd	CDS	1489371	1489523	153	+	PLF_561_00164900	PGF_04540408	50	Phage DNA adenine methylase (EC 2.1.1.72)	GO:0009007|site-specific DNA-methyltransferase (adenine-specific) activity
Escherichia coli F2_18C	fig|562.43975.peg.1466	PATRIC.562.43975.562.43975.con.0001.CDS.1493492.1493989.fwd	CDS	1493492	1493989	498	+	PLF_561_00000118	PGF_07687609	165	Phage lysozyme R (EC 3.2.1.17)	GO:0003796|lysozyme activity
Escherichia coli F2_18C	fig|562.43975.peg.1505	PATRIC.562.43975.562.43975.con.0001.CDS.1527236.1528546.fwd	CDS	1527236	1528546	1311	+	PLF_561_00001050	PGF_08033164	436	3-ketoacyl-CoA thiolase (EC 2.3.1.16)	GO:0003988|acetyl-CoA C-acyltransferase activity
Escherichia coli F2_18C	fig|562.43975.peg.1506	PATRIC.562.43975.562.43975.con.0001.CDS.1528546.1530690.fwd	CDS	1528546	1530690	2145	+	PLF_561_00000718	PGF_12869753	714	Enoyl-CoA hydratase (EC 4.2.1.17) / 3-hydroxyacyl-CoA dehydrogenase (EC 1.1.1.35) / 3-hydroxybutyryl-CoA epimerase (EC 5.1.2.3)	GO:0004300|enoyl-CoA hydratase activity;GO:0003857|3-hydroxyacyl-CoA dehydrogenase activity;GO:0008692|3-hydroxybutyryl-CoA epimerase activity
Escherichia coli F2_18C	fig|562.43975.peg.1517	PATRIC.562.43975.562.43975.con.0001.CDS.1540295.1541380.fwd	CDS	1540295	1541380	1086	+	PLF_561_00002070	PGF_00417840	361	Chorismate synthase (EC 4.2.3.5)	GO:0004107|chorismate synthase activity
Escherichia coli F2_18C	fig|562.43975.peg.1522	PATRIC.562.43975.562.43975.con.0001.CDS.1543997.1546003.rev	CDS	1543997	1546003	2007	-	PLF_561_00001395	PGF_08137752	668	tRNA (5-methylaminomethyl-2-thiouridylate)-methyltransferase (EC 2.1.1.61) / FAD-dependent cmnm(5)s(2)U34 oxidoreductase	GO:0004808|tRNA (5-methylaminomethyl-2-thiouridylate)-methyltransferase activity
Escherichia coli F2_18C	fig|562.43975.peg.1523	PATRIC.562.43975.562.43975.con.0001.CDS.1546162.1547382.fwd	CDS	1546162	1547382	1221	+	PLF_561_00002459	PGF_00421013	406	3-oxoacyl-[acyl-carrier-protein] synthase, KASI (EC 2.3.1.41)	GO:0004315|3-oxoacyl-[acyl-carrier-protein] synthase activity
Escherichia coli F2_18C	fig|562.43975.peg.1526	PATRIC.562.43975.562.43975.con.0001.CDS.1549926.1551062.fwd	CDS	1549926	1551062	1137	+	PLF_561_00001418	PGF_00420764	378	Erythronate-4-phosphate dehydrogenase (EC 1.1.1.290)	GO:0033711|4-phosphoerythronate dehydrogenase activity
Escherichia coli F2_18C	fig|562.43975.peg.1528	PATRIC.562.43975.562.43975.con.0001.CDS.1552141.1552953.fwd	CDS	1552141	1552953	813	+	PLF_561_00001320	PGF_00413290	270	tRNA pseudouridine(38-40) synthase (EC 5.4.99.12)	GO:0009982|pseudouridine synthase activity
Escherichia coli F2_18C	fig|562.43975.peg.1530	PATRIC.562.43975.562.43975.con.0001.CDS.1553851.1554765.fwd	CDS	1553851	1554765	915	+	PLF_561_00002057	PGF_00026453	304	Acetyl-coenzyme A carboxyl transferase beta chain (EC 6.4.1.2)	GO:0003989|acetyl-CoA carboxylase activity
Escherichia coli F2_18C	fig|562.43975.peg.1531	PATRIC.562.43975.562.43975.con.0001.CDS.1554835.1556103.fwd	CDS	1554835	1556103	1269	+	PLF_561_00001126	PGF_04485073	422	Dihydrofolate synthase (EC 6.3.2.12) @ Folylpolyglutamate synthase (EC 6.3.2.17)	GO:0008841|dihydrofolate synthase activity;GO:0004326|tetrahydrofolylpolyglutamate synthase activity
Escherichia coli F2_18C	fig|562.43975.peg.1534	PATRIC.562.43975.562.43975.con.0001.CDS.1557721.1559238.fwd	CDS	1557721	1559238	1518	+	PLF_561_00001405	PGF_00050995	505	Amidophosphoribosyltransferase (EC 2.4.2.14)	GO:0004044|amidophosphoribosyltransferase activity
Escherichia coli F2_18C	fig|562.43975.peg.1545	PATRIC.562.43975.562.43975.con.0001.CDS.1566702.1567349.rev	CDS	1566702	1567349	648	-	PLF_561_00002508	PGF_00037104	215	Probable glutathione S-transferase (EC 2.5.1.18), YfcG homolog	GO:0004364|glutathione transferase activity
Escherichia coli F2_18C	fig|562.43975.peg.1546	PATRIC.562.43975.562.43975.con.0001.CDS.1567485.1568129.fwd	CDS	1567485	1568129	645	+	PLF_561_00002123	PGF_00037103	214	Probable glutathione S-transferase (EC 2.5.1.18), YfcF homolog	GO:0004364|glutathione transferase activity
Escherichia coli F2_18C	fig|562.43975.peg.1550	PATRIC.562.43975.562.43975.con.0001.CDS.1571079.1573223.rev	CDS	1571079	1573223	2145	-	PLF_561_00001408	PGF_01937476	714	BioD-like N-terminal domain / Phosphate acetyltransferase (EC 2.3.1.8)	GO:0008959|phosphate acetyltransferase activity
Escherichia coli F2_18C	fig|562.43975.peg.1551	PATRIC.562.43975.562.43975.con.0001.CDS.1573298.1574500.rev	CDS	1573298	1574500	1203	-	PLF_561_00000989	PGF_09945671	400	Acetate kinase (EC 2.7.2.1)	GO:0008776|acetate kinase activity
Escherichia coli F2_18C	fig|562.43975.peg.143	PATRIC.562.43975.562.43975.con.0001.CDS.157334.158587.rev	CDS	157334	158587	1254	-	PLF_561_00001235	PGF_00066449	417	Valine--pyruvate aminotransferase (EC 2.6.1.66)	GO:0009042|valine-pyruvate transaminase activity
Escherichia coli F2_18C	fig|562.43975.peg.1555	PATRIC.562.43975.562.43975.con.0001.CDS.1575881.1576531.fwd	CDS	1575881	1576531	651	+	PLF_561_00002030	PGF_00054818	216	Hexitol phosphatase HxpA (EC 3.1.3.22) (EC 3.1.3.23) (EC 3.1.3.50)	GO:0050084|mannitol-1-phosphatase activity;GO:0050308|sugar-phosphatase activity;GO:0050286|sorbitol-6-phosphatase activity
Escherichia coli F2_18C	fig|562.43975.peg.1558	PATRIC.562.43975.562.43975.con.0001.CDS.1579192.1580409.rev	CDS	1579192	1580409	1218	-	PLF_561_00001950	PGF_06606669	405	Alanine transaminase (EC 2.6.1.2)	GO:0004021|L-alanine:2-oxoglutarate aminotransferase activity
Escherichia coli F2_18C	fig|562.43975.peg.1561	PATRIC.562.43975.562.43975.con.0001.CDS.1582898.1583341.fwd	CDS	1582898	1583341	444	+	PLF_561_00002958	PGF_02719231	147	NADH ubiquinone oxidoreductase chain A (EC 1.6.5.3)	GO:0008137|NADH dehydrogenase (ubiquinone) activity
Escherichia coli F2_18C	fig|562.43975.peg.1562	PATRIC.562.43975.562.43975.con.0001.CDS.1583357.1584019.fwd	CDS	1583357	1584019	663	+	PLF_561_00001865	PGF_04380075	220	NADH-ubiquinone oxidoreductase chain B (EC 1.6.5.3)	GO:0008137|NADH dehydrogenase (ubiquinone) activity
Escherichia coli F2_18C	fig|562.43975.peg.1563	PATRIC.562.43975.562.43975.con.0001.CDS.1584113.1585915.fwd	CDS	1584113	1585915	1803	+	PLF_561_00002772	PGF_06911804	600	NADH-ubiquinone oxidoreductase chain C (EC 1.6.5.3) / NADH-ubiquinone oxidoreductase chain D (EC 1.6.5.3)	GO:0008137|NADH dehydrogenase (ubiquinone) activity
Escherichia coli F2_18C	fig|562.43975.peg.1564	PATRIC.562.43975.562.43975.con.0001.CDS.1585918.1586418.fwd	CDS	1585918	1586418	501	+	PLF_561_00002499	PGF_00024692	166	NADH-ubiquinone oxidoreductase chain E (EC 1.6.5.3)	GO:0008137|NADH dehydrogenase (ubiquinone) activity
Escherichia coli F2_18C	fig|562.43975.peg.1565	PATRIC.562.43975.562.43975.con.0001.CDS.1586415.1587752.fwd	CDS	1586415	1587752	1338	+	PLF_561_00000651	PGF_04425336	445	NADH-ubiquinone oxidoreductase chain F (EC 1.6.5.3)	GO:0008137|NADH dehydrogenase (ubiquinone) activity
Escherichia coli F2_18C	fig|562.43975.peg.144	PATRIC.562.43975.562.43975.con.0001.CDS.158765.160795.rev	CDS	158765	160795	2031	-	PLF_561_00000367	PGF_03006136	676	Periplasmic alpha-amylase (EC 3.2.1.1)	GO:0004556|alpha-amylase activity
Escherichia coli F2_18C	fig|562.43975.peg.1566	PATRIC.562.43975.562.43975.con.0001.CDS.1587805.1590531.fwd	CDS	1587805	1590531	2727	+	PLF_561_00001537	PGF_07276470	908	NADH-ubiquinone oxidoreductase chain G (EC 1.6.5.3)	GO:0008137|NADH dehydrogenase (ubiquinone) activity
Escherichia coli F2_18C	fig|562.43975.peg.1567	PATRIC.562.43975.562.43975.con.0001.CDS.1590528.1591505.fwd	CDS	1590528	1591505	978	+	PLF_561_00002959	PGF_01514111	325	NADH-ubiquinone oxidoreductase chain H (EC 1.6.5.3)	GO:0008137|NADH dehydrogenase (ubiquinone) activity
Escherichia coli F2_18C	fig|562.43975.peg.1568	PATRIC.562.43975.562.43975.con.0001.CDS.1591520.1592062.fwd	CDS	1591520	1592062	543	+	PLF_561_00002651	PGF_01761390	180	NADH-ubiquinone oxidoreductase chain I (EC 1.6.5.3)	GO:0008137|NADH dehydrogenase (ubiquinone) activity
Escherichia coli F2_18C	fig|562.43975.peg.1569	PATRIC.562.43975.562.43975.con.0001.CDS.1592074.1592628.fwd	CDS	1592074	1592628	555	+	PLF_561_00002581	PGF_10348836	184	NADH-ubiquinone oxidoreductase chain J (EC 1.6.5.3)	GO:0008137|NADH dehydrogenase (ubiquinone) activity
Escherichia coli F2_18C	fig|562.43975.peg.1570	PATRIC.562.43975.562.43975.con.0001.CDS.1592625.1592927.fwd	CDS	1592625	1592927	303	+	PLF_561_00002723	PGF_08749001	100	NADH-ubiquinone oxidoreductase chain K (EC 1.6.5.3)	GO:0008137|NADH dehydrogenase (ubiquinone) activity
Escherichia coli F2_18C	fig|562.43975.peg.1571	PATRIC.562.43975.562.43975.con.0001.CDS.1592924.1594765.fwd	CDS	1592924	1594765	1842	+	PLF_561_00001866	PGF_04757308	613	NADH-ubiquinone oxidoreductase chain L (EC 1.6.5.3)	GO:0008137|NADH dehydrogenase (ubiquinone) activity
Escherichia coli F2_18C	fig|562.43975.peg.1572	PATRIC.562.43975.562.43975.con.0001.CDS.1594929.1596458.fwd	CDS	1594929	1596458	1530	+	PLF_561_00001753	PGF_00024742	509	NADH-ubiquinone oxidoreductase chain M (EC 1.6.5.3)	GO:0008137|NADH dehydrogenase (ubiquinone) activity
Escherichia coli F2_18C	fig|562.43975.peg.1573	PATRIC.562.43975.562.43975.con.0001.CDS.1596465.1597922.fwd	CDS	1596465	1597922	1458	+	PLF_561_00001444	PGF_00024746	485	NADH-ubiquinone oxidoreductase chain N (EC 1.6.5.3)	GO:0008137|NADH dehydrogenase (ubiquinone) activity
Escherichia coli F2_18C	fig|562.43975.peg.1582	PATRIC.562.43975.562.43975.con.0001.CDS.1602917.1604212.fwd	CDS	1602917	1604212	1296	+	PLF_561_00002491	PGF_01022008	431	Isochorismate synthase (EC 5.4.4.2) @ Menaquinone-specific isochorismate synthase (EC 5.4.4.2)	GO:0008909|isochorismate synthase activity
Escherichia coli F2_18C	fig|562.43975.peg.1583	PATRIC.562.43975.562.43975.con.0001.CDS.1604301.1605971.fwd	CDS	1604301	1605971	1671	+	PLF_561_00001103	PGF_04456509	556	2-succinyl-5-enolpyruvyl-6-hydroxy-3-cyclohexene-1-carboxylic-acid synthase (EC 2.2.1.9)	GO:0070204|2-succinyl-5-enolpyruvyl-6-hydroxy-3-cyclohexene-1-carboxylic-acid synthase activity
Escherichia coli F2_18C	fig|562.43975.peg.1584	PATRIC.562.43975.562.43975.con.0001.CDS.1605968.1606726.fwd	CDS	1605968	1606726	759	+	PLF_561_00003009	PGF_01673335	252	2-succinyl-6-hydroxy-2,4-cyclohexadiene-1-carboxylate synthase (EC 4.2.99.20)	GO:0070205|2-succinyl-6-hydroxy-2,4-cyclohexadiene-1-carboxylate synthase activity
Escherichia coli F2_18C	fig|562.43975.peg.1585	PATRIC.562.43975.562.43975.con.0001.CDS.1606741.1607598.fwd	CDS	1606741	1607598	858	+	PLF_561_00002960	PGF_04797267	285	Naphthoate synthase (EC 4.1.3.36)	GO:0008935|1,4-dihydroxy-2-naphthoyl-CoA synthase activity
Escherichia coli F2_18C	fig|562.43975.peg.1587	PATRIC.562.43975.562.43975.con.0001.CDS.1608557.1609912.fwd	CDS	1608557	1609912	1356	+	PLF_561_00001539	PGF_00956915	451	O-succinylbenzoic acid--CoA ligase (EC 6.2.1.26)	GO:0008756|o-succinylbenzoate-CoA ligase activity
Escherichia coli F2_18C	fig|562.43975.peg.1599	PATRIC.562.43975.562.43975.con.0001.CDS.1619927.1621138.fwd	CDS	1619927	1621138	1212	+	PLF_561_00000739	PGF_07746008	403	ADP-ribose pyrophosphatase of COG1058 family (EC 3.6.1.13) / Nicotinamide-nucleotide amidase paralog YfaY, no functional activity	GO:0047631|ADP-ribose diphosphatase activity
Escherichia coli F2_18C	fig|562.43975.peg.1602	PATRIC.562.43975.562.43975.con.0001.CDS.1622307.1623497.rev	CDS	1622307	1623497	1191	-	PLF_561_00001056	PGF_07625325	396	Anaerobic glycerol-3-phosphate dehydrogenase subunit C (EC 1.1.5.3)	GO:0004368|glycerol-3-phosphate dehydrogenase activity;GO:0004368|sn-glycerol-3-phosphate:ubiquinone oxidoreductase activity;GO:0004368|sn-glycerol-3-phosphate:ubiquinone-8 oxidoreductase activity
Escherichia coli F2_18C	fig|562.43975.peg.1603	PATRIC.562.43975.562.43975.con.0001.CDS.1623494.1624753.rev	CDS	1623494	1624753	1260	-	PLF_561_00002753	PGF_03080445	419	Anaerobic glycerol-3-phosphate dehydrogenase subunit B (EC 1.1.5.3)	GO:0004368|glycerol-3-phosphate dehydrogenase activity;GO:0004368|sn-glycerol-3-phosphate:ubiquinone oxidoreductase activity;GO:0004368|sn-glycerol-3-phosphate:ubiquinone-8 oxidoreductase activity
Escherichia coli F2_18C	fig|562.43975.peg.1604	PATRIC.562.43975.562.43975.con.0001.CDS.1624743.1626371.rev	CDS	1624743	1626371	1629	-	PLF_561_00002061	PGF_00055324	542	Anaerobic glycerol-3-phosphate dehydrogenase subunit A (EC 1.1.5.3)	GO:0004368|glycerol-3-phosphate dehydrogenase activity;GO:0004368|sn-glycerol-3-phosphate:ubiquinone oxidoreductase activity;GO:0004368|sn-glycerol-3-phosphate:ubiquinone-8 oxidoreductase activity
Escherichia coli F2_18C	fig|562.43975.peg.1606	PATRIC.562.43975.562.43975.con.0001.CDS.1628007.1629083.fwd	CDS	1628007	1629083	1077	+	PLF_561_00000370	PGF_02951997	358	Glycerophosphoryl diester phosphodiesterase (EC 3.1.4.46) periplasmic (secreted in GramPositives)	GO:0008889|glycerophosphodiester phosphodiesterase activity
Escherichia coli F2_18C	fig|562.43975.peg.1614	PATRIC.562.43975.562.43975.con.0001.CDS.1634099.1635268.rev	CDS	1634099	1635268	1170	-	PLF_561_00000404	PGF_05292270	389	Ribonucleotide reductase of class Ia (aerobic), beta subunit (EC 1.17.4.1)	GO:0004748|ribonucleoside-diphosphate reductase activity, thioredoxin disulfide as acceptor
Escherichia coli F2_18C	fig|562.43975.peg.1615	PATRIC.562.43975.562.43975.con.0001.CDS.1635463.1637748.rev	CDS	1635463	1637748	2286	-	PLF_561_00001378	PGF_00048630	761	Ribonucleotide reductase of class Ia (aerobic), alpha subunit (EC 1.17.4.1)	GO:0004748|ribonucleoside-diphosphate reductase activity, thioredoxin disulfide as acceptor
Escherichia coli F2_18C	fig|562.43975.peg.1617	PATRIC.562.43975.562.43975.con.0001.CDS.1642319.1643041.rev	CDS	1642319	1643041	723	-	PLF_561_00002378	PGF_00417755	240	3-demethylubiquinol 3-O-methyltransferase (EC 2.1.1.64) @ 2-polyprenyl-6-hydroxyphenyl methylase (EC 2.1.1.222)	GO:0008689|3-demethylubiquinone-9 3-O-methyltransferase activity
Escherichia coli F2_18C	fig|562.43975.peg.1618	PATRIC.562.43975.562.43975.con.0001.CDS.1643188.1645815.fwd	CDS	1643188	1645815	2628	+	PLF_561_00001120	PGF_03272313	875	DNA gyrase subunit A (EC 5.99.1.3)	GO:0003918|DNA topoisomerase type II (ATP-hydrolyzing) activity
Escherichia coli F2_18C	fig|562.43975.peg.1624	PATRIC.562.43975.562.43975.con.0001.CDS.1652413.1652625.fwd	CDS	1652413	1652625	213	+	PLF_561_00008100	PGF_00040382	70	Alkaline phosphodiesterase I (EC 3.1.4.1) / Nucleotide pyrophosphatase (EC 3.6.1.9)	GO:0004528|phosphodiesterase I activity;GO:0004551|nucleotide diphosphatase activity;GO:0004551|NADH pyrophosphatase activity
Escherichia coli F2_18C	fig|562.43975.peg.1628	PATRIC.562.43975.562.43975.con.0001.CDS.1653916.1654581.fwd	CDS	1653916	1654581	666	+	PLF_561_00004325	PGF_06196706	221	Phage serine/threonine protein phosphatase NinI (EC 3.1.3.16)	GO:0004721|phosphoprotein phosphatase activity
Escherichia coli F2_18C	fig|562.43975.peg.1636	PATRIC.562.43975.562.43975.con.0001.CDS.1658343.1658471.fwd	CDS	1658343	1658471	129	+	PLF_561_00000118	PGF_07687609	42	Phage lysozyme R (EC 3.2.1.17)	GO:0003796|lysozyme activity
Escherichia coli F2_18C	fig|562.43975.peg.1647	PATRIC.562.43975.562.43975.con.0001.CDS.1670227.1671411.rev	CDS	1670227	1671411	1185	-	PLF_561_00004050	PGF_10164212	394	Acetyl-CoA acetyltransferase (EC 2.3.1.9)	GO:0003985|acetyl-CoA C-acetyltransferase activity
Escherichia coli F2_18C	fig|562.43975.peg.1649	PATRIC.562.43975.562.43975.con.0001.CDS.1672761.1673411.rev	CDS	1672761	1673411	651	-	PLF_561_00004070	PGF_12903978	216	Acyl-CoA:acetate CoA-transferase, beta subunit (EC 2.8.3.8)	GO:0008775|acetate CoA-transferase activity
Escherichia coli F2_18C	fig|562.43975.peg.1650	PATRIC.562.43975.562.43975.con.0001.CDS.1673411.1674073.rev	CDS	1673411	1674073	663	-	PLF_561_00004074	PGF_06050612	220	Acyl-CoA:acetate CoA-transferase, alpha subunit (EC 2.8.3.8)	GO:0008775|acetate CoA-transferase activity
Escherichia coli F2_18C	fig|562.43975.peg.150	PATRIC.562.43975.562.43975.con.0001.CDS.167439.168761.fwd	CDS	167439	168761	1323	+	PLF_561_00001046	PGF_00067063	440	Xylose isomerase (EC 5.3.1.5)	GO:0009045|xylose isomerase activity
Escherichia coli F2_18C	fig|562.43975.peg.1652	PATRIC.562.43975.562.43975.con.0001.CDS.1675651.1677477.rev	CDS	1675651	1677477	1827	-	PLF_561_00004052	PGF_00052418	608	Signal transduction histidine-protein kinase AtoS (EC 2.7.13.3)	GO:0004673|protein histidine kinase activity
Escherichia coli F2_18C	fig|562.43975.peg.1653	PATRIC.562.43975.562.43975.con.0001.CDS.1677644.1680493.fwd	CDS	1677644	1680493	2850	+	PLF_561_00000798	PGF_00050577	949	Sensor histidine kinase RcsC (EC 2.7.13.3)	GO:0004673|protein histidine kinase activity
Escherichia coli F2_18C	fig|562.43975.peg.1659	PATRIC.562.43975.562.43975.con.0001.CDS.1687118.1688182.fwd	CDS	1687118	1688182	1065	+	PLF_561_00002414	PGF_02772091	354	Methylphosphotriester-DNA--protein-cysteine S-methyltransferase (EC 2.1.1.n11) / ADA regulatory protein / Methylated-DNA--protein-cysteine methyltransferase (EC 2.1.1.63)	GO:0003908|methylated-DNA-[protein]-cysteine S-methyltransferase activity
Escherichia coli F2_18C	fig|562.43975.peg.151	PATRIC.562.43975.562.43975.con.0001.CDS.168833.170287.fwd	CDS	168833	170287	1455	+	PLF_561_00000422	PGF_07639199	484	Xylulose kinase (EC 2.7.1.17)	GO:0004856|xylulokinase activity
Escherichia coli F2_18C	fig|562.43975.peg.1662	PATRIC.562.43975.562.43975.con.0001.CDS.1690769.1692415.fwd	CDS	1690769	1692415	1647	+	PLF_561_00001356	PGF_00018971	548	Malate:quinone oxidoreductase (EC 1.1.5.4)	GO:0008924|malate dehydrogenase (quinone) activity;GO:0008924|malate dehydrogenase (menaquinone) activity
Escherichia coli F2_18C	fig|562.43975.peg.1667	PATRIC.562.43975.562.43975.con.0001.CDS.1694430.1696916.fwd	CDS	1694430	1696916	2487	+	PLF_561_00002116	PGF_00031036	828	Periplasmic nitrate reductase (EC 1.7.99.4)	GO:0008940|nitrate reductase activity
Escherichia coli F2_18C	fig|562.43975.peg.17	PATRIC.562.43975.562.43975.con.0001.CDS.16983.18305.fwd	CDS	16983	18305	1323	+	PLF_561_00000406	PGF_00019116	440	Maltose-6'-phosphate glucosidase (EC 3.2.1.122)	GO:0050081|maltose-6'-phosphate glucosidase activity
Escherichia coli F2_18C	fig|562.43975.peg.1695	PATRIC.562.43975.562.43975.con.0001.CDS.1723704.1725260.rev	CDS	1723704	1725260	1557	-	PLF_561_00000443	PGF_02927036	518	c-di-GMP phosphodiesterase (EC 3.1.4.52) => PdeN	GO:0071111|cyclic-guanylate-specific phosphodiesterase activity
Escherichia coli F2_18C	fig|562.43975.peg.156	PATRIC.562.43975.562.43975.con.0001.CDS.172887.173798.fwd	CDS	172887	173798	912	+	PLF_561_00002098	PGF_00009967	303	Glycyl-tRNA synthetase alpha chain (EC 6.1.1.14)	GO:0004820|glycine-tRNA ligase activity
Escherichia coli F2_18C	fig|562.43975.peg.1707	PATRIC.562.43975.562.43975.con.0001.CDS.1733621.1734559.fwd	CDS	1733621	1734559	939	+	PLF_561_00001484	PGF_04655384	312	1-phosphofructokinase (EC 2.7.1.56)	GO:0008662|1-phosphofructokinase activity
Escherichia coli F2_18C	fig|562.43975.peg.1709	PATRIC.562.43975.562.43975.con.0001.CDS.1736691.1737632.fwd	CDS	1736691	1737632	942	+	PLF_561_00000337	PGF_03788061	313	Pseudouridine kinase (EC 2.7.1.83)	GO:0050225|pseudouridine kinase activity
Escherichia coli F2_18C	fig|562.43975.peg.1710	PATRIC.562.43975.562.43975.con.0001.CDS.1737620.1738558.fwd	CDS	1737620	1738558	939	+	PLF_561_00000316	PGF_00038904	312	Pseudouridine 5'-phosphate glycosidase (EC 4.2.1.70)	GO:0004730|pseudouridylate synthase activity
Escherichia coli F2_18C	fig|562.43975.peg.157	PATRIC.562.43975.562.43975.con.0001.CDS.173808.175877.fwd	CDS	173808	175877	2070	+	PLF_561_00000852	PGF_00009969	689	Glycyl-tRNA synthetase beta chain (EC 6.1.1.14)	GO:0004820|glycine-tRNA ligase activity
Escherichia coli F2_18C	fig|562.43975.peg.1713	PATRIC.562.43975.562.43975.con.0001.CDS.1740799.1741740.fwd	CDS	1740799	1741740	942	+	PLF_561_00002996	PGF_00045929	313	Pyrimidine-specific ribonucleoside hydrolase RihB (EC 3.2.2.8)	GO:0050263|ribosylpyrimidine nucleosidase activity
Escherichia coli F2_18C	fig|562.43975.peg.1716	PATRIC.562.43975.562.43975.con.0001.CDS.1744237.1745094.rev	CDS	1744237	1745094	858	-	PLF_561_00001830	PGF_00424337	285	Endonuclease IV (EC 3.1.21.2)	GO:0008833|deoxyribonuclease IV (phage-T4-induced) activity
Escherichia coli F2_18C	fig|562.43975.peg.1722	PATRIC.562.43975.562.43975.con.0001.CDS.1751187.1752023.rev	CDS	1751187	1752023	837	-	PLF_561_00001775	PGF_00049363	278	S-formylglutathione hydrolase (EC 3.1.2.12)	GO:0018738|S-formylglutathione hydrolase activity
Escherichia coli F2_18C	fig|562.43975.peg.1723	PATRIC.562.43975.562.43975.con.0001.CDS.1752281.1752949.fwd	CDS	1752281	1752949	669	+	PLF_561_00001518	PGF_02820109	222	GTP cyclohydrolase I (EC 3.5.4.16) type 1	GO:0003934|GTP cyclohydrolase I activity
Escherichia coli F2_18C	fig|562.43975.peg.1726	PATRIC.562.43975.562.43975.con.0001.CDS.1755585.1756583.fwd	CDS	1755585	1756583	999	+	PLF_561_00002299	PGF_05728830	332	Galactose/methyl galactoside ABC transporter, substrate-binding protein MglB (EC 3.6.3.17)	GO:0015407|monosaccharide-transporting ATPase activity
Escherichia coli F2_18C	fig|562.43975.peg.1727	PATRIC.562.43975.562.43975.con.0001.CDS.1756644.1758164.fwd	CDS	1756644	1758164	1521	+	PLF_561_00000568	PGF_00007128	506	Galactose/methyl galactoside ABC transporter, ATP-binding protein MglA (EC 3.6.3.17)	GO:0015407|monosaccharide-transporting ATPase activity
Escherichia coli F2_18C	fig|562.43975.peg.1728	PATRIC.562.43975.562.43975.con.0001.CDS.1758180.1759190.fwd	CDS	1758180	1759190	1011	+	PLF_561_00002184	PGF_00007133	336	Galactose/methyl galactoside ABC transporter, permease protein MglC (EC 3.6.3.17)	GO:0015407|monosaccharide-transporting ATPase activity
Escherichia coli F2_18C	fig|562.43975.peg.1729	PATRIC.562.43975.562.43975.con.0001.CDS.1759261.1760496.rev	CDS	1759261	1760496	1236	-	PLF_561_00001140	PGF_00024414	411	NAD-dependent dihydropyrimidine dehydrogenase subunit PreA (EC 1.3.1.1)	GO:0004159|dihydrouracil dehydrogenase (NAD+) activity
Escherichia coli F2_18C	fig|562.43975.peg.1730	PATRIC.562.43975.562.43975.con.0001.CDS.1760490.1761728.rev	CDS	1760490	1761728	1239	-	PLF_561_00001863	PGF_00024415	412	NAD-dependent dihydropyrimidine dehydrogenase subunit PreT (EC 1.3.1.1)	GO:0004159|dihydrouracil dehydrogenase (NAD+) activity
Escherichia coli F2_18C	fig|562.43975.peg.1733	PATRIC.562.43975.562.43975.con.0001.CDS.1763158.1764042.rev	CDS	1763158	1764042	885	-	PLF_561_00003032	PGF_08837849	294	Cytidine deaminase (EC 3.5.4.5)	GO:0004126|cytidine deaminase activity
Escherichia coli F2_18C	fig|562.43975.peg.1742	PATRIC.562.43975.562.43975.con.0001.CDS.1772006.1773721.rev	CDS	1772006	1773721	1716	-	PLF_561_00000322	PGF_00420992	571	D-lactate dehydrogenase (EC 1.1.1.28)	GO:0008720|D-lactate dehydrogenase activity
Escherichia coli F2_18C	fig|562.43975.peg.1744	PATRIC.562.43975.562.43975.con.0001.CDS.1773947.1776214.fwd	CDS	1773947	1776214	2268	+	PLF_561_00000826	PGF_03096126	755	Periplasmic beta-glucosidase (EC 3.2.1.21)	GO:0008422|beta-glucosidase activity
Escherichia coli F2_18C	fig|562.43975.peg.1763	PATRIC.562.43975.562.43975.con.0001.CDS.1802993.1805026.rev	CDS	1802993	1805026	2034	-	PLF_561_00000332	PGF_03609651	677	Methionyl-tRNA synthetase (EC 6.1.1.10)	GO:0004825|methionine-tRNA ligase activity
Escherichia coli F2_18C	fig|562.43975.peg.166	PATRIC.562.43975.562.43975.con.0001.CDS.181064.182038.rev	CDS	181064	182038	975	-	PLF_561_00000692	PGF_00400351	324	2-ketoaldonate reductase, broad specificity (EC 1.1.1.215)	GO:0008873|gluconate 2-dehydrogenase activity
Escherichia coli F2_18C	fig|562.43975.peg.1773	PATRIC.562.43975.562.43975.con.0001.CDS.1814031.1814819.fwd	CDS	1814031	1814819	789	+	PLF_561_00002191	PGF_02787474	262	Hydroxyethylthiazole kinase (EC 2.7.1.50)	GO:0004417|hydroxyethylthiazole kinase activity
Escherichia coli F2_18C	fig|562.43975.peg.1774	PATRIC.562.43975.562.43975.con.0001.CDS.1814816.1815616.fwd	CDS	1814816	1815616	801	+	PLF_561_00001630	PGF_05520131	266	Hydroxymethylpyrimidine phosphate kinase ThiD (EC 2.7.4.7)	GO:0008972|phosphomethylpyrimidine kinase activity
Escherichia coli F2_18C	fig|562.43975.peg.1775	PATRIC.562.43975.562.43975.con.0001.CDS.1815681.1816502.fwd	CDS	1815681	1816502	822	+	PLF_561_00000339	PGF_05179218	273	Lyzozyme M1 (1,4-beta-N-acetylmuramidase) (EC 3.2.1.17)	GO:0003796|lysozyme activity
Escherichia coli F2_18C	fig|562.43975.peg.1780	PATRIC.562.43975.562.43975.con.0001.CDS.1820767.1821819.fwd	CDS	1820767	1821819	1053	+	PLF_561_00001421	PGF_00006390	350	Fructose-bisphosphate aldolase class I (EC 4.1.2.13)	GO:0004332|fructose-bisphosphate aldolase activity
Escherichia coli F2_18C	fig|562.43975.peg.1781	PATRIC.562.43975.562.43975.con.0001.CDS.1822129.1822551.fwd	CDS	1822129	1822551	423	+	PLF_561_00003406	PGF_00055989	140	Tagatose-1,6-bisphosphate aldolase GatY (EC 4.1.2.40)	GO:0009025|tagatose-bisphosphate aldolase activity
Escherichia coli F2_18C	fig|562.43975.peg.1782	PATRIC.562.43975.562.43975.con.0001.CDS.1822561.1822983.fwd	CDS	1822561	1822983	423	+	PLF_561_00003406	PGF_00055989	140	Tagatose-1,6-bisphosphate aldolase GatY (EC 4.1.2.40)	GO:0009025|tagatose-bisphosphate aldolase activity
Escherichia coli F2_18C	fig|562.43975.peg.1783	PATRIC.562.43975.562.43975.con.0001.CDS.1823012.1824274.fwd	CDS	1823012	1824274	1263	+	PLF_561_00000261	PGF_00056007	420	Tagatose-6-phosphate kinase GatZ (EC 2.7.1.144)	GO:0009024|tagatose-6-phosphate kinase activity
Escherichia coli F2_18C	fig|562.43975.peg.1787	PATRIC.562.43975.562.43975.con.0001.CDS.1826458.1827498.fwd	CDS	1826458	1827498	1041	+	PLF_561_00003223	PGF_00007078	346	Galactitol-1-phosphate 5-dehydrogenase (EC 1.1.1.251)	GO:0008868|galactitol-1-phosphate 5-dehydrogenase activity
Escherichia coli F2_18C	fig|562.43975.peg.168	PATRIC.562.43975.562.43975.con.0001.CDS.182954.185287.fwd	CDS	182954	185287	2334	+	PLF_561_00000509	PGF_00404364	777	Biotin sulfoxide reductase (EC 1.-.-.-) / Free methionine-(S)-sulfoxide reductase	GO:0008748|N-ethylmaleimide reductase activity;GO:0008748|reduced coenzyme F420 dehydrogenase activity;GO:0008748|sulfur oxygenase reductase activity;GO:0008748|malolactic enzyme activity;GO:0008748|NADPH:sulfur oxidoreductase activity;GO:0008748|epoxyqueuosine reductase activity
Escherichia coli F2_18C	fig|562.43975.peg.1806	PATRIC.562.43975.562.43975.con.0001.CDS.1850243.1851091.fwd	CDS	1850243	1851091	849	+	PLF_561_00002628	PGF_06738272	282	DNA-3-methyladenine glycosylase II (EC 3.2.2.21)	GO:0003905|alkylbase DNA N-glycosylase activity;GO:0003905|DNA-3-methyladenine glycosylase activity;GO:0003905|DNA-7-methylguanine glycosylase activity;GO:0003905|DNA-7-methyladenine glycosylase activity;GO:0003905|DNA-3-methylguanine glycosylase activity
Escherichia coli F2_18C	fig|562.43975.peg.1807	PATRIC.562.43975.562.43975.con.0001.CDS.1851200.1854517.rev	CDS	1851200	1854517	3318	-	PLF_561_00000076	PGF_00369384	1105	Diguanylate cyclase (EC 2.7.7.65) => DgcE	GO:0052621|diguanylate cyclase activity
Escherichia coli F2_18C	fig|562.43975.peg.1808	PATRIC.562.43975.562.43975.con.0001.CDS.1854835.1855476.fwd	CDS	1854835	1855476	642	+	PLF_561_00002248	PGF_01776925	213	Uridine kinase (EC 2.7.1.48)	GO:0004849|uridine kinase activity
Escherichia coli F2_18C	fig|562.43975.peg.1809	PATRIC.562.43975.562.43975.con.0001.CDS.1855568.1856149.fwd	CDS	1855568	1856149	582	+	PLF_561_00002477	PGF_00422918	193	Deoxycytidine triphosphate deaminase (EC 3.5.4.13)	GO:0008829|dCTP deaminase activity
Escherichia coli F2_18C	fig|562.43975.peg.170	PATRIC.562.43975.562.43975.con.0001.CDS.185693.186256.rev	CDS	185693	186256	564	-	PLF_561_00002176	PGF_05357708	187	DNA-3-methyladenine glycosylase (EC 3.2.2.20)	GO:0008725|DNA-3-methyladenine glycosylase activity
Escherichia coli F2_18C	fig|562.43975.peg.1815	PATRIC.562.43975.562.43975.con.0001.CDS.1862157.1862600.fwd	CDS	1862157	1862600	444	+	PLF_561_00003346	PGF_03027333	147	Low molecular weight protein-tyrosine-phosphatase (EC 3.1.3.48) => Wzb	GO:0004725|protein tyrosine phosphatase activity
Escherichia coli F2_18C	fig|562.43975.peg.1816	PATRIC.562.43975.562.43975.con.0001.CDS.1862603.1864765.fwd	CDS	1862603	1864765	2163	+	PLF_561_00003273	PGF_03089916	720	Tyrosine-protein kinase (EC 2.7.10.2) => Wzc	GO:0004715|non-membrane spanning protein tyrosine kinase activity
Escherichia coli F2_18C	fig|562.43975.peg.1818	PATRIC.562.43975.562.43975.con.0001.CDS.1865700.1866188.fwd	CDS	1865700	1866188	489	+	PLF_561_00003365	PGF_00418526	162	Colanic acid biosynthesis acetyltransferase WcaB (EC 2.3.1.-)	GO:0004147|dihydrolipoamide branched chain acyltransferase activity;GO:0004147|sterol O-acyltransferase activity;GO:0004147|N-acetyltransferase activity;GO:0004147|O-acyltransferase activity;GO:0004147|palmitoleoyl [acyl-carrier-protein]-dependent acyltransferase activity;GO:0004147|carnitine O-acyltransferase activity;GO:0004147|acetyltransferase activity;GO:0004147|C-acyltransferase activity;GO…
Escherichia coli F2_18C	fig|562.43975.peg.1822	PATRIC.562.43975.562.43975.con.0001.CDS.1869367.1869915.fwd	CDS	1869367	1869915	549	+	PLF_561_00003374	PGF_00418528	182	Colanic acid biosynthesis acetyltransferase WcaF (EC 2.3.1.-)	GO:0004147|dihydrolipoamide branched chain acyltransferase activity;GO:0004147|sterol O-acyltransferase activity;GO:0004147|N-acetyltransferase activity;GO:0004147|O-acyltransferase activity;GO:0004147|palmitoleoyl [acyl-carrier-protein]-dependent acyltransferase activity;GO:0004147|carnitine O-acyltransferase activity;GO:0004147|acetyltransferase activity;GO:0004147|C-acyltransferase activity;GO…
Escherichia coli F2_18C	fig|562.43975.peg.1823	PATRIC.562.43975.562.43975.con.0001.CDS.1869942.1871063.fwd	CDS	1869942	1871063	1122	+	PLF_561_00000088	PGF_02415711	373	GDP-mannose 4,6-dehydratase (EC 4.2.1.47)	GO:0008446|GDP-mannose 4,6-dehydratase activity
Escherichia coli F2_18C	fig|562.43975.peg.1824	PATRIC.562.43975.562.43975.con.0001.CDS.1871066.1872031.fwd	CDS	1871066	1872031	966	+	PLF_561_00000131	PGF_02827227	321	GDP-L-fucose synthetase (EC 1.1.1.271)	GO:0050577|GDP-L-fucose synthase activity
Escherichia coli F2_18C	fig|562.43975.peg.1827	PATRIC.562.43975.562.43975.con.0001.CDS.1873736.1875172.fwd	CDS	1873736	1875172	1437	+	PLF_561_00000114	PGF_02938087	478	Mannose-1-phosphate guanylyltransferase (EC 2.7.7.13) => Colanic acid / Mannose-6-phosphate isomerase (EC 5.3.1.8) => Colanic acid	GO:0004475|mannose-1-phosphate guanylyltransferase activity;GO:0004476|mannose-6-phosphate isomerase activity
Escherichia coli F2_18C	fig|562.43975.peg.1829	PATRIC.562.43975.562.43975.con.0001.CDS.1875365.1876735.fwd	CDS	1875365	1876735	1371	+	PLF_561_00000064	PGF_03106337	456	Phosphomannomutase (EC 5.4.2.8) => Colanic acid	GO:0004615|phosphomannomutase activity
Escherichia coli F2_18C	fig|562.43975.peg.1835	PATRIC.562.43975.562.43975.con.0001.CDS.1884210.1885103.fwd	CDS	1884210	1885103	894	+	PLF_561_00000596	PGF_00064393	297	UTP--glucose-1-phosphate uridylyltransferase (EC 2.7.7.9)	GO:0003983|UTP:glucose-1-phosphate uridylyltransferase activity
Escherichia coli F2_18C	fig|562.43975.peg.1839	PATRIC.562.43975.562.43975.con.0001.CDS.1889074.1890147.fwd	CDS	1889074	1890147	1074	+	PLF_561_00057181	PGF_06907304	357	N-acetylneuraminate synthase (EC 2.5.1.56)	GO:0050462|N-acetylneuraminate synthase activity
Escherichia coli F2_18C	fig|562.43975.peg.1842	PATRIC.562.43975.562.43975.con.0001.CDS.1891854.1892816.fwd	CDS	1891854	1892816	963	+	PLF_561_00080184	PGF_04317060	320	Glutamine--fructose-6-phosphate transaminase (isomerizing), isomerase subunit (EC 2.6.1.16)	GO:0004360|glutamine-fructose-6-phosphate transaminase (isomerizing) activity
Escherichia coli F2_18C	fig|562.43975.peg.1844	PATRIC.562.43975.562.43975.con.0001.CDS.1893520.1894284.fwd	CDS	1893520	1894284	765	+	PLF_561_00172182	PGF_03385613	254	Glutamine--fructose-6-phosphate transaminase (isomerizing), glutaminase subunit (EC 2.6.1.16)	GO:0004360|glutamine-fructose-6-phosphate transaminase (isomerizing) activity
Escherichia coli F2_18C	fig|562.43975.peg.1853	PATRIC.562.43975.562.43975.con.0001.CDS.1904051.1904449.fwd	CDS	1904051	1904449	399	+	PLF_561_00194503	PGF_01630062	132	Tryptophan synthase beta chain like (EC 4.2.1.20)	GO:0004834|tryptophan synthase activity
Escherichia coli F2_18C	fig|562.43975.peg.1854	PATRIC.562.43975.562.43975.con.0001.CDS.1904564.1905970.fwd	CDS	1904564	1905970	1407	+	PLF_561_00000695	PGF_00427299	468	6-phosphogluconate dehydrogenase, decarboxylating (EC 1.1.1.44)	GO:0004616|phosphogluconate dehydrogenase (decarboxylating) activity
Escherichia coli F2_18C	fig|562.43975.peg.1855	PATRIC.562.43975.562.43975.con.0001.CDS.1906218.1907384.fwd	CDS	1906218	1907384	1167	+	PLF_561_00095203	PGF_10410292	388	UDP-glucose 6-dehydrogenase (EC 1.1.1.22)	GO:0003979|UDP-glucose 6-dehydrogenase activity
Escherichia coli F2_18C	fig|562.43975.peg.1857	PATRIC.562.43975.562.43975.con.0001.CDS.1908607.1909218.rev	CDS	1908607	1909218	612	-	PLF_561_00002004	PGF_02658061	203	Phosphoribosyl-AMP cyclohydrolase (EC 3.5.4.19) / Phosphoribosyl-ATP pyrophosphatase (EC 3.6.1.31)	GO:0004635|phosphoribosyl-AMP cyclohydrolase activity;GO:0004636|phosphoribosyl-ATP diphosphatase activity
Escherichia coli F2_18C	fig|562.43975.peg.1859	PATRIC.562.43975.562.43975.con.0001.CDS.1909970.1910707.rev	CDS	1909970	1910707	738	-	PLF_561_00002119	PGF_00033946	245	Phosphoribosylformimino-5-aminoimidazole carboxamide ribotide isomerase (EC 5.3.1.16)	GO:0003949|1-(5-phosphoribosyl)-5-[(5-phosphoribosylamino)methylideneamino]imidazole-4-carboxamide isomerase activity
Escherichia coli F2_18C	fig|562.43975.peg.1861	PATRIC.562.43975.562.43975.con.0001.CDS.1911297.1912364.rev	CDS	1911297	1912364	1068	-	PLF_561_00001736	PGF_00011990	355	Histidinol-phosphatase (EC 3.1.3.15) / Imidazoleglycerol-phosphate dehydratase (EC 4.2.1.19)	GO:0004401|histidinol-phosphatase activity;GO:0004424|imidazoleglycerol-phosphate dehydratase activity
Escherichia coli F2_18C	fig|562.43975.peg.1862	PATRIC.562.43975.562.43975.con.0001.CDS.1912364.1913434.rev	CDS	1912364	1913434	1071	-	PLF_561_00001849	PGF_03811905	356	Histidinol-phosphate aminotransferase (EC 2.6.1.9)	GO:0004400|histidinol-phosphate transaminase activity;GO:0004400|L-phenylalanine:2-oxoglutarate aminotransferase activity
Escherichia coli F2_18C	fig|562.43975.peg.1863	PATRIC.562.43975.562.43975.con.0001.CDS.1913431.1914735.rev	CDS	1913431	1914735	1305	-	PLF_561_00001848	PGF_05760069	434	Histidinol dehydrogenase (EC 1.1.1.23)	GO:0004399|histidinol dehydrogenase activity
Escherichia coli F2_18C	fig|562.43975.peg.1864	PATRIC.562.43975.562.43975.con.0001.CDS.1914741.1915640.rev	CDS	1914741	1915640	900	-	PLF_561_00001946	PGF_03011092	299	ATP phosphoribosyltransferase (EC 2.4.2.17) => HisGl	GO:0003879|ATP phosphoribosyltransferase activity
Escherichia coli F2_18C	fig|562.43975.peg.1871	PATRIC.562.43975.562.43975.con.0001.CDS.1921208.1922635.rev	CDS	1921208	1922635	1428	-	PLF_561_00002082	PGF_00425010	475	Exodeoxyribonuclease I (EC 3.1.11.1)	GO:0008852|exodeoxyribonuclease I activity
Escherichia coli F2_18C	fig|562.43975.peg.1872	PATRIC.562.43975.562.43975.con.0001.CDS.1922844.1924010.fwd	CDS	1922844	1924010	1167	+	PLF_561_00000393	PGF_06594113	388	D-alanyl-D-alanine carboxypeptidase (EC 3.4.16.4)	GO:0009002|serine-type D-Ala-D-Ala carboxypeptidase activity
Escherichia coli F2_18C	fig|562.43975.peg.1878	PATRIC.562.43975.562.43975.con.0001.CDS.1927228.1927773.fwd	CDS	1927228	1927773	546	+	PLF_561_00003178	PGF_02790700	181	Adenosylcobinamide kinase (EC 2.7.1.156) / Adenosylcobinamide-phosphate guanylyltransferase (EC 2.7.7.62)	GO:0043752|adenosylcobinamide kinase activity;GO:0008820|cobinamide phosphate guanylyltransferase activity
Escherichia coli F2_18C	fig|562.43975.peg.1879	PATRIC.562.43975.562.43975.con.0001.CDS.1927770.1928513.fwd	CDS	1927770	1928513	744	+	PLF_561_00002863	PGF_00662997	247	Cobalamin synthase (EC 2.7.8.26)	GO:0051073|adenosylcobinamide-GDP ribazoletransferase activity
Escherichia coli F2_18C	fig|562.43975.peg.1880	PATRIC.562.43975.562.43975.con.0001.CDS.1928525.1929604.fwd	CDS	1928525	1929604	1080	+	PLF_561_00001080	PGF_00025623	359	Nicotinate-nucleotide--dimethylbenzimidazole phosphoribosyltransferase (EC 2.4.2.21)	GO:0008939|nicotinate-nucleotide-dimethylbenzimidazole phosphoribosyltransferase activity
Escherichia coli F2_18C	fig|562.43975.peg.1883	PATRIC.562.43975.562.43975.con.0001.CDS.1931783.1932241.rev	CDS	1931783	1932241	459	-	PLF_561_00009000	PGF_00283973	152	PTS system, galactitol-specific IIA component (EC 2.7.1.69)	GO:0008982|protein-N(PI)-phosphohistidine-sugar phosphotransferase activity
Escherichia coli F2_18C	fig|562.43975.peg.1886	PATRIC.562.43975.562.43975.con.0001.CDS.1933934.1934470.rev	CDS	1933934	1934470	537	-	PLF_561_00009133	PGF_01724713	178	Ribose-5-phosphate isomerase B (EC 5.3.1.6)	GO:0004751|ribose-5-phosphate isomerase activity
Escherichia coli F2_18C	fig|562.43975.peg.1888	PATRIC.562.43975.562.43975.con.0001.CDS.1935911.1936354.fwd	CDS	1935911	1936354	444	+	PLF_561_00009618	PGF_08258762	147	PTS system, galactitol-specific IIA component (EC 2.7.1.69)	GO:0008982|protein-N(PI)-phosphohistidine-sugar phosphotransferase activity
Escherichia coli F2_18C	fig|562.43975.peg.1891	PATRIC.562.43975.562.43975.con.0001.CDS.1937963.1938607.fwd	CDS	1937963	1938607	645	+	PLF_561_00009186	PGF_10245672	214	Ribulose-phosphate 3-epimerase (EC 5.1.3.1)	GO:0004750|ribulose-phosphate 3-epimerase activity
Escherichia coli F2_18C	fig|562.43975.peg.1909	PATRIC.562.43975.562.43975.con.0001.CDS.1958062.1959516.fwd	CDS	1958062	1959516	1455	+	PLF_561_00001108	PGF_00013801	484	AMP nucleosidase (EC 3.2.2.4)	GO:0008714|AMP nucleosidase activity
Escherichia coli F2_18C	fig|562.43975.peg.1949	PATRIC.562.43975.562.43975.con.0001.CDS.1990204.1990617.rev	CDS	1990204	1990617	414	-	PLF_561_00003170	PGF_00426531	137	5-hydroxyisourate hydrolase (EC 3.5.2.17)	GO:0033971|hydroxyisourate hydrolase activity
Escherichia coli F2_18C	fig|562.43975.peg.1957	PATRIC.562.43975.562.43975.con.0001.CDS.1997260.1998678.fwd	CDS	1997260	1998678	1419	+	PLF_561_00000170	PGF_01889325	472	DNA-cytosine methyltransferase (EC 2.1.1.37)	GO:0003886|DNA (cytosine-5-)-methyltransferase activity
Escherichia coli F2_18C	fig|562.43975.peg.1962	PATRIC.562.43975.562.43975.con.0001.CDS.2001560.2003254.fwd	CDS	2001560	2003254	1695	+	PLF_561_00000138	PGF_00037026	564	Diguanylate cyclase (EC 2.7.7.65) => DgcQ	GO:0052621|diguanylate cyclase activity
Escherichia coli F2_18C	fig|562.43975.peg.1963	PATRIC.562.43975.562.43975.con.0001.CDS.2003251.2004066.rev	CDS	2003251	2004066	816	-	PLF_561_00001370	PGF_07317146	271	Putative mannosyl-3-phosphoglycerate phosphatase (EC 3.1.3.70)	GO:0050531|mannosyl-3-phosphoglycerate phosphatase activity
Escherichia coli F2_18C	fig|562.43975.peg.1988	PATRIC.562.43975.562.43975.con.0001.CDS.2021289.2022776.rev	CDS	2021289	2022776	1488	-	PLF_561_00003125	PGF_03144220	495	Cytoplasmic alpha-amylase (EC 3.2.1.1)	GO:0004556|alpha-amylase activity
Escherichia coli F2_18C	fig|562.43975.peg.1997	PATRIC.562.43975.562.43975.con.0001.CDS.2029967.2030953.fwd	CDS	2029967	2030953	987	+	PLF_561_00001713	PGF_00420919	328	D-cysteine desulfhydrase (EC 4.4.1.15)	GO:0019148|D-cysteine desulfhydrase activity
Escherichia coli F2_18C	fig|562.43975.peg.2006	PATRIC.562.43975.562.43975.con.0001.CDS.2036630.2037178.fwd	CDS	2036630	2037178	549	+	PLF_561_00002623	PGF_03295678	182	CDP-diacylglycerol--glycerol-3-phosphate 3-phosphatidyltransferase (EC 2.7.8.5)	GO:0008444|CDP-diacylglycerol-glycerol-3-phosphate 3-phosphatidyltransferase activity
Escherichia coli F2_18C	fig|562.43975.peg.2020	PATRIC.562.43975.562.43975.con.0001.CDS.2047064.2047864.fwd	CDS	2047064	2047864	801	+	PLF_561_00003023	PGF_02737404	266	Trehalose-6-phosphate phosphatase (EC 3.1.3.12)	GO:0004805|trehalose-phosphatase activity
Escherichia coli F2_18C	fig|562.43975.peg.2021	PATRIC.562.43975.562.43975.con.0001.CDS.2047839.2049263.fwd	CDS	2047839	2049263	1425	+	PLF_561_00001404	PGF_06214912	474	Alpha,alpha-trehalose-phosphate synthase [UDP-forming] (EC 2.4.1.15)	GO:0003825|alpha,alpha-trehalose-phosphate synthase (UDP-forming) activity
Escherichia coli F2_18C	fig|562.43975.peg.2031	PATRIC.562.43975.562.43975.con.0001.CDS.2059311.2060171.fwd	CDS	2059311	2060171	861	+	PLF_561_00003109	PGF_08449066	286	Chemotaxis protein methyltransferase CheR (EC 2.1.1.80)	GO:0008983|protein-glutamate O-methyltransferase activity
Escherichia coli F2_18C	fig|562.43975.peg.2032	PATRIC.562.43975.562.43975.con.0001.CDS.2060174.2061223.fwd	CDS	2060174	2061223	1050	+	PLF_561_00002862	PGF_00417580	349	Chemotaxis response regulator protein-glutamate methylesterase CheB (EC 3.1.1.61)	GO:0008984|protein-glutamate methylesterase activity
Escherichia coli F2_18C	fig|562.43975.peg.2040	PATRIC.562.43975.562.43975.con.0001.CDS.2066882.2068615.rev	CDS	2066882	2068615	1734	-	PLF_561_00000908	PGF_00926109	577	Arginyl-tRNA synthetase (EC 6.1.1.19)	GO:0004814|arginine-tRNA ligase activity
Escherichia coli F2_18C	fig|562.43975.peg.2044	PATRIC.562.43975.562.43975.con.0001.CDS.2071670.2074099.fwd	CDS	2071670	2074099	2430	+	PLF_561_00000198	PGF_00061888	809	Trimethylamine-N-oxide reductase (EC 1.7.2.3), TorZ	GO:0050626|trimethylamine-N-oxide reductase (cytochrome c) activity
Escherichia coli F2_18C	fig|562.43975.peg.2050	PATRIC.562.43975.562.43975.con.0001.CDS.2078155.2079927.fwd	CDS	2078155	2079927	1773	+	PLF_561_00170956	PGF_06589185	590	Aspartyl-tRNA synthetase (EC 6.1.1.12)	GO:0004815|aspartate-tRNA ligase activity
Escherichia coli F2_18C	fig|562.43975.peg.2053	PATRIC.562.43975.562.43975.con.0001.CDS.2081301.2081822.fwd	CDS	2081301	2081822	522	+	PLF_561_00002555	PGF_00419702	173	Crossover junction endodeoxyribonuclease RuvC (EC 3.1.22.4)	GO:0008821|crossover junction endodeoxyribonuclease activity
Escherichia coli F2_18C	fig|562.43975.peg.2062	PATRIC.562.43975.562.43975.con.0001.CDS.2089685.2091127.rev	CDS	2089685	2091127	1443	-	PLF_561_00001896	PGF_07760799	480	Pyruvate kinase (EC 2.7.1.40)	GO:0004743|pyruvate kinase activity
Escherichia coli F2_18C	fig|562.43975.peg.2065	PATRIC.562.43975.562.43975.con.0001.CDS.2092462.2093937.fwd	CDS	2092462	2093937	1476	+	PLF_561_00001519	PGF_06027248	491	Glucose-6-phosphate 1-dehydrogenase (EC 1.1.1.49)	GO:0004345|glucose-6-phosphate dehydrogenase activity
Escherichia coli F2_18C	fig|562.43975.peg.2066	PATRIC.562.43975.562.43975.con.0001.CDS.2094172.2095983.fwd	CDS	2094172	2095983	1812	+	PLF_561_00001457	PGF_00033488	603	Phosphogluconate dehydratase (EC 4.2.1.12)	GO:0004456|phosphogluconate dehydratase activity
Escherichia coli F2_18C	fig|562.43975.peg.194	PATRIC.562.43975.562.43975.con.0001.CDS.209540.212158.fwd	CDS	209540	212158	2619	+	PLF_561_00000146	PGF_00417366	872	Cellulose synthase catalytic subunit [UDP-forming] (EC 2.4.1.12)	GO:0016760|cellulose synthase (UDP-forming) activity
Escherichia coli F2_18C	fig|562.43975.peg.2067	PATRIC.562.43975.562.43975.con.0001.CDS.2096020.2096661.fwd	CDS	2096020	2096661	642	+	PLF_561_00002541	PGF_00730641	213	4-hydroxy-2-oxoglutarate aldolase (EC 4.1.3.16) @ 2-dehydro-3-deoxyphosphogluconate aldolase (EC 4.1.2.14)	GO:0008700|4-hydroxy-2-oxoglutarate aldolase activity;GO:0008675|2-dehydro-3-deoxy-phosphogluconate aldolase activity
Escherichia coli F2_18C	fig|562.43975.peg.2076	PATRIC.562.43975.562.43975.con.0001.CDS.2103438.2103668.rev	CDS	2103438	2103668	231	-	PLF_561_00002476	PGF_08970263	76	DNA polymerase III theta subunit (EC 2.7.7.7)	GO:0003887|DNA-directed DNA polymerase activity
Escherichia coli F2_18C	fig|562.43975.peg.2080	PATRIC.562.43975.562.43975.con.0001.CDS.2105807.2106463.fwd	CDS	2105807	2106463	657	+	PLF_561_00028370	PGF_00051492	218	Serine/threonine protein phosphatase 1 (EC 3.1.3.16)	GO:0004721|phosphoprotein phosphatase activity
Escherichia coli F2_18C	fig|562.43975.peg.2097	PATRIC.562.43975.562.43975.con.0001.CDS.2121720.2122529.fwd	CDS	2121720	2122529	810	+	PLF_561_00002519	PGF_07026465	269	23S rRNA (guanine(745)-N(1))-methyltransferase (EC 2.1.1.187)	GO:0052911|23S rRNA (guanine(745)-N(1))-methyltransferase activity
Escherichia coli F2_18C	fig|562.43975.peg.2106	PATRIC.562.43975.562.43975.con.0001.CDS.2128755.2130353.rev	CDS	2128755	2130353	1599	-	PLF_561_00001119	PGF_00419924	532	c-di-GMP phosphodiesterase (EC 3.1.4.52) => PdeD	GO:0071111|cyclic-guanylate-specific phosphodiesterase activity
Escherichia coli F2_18C	fig|562.43975.peg.2107	PATRIC.562.43975.562.43975.con.0001.CDS.2130484.2131848.rev	CDS	2130484	2131848	1365	-	PLF_561_00000510	PGF_00016225	454	L-serine dehydratase, beta subunit (EC 4.3.1.17) / L-serine dehydratase, alpha subunit (EC 4.3.1.17)	GO:0003941|L-serine ammonia-lyase activity
Escherichia coli F2_18C	fig|562.43975.peg.2109	PATRIC.562.43975.562.43975.con.0001.CDS.2132614.2133975.rev	CDS	2132614	2133975	1362	-	PLF_561_00002776	PGF_01174807	453	Para-aminobenzoate synthase, aminase component (EC 2.6.1.85)	GO:0046820|4-amino-4-deoxychorismate synthase activity
Escherichia coli F2_18C	fig|562.43975.peg.2117	PATRIC.562.43975.562.43975.con.0001.CDS.2138968.2140719.fwd	CDS	2138968	2140719	1752	+	PLF_561_00000856	PGF_00734739	583	Long-chain-fatty-acid--CoA ligase (EC 6.2.1.3)	GO:0004467|long-chain fatty acid-CoA ligase activity
Escherichia coli F2_18C	fig|562.43975.peg.2118	PATRIC.562.43975.562.43975.con.0001.CDS.2140801.2141916.fwd	CDS	2140801	2141916	1116	+	PLF_561_00002784	PGF_02959749	371	Ribonuclease D (EC 3.1.26.3)	GO:0004525|ribonuclease III activity
Escherichia coli F2_18C	fig|562.43975.peg.196	PATRIC.562.43975.562.43975.con.0001.CDS.214515.215621.fwd	CDS	214515	215621	1107	+	PLF_561_00002698	PGF_00424307	368	beta-1,4-glucanase (cellulase) (EC 3.2.1.4)	GO:0008810|cellulase activity
Escherichia coli F2_18C	fig|562.43975.peg.2122	PATRIC.562.43975.562.43975.con.0001.CDS.2146008.2147093.rev	CDS	2146008	2147093	1086	-	PLF_561_00003292	PGF_04475678	361	D-malate dehydrogenase [decarboxylating] (EC 1.1.1.83)	GO:0046553|D-malate dehydrogenase (decarboxylating) activity
Escherichia coli F2_18C	fig|562.43975.peg.2131	PATRIC.562.43975.562.43975.con.0001.CDS.2150265.2151419.rev	CDS	2150265	2151419	1155	-	PLF_561_00000168	PGF_03010496	384	Diguanylate cyclase (EC 2.7.7.65) => DgcP	GO:0052621|diguanylate cyclase activity
Escherichia coli F2_18C	fig|562.43975.peg.2138	PATRIC.562.43975.562.43975.con.0001.CDS.2155474.2156964.rev	CDS	2155474	2156964	1491	-	PLF_561_00000617	PGF_00045531	496	Diguanylate cyclase (EC 2.7.7.65) => DgcJ	GO:0052621|diguanylate cyclase activity
Escherichia coli F2_18C	fig|562.43975.peg.2139	PATRIC.562.43975.562.43975.con.0001.CDS.2157145.2158620.rev	CDS	2157145	2158620	1476	-	PLF_561_00000417	PGF_00014138	491	Diguanylate cyclase (EC 2.7.7.65) => DgcX	GO:0052621|diguanylate cyclase activity
Escherichia coli F2_18C	fig|562.43975.peg.2145	PATRIC.562.43975.562.43975.con.0001.CDS.2165242.2166237.rev	CDS	2165242	2166237	996	-	PLF_561_00000684	PGF_00024478	331	NAD-dependent glyceraldehyde-3-phosphate dehydrogenase (EC 1.2.1.12)	GO:0004365|glyceraldehyde-3-phosphate dehydrogenase (NAD+) (phosphorylating) activity
Escherichia coli F2_18C	fig|562.43975.peg.2146	PATRIC.562.43975.562.43975.con.0001.CDS.2166579.2166992.fwd	CDS	2166579	2166992	414	+	PLF_561_00003206	PGF_06594013	137	Peptide-methionine (R)-S-oxide reductase MsrB (EC 1.8.4.12)	GO:0033743|peptide-methionine (R)-S-oxide reductase activity
Escherichia coli F2_18C	fig|562.43975.peg.2148	PATRIC.562.43975.562.43975.con.0001.CDS.2167467.2168108.rev	CDS	2167467	2168108	642	-	PLF_561_00000972	PGF_01935566	213	Nicotinamidase (EC 3.5.1.19)	GO:0008936|nicotinamidase activity
Escherichia coli F2_18C	fig|562.43975.peg.2149	PATRIC.562.43975.562.43975.con.0001.CDS.2168119.2169135.rev	CDS	2168119	2169135	1017	-	PLF_561_00001741	PGF_00016047	338	L-asparaginase I, cytoplasmic (EC 3.5.1.1)	GO:0004067|asparaginase activity
Escherichia coli F2_18C	fig|562.43975.peg.2152	PATRIC.562.43975.562.43975.con.0001.CDS.2171974.2173017.fwd	CDS	2171974	2173017	1044	+	PLF_561_00002226	PGF_05770898	347	Selenide,water dikinase (EC 2.7.9.3)	GO:0004756|selenide, water dikinase activity
Escherichia coli F2_18C	fig|562.43975.peg.2153	PATRIC.562.43975.562.43975.con.0001.CDS.2173022.2174983.fwd	CDS	2173022	2174983	1962	+	PLF_561_00001123	PGF_10013075	653	DNA topoisomerase III (EC 5.99.1.2)	GO:0003917|DNA topoisomerase type I activity
Escherichia coli F2_18C	fig|562.43975.peg.2155	PATRIC.562.43975.562.43975.con.0001.CDS.2176268.2177611.rev	CDS	2176268	2177611	1344	-	PLF_561_00001991	PGF_00024831	447	NADP-specific glutamate dehydrogenase (EC 1.4.1.4)	GO:0004354|glutamate dehydrogenase (NADP+) activity
Escherichia coli F2_18C	fig|562.43975.peg.2157	PATRIC.562.43975.562.43975.con.0001.CDS.2178085.2178492.rev	CDS	2178085	2178492	408	-	PLF_561_00002380	PGF_00426629	135	5-methyl-dCTP pyrophosphohydrolase (EC 3.6.1.-)	GO:0004787|thiamine-pyrophosphatase activity;GO:0004787|8-oxo-7,8-dihydroguanosine triphosphate pyrophosphatase activity;GO:0004787|UDP-2,3-diacylglucosamine hydrolase activity;GO:0004787|bis(5'-nucleosyl)-tetraphosphatase activity;GO:0004787|dATP pyrophosphohydrolase activity;GO:0004787|pyrophosphatase activity;GO:0004787|dihydroneopterin monophosphate phosphatase activity;GO:0004787|dihydroneop…
Escherichia coli F2_18C	fig|562.43975.peg.2159	PATRIC.562.43975.562.43975.con.0001.CDS.2179208.2180515.rev	CDS	2179208	2180515	1308	-	PLF_561_00001225	PGF_01586506	435	Thiosulfate sulfurtransferase, rhodanese (EC 2.8.1.1)	GO:0004792|thiosulfate sulfurtransferase activity
Escherichia coli F2_18C	fig|562.43975.peg.2167	PATRIC.562.43975.562.43975.con.0001.CDS.2186748.2187554.rev	CDS	2186748	2187554	807	-	PLF_561_00002868	PGF_07420523	268	Exodeoxyribonuclease III (EC 3.1.11.2)	GO:0008853|exodeoxyribonuclease III activity
Escherichia coli F2_18C	fig|562.43975.peg.2169	PATRIC.562.43975.562.43975.con.0001.CDS.2188000.2189238.fwd	CDS	2188000	2189238	1239	+	PLF_561_00000836	PGF_09780786	412	Succinylornithine transaminase (EC 2.6.1.81)	GO:0043825|succinylornithine transaminase activity
Escherichia coli F2_18C	fig|562.43975.peg.2170	PATRIC.562.43975.562.43975.con.0001.CDS.2189216.2190250.fwd	CDS	2189216	2190250	1035	+	PLF_561_00001820	PGF_00776999	344	Arginine N-succinyltransferase (EC 2.3.1.109)	GO:0008791|arginine N-succinyltransferase activity
Escherichia coli F2_18C	fig|562.43975.peg.2171	PATRIC.562.43975.562.43975.con.0001.CDS.2190247.2191725.fwd	CDS	2190247	2191725	1479	+	PLF_561_00001037	PGF_00054560	492	Succinylglutamic semialdehyde dehydrogenase (EC 1.2.1.71)	GO:0043824|succinylglutamate-semialdehyde dehydrogenase activity
Escherichia coli F2_18C	fig|562.43975.peg.2172	PATRIC.562.43975.562.43975.con.0001.CDS.2191722.2193065.fwd	CDS	2191722	2193065	1344	+	PLF_561_00000713	PGF_00054543	447	Succinylarginine dihydrolase (EC 3.5.3.23)	GO:0009015|N-succinylarginine dihydrolase activity
Escherichia coli F2_18C	fig|562.43975.peg.198	PATRIC.562.43975.562.43975.con.0001.CDS.219197.221146.fwd	CDS	219197	221146	1950	+	PLF_561_00001463	PGF_00038758	649	c-di-GMP phosphodiesterase (EC 3.1.4.52) => PdeK	GO:0071111|cyclic-guanylate-specific phosphodiesterase activity
Escherichia coli F2_18C	fig|562.43975.peg.2173	PATRIC.562.43975.562.43975.con.0001.CDS.2193058.2194026.fwd	CDS	2193058	2194026	969	+	PLF_561_00000763	PGF_00054544	322	Succinylglutamate desuccinylase (EC 3.5.1.96)	GO:0009017|succinylglutamate desuccinylase activity
Escherichia coli F2_18C	fig|562.43975.peg.2177	PATRIC.562.43975.562.43975.con.0001.CDS.2196696.2197523.rev	CDS	2196696	2197523	828	-	PLF_561_00001751	PGF_02781328	275	NAD synthetase (EC 6.3.1.5)	GO:0008795|NAD+ synthase activity
Escherichia coli F2_18C	fig|562.43975.peg.2183	PATRIC.562.43975.562.43975.con.0001.CDS.2201481.2202833.fwd	CDS	2201481	2202833	1353	+	PLF_561_00000892	PGF_00023598	450	N,N'-diacetylchitobiose-specific 6-phospho-beta-glucosidase (EC 3.2.1.86)	GO:0008706|6-phospho-beta-glucosidase activity
Escherichia coli F2_18C	fig|562.43975.peg.2185	PATRIC.562.43975.562.43975.con.0001.CDS.2203651.2205912.rev	CDS	2203651	2205912	2262	-	PLF_561_00000814	PGF_02967337	753	Catalase KatE-intracellular protease (EC 1.11.1.6)	GO:0004096|catalase activity
Escherichia coli F2_18C	fig|562.43975.peg.2190	PATRIC.562.43975.562.43975.con.0001.CDS.2209730.2210398.rev	CDS	2209730	2210398	669	-	PLF_561_00001808	PGF_00062710	222	2-deoxyglucose-6-phosphate hydrolase (EC 3.1.3.68) @ Mannitol-1-phosphatase (EC 3.1.3.22) @ Sorbitol-6-phosphatase (EC 3.1.3.50)	GO:0003850|2-deoxyglucose-6-phosphatase activity;GO:0050084|mannitol-1-phosphatase activity;GO:0050286|sorbitol-6-phosphatase activity
Escherichia coli F2_18C	fig|562.43975.peg.2194	PATRIC.562.43975.562.43975.con.0001.CDS.2212479.2213408.rev	CDS	2212479	2213408	930	-	PLF_561_00001944	PGF_00427228	309	6-phosphofructokinase class II (EC 2.7.1.11)	GO:0003872|6-phosphofructokinase activity
Escherichia coli F2_18C	fig|562.43975.peg.2198	PATRIC.562.43975.562.43975.con.0001.CDS.2217209.2219137.fwd	CDS	2217209	2219137	1929	+	PLF_561_00000800	PGF_01175575	642	Threonyl-tRNA synthetase (EC 6.1.1.3)	GO:0004829|threonine-tRNA ligase activity
Escherichia coli F2_18C	fig|562.43975.peg.2202	PATRIC.562.43975.562.43975.con.0001.CDS.2220837.2221820.fwd	CDS	2220837	2221820	984	+	PLF_561_00002505	PGF_02019462	327	Phenylalanyl-tRNA synthetase alpha chain (EC 6.1.1.20)	GO:0004826|phenylalanine-tRNA ligase activity
Escherichia coli F2_18C	fig|562.43975.peg.2203	PATRIC.562.43975.562.43975.con.0001.CDS.2221835.2224222.fwd	CDS	2221835	2224222	2388	+	PLF_561_00000974	PGF_00033095	795	Phenylalanyl-tRNA synthetase beta chain (EC 6.1.1.20)	GO:0004826|phenylalanine-tRNA ligase activity
Escherichia coli F2_18C	fig|562.43975.peg.2206	PATRIC.562.43975.562.43975.con.0001.CDS.2225670.2226221.fwd	CDS	2225670	2226221	552	+	PLF_561_00002300	PGF_08363070	183	Glutathione peroxidase (EC 1.11.1.9) @ Thioredoxin peroxidase (EC 1.11.1.15)	GO:0004602|glutathione peroxidase activity;GO:0051920|peroxiredoxin activity
Escherichia coli F2_18C	fig|562.43975.peg.2212	PATRIC.562.43975.562.43975.con.0001.CDS.2230298.2231344.rev	CDS	2230298	2231344	1047	-	PLF_561_00001242	PGF_00070354	348	2-keto-3-deoxy-D-arabino-heptulosonate-7-phosphate synthase I alpha (EC 2.5.1.54)	GO:0003849|3-deoxy-7-phosphoheptulonate synthase activity
Escherichia coli F2_18C	fig|562.43975.peg.2215	PATRIC.562.43975.562.43975.con.0001.CDS.2232667.2235045.fwd	CDS	2232667	2235045	2379	+	PLF_561_00000795	PGF_05438553	792	Phosphoenolpyruvate synthase (EC 2.7.9.2)	GO:0008986|pyruvate, water dikinase activity
Escherichia coli F2_18C	fig|562.43975.peg.2222	PATRIC.562.43975.562.43975.con.0001.CDS.2240685.2242280.rev	CDS	2240685	2242280	1596	-	PLF_561_00000215	PGF_00026247	531	Acyl-CoA:acetate CoA-transferase, alpha subunit (EC 2.8.3.8) / Acyl-CoA:acetate CoA-transferase, beta subunit (EC 2.8.3.8) @ Acyl-CoA:acetate CoA transferase (EC 2.8.3.8)	GO:0008775|acetate CoA-transferase activity
Escherichia coli F2_18C	fig|562.43975.peg.2223	PATRIC.562.43975.562.43975.con.0001.CDS.2242426.2243184.rev	CDS	2242426	2243184	759	-	PLF_561_00002804	PGF_05922432	252	3-dehydroquinate dehydratase I (EC 4.2.1.10)	GO:0003855|3-dehydroquinate dehydratase activity
Escherichia coli F2_18C	fig|562.43975.peg.2224	PATRIC.562.43975.562.43975.con.0001.CDS.2243215.2244081.rev	CDS	2243215	2244081	867	-	PLF_561_00001468	PGF_00051550	288	Shikimate/quinate 5-dehydrogenase I beta (EC 1.1.1.282)	GO:0004764|shikimate 3-dehydrogenase (NADP+) activity;GO:0004764|quinate 3-dehydrogenase (NAD+) activity;GO:0004764|quinate 3-dehydrogenase (NADP+) activity;GO:0004764|shikimate 3-dehydrogenase (NAD+) activity
Escherichia coli F2_18C	fig|562.43975.peg.201	PATRIC.562.43975.562.43975.con.0001.CDS.224428.225357.rev	CDS	224428	225357	930	-	PLF_561_00002054	PGF_05097244	309	2-dehydro-3-deoxygluconokinase (EC 2.7.1.45)	GO:0008673|2-dehydro-3-deoxygluconokinase activity
Escherichia coli F2_18C	fig|562.43975.peg.202	PATRIC.562.43975.562.43975.con.0001.CDS.225589.226356.fwd	CDS	225589	226356	768	+	PLF_561_00000682	PGF_00006910	255	c-di-GMP phosphodiesterase (EC 3.1.4.52) => PdeH	GO:0071111|cyclic-guanylate-specific phosphodiesterase activity
Escherichia coli F2_18C	fig|562.43975.peg.2236	PATRIC.562.43975.562.43975.con.0001.CDS.2257349.2258569.fwd	CDS	2257349	2258569	1221	+	PLF_561_00000678	PGF_07583562	406	Cysteine desulfurase (EC 2.8.1.7) => SufS	GO:0031071|cysteine desulfurase activity
Escherichia coli F2_18C	fig|562.43975.peg.2240	PATRIC.562.43975.562.43975.con.0001.CDS.2260762.2262174.rev	CDS	2260762	2262174	1413	-	PLF_561_00001211	PGF_07760799	470	Pyruvate kinase (EC 2.7.1.40)	GO:0004743|pyruvate kinase activity
Escherichia coli F2_18C	fig|562.43975.peg.2241	PATRIC.562.43975.562.43975.con.0001.CDS.2262731.2262940.fwd	CDS	2262731	2262940	210	+	PLF_561_00000803	PGF_00065474	69	Fumarate hydratase FumD (EC 4.2.1.2)	GO:0004333|fumarate hydratase activity
Escherichia coli F2_18C	fig|562.43975.peg.2253	PATRIC.562.43975.562.43975.con.0001.CDS.2274631.2275272.fwd	CDS	2274631	2275272	642	+	PLF_561_00001377	PGF_03751076	213	Riboflavin synthase eubacterial/eukaryotic (EC 2.5.1.9)	GO:0004746|riboflavin synthase activity
Escherichia coli F2_18C	fig|562.43975.peg.2254	PATRIC.562.43975.562.43975.con.0001.CDS.2275312.2276460.rev	CDS	2275312	2276460	1149	-	PLF_561_00000474	PGF_00821117	382	Cyclopropane-fatty-acyl-phospholipid synthase (EC 2.1.1.79)	GO:0008825|cyclopropane-fatty-acyl-phospholipid synthase activity
Escherichia coli F2_18C	fig|562.43975.peg.2260	PATRIC.562.43975.562.43975.con.0001.CDS.2281897.2282478.rev	CDS	2281897	2282478	582	-	PLF_561_00002351	PGF_00055273	193	Superoxide dismutase [Fe] (EC 1.15.1.1)	GO:0004784|superoxide dismutase activity
Escherichia coli F2_18C	fig|562.43975.peg.2263	PATRIC.562.43975.562.43975.con.0001.CDS.2284166.2288782.rev	CDS	2284166	2288782	4617	-	PLF_561_00003676	PGF_00036729	1538	Probable ATP-dependent helicase lhr (EC 3.6.1.-)	GO:0004787|thiamine-pyrophosphatase activity;GO:0004787|8-oxo-7,8-dihydroguanosine triphosphate pyrophosphatase activity;GO:0004787|UDP-2,3-diacylglucosamine hydrolase activity;GO:0004787|bis(5'-nucleosyl)-tetraphosphatase activity;GO:0004787|dATP pyrophosphohydrolase activity;GO:0004787|pyrophosphatase activity;GO:0004787|dihydroneopterin monophosphate phosphatase activity;GO:0004787|dihydroneop…
Escherichia coli F2_18C	fig|562.43975.peg.2265	PATRIC.562.43975.562.43975.con.0001.CDS.2289625.2290032.rev	CDS	2289625	2290032	408	-	PLF_561_00105197	PGF_00016546	135	Lactoylglutathione lyase (EC 4.4.1.5)	GO:0004462|lactoylglutathione lyase activity
Escherichia coli F2_18C	fig|562.43975.peg.2270	PATRIC.562.43975.562.43975.con.0001.CDS.2293214.2293735.fwd	CDS	2293214	2293735	522	+	PLF_561_00003095	PGF_07854425	173	Superoxide dismutase [Cu-Zn] precursor (EC 1.15.1.1)	GO:0004784|superoxide dismutase activity
Escherichia coli F2_18C	fig|562.43975.peg.2278	PATRIC.562.43975.562.43975.con.0001.CDS.2299861.2300517.fwd	CDS	2299861	2300517	657	+	PLF_561_00002219	PGF_00045833	218	Pyridoxamine 5'-phosphate oxidase (EC 1.4.3.5)	GO:0004733|pyridoxamine-phosphate oxidase activity
Escherichia coli F2_18C	fig|562.43975.peg.2279	PATRIC.562.43975.562.43975.con.0001.CDS.2300646.2301920.fwd	CDS	2300646	2301920	1275	+	PLF_561_00002354	PGF_00063916	424	Tyrosyl-tRNA synthetase (EC 6.1.1.1)	GO:0004831|tyrosine-tRNA ligase activity
Escherichia coli F2_18C	fig|562.43975.peg.2280	PATRIC.562.43975.562.43975.con.0001.CDS.2301982.2302842.fwd	CDS	2301982	2302842	861	+	PLF_561_00001210	PGF_03846068	286	Pyridoxal kinase (EC 2.7.1.35)	GO:0008478|pyridoxal kinase activity
Escherichia coli F2_18C	fig|562.43975.peg.2281	PATRIC.562.43975.562.43975.con.0001.CDS.2302886.2303491.rev	CDS	2302886	2303491	606	-	PLF_561_00001068	PGF_06463602	201	Glutathione S-transferase (EC 2.5.1.18)	GO:0004364|glutathione transferase activity
Escherichia coli F2_18C	fig|562.43975.peg.2284	PATRIC.562.43975.562.43975.con.0001.CDS.2305710.2306345.rev	CDS	2305710	2306345	636	-	PLF_561_00002181	PGF_08394843	211	Endonuclease III (EC 4.2.99.18)	GO:0003906|DNA-(apurinic or apyrimidinic site) lyase activity
Escherichia coli F2_18C	fig|562.43975.peg.2295	PATRIC.562.43975.562.43975.con.0001.CDS.2314732.2315733.rev	CDS	2314732	2315733	1002	-	PLF_561_00002059	PGF_00035194	333	Adenosine deaminase (EC 3.5.4.4)	GO:0004000|adenosine deaminase activity
Escherichia coli F2_18C	fig|562.43975.peg.2296	PATRIC.562.43975.562.43975.con.0001.CDS.2315837.2317009.rev	CDS	2315837	2317009	1173	-	PLF_561_00000998	PGF_00420012	390	Cystathionine beta-lyase MalY (EC 4.4.1.8) @ Maltose regulon modulator	GO:0004121|cystathionine beta-lyase activity
Escherichia coli F2_18C	fig|562.43975.peg.2299	PATRIC.562.43975.562.43975.con.0001.CDS.2319926.2320693.fwd	CDS	2319926	2320693	768	+	PLF_561_00000547	PGF_00000161	255	7-alpha-hydroxysteroid dehydrogenase (EC 1.1.1.159)	GO:0008709|cholate 7-alpha-dehydrogenase activity
Escherichia coli F2_18C	fig|562.43975.peg.2301	PATRIC.562.43975.562.43975.con.0001.CDS.2321903.2323714.fwd	CDS	2321903	2323714	1812	+	PLF_561_00000121	PGF_00402003	603	beta-glucuronidase (EC 3.2.1.31)	GO:0004566|beta-glucuronidase activity
Escherichia coli F2_18C	fig|562.43975.peg.2305	PATRIC.562.43975.562.43975.con.0001.CDS.2328042.2329217.rev	CDS	2328042	2329217	1176	-	PLF_561_00001533	PGF_06400908	391	Mannose-6-phosphate isomerase (EC 5.3.1.8)	GO:0004476|mannose-6-phosphate isomerase activity
Escherichia coli F2_18C	fig|562.43975.peg.2306	PATRIC.562.43975.562.43975.con.0001.CDS.2329416.2331062.fwd	CDS	2329416	2331062	1647	+	PLF_561_00003204	PGF_00006453	548	Fumarate hydratase class I, aerobic (EC 4.2.1.2)	GO:0004333|fumarate hydratase activity
Escherichia coli F2_18C	fig|562.43975.peg.2307	PATRIC.562.43975.562.43975.con.0001.CDS.2331205.2332608.fwd	CDS	2331205	2332608	1404	+	PLF_561_00000433	PGF_00006461	467	Fumarate hydratase class II (EC 4.2.1.2)	GO:0004333|fumarate hydratase activity
Escherichia coli F2_18C	fig|562.43975.peg.208	PATRIC.562.43975.562.43975.con.0001.CDS.233517.235166.rev	CDS	233517	235166	1650	-	PLF_561_00001675	PGF_01756427	549	Trehalase (EC 3.2.1.28) @ Cytoplasmic trehalase (EC 3.2.1.28)	GO:0004555|alpha,alpha-trehalase activity
Escherichia coli F2_18C	fig|562.43975.peg.2315	PATRIC.562.43975.562.43975.con.0001.CDS.2339890.2341422.fwd	CDS	2339890	2341422	1533	+	PLF_561_00001139	PGF_04561913	510	NAD(P) transhydrogenase N-domain of subunit alpha (EC 1.6.1.2) / NAD(P) transhydrogenase C-domain of subunit alpha (EC 1.6.1.2)	GO:0008750|NAD(P)+ transhydrogenase (AB-specific) activity
Escherichia coli F2_18C	fig|562.43975.peg.2316	PATRIC.562.43975.562.43975.con.0001.CDS.2341433.2342821.fwd	CDS	2341433	2342821	1389	+	PLF_561_00001077	PGF_00024322	462	NAD(P) transhydrogenase subunit beta (EC 1.6.1.2)	GO:0008750|NAD(P)+ transhydrogenase (AB-specific) activity
Escherichia coli F2_18C	fig|562.43975.peg.2326	PATRIC.562.43975.562.43975.con.0001.CDS.2350573.2351268.fwd	CDS	2350573	2351268	696	+	PLF_561_00001716	PGF_03760224	231	Dethiobiotin synthase BioD (EC 6.3.3.3)	GO:0004141|dethiobiotin synthase activity
Escherichia coli F2_18C	fig|562.43975.peg.210	PATRIC.562.43975.562.43975.con.0001.CDS.235570.236967.fwd	CDS	235570	236967	1398	+	PLF_561_00003011	PGF_00420549	465	Cytochrome c551 peroxidase (EC 1.11.1.5)	GO:0004130|cytochrome-c peroxidase activity
Escherichia coli F2_18C	fig|562.43975.peg.2353	PATRIC.562.43975.562.43975.con.0001.CDS.2370790.2371350.rev	CDS	2370790	2371350	561	-	PLF_561_00002600	PGF_00053627	186	Spermidine N1-acetyltransferase (EC 2.3.1.57)	GO:0004145|diamine N-acetyltransferase activity
Escherichia coli F2_18C	fig|562.43975.peg.211	PATRIC.562.43975.562.43975.con.0001.CDS.237178.238578.fwd	CDS	237178	238578	1401	+	PLF_561_00000032	PGF_00008094	466	Glutamate decarboxylase (EC 4.1.1.15)	GO:0004351|glutamate decarboxylase activity
Escherichia coli F2_18C	fig|562.43975.peg.2356	PATRIC.562.43975.562.43975.con.0001.CDS.2372393.2373607.fwd	CDS	2372393	2373607	1215	+	PLF_561_00000068	PGF_00019273	404	Mannonate dehydratase (EC 4.2.1.8)	GO:0008927|mannonate dehydratase activity
Escherichia coli F2_18C	fig|562.43975.peg.2361	PATRIC.562.43975.562.43975.con.0001.CDS.2376465.2377544.rev	CDS	2376465	2377544	1080	-	PLF_561_00057459	PGF_09060178	359	Exodeoxyribonuclease VIII (EC 3.1.11.-)	GO:0008856|exodeoxyribonuclease X activity;GO:0008856|ribonuclease R activity
Escherichia coli F2_18C	fig|562.43975.peg.26	PATRIC.562.43975.562.43975.con.0001.CDS.23777.25465.fwd	CDS	23777	25465	1689	+	PLF_561_00001593	PGF_00025090	562	Acetolactate synthase large subunit (EC 2.2.1.6)	GO:0003984|acetolactate synthase activity
Escherichia coli F2_18C	fig|562.43975.peg.2381	PATRIC.562.43975.562.43975.con.0001.CDS.2388860.2389291.fwd	CDS	2388860	2389291	432	+	PLF_561_00028703	PGF_07687609	143	Phage lysozyme R (EC 3.2.1.17)	GO:0003796|lysozyme activity
Escherichia coli F2_18C	fig|562.43975.peg.2393	PATRIC.562.43975.562.43975.con.0001.CDS.2398695.2400155.fwd	CDS	2398695	2400155	1461	+	PLF_561_00073312	PGF_05151036	486	D-mannonate oxidoreductase (EC 1.1.1.57)	GO:0008866|fructuronate reductase activity
Escherichia coli F2_18C	fig|562.43975.peg.2396	PATRIC.562.43975.562.43975.con.0001.CDS.2401346.2402092.rev	CDS	2401346	2402092	747	-	PLF_561_00001942	PGF_00051717	248	NADP-dependent 3-hydroxy acid dehydrogenase YdfG (EC 1.1.1.381) @ 3-hydroxypropionate dehydrogenase (EC 1.1.1.298)	GO:0035527|3-hydroxypropionate dehydrogenase (NADP+) activity
Escherichia coli F2_18C	fig|562.43975.peg.2400	PATRIC.562.43975.562.43975.con.0001.CDS.2405760.2406650.fwd	CDS	2405760	2406650	891	+	PLF_561_00000679	PGF_00423198	296	Diguanylate cyclase (EC 2.7.7.65) => Zinc-regulated DgcZ	GO:0052621|diguanylate cyclase activity
Escherichia coli F2_18C	fig|562.43975.peg.2413	PATRIC.562.43975.562.43975.con.0001.CDS.2416392.2417780.fwd	CDS	2416392	2417780	1389	+	PLF_561_00000581	PGF_02075427	462	Succinate-semialdehyde dehydrogenase [NAD] (EC 1.2.1.24); Succinate-semialdehyde dehydrogenase [NADP+] (EC 1.2.1.79)	GO:0004777|succinate-semialdehyde dehydrogenase (NAD+) activity
Escherichia coli F2_18C	fig|562.43975.peg.2414	PATRIC.562.43975.562.43975.con.0001.CDS.2417844.2418770.fwd	CDS	2417844	2418770	927	+	PLF_561_00003015	PGF_00008192	308	Glutaminase (EC 3.5.1.2)	GO:0004359|glutaminase activity
Escherichia coli F2_18C	fig|562.43975.peg.2417	PATRIC.562.43975.562.43975.con.0001.CDS.2420270.2420686.fwd	CDS	2420270	2420686	417	+	PLF_561_00058860	PGF_02922671	138	Diguanylate cyclase (EC 2.7.7.65) => DgcF	GO:0052621|diguanylate cyclase activity
Escherichia coli F2_18C	fig|562.43975.peg.2418	PATRIC.562.43975.562.43975.con.0001.CDS.2420913.2422364.fwd	CDS	2420913	2422364	1452	+	PLF_561_00001055	PGF_00049721	483	Altronate oxidoreductase (EC 1.1.1.58)	GO:0009026|tagaturonate reductase activity
Escherichia coli F2_18C	fig|562.43975.peg.2420	PATRIC.562.43975.562.43975.con.0001.CDS.2423479.2424237.rev	CDS	2423479	2424237	759	-	PLF_561_00003190	PGF_02282777	252	Trans-aconitate 2-methyltransferase (EC 2.1.1.144)	GO:0030798|trans-aconitate 2-methyltransferase activity
Escherichia coli F2_18C	fig|562.43975.peg.2444	PATRIC.562.43975.562.43975.con.0001.CDS.2449830.2451230.fwd	CDS	2449830	2451230	1401	+	PLF_561_00000032	PGF_00008094	466	Glutamate decarboxylase (EC 4.1.1.15)	GO:0004351|glutamate decarboxylase activity
Escherichia coli F2_18C	fig|562.43975.peg.2447	PATRIC.562.43975.562.43975.con.0001.CDS.2454748.2456130.fwd	CDS	2454748	2456130	1383	+	PLF_561_00000931	PGF_00039377	460	Diguanylate cyclase (EC 2.7.7.65) => Globin-coupled heme-based oxygen sensor DgcO	GO:0052621|diguanylate cyclase activity
Escherichia coli F2_18C	fig|562.43975.peg.2448	PATRIC.562.43975.562.43975.con.0001.CDS.2456131.2458554.fwd	CDS	2456131	2458554	2424	+	PLF_561_00000111	PGF_01522234	807	c-di-GMP phosphodiesterase (EC 3.1.4.52) => Heme-regulated, oxygen sensor PdeO	GO:0071111|cyclic-guanylate-specific phosphodiesterase activity
Escherichia coli F2_18C	fig|562.43975.peg.2457	PATRIC.562.43975.562.43975.con.0001.CDS.2465693.2466400.fwd	CDS	2465693	2466400	708	+	PLF_561_00009486	PGF_00695496	235	Succinyl-CoA:3-ketoacid-coenzyme A transferase subunit A (EC 2.8.3.5)	GO:0008260|3-oxoacid CoA-transferase activity
Escherichia coli F2_18C	fig|562.43975.peg.2458	PATRIC.562.43975.562.43975.con.0001.CDS.2466403.2467059.fwd	CDS	2466403	2467059	657	+	PLF_561_00009521	PGF_07459774	218	Succinyl-CoA:3-ketoacid-coenzyme A transferase subunit B (EC 2.8.3.5)	GO:0008260|3-oxoacid CoA-transferase activity
Escherichia coli F2_18C	fig|562.43975.peg.2459	PATRIC.562.43975.562.43975.con.0001.CDS.2467069.2468274.fwd	CDS	2467069	2468274	1206	+	PLF_561_00009481	PGF_10164212	401	Acetyl-CoA acetyltransferase (EC 2.3.1.9)	GO:0003985|acetyl-CoA C-acetyltransferase activity
Escherichia coli F2_18C	fig|562.43975.peg.2460	PATRIC.562.43975.562.43975.con.0001.CDS.2468264.2469187.fwd	CDS	2468264	2469187	924	+	PLF_561_00173526	PGF_03237765	307	3-hydroxybutyryl-CoA dehydrogenase (EC 1.1.1.157); 3-hydroxyacyl-CoA dehydrogenase (EC 1.1.1.35)	GO:0008691|3-hydroxybutyryl-CoA dehydrogenase activity;GO:0003857|3-hydroxyacyl-CoA dehydrogenase activity
Escherichia coli F2_18C	fig|562.43975.peg.2462	PATRIC.562.43975.562.43975.con.0001.CDS.2470636.2471406.fwd	CDS	2470636	2471406	771	+	PLF_561_00009513	PGF_10463241	256	3-hydroxybutyrate dehydrogenase (EC 1.1.1.30)	GO:0003858|3-hydroxybutyrate dehydrogenase activity
Escherichia coli F2_18C	fig|562.43975.peg.2463	PATRIC.562.43975.562.43975.con.0001.CDS.2471441.2471872.rev	CDS	2471441	2471872	432	-	PLF_561_00002961	PGF_03383443	143	Peroxiredoxin OsmC (EC 1.11.1.15)	GO:0051920|peroxiredoxin activity
Escherichia coli F2_18C	fig|562.43975.peg.2466	PATRIC.562.43975.562.43975.con.0001.CDS.2472792.2474525.fwd	CDS	2472792	2474525	1734	+	PLF_561_00000380	PGF_00024480	577	NAD-dependent malic enzyme (EC 1.1.1.38)	GO:0004471|malate dehydrogenase (decarboxylating) (NAD+) activity;GO:0004471|oxaloacetate decarboxylase activity
Escherichia coli F2_18C	fig|562.43975.peg.2467	PATRIC.562.43975.562.43975.con.0001.CDS.2474659.2475669.fwd	CDS	2474659	2475669	1011	+	PLF_561_00000518	PGF_03572345	336	Alcohol dehydrogenase (EC 1.1.1.1)	GO:0004022|alcohol dehydrogenase (NAD) activity
Escherichia coli F2_18C	fig|562.43975.peg.2470	PATRIC.562.43975.562.43975.con.0001.CDS.2476468.2477121.rev	CDS	2476468	2477121	654	-	PLF_561_00000589	PGF_00006134	217	Formate dehydrogenase N gamma subunit (EC 1.2.1.2)	GO:0008863|formate dehydrogenase (NAD+) activity
Escherichia coli F2_18C	fig|562.43975.peg.2471	PATRIC.562.43975.562.43975.con.0001.CDS.2477114.2477998.rev	CDS	2477114	2477998	885	-	PLF_561_00000629	PGF_00006133	294	Formate dehydrogenase N beta subunit (EC 1.2.1.2)	GO:0008863|formate dehydrogenase (NAD+) activity
Escherichia coli F2_18C	fig|562.43975.peg.2472	PATRIC.562.43975.562.43975.con.0001.CDS.2478011.2481058.rev	CDS	2478011	2481058	3048	-	PLF_561_00000041	PGF_00006132	1015	Formate dehydrogenase N alpha subunit (EC 1.2.1.2) @ selenocysteine-containing	GO:0008863|formate dehydrogenase (NAD+) activity
Escherichia coli F2_18C	fig|562.43975.peg.2479	PATRIC.562.43975.562.43975.con.0001.CDS.2488068.2491808.fwd	CDS	2488068	2491808	3741	+	PLF_561_00000503	PGF_09372748	1246	Respiratory nitrate reductase alpha chain (EC 1.7.99.4)	GO:0008940|nitrate reductase activity
Escherichia coli F2_18C	fig|562.43975.peg.2480	PATRIC.562.43975.562.43975.con.0001.CDS.2491805.2493349.fwd	CDS	2491805	2493349	1545	+	PLF_561_00001557	PGF_00047730	514	Respiratory nitrate reductase beta chain (EC 1.7.99.4)	GO:0008940|nitrate reductase activity
Escherichia coli F2_18C	fig|562.43975.peg.2481	PATRIC.562.43975.562.43975.con.0001.CDS.2493349.2494044.fwd	CDS	2493349	2494044	696	+	PLF_561_00003120	PGF_00047732	231	Respiratory nitrate reductase delta chain (EC 1.7.99.4)	GO:0008940|nitrate reductase activity
Escherichia coli F2_18C	fig|562.43975.peg.2482	PATRIC.562.43975.562.43975.con.0001.CDS.2494041.2494721.fwd	CDS	2494041	2494721	681	+	PLF_561_00003121	PGF_00047734	226	Respiratory nitrate reductase gamma chain (EC 1.7.99.4)	GO:0008940|nitrate reductase activity
Escherichia coli F2_18C	fig|562.43975.peg.2484	PATRIC.562.43975.562.43975.con.0001.CDS.2495790.2496125.rev	CDS	2495790	2496125	336	-	PLF_561_00000126	PGF_10522653	111	N-hydroxyarylamine O-acetyltransferase (EC 2.3.1.118)	GO:0046990|N-hydroxyarylamine O-acetyltransferase activity
Escherichia coli F2_18C	fig|562.43975.peg.2501	PATRIC.562.43975.562.43975.con.0001.CDS.2511107.2512531.rev	CDS	2511107	2512531	1425	-	PLF_561_00000583	PGF_02417835	474	4-aminobutyraldehyde dehydrogenase (EC 1.2.1.19)	GO:0019145|aminobutyraldehyde dehydrogenase activity;GO:0019145|1-pyrroline dehydrogenase activity
Escherichia coli F2_18C	fig|562.43975.peg.225	PATRIC.562.43975.562.43975.con.0001.CDS.251365.251988.rev	CDS	251365	251988	624	-	PLF_561_00004221	PGF_00005673	207	Flavin reductase (EC 1.5.1.30)	GO:0042602|riboflavin reductase (NADPH) activity
Escherichia coli F2_18C	fig|562.43975.peg.2531	PATRIC.562.43975.562.43975.con.0001.CDS.2538497.2539498.fwd	CDS	2538497	2539498	1002	+	PLF_561_00000092	PGF_00024478	333	NAD-dependent glyceraldehyde-3-phosphate dehydrogenase (EC 1.2.1.12)	GO:0004365|glyceraldehyde-3-phosphate dehydrogenase (NAD+) (phosphorylating) activity
Escherichia coli F2_18C	fig|562.43975.peg.2532	PATRIC.562.43975.562.43975.con.0001.CDS.2539540.2540979.rev	CDS	2539540	2540979	1440	-	PLF_561_00000289	PGF_08148335	479	Aldehyde dehydrogenase A (EC 1.2.1.22) @ Glycolaldehyde dehydrogenase (EC 1.2.1.21)	GO:0008911|lactaldehyde dehydrogenase activity;GO:0050569|glycolaldehyde dehydrogenase activity
Escherichia coli F2_18C	fig|562.43975.peg.2535	PATRIC.562.43975.562.43975.con.0001.CDS.2546351.2546956.fwd	CDS	2546351	2546956	606	+	PLF_561_00000784	PGF_10547233	201	FMN-dependent NADH-azoreductase (EC 1.7.1.6)	GO:0050446|azobenzene reductase activity
Escherichia coli F2_18C	fig|562.43975.peg.27	PATRIC.562.43975.562.43975.con.0001.CDS.25469.25759.fwd	CDS	25469	25759	291	+	PLF_561_00000125	PGF_00025215	96	Acetolactate synthase small subunit (EC 2.2.1.6)	GO:0003984|acetolactate synthase activity
Escherichia coli F2_18C	fig|562.43975.peg.2536	PATRIC.562.43975.562.43975.con.0001.CDS.2547082.2547942.rev	CDS	2547082	2547942	861	-	PLF_561_00003349	PGF_07527254	286	Pyridoxine 4-dehydrogenase PhxI (EC 1.1.1.65)	GO:0050236|pyridoxine:NADP 4-dehydrogenase activity
Escherichia coli F2_18C	fig|562.43975.peg.2539	PATRIC.562.43975.562.43975.con.0001.CDS.2549797.2550159.rev	CDS	2549797	2550159	363	-	PLF_561_00004484	PGF_00947361	120	Phenylacetate-coenzyme A ligase (EC 6.2.1.30)	GO:0047475|phenylacetate-CoA ligase activity
Escherichia coli F2_18C	fig|562.43975.peg.2540	PATRIC.562.43975.562.43975.con.0001.CDS.2550358.2551110.rev	CDS	2550358	2551110	753	-	PLF_561_00004484	PGF_00947361	250	Phenylacetate-coenzyme A ligase (EC 6.2.1.30)	GO:0047475|phenylacetate-CoA ligase activity
Escherichia coli F2_18C	fig|562.43975.peg.2541	PATRIC.562.43975.562.43975.con.0001.CDS.2551137.2552342.rev	CDS	2551137	2552342	1206	-	PLF_561_00004521	PGF_01079998	401	3-oxoadipyl-CoA thiolase (EC 2.3.1.174) @ 3-oxo-5,6-dehydrosuberyl-CoA thiolase (EC 2.3.1.223)	GO:0033812|3-oxoadipyl-CoA thiolase activity
Escherichia coli F2_18C	fig|562.43975.peg.2545	PATRIC.562.43975.562.43975.con.0001.CDS.2554971.2555738.rev	CDS	2554971	2555738	768	-	PLF_561_00004503	PGF_00022571	255	2,3-dehydroadipyl-CoA hydratase (EC 4.2.1.17)	GO:0004300|enoyl-CoA hydratase activity
Escherichia coli F2_18C	fig|562.43975.peg.2546	PATRIC.562.43975.562.43975.con.0001.CDS.2555735.2556805.rev	CDS	2555735	2556805	1071	-	PLF_561_00004509	PGF_00419506	356	1,2-phenylacetyl-CoA epoxidase, subunit E (EC 1.14.13.149)	GO:0097266|phenylacetyl-CoA 1,2-epoxidase activity
Escherichia coli F2_18C	fig|562.43975.peg.2547	PATRIC.562.43975.562.43975.con.0001.CDS.2556813.2557310.rev	CDS	2556813	2557310	498	-	PLF_561_00004515	PGF_03757647	165	1,2-phenylacetyl-CoA epoxidase, subunit D (EC 1.14.13.149)	GO:0097266|phenylacetyl-CoA 1,2-epoxidase activity
Escherichia coli F2_18C	fig|562.43975.peg.2548	PATRIC.562.43975.562.43975.con.0001.CDS.2557325.2558071.rev	CDS	2557325	2558071	747	-	PLF_561_00004494	PGF_07952988	248	1,2-phenylacetyl-CoA epoxidase, subunit C (EC 1.14.13.149)	GO:0097266|phenylacetyl-CoA 1,2-epoxidase activity
Escherichia coli F2_18C	fig|562.43975.peg.2549	PATRIC.562.43975.562.43975.con.0001.CDS.2558080.2558367.rev	CDS	2558080	2558367	288	-	PLF_561_00004514	PGF_03674008	95	1,2-phenylacetyl-CoA epoxidase, subunit B (EC 1.14.13.149)	GO:0097266|phenylacetyl-CoA 1,2-epoxidase activity
Escherichia coli F2_18C	fig|562.43975.peg.2550	PATRIC.562.43975.562.43975.con.0001.CDS.2558379.2559308.rev	CDS	2558379	2559308	930	-	PLF_561_00004491	PGF_03674165	309	1,2-phenylacetyl-CoA epoxidase, subunit A (EC 1.14.13.149)	GO:0097266|phenylacetyl-CoA 1,2-epoxidase activity
Escherichia coli F2_18C	fig|562.43975.peg.2555	PATRIC.562.43975.562.43975.con.0001.CDS.2564218.2565717.rev	CDS	2564218	2565717	1500	-	PLF_561_00004436	PGF_00033029	499	Phenylacetaldehyde dehydrogenase (EC 1.2.1.39)	GO:0008957|phenylacetaldehyde dehydrogenase activity
Escherichia coli F2_18C	fig|562.43975.peg.2560	PATRIC.562.43975.562.43975.con.0001.CDS.2570393.2571382.fwd	CDS	2570393	2571382	990	+	PLF_561_00001963	PGF_06713057	329	D-lactate dehydrogenase (EC 1.1.1.28)	GO:0008720|D-lactate dehydrogenase activity
Escherichia coli F2_18C	fig|562.43975.peg.2575	PATRIC.562.43975.562.43975.con.0001.CDS.2586741.2587238.rev	CDS	2586741	2587238	498	-	PLF_561_00000118	PGF_07687609	165	Phage lysozyme R (EC 3.2.1.17)	GO:0003796|lysozyme activity
Escherichia coli F2_18C	fig|562.43975.peg.2591	PATRIC.562.43975.562.43975.con.0001.CDS.2599244.2600383.fwd	CDS	2599244	2600383	1140	+	PLF_561_00040345	PGF_09060178	379	Exodeoxyribonuclease VIII (EC 3.1.11.-)	GO:0008856|exodeoxyribonuclease X activity;GO:0008856|ribonuclease R activity
Escherichia coli F2_18C	fig|562.43975.peg.2603	PATRIC.562.43975.562.43975.con.0001.CDS.2608627.2609919.fwd	CDS	2608627	2609919	1293	+	PLF_561_00000347	PGF_00037024	430	Diguanylate cyclase (EC 2.7.7.65) => DgcM	GO:0052621|diguanylate cyclase activity
Escherichia coli F2_18C	fig|562.43975.peg.2609	PATRIC.562.43975.562.43975.con.0001.CDS.2616246.2616761.fwd	CDS	2616246	2616761	516	+	PLF_561_00002201	PGF_10483430	171	Methylated-DNA--protein-cysteine methyltransferase (EC 2.1.1.63)	GO:0003908|methylated-DNA-[protein]-cysteine S-methyltransferase activity
Escherichia coli F2_18C	fig|562.43975.peg.239	PATRIC.562.43975.562.43975.con.0001.CDS.261918.262343.rev	CDS	261918	262343	426	-	PLF_561_00000321	PGF_08060212	141	Arsenate reductase (EC 1.20.4.1) glutaredoxin-coupled, glutaredoxin-like family	GO:0008794|arsenate reductase (glutaredoxin) activity
Escherichia coli F2_18C	fig|562.43975.peg.2623	PATRIC.562.43975.562.43975.con.0001.CDS.2628015.2628521.fwd	CDS	2628015	2628521	507	+	PLF_561_00001565	PGF_00413533	168	Thiol peroxidase, Tpx-type (EC 1.11.1.15)	GO:0051920|peroxiredoxin activity
Escherichia coli F2_18C	fig|562.43975.peg.2630	PATRIC.562.43975.562.43975.con.0001.CDS.2636019.2636678.rev	CDS	2636019	2636678	660	-	PLF_561_00003471	PGF_06863675	219	Beta-phosphoglucomutase (EC 5.4.2.6)	GO:0008801|beta-phosphoglucomutase activity
Escherichia coli F2_18C	fig|562.43975.peg.2632	PATRIC.562.43975.562.43975.con.0001.CDS.2638939.2639994.rev	CDS	2638939	2639994	1056	-	PLF_561_00003481	PGF_00042839	351	Putative oxidoreductase YcjS (EC 1.-.-.-), NADH-binding	GO:0008748|N-ethylmaleimide reductase activity;GO:0008748|reduced coenzyme F420 dehydrogenase activity;GO:0008748|sulfur oxygenase reductase activity;GO:0008748|malolactic enzyme activity;GO:0008748|NADPH:sulfur oxidoreductase activity;GO:0008748|epoxyqueuosine reductase activity
Escherichia coli F2_18C	fig|562.43975.peg.242	PATRIC.562.43975.562.43975.con.0001.CDS.264346.265698.rev	CDS	264346	265698	1353	-	PLF_561_00000331	PGF_08199696	450	Glutathione reductase (EC 1.8.1.7)	GO:0004362|glutathione-disulfide reductase activity
Escherichia coli F2_18C	fig|562.43975.peg.2640	PATRIC.562.43975.562.43975.con.0001.CDS.2646821.2647135.rev	CDS	2646821	2647135	315	-	PLF_561_00002670	PGF_00925585	104	Thiosulfate:cyanide sulfurtransferase PspE (EC 2.8.1.1)	GO:0004792|thiosulfate sulfurtransferase activity
Escherichia coli F2_18C	fig|562.43975.peg.2646	PATRIC.562.43975.562.43975.con.0001.CDS.2650020.2651285.rev	CDS	2650020	2651285	1266	-	PLF_561_00003751	PGF_12823998	421	Putrescine-inducible gamma-aminobutyrate:alpha-ketoglutarate aminotransferase (EC 2.6.1.19)	GO:0003867|4-aminobutyrate transaminase activity
Escherichia coli F2_18C	fig|562.43975.peg.2648	PATRIC.562.43975.562.43975.con.0001.CDS.2652605.2654092.rev	CDS	2652605	2654092	1488	-	PLF_561_00003798	PGF_00007174	495	Gamma-glutamyl-aminobutyraldehyde dehydrogenase (EC 1.2.1.-)	GO:0004028|3-chloroallyl aldehyde dehydrogenase activity;GO:0004028|1-hydroxy-2-naphthaldehyde dehydrogenase activity;GO:0004028|cis-2-methyl-5-isopropylhexa-2,5-dienal dehydrogenase activity;GO:0004028|2-carboxybenzaldehyde dehydrogenase activity;GO:0004028|trans-2-methyl-5-isopropylhexa-2,5-dienal dehydrogenase activity;GO:0004028|benzaldehyde dehydrogenase activity;GO:0004028|2-naphthaldehyde …
Escherichia coli F2_18C	fig|562.43975.peg.2651	PATRIC.562.43975.562.43975.con.0001.CDS.2654826.2655578.rev	CDS	2654826	2655578	753	-	PLF_561_00003795	PGF_02338518	250	Gamma-glutamyl-GABA hydrolase (EC 3.5.1.94)	GO:0033969|gamma-glutamyl-gamma-aminobutyrate hydrolase activity
Escherichia coli F2_18C	fig|562.43975.peg.2652	PATRIC.562.43975.562.43975.con.0001.CDS.2655802.2657220.fwd	CDS	2655802	2657220	1419	+	PLF_561_00003785	PGF_00007176	472	Gamma-glutamyl-putrescine synthetase (EC 6.3.1.11)	GO:0034024|glutamate-putrescine ligase activity
Escherichia coli F2_18C	fig|562.43975.peg.2665	PATRIC.562.43975.562.43975.con.0001.CDS.2672903.2673691.fwd	CDS	2672903	2673691	789	+	PLF_561_00000960	PGF_10160552	262	Enoyl-[acyl-carrier-protein] reductase [NADH] (EC 1.3.1.9)	GO:0004318|enoyl-[acyl-carrier-protein] reductase (NADH) activity
Escherichia coli F2_18C	fig|562.43975.peg.2667	PATRIC.562.43975.562.43975.con.0001.CDS.2675030.2676964.fwd	CDS	2675030	2676964	1935	+	PLF_561_00001722	PGF_00903690	644	Exoribonuclease II (EC 3.1.13.1)	GO:0008859|exoribonuclease II activity
Escherichia coli F2_18C	fig|562.43975.peg.2668	PATRIC.562.43975.562.43975.con.0001.CDS.2677200.2679185.fwd	CDS	2677200	2679185	1986	+	PLF_561_00000175	PGF_00419904	661	c-di-GMP phosphodiesterase (EC 3.1.4.52) => PdeR	GO:0071111|cyclic-guanylate-specific phosphodiesterase activity
Escherichia coli F2_18C	fig|562.43975.peg.2673	PATRIC.562.43975.562.43975.con.0001.CDS.2681284.2682081.rev	CDS	2681284	2682081	798	-	PLF_561_00001871	PGF_00777371	265	Orotidine 5'-phosphate decarboxylase (EC 4.1.1.23)	GO:0004590|orotidine-5'-phosphate decarboxylase activity
Escherichia coli F2_18C	fig|562.43975.peg.2677	PATRIC.562.43975.562.43975.con.0001.CDS.2683847.2684611.rev	CDS	2683847	2684611	765	-	PLF_561_00001455	PGF_00033312	254	Phosphatidylglycerophosphatase B (EC 3.1.3.27)	GO:0008962|phosphatidylglycerophosphatase activity
Escherichia coli F2_18C	fig|562.43975.peg.2678	PATRIC.562.43975.562.43975.con.0001.CDS.2684781.2685371.fwd	CDS	2684781	2685371	591	+	PLF_561_00002092	PGF_07071261	196	GTP cyclohydrolase II (EC 3.5.4.25)	GO:0003935|GTP cyclohydrolase II activity
Escherichia coli F2_18C	fig|562.43975.peg.2679	PATRIC.562.43975.562.43975.con.0001.CDS.2685435.2688110.rev	CDS	2685435	2688110	2676	-	PLF_561_00000842	PGF_00029269	891	Aconitate hydratase (EC 4.2.1.3) @ 2-methylisocitrate dehydratase (EC 4.2.1.99)	GO:0003994|aconitate hydratase activity;GO:0047456|2-methylisocitrate dehydratase activity
Escherichia coli F2_18C	fig|562.43975.peg.2684	PATRIC.562.43975.562.43975.con.0001.CDS.2690296.2692893.rev	CDS	2690296	2692893	2598	-	PLF_561_00000450	PGF_10300474	865	DNA topoisomerase I (EC 5.99.1.2)	GO:0003917|DNA topoisomerase type I activity
Escherichia coli F2_18C	fig|562.43975.peg.2688	PATRIC.562.43975.562.43975.con.0001.CDS.2695584.2696174.fwd	CDS	2695584	2696174	591	+	PLF_561_00001118	PGF_00418243	196	Cob(I)alamin adenosyltransferase (EC 2.5.1.17)	GO:0008817|cob(I)yrinic acid a,c-diamide adenosyltransferase activity
Escherichia coli F2_18C	fig|562.43975.peg.2693	PATRIC.562.43975.562.43975.con.0001.CDS.2700994.2702556.fwd	CDS	2700994	2702556	1563	+	PLF_561_00000643	PGF_00056814	520	Anthranilate synthase, aminase component (EC 4.1.3.27)	GO:0004049|anthranilate synthase activity
Escherichia coli F2_18C	fig|562.43975.peg.2694	PATRIC.562.43975.562.43975.con.0001.CDS.2702556.2704151.fwd	CDS	2702556	2704151	1596	+	PLF_561_00002549	PGF_00056759	531	Anthranilate synthase, amidotransferase component (EC 4.1.3.27) / Anthranilate phosphoribosyltransferase (EC 2.4.2.18)	GO:0004049|anthranilate synthase activity;GO:0004048|anthranilate phosphoribosyltransferase activity
Escherichia coli F2_18C	fig|562.43975.peg.2695	PATRIC.562.43975.562.43975.con.0001.CDS.2704155.2705513.fwd	CDS	2704155	2705513	1359	+	PLF_561_00001431	PGF_00014053	452	Indole-3-glycerol phosphate synthase (EC 4.1.1.48) / Phosphoribosylanthranilate isomerase (EC 5.3.1.24)	GO:0004425|indole-3-glycerol-phosphate synthase activity;GO:0004640|phosphoribosylanthranilate isomerase activity
Escherichia coli F2_18C	fig|562.43975.peg.2696	PATRIC.562.43975.562.43975.con.0001.CDS.2705525.2706718.fwd	CDS	2705525	2706718	1194	+	PLF_561_00002037	PGF_00062027	397	Tryptophan synthase beta chain (EC 4.2.1.20)	GO:0004834|tryptophan synthase activity
Escherichia coli F2_18C	fig|562.43975.peg.2697	PATRIC.562.43975.562.43975.con.0001.CDS.2706718.2707524.fwd	CDS	2706718	2707524	807	+	PLF_561_00002607	PGF_00062023	268	Tryptophan synthase alpha chain (EC 4.2.1.20)	GO:0004834|tryptophan synthase activity
Escherichia coli F2_18C	fig|562.43975.peg.2718	PATRIC.562.43975.562.43975.con.0001.CDS.2724621.2727296.fwd	CDS	2724621	2727296	2676	+	PLF_561_00001592	PGF_09084129	891	Acetaldehyde dehydrogenase (EC 1.2.1.10) / Alcohol dehydrogenase (EC 1.1.1.1)	GO:0008774|acetaldehyde dehydrogenase (acetylating) activity;GO:0004022|alcohol dehydrogenase (NAD) activity
Escherichia coli F2_18C	fig|562.43975.peg.2720	PATRIC.562.43975.562.43975.con.0001.CDS.2729035.2729652.rev	CDS	2729035	2729652	618	-	PLF_561_00001306	PGF_10401812	205	Thymidine kinase (EC 2.7.1.21)	GO:0004797|thymidine kinase activity
Escherichia coli F2_18C	fig|562.43975.peg.2723	PATRIC.562.43975.562.43975.con.0001.CDS.2730813.2731721.rev	CDS	2730813	2731721	909	-	PLF_561_00001164	PGF_00064393	302	UTP--glucose-1-phosphate uridylyltransferase (EC 2.7.7.9)	GO:0003983|UTP:glucose-1-phosphate uridylyltransferase activity
Escherichia coli F2_18C	fig|562.43975.peg.2727	PATRIC.562.43975.562.43975.con.0001.CDS.2734554.2735396.fwd	CDS	2734554	2735396	843	+	PLF_561_00000192	PGF_00006320	280	Formyltetrahydrofolate deformylase (EC 3.5.1.10)	GO:0008864|formyltetrahydrofolate deformylase activity
Escherichia coli F2_18C	fig|562.43975.peg.2728	PATRIC.562.43975.562.43975.con.0001.CDS.2736121.2736798.rev	CDS	2736121	2736798	678	-	PLF_561_00000441	PGF_00047734	225	Respiratory nitrate reductase gamma chain (EC 1.7.99.4)	GO:0008940|nitrate reductase activity
Escherichia coli F2_18C	fig|562.43975.peg.2729	PATRIC.562.43975.562.43975.con.0001.CDS.2736798.2737508.rev	CDS	2736798	2737508	711	-	PLF_561_00000731	PGF_00047732	236	Respiratory nitrate reductase delta chain (EC 1.7.99.4)	GO:0008940|nitrate reductase activity
Escherichia coli F2_18C	fig|562.43975.peg.2730	PATRIC.562.43975.562.43975.con.0001.CDS.2737505.2739043.rev	CDS	2737505	2739043	1539	-	PLF_561_00001375	PGF_00047730	512	Respiratory nitrate reductase beta chain (EC 1.7.99.4)	GO:0008940|nitrate reductase activity
Escherichia coli F2_18C	fig|562.43975.peg.2731	PATRIC.562.43975.562.43975.con.0001.CDS.2739040.2742447.rev	CDS	2739040	2742447	3408	-	PLF_561_00000580	PGF_09372748	1135	Respiratory nitrate reductase alpha chain (EC 1.7.99.4)	GO:0008940|nitrate reductase activity
Escherichia coli F2_18C	fig|562.43975.peg.2732	PATRIC.562.43975.562.43975.con.0001.CDS.2742679.2742783.rev	CDS	2742679	2742783	105	-	PLF_561_00000503	PGF_09372748	34	Respiratory nitrate reductase alpha chain (EC 1.7.99.4)	GO:0008940|nitrate reductase activity
Escherichia coli F2_18C	fig|562.43975.peg.2743	PATRIC.562.43975.562.43975.con.0001.CDS.2752437.2753291.rev	CDS	2752437	2753291	855	-	PLF_561_00003049	PGF_00039342	284	2-Keto-3-deoxy-D-manno-octulosonate-8-phosphate synthase (EC 2.5.1.55)	GO:0008676|3-deoxy-8-phosphooctulonate synthase activity
Escherichia coli F2_18C	fig|562.43975.peg.2748	PATRIC.562.43975.562.43975.con.0001.CDS.2756486.2757742.rev	CDS	2756486	2757742	1257	-	PLF_561_00001067	PGF_00008334	418	Glutamyl-tRNA reductase (EC 1.2.1.70)	GO:0008883|glutamyl-tRNA reductase activity
Escherichia coli F2_18C	fig|562.43975.peg.2750	PATRIC.562.43975.562.43975.con.0001.CDS.2758579.2759430.fwd	CDS	2758579	2759430	852	+	PLF_561_00002463	PGF_00423533	283	4-diphosphocytidyl-2-C-methyl-D-erythritol kinase (EC 2.7.1.148)	GO:0050515|4-(cytidine 5'-diphospho)-2-C-methyl-D-erythritol kinase activity
Escherichia coli F2_18C	fig|562.43975.peg.2751	PATRIC.562.43975.562.43975.con.0001.CDS.2759515.2760528.fwd	CDS	2759515	2760528	1014	+	PLF_561_00002889	PGF_00048782	337	Ribose-phosphate pyrophosphokinase (EC 2.7.6.1)	GO:0004749|ribose phosphate diphosphokinase activity
Escherichia coli F2_18C	fig|562.43975.peg.2754	PATRIC.562.43975.562.43975.con.0001.CDS.2762943.2763527.fwd	CDS	2762943	2763527	585	+	PLF_561_00002504	PGF_04788810	194	Peptidyl-tRNA hydrolase (EC 3.1.1.29)	GO:0004045|aminoacyl-tRNA hydrolase activity
Escherichia coli F2_18C	fig|562.43975.peg.2758	PATRIC.562.43975.562.43975.con.0001.CDS.2770709.2771779.fwd	CDS	2770709	2771779	1071	+	PLF_561_00003392	PGF_01979610	356	Phosphoenolpyruvate-dihydroxyacetone phosphotransferase (EC 2.7.1.121), dihydroxyacetone binding subunit DhaK	GO:0047324|phosphoenolpyruvate-glycerone phosphotransferase activity
Escherichia coli F2_18C	fig|562.43975.peg.2759	PATRIC.562.43975.562.43975.con.0001.CDS.2771790.2772422.fwd	CDS	2771790	2772422	633	+	PLF_561_00003427	PGF_00719345	210	Phosphoenolpyruvate-dihydroxyacetone phosphotransferase (EC 2.7.1.121), ADP-binding subunit DhaL	GO:0047324|phosphoenolpyruvate-glycerone phosphotransferase activity
Escherichia coli F2_18C	fig|562.43975.peg.2760	PATRIC.562.43975.562.43975.con.0001.CDS.2772433.2773851.fwd	CDS	2772433	2773851	1419	+	PLF_561_00003402	PGF_00403013	472	Phosphoenolpyruvate-dihydroxyacetone phosphotransferase (EC 2.7.1.121), subunit DhaM; DHA-specific IIA component / DHA-specific phosphocarrier protein HPr / DHA-specific EI component	GO:0047324|phosphoenolpyruvate-glycerone phosphotransferase activity
Escherichia coli F2_18C	fig|562.43975.peg.2761	PATRIC.562.43975.562.43975.con.0001.CDS.2774171.2775868.fwd	CDS	2774171	2775868	1698	+	PLF_561_00003372	PGF_00061788	565	Trehalase (EC 3.2.1.28) @ Periplasmic trehalase (EC 3.2.1.28)	GO:0004555|alpha,alpha-trehalase activity
Escherichia coli F2_18C	fig|562.43975.peg.2778	PATRIC.562.43975.562.43975.con.0001.CDS.2790892.2791962.rev	CDS	2790892	2791962	1071	-	PLF_561_00001817	PGF_08932911	356	Alanine racemase (EC 5.1.1.1)	GO:0008784|alanine racemase activity
Escherichia coli F2_18C	fig|562.43975.peg.2807	PATRIC.562.43975.562.43975.con.0001.CDS.2816071.2817594.rev	CDS	2816071	2817594	1524	-	PLF_561_00003545	PGF_00419927	507	c-di-GMP phosphodiesterase (EC 3.1.4.52) => PdeG	GO:0071111|cyclic-guanylate-specific phosphodiesterase activity
Escherichia coli F2_18C	fig|562.43975.peg.2816	PATRIC.562.43975.562.43975.con.0001.CDS.2823335.2824585.rev	CDS	2823335	2824585	1251	-	PLF_561_00000071	PGF_00015701	416	Isocitrate dehydrogenase [NADP] (EC 1.1.1.42)	GO:0004450|isocitrate dehydrogenase (NADP+) activity
Escherichia coli F2_18C	fig|562.43975.peg.2821	PATRIC.562.43975.562.43975.con.0001.CDS.2827722.2829092.fwd	CDS	2827722	2829092	1371	+	PLF_561_00002270	PGF_01054379	456	Adenylosuccinate lyase (EC 4.3.2.2) @ SAICAR lyase (EC 4.3.2.2)	GO:0004018|N6-(1,2-dicarboxyethyl)AMP AMP-lyase (fumarate-forming) activity;GO:0004018|(S)-2-(5-amino-1-(5-phospho-D-ribosyl)imidazole-4-carboxamido)succinate AMP-lyase (fumarate-forming) activity
Escherichia coli F2_18C	fig|562.43975.peg.2823	PATRIC.562.43975.562.43975.con.0001.CDS.2829931.2831391.fwd	CDS	2829931	2831391	1461	+	PLF_561_00001088	PGF_07297343	486	Sensor histidine kinase PhoQ (EC 2.7.13.3)	GO:0004673|protein histidine kinase activity
Escherichia coli F2_18C	fig|562.43975.peg.2825	PATRIC.562.43975.562.43975.con.0001.CDS.2832637.2833863.rev	CDS	2832637	2833863	1227	-	PLF_561_00001788	PGF_07416013	408	Tripeptide aminopeptidase (EC 3.4.11.4)	GO:0045148|tripeptide aminopeptidase activity
Escherichia coli F2_18C	fig|562.43975.peg.2832	PATRIC.562.43975.562.43975.con.0001.CDS.2838917.2839828.rev	CDS	2838917	2839828	912	-	PLF_561_00000726	PGF_00023715	303	N-acetyl-D-glucosamine kinase (EC 2.7.1.59)	GO:0045127|N-acetylglucosamine kinase activity
Escherichia coli F2_18C	fig|562.43975.peg.2842	PATRIC.562.43975.562.43975.con.0001.CDS.2851050.2852354.rev	CDS	2851050	2852354	1305	-	PLF_561_00001752	PGF_00024531	434	NADH dehydrogenase (EC 1.6.99.3)	GO:0003954|NADH dehydrogenase activity
Escherichia coli F2_18C	fig|562.43975.peg.2844	PATRIC.562.43975.562.43975.con.0001.CDS.2853327.2854352.rev	CDS	2853327	2854352	1026	-	PLF_561_00001249	PGF_05406959	341	beta-N-acetylglucosaminidase (EC 3.2.1.52)	GO:0004563|beta-N-acetylhexosaminidase activity
Escherichia coli F2_18C	fig|562.43975.peg.2845	PATRIC.562.43975.562.43975.con.0001.CDS.2854363.2855187.rev	CDS	2854363	2855187	825	-	PLF_561_00001304	PGF_00056527	274	Thiamine kinase (EC 2.7.1.89) @ Adenosylcobinamide kinase (EC 2.7.1.156)	GO:0019165|thiamine kinase activity;GO:0043752|adenosylcobinamide kinase activity
Escherichia coli F2_18C	fig|562.43975.peg.2853	PATRIC.562.43975.562.43975.con.0001.CDS.2861681.2862685.rev	CDS	2861681	2862685	1005	-	PLF_561_00001122	PGF_06755829	334	DNA polymerase III delta prime subunit (EC 2.7.7.7)	GO:0003887|DNA-directed DNA polymerase activity
Escherichia coli F2_18C	fig|562.43975.peg.2854	PATRIC.562.43975.562.43975.con.0001.CDS.2862682.2863323.rev	CDS	2862682	2863323	642	-	PLF_561_00003061	PGF_06111020	213	Thymidylate kinase (EC 2.7.4.9)	GO:0004798|thymidylate kinase activity
Escherichia coli F2_18C	fig|562.43975.peg.2856	PATRIC.562.43975.562.43975.con.0001.CDS.2864338.2865147.rev	CDS	2864338	2865147	810	-	PLF_561_00001174	PGF_09190895	269	Aminodeoxychorismate lyase (EC 4.1.3.38)	GO:0008696|4-amino-4-deoxychorismate lyase activity
Escherichia coli F2_18C	fig|562.43975.peg.2857	PATRIC.562.43975.562.43975.con.0001.CDS.2865267.2866508.rev	CDS	2865267	2866508	1242	-	PLF_561_00002460	PGF_06652053	413	3-oxoacyl-[acyl-carrier-protein] synthase, KASII (EC 2.3.1.179)	GO:0033817|beta-ketoacyl-acyl-carrier-protein synthase II activity
Escherichia coli F2_18C	fig|562.43975.peg.2859	PATRIC.562.43975.562.43975.con.0001.CDS.2867043.2867777.rev	CDS	2867043	2867777	735	-	PLF_561_00002458	PGF_08693885	244	3-oxoacyl-[acyl-carrier protein] reductase (EC 1.1.1.100), FadG	GO:0004316|3-oxoacyl-[acyl-carrier-protein] reductase (NADPH) activity
Escherichia coli F2_18C	fig|562.43975.peg.2860	PATRIC.562.43975.562.43975.con.0001.CDS.2867790.2868719.rev	CDS	2867790	2868719	930	-	PLF_561_00097259	PGF_06655223	309	Malonyl CoA-acyl carrier protein transacylase (EC 2.3.1.39)	GO:0004314|[acyl-carrier-protein] S-malonyltransferase activity
Escherichia coli F2_18C	fig|562.43975.peg.2861	PATRIC.562.43975.562.43975.con.0001.CDS.2868735.2869688.rev	CDS	2868735	2869688	954	-	PLF_561_00002263	PGF_00420953	317	3-oxoacyl-[acyl-carrier-protein] synthase, KASIII (EC 2.3.1.180)	GO:0033818|beta-ketoacyl-acyl-carrier-protein synthase III activity
Escherichia coli F2_18C	fig|562.43975.peg.2885	PATRIC.562.43975.562.43975.con.0001.CDS.2892297.2892881.rev	CDS	2892297	2892881	585	-	PLF_561_00001559	PGF_01670799	194	Ribosomal-protein-S5p-alanine acetyltransferase (EC 2.3.1.128)	GO:0008999|ribosomal-protein-alanine N-acetyltransferase activity
Escherichia coli F2_18C	fig|562.43975.peg.2889	PATRIC.562.43975.562.43975.con.0001.CDS.2895836.2896882.fwd	CDS	2895836	2896882	1047	+	PLF_561_00002080	PGF_00423382	348	Dihydroorotase (EC 3.5.2.3)	GO:0004151|dihydroorotase activity
Escherichia coli F2_18C	fig|562.43975.peg.2907	PATRIC.562.43975.562.43975.con.0001.CDS.2910670.2912091.rev	CDS	2910670	2912091	1422	-	PLF_561_00044834	PGF_08028591	473	Cardiolipin synthase (EC 2.7.8.-) phosphatidylethanolamine-utilizing, bacterial type ClsC	GO:0008808|cardiolipin synthase activity;GO:0008808|UDP-N-acetylglucosamine:serine-protein N-acetylglucosamine-1-phosphotransferase activity;GO:0008808|GDP-mannose:serine-protein mannose-1-phosphotransferase activity;GO:0008808|archaetidylserine synthase activity
Escherichia coli F2_18C	fig|562.43975.peg.2921	PATRIC.562.43975.562.43975.con.0001.CDS.2918831.2919568.rev	CDS	2918831	2919568	738	-	PLF_561_00000978	PGF_03864616	245	Putative hydrolase YcdX (EC 3.1.-.-)	GO:0004518|nuclease activity;GO:0004518|phosphoric ester hydrolase activity;GO:0004518|T/G mismatch-specific endonuclease activity;GO:0004518|retroviral 3' processing activity
Escherichia coli F2_18C	fig|562.43975.peg.2922	PATRIC.562.43975.562.43975.con.0001.CDS.2919623.2920561.rev	CDS	2919623	2920561	939	-	PLF_561_00000421	PGF_00039037	312	Glyoxylate/hydroxypyruvate reductase A (EC 1.1.1.79) (EC 1.1.1.81)	GO:0030267|glyoxylate reductase (NADP) activity;GO:0016618|hydroxypyruvate reductase activity
Escherichia coli F2_18C	fig|562.43975.peg.2926	PATRIC.562.43975.562.43975.con.0001.CDS.2922239.2923180.rev	CDS	2922239	2923180	942	-	PLF_561_00004381	PGF_06655223	313	Malonyl CoA-acyl carrier protein transacylase (EC 2.3.1.39)	GO:0004314|[acyl-carrier-protein] S-malonyltransferase activity
Escherichia coli F2_18C	fig|562.43975.peg.267	PATRIC.562.43975.562.43975.con.0001.CDS.292564.293151.rev	CDS	292564	293151	588	-	PLF_561_00002462	PGF_10369163	195	4'-phosphopantetheinyl transferase (EC 2.7.8.-)	GO:0008808|cardiolipin synthase activity;GO:0008808|UDP-N-acetylglucosamine:serine-protein N-acetylglucosamine-1-phosphotransferase activity;GO:0008808|GDP-mannose:serine-protein mannose-1-phosphotransferase activity;GO:0008808|archaetidylserine synthase activity
Escherichia coli F2_18C	fig|562.43975.peg.2936	PATRIC.562.43975.562.43975.con.0001.CDS.2930308.2931531.rev	CDS	2930308	2931531	1224	-	PLF_561_00006337	PGF_10429064	407	3-oxoacyl-[acyl-carrier-protein] synthase, KASII (EC 2.3.1.179)	GO:0033817|beta-ketoacyl-acyl-carrier-protein synthase II activity
Escherichia coli F2_18C	fig|562.43975.peg.2937	PATRIC.562.43975.562.43975.con.0001.CDS.2931536.2933545.rev	CDS	2931536	2933545	2010	-	PLF_561_00006220	PGF_06652053	669	3-oxoacyl-[acyl-carrier-protein] synthase, KASII (EC 2.3.1.179)	GO:0033817|beta-ketoacyl-acyl-carrier-protein synthase II activity
Escherichia coli F2_18C	fig|562.43975.peg.2938	PATRIC.562.43975.562.43975.con.0001.CDS.2933564.2934094.rev	CDS	2933564	2934094	531	-	PLF_561_00006220	PGF_06652053	176	3-oxoacyl-[acyl-carrier-protein] synthase, KASII (EC 2.3.1.179)	GO:0033817|beta-ketoacyl-acyl-carrier-protein synthase II activity
Escherichia coli F2_18C	fig|562.43975.peg.2943	PATRIC.562.43975.562.43975.con.0001.CDS.2936994.2937362.rev	CDS	2936994	2937362	369	-	PLF_561_00006345	PGF_10373331	122	Holo-[acyl-carrier-protein] synthase (EC 2.7.8.7)	GO:0008897|holo-[acyl-carrier-protein] synthase activity
Escherichia coli F2_18C	fig|562.43975.peg.2956	PATRIC.562.43975.562.43975.con.0001.CDS.2951062.2951844.rev	CDS	2951062	2951844	783	-	PLF_561_00006204	PGF_00061907	260	2-dehydro-3-deoxy-D-gluconate 5-dehydrogenase (EC 1.1.1.127) @ 2-deoxy-D-gluconate 3-dehydrogenase (EC 1.1.1.125)	GO:0047001|2-dehydro-3-deoxy-D-gluconate 5-dehydrogenase activity;GO:0008678|2-deoxy-D-gluconate 3-dehydrogenase activity
Escherichia coli F2_18C	fig|562.43975.peg.2959	PATRIC.562.43975.562.43975.con.0001.CDS.2953940.2955550.rev	CDS	2953940	2955550	1611	-	PLF_561_00006216	PGF_00423235	536	c-di-GMP phosphodiesterase (EC 3.1.4.52) => PdeT	GO:0071111|cyclic-guanylate-specific phosphodiesterase activity
Escherichia coli F2_18C	fig|562.43975.peg.2960	PATRIC.562.43975.562.43975.con.0001.CDS.2955648.2957129.rev	CDS	2955648	2957129	1482	-	PLF_561_00003735	PGF_00050904	493	Diguanylate cyclase (EC 2.7.7.65) => DgcT	GO:0052621|diguanylate cyclase activity
Escherichia coli F2_18C	fig|562.43975.peg.274	PATRIC.562.43975.562.43975.con.0001.CDS.297844.300051.rev	CDS	297844	300051	2208	-	PLF_561_00001985	PGF_07109475	735	Lead, cadmium, zinc and mercury transporting ATPase (EC 3.6.3.3) (EC 3.6.3.5); Copper-translocating P-type ATPase (EC 3.6.3.4)	GO:0008551|cadmium-exporting ATPase activity;GO:0016463|zinc-exporting ATPase activity;GO:0004008|copper-exporting ATPase activity
Escherichia coli F2_18C	fig|562.43975.peg.2982	PATRIC.562.43975.562.43975.con.0001.CDS.2981647.2982237.fwd	CDS	2981647	2982237	591	+	PLF_561_00003228	PGF_02904774	196	Probable malonic semialdehyde reductase RutE (EC 1.1.1.298)	GO:0035527|3-hydroxypropionate dehydrogenase (NADP+) activity
Escherichia coli F2_18C	fig|562.43975.peg.2987	PATRIC.562.43975.562.43975.con.0001.CDS.2984895.2985491.fwd	CDS	2984895	2985491	597	+	PLF_561_00000602	PGF_01029251	198	NAD(P)H dehydrogenase (quinone), Type IV (EC 1.6.5.2)	GO:0003955|NAD(P)H dehydrogenase (quinone) activity
Escherichia coli F2_18C	fig|562.43975.peg.2989	PATRIC.562.43975.562.43975.con.0001.CDS.2985777.2987018.rev	CDS	2985777	2987018	1242	-	PLF_561_00000081	PGF_00007968	413	Glucose-1-phosphatase (EC 3.1.3.10)	GO:0008877|glucose-1-phosphatase activity
Escherichia coli F2_18C	fig|562.43975.peg.2995	PATRIC.562.43975.562.43975.con.0001.CDS.2990798.2993344.rev	CDS	2990798	2993344	2547	-	PLF_561_00000445	PGF_00061887	848	Trimethylamine-N-oxide reductase (EC 1.7.2.3), TorA	GO:0050626|trimethylamine-N-oxide reductase (cytochrome c) activity
Escherichia coli F2_18C	fig|562.43975.peg.2999	PATRIC.562.43975.562.43975.con.0001.CDS.2996467.2999166.fwd	CDS	2996467	2999166	2700	+	PLF_561_00000383	PGF_03309373	899	Trimethylamine-N-oxide sensor histidine kinase TorS (EC 2.7.13.3)	GO:0004673|protein histidine kinase activity
Escherichia coli F2_18C	fig|562.43975.peg.3010	PATRIC.562.43975.562.43975.con.0001.CDS.3007146.3007592.fwd	CDS	3007146	3007592	447	+	PLF_561_00003966	PGF_01095805	148	Low molecular weight protein-tyrosine-phosphatase (EC 3.1.3.48) => Etp	GO:0004725|protein tyrosine phosphatase activity
Escherichia coli F2_18C	fig|562.43975.peg.3011	PATRIC.562.43975.562.43975.con.0001.CDS.3007612.3009792.fwd	CDS	3007612	3009792	2181	+	PLF_561_00003901	PGF_01220473	726	Tyrosine-protein kinase (EC 2.7.10.2)	GO:0004715|non-membrane spanning protein tyrosine kinase activity
Escherichia coli F2_18C	fig|562.43975.peg.3012	PATRIC.562.43975.562.43975.con.0001.CDS.3009912.3011210.rev	CDS	3009912	3011210	1299	-	PLF_561_00000828	PGF_00033366	432	Phosphoanhydride phosphohydrolase (EC 3.1.3.2) (pH 2.5 acid phosphatase) (AP) / 4- phytase (EC 3.1.3.26)	GO:0003993|acid phosphatase activity;GO:0008707|4-phytase activity
Escherichia coli F2_18C	fig|562.43975.peg.3014	PATRIC.562.43975.562.43975.con.0001.CDS.3011395.3012531.rev	CDS	3011395	3012531	1137	-	PLF_561_00001177	PGF_10109529	378	Cytochrome d ubiquinol oxidase subunit II (EC 1.10.3.-)	GO:0008827|cytochrome o ubiquinol oxidase activity;GO:0008827|cytochrome bo3 ubiquinol oxidase activity
Escherichia coli F2_18C	fig|562.43975.peg.3015	PATRIC.562.43975.562.43975.con.0001.CDS.3012543.3014087.rev	CDS	3012543	3014087	1545	-	PLF_561_00000271	PGF_01605461	514	Cytochrome d ubiquinol oxidase subunit I (EC 1.10.3.-)	GO:0008827|cytochrome o ubiquinol oxidase activity;GO:0008827|cytochrome bo3 ubiquinol oxidase activity
Escherichia coli F2_18C	fig|562.43975.peg.278	PATRIC.562.43975.562.43975.con.0001.CDS.301513.302109.rev	CDS	301513	302109	597	-	PLF_561_00002684	PGF_07133621	198	16S rRNA (guanine(966)-N(2))-methyltransferase (EC 2.1.1.171)	GO:0052913|16S rRNA (guanine(966)-N(2))-methyltransferase activity
Escherichia coli F2_18C	fig|562.43975.peg.3020	PATRIC.562.43975.562.43975.con.0001.CDS.3016780.3018573.rev	CDS	3016780	3018573	1794	-	PLF_561_00000985	PGF_08040528	597	Uptake [NiFe] hydrogenase, large subunit HyaB (EC 1.12.99.6)	GO:0033748|hydrogenase (acceptor) activity
Escherichia coli F2_18C	fig|562.43975.peg.3021	PATRIC.562.43975.562.43975.con.0001.CDS.3018570.3019688.rev	CDS	3018570	3019688	1119	-	PLF_561_00002151	PGF_08047383	372	Uptake [NiFe] hydrogenase, small subunit HyaA (EC 1.12.99.6)	GO:0033748|hydrogenase (acceptor) activity
Escherichia coli F2_18C	fig|562.43975.peg.3029	PATRIC.562.43975.562.43975.con.0001.CDS.3028079.3028606.fwd	CDS	3028079	3028606	528	+	PLF_561_00005530	PGF_07854425	175	Superoxide dismutase [Cu-Zn] precursor (EC 1.15.1.1)	GO:0004784|superoxide dismutase activity
Escherichia coli F2_18C	fig|562.43975.peg.3055	PATRIC.562.43975.562.43975.con.0001.CDS.3046520.3047053.rev	CDS	3046520	3047053	534	-	PLF_561_00028703	PGF_07687609	177	Phage lysozyme R (EC 3.2.1.17)	GO:0003796|lysozyme activity
Escherichia coli F2_18C	fig|562.43975.peg.3088	PATRIC.562.43975.562.43975.con.0001.CDS.3067765.3070236.fwd	CDS	3067765	3070236	2472	+	PLF_561_00057459	PGF_09060178	823	Exodeoxyribonuclease VIII (EC 3.1.11.-)	GO:0008856|exodeoxyribonuclease X activity;GO:0008856|ribonuclease R activity
Escherichia coli F2_18C	fig|562.43975.peg.3094	PATRIC.562.43975.562.43975.con.0001.CDS.3073027.3073305.rev	CDS	3073027	3073305	279	-	PLF_561_00075622	PGF_10367439	92	Acylphosphate phosphohydrolase (EC 3.6.1.7)	GO:0003998|acylphosphatase activity
Escherichia coli F2_18C	fig|562.43975.peg.3100	PATRIC.562.43975.562.43975.con.0001.CDS.3076354.3076812.fwd	CDS	3076354	3076812	459	+	PLF_561_00000704	PGF_00020996	152	Methylglyoxal synthase (EC 4.2.3.3)	GO:0008929|methylglyoxal synthase activity
Escherichia coli F2_18C	fig|562.43975.peg.3110	PATRIC.562.43975.562.43975.con.0001.CDS.3086805.3087431.fwd	CDS	3086805	3087431	627	+	PLF_561_00001941	PGF_00418406	208	3-hydroxyacyl-[acyl-carrier-protein] dehydratase, FabA form (EC 4.2.1.59) @ Trans-2-decenoyl-[acyl-carrier-protein] isomerase (EC 5.3.3.14)	GO:0019171|3-hydroxyacyl-[acyl-carrier-protein] dehydratase activity;GO:0019171|3-hydroxyoctanoyl-[acyl-carrier-protein] dehydratase activity;GO:0034017|trans-2-decenoyl-acyl-carrier-protein isomerase activity
Escherichia coli F2_18C	fig|562.43975.peg.3116	PATRIC.562.43975.562.43975.con.0001.CDS.3093431.3095539.rev	CDS	3093431	3095539	2109	-	PLF_561_00000738	PGF_00415422	702	23S rRNA (guanine(2445)-N(2))-methyltransferase (EC 2.1.1.173) / 23S rRNA (guanine(2069)-N(7))-methyltransferase (EC 2.1.1.264)	GO:0052915|23S rRNA (guanine(2445)-N(2))-methyltransferase activity
Escherichia coli F2_18C	fig|562.43975.peg.3119	PATRIC.562.43975.562.43975.con.0001.CDS.3097605.3098615.rev	CDS	3097605	3098615	1011	-	PLF_561_00002179	PGF_01033770	336	Dihydroorotate dehydrogenase (quinone) (EC 1.3.5.2)	GO:0004152|dihydroorotate dehydrogenase activity
Escherichia coli F2_18C	fig|562.43975.peg.3129	PATRIC.562.43975.562.43975.con.0001.CDS.3105870.3106445.fwd	CDS	3105870	3106445	576	+	PLF_561_00002086	PGF_06506752	191	FMN reductase (NADPH) (EC 1.5.1.38)	GO:0052873|FMN reductase (NADPH) activity
Escherichia coli F2_18C	fig|562.43975.peg.3131	PATRIC.562.43975.562.43975.con.0001.CDS.3107394.3108539.fwd	CDS	3107394	3108539	1146	+	PLF_561_00001953	PGF_12777511	381	FMNH2-dependent alkanesulfonate monooxygenase (EC 1.14.14.5)	GO:0008726|alkanesulfonate monooxygenase activity
Escherichia coli F2_18C	fig|562.43975.peg.3137	PATRIC.562.43975.562.43975.con.0001.CDS.3114553.3115953.fwd	CDS	3114553	3115953	1401	+	PLF_561_00001954	PGF_00066502	466	Asparaginyl-tRNA synthetase (EC 6.1.1.22)	GO:0004816|asparagine-tRNA ligase activity
Escherichia coli F2_18C	fig|562.43975.peg.3140	PATRIC.562.43975.562.43975.con.0001.CDS.3117828.3119018.fwd	CDS	3117828	3119018	1191	+	PLF_561_00001248	PGF_00066715	396	Aspartate aminotransferase (EC 2.6.1.1)	GO:0004069|L-aspartate:2-oxoglutarate aminotransferase activity;GO:0004069|L-phenylalanine:2-oxoglutarate aminotransferase activity
Escherichia coli F2_18C	fig|562.43975.peg.3148	PATRIC.562.43975.562.43975.con.0001.CDS.3130145.3130930.rev	CDS	3130145	3130930	786	-	PLF_561_00001299	PGF_00049344	261	tRNA uridine 5-oxyacetic acid(34) methyltransferase (EC 2.1.1.-)	GO:0000179|rRNA (adenine-N6,N6-)-dimethyltransferase activity;GO:0000179|protein C-terminal carboxyl O-methyltransferase activity;GO:0000179|tRNA (guanine-N2-)-methyltransferase activity;GO:0000179|C-methyltransferase activity;GO:0000179|N-methyltransferase activity;GO:0000179|O-methyltransferase activity;GO:0000179|S-methyltransferase activity;GO:0000179|RNA methyltransferase activity;GO:0000179…
Escherichia coli F2_18C	fig|562.43975.peg.3151	PATRIC.562.43975.562.43975.con.0001.CDS.3132869.3133615.rev	CDS	3132869	3133615	747	-	PLF_561_00001814	PGF_00418128	248	3-deoxy-manno-octulosonate cytidylyltransferase (EC 2.7.7.38)	GO:0008690|3-deoxy-manno-octulosonate cytidylyltransferase activity
Escherichia coli F2_18C	fig|562.43975.peg.3154	PATRIC.562.43975.562.43975.con.0001.CDS.3135115.3136101.rev	CDS	3135115	3136101	987	-	PLF_561_00002032	PGF_08244241	328	Tetraacyldisaccharide 4'-kinase (EC 2.7.1.130)	GO:0009029|tetraacyldisaccharide 4'-kinase activity
Escherichia coli F2_18C	fig|562.43975.peg.3162	PATRIC.562.43975.562.43975.con.0001.CDS.3145810.3147093.rev	CDS	3145810	3147093	1284	-	PLF_561_00001244	PGF_07844318	427	3-phosphoshikimate 1-carboxyvinyltransferase (EC 2.5.1.19)	GO:0003866|3-phosphoshikimate 1-carboxyvinyltransferase activity
Escherichia coli F2_18C	fig|562.43975.peg.3163	PATRIC.562.43975.562.43975.con.0001.CDS.3147164.3148252.rev	CDS	3147164	3148252	1089	-	PLF_561_00001459	PGF_04477253	362	Phosphoserine aminotransferase (EC 2.6.1.52)	GO:0004648|O-phospho-L-serine:2-oxoglutarate aminotransferase activity
Escherichia coli F2_18C	fig|562.43975.peg.3167	PATRIC.562.43975.562.43975.con.0001.CDS.3152351.3154633.fwd	CDS	3152351	3154633	2283	+	PLF_561_00003189	PGF_06513690	760	Pyruvate formate-lyase (EC 2.3.1.54)	GO:0008861|formate C-acetyltransferase activity
Escherichia coli F2_18C	fig|562.43975.peg.3168	PATRIC.562.43975.562.43975.con.0001.CDS.3154825.3155565.fwd	CDS	3154825	3155565	741	+	PLF_561_00001374	PGF_08333365	246	Pyruvate formate-lyase activating enzyme (EC 1.97.1.4)	GO:0043365|[formate-C-acetyltransferase]-activating enzyme activity
Escherichia coli F2_18C	fig|562.43975.peg.3176	PATRIC.562.43975.562.43975.con.0001.CDS.3163716.3165008.rev	CDS	3163716	3165008	1293	-	PLF_561_00001217	PGF_00051525	430	Seryl-tRNA synthetase (EC 6.1.1.11)	GO:0004828|serine-tRNA ligase activity
Escherichia coli F2_18C	fig|562.43975.peg.3181	PATRIC.562.43975.562.43975.con.0001.CDS.3172499.3173464.fwd	CDS	3172499	3173464	966	+	PLF_561_00001783	PGF_01625234	321	Thioredoxin reductase (EC 1.8.1.9)	GO:0004791|thioredoxin-disulfide reductase activity
Escherichia coli F2_18C	fig|562.43975.peg.3184	PATRIC.562.43975.562.43975.con.0001.CDS.3177117.3177821.fwd	CDS	3177117	3177821	705	+	PLF_561_00001273	PGF_00016919	234	Leucyl/phenylalanyl-tRNA--protein transferase (EC 2.3.2.6)	GO:0008914|leucyltransferase activity
Escherichia coli F2_18C	fig|562.43975.peg.3195	PATRIC.562.43975.562.43975.con.0001.CDS.3190700.3192352.fwd	CDS	3190700	3192352	1653	+	PLF_561_00002484	PGF_00736089	550	Hydroxylamine reductase (EC 1.7.99.1)	GO:0050418|hydroxylamine reductase activity
Escherichia coli F2_18C	fig|562.43975.peg.3197	PATRIC.562.43975.562.43975.con.0001.CDS.3193465.3195183.fwd	CDS	3193465	3195183	1719	+	PLF_561_00000428	PGF_07523885	572	Pyruvate dehydrogenase (quinone) (EC 1.2.5.1)	GO:0052737|pyruvate dehydrogenase (quinone) activity
Escherichia coli F2_18C	fig|562.43975.peg.3201	PATRIC.562.43975.562.43975.con.0001.CDS.3198771.3199601.rev	CDS	3198771	3199601	831	-	PLF_561_00001750	PGF_00023883	276	N-acetylmuramoyl-L-alanine amidase (EC 3.5.1.28) @ 1,6-anhydro-N-acetylmuramyl-L-alanine amidase	GO:0008745|N-acetylmuramoyl-L-alanine amidase activity
Escherichia coli F2_18C	fig|562.43975.peg.299	PATRIC.562.43975.562.43975.con.0001.CDS.319977.320720.fwd	CDS	319977	320720	744	+	PLF_561_00001069	PGF_04776928	247	Glycerophosphoryl diester phosphodiesterase (EC 3.1.4.46)	GO:0008889|glycerophosphodiester phosphodiesterase activity
Escherichia coli F2_18C	fig|562.43975.peg.3210	PATRIC.562.43975.562.43975.con.0001.CDS.3207234.3208715.rev	CDS	3207234	3208715	1482	-	PLF_561_00005773	PGF_07744023	493	Arylsulfatase (EC 3.1.6.1)	GO:0004065|arylsulfatase activity
Escherichia coli F2_18C	fig|562.43975.peg.301	PATRIC.562.43975.562.43975.con.0001.CDS.321267.323000.fwd	CDS	321267	323000	1734	+	PLF_561_00000035	PGF_02890229	577	Gamma-glutamyltranspeptidase (EC 2.3.2.2) @ Glutathione hydrolase (EC 3.4.19.13)	GO:0003840|gamma-glutamyltransferase activity;GO:0036374|glutathione hydrolase activity
Escherichia coli F2_18C	fig|562.43975.peg.3222	PATRIC.562.43975.562.43975.con.0001.CDS.3218431.3219153.rev	CDS	3218431	3219153	723	-	PLF_561_00000462	PGF_00599432	240	Oxygen-insensitive NADPH nitroreductase (EC 1.-.-.-)	GO:0008748|N-ethylmaleimide reductase activity;GO:0008748|reduced coenzyme F420 dehydrogenase activity;GO:0008748|sulfur oxygenase reductase activity;GO:0008748|malolactic enzyme activity;GO:0008748|NADPH:sulfur oxidoreductase activity;GO:0008748|epoxyqueuosine reductase activity
Escherichia coli F2_18C	fig|562.43975.peg.3232	PATRIC.562.43975.562.43975.con.0001.CDS.3226948.3227544.fwd	CDS	3226948	3227544	597	+	PLF_561_00002681	PGF_07324755	198	Undecaprenyl-diphosphatase BcrC (EC 3.6.1.27), conveys bacitracin resistance	GO:0050380|undecaprenyl-diphosphatase activity
Escherichia coli F2_18C	fig|562.43975.peg.3234	PATRIC.562.43975.562.43975.con.0001.CDS.3228407.3229609.rev	CDS	3228407	3229609	1203	-	PLF_561_00002077	PGF_06594113	400	D-alanyl-D-alanine carboxypeptidase (EC 3.4.16.4)	GO:0009002|serine-type D-Ala-D-Ala carboxypeptidase activity
Escherichia coli F2_18C	fig|562.43975.peg.302	PATRIC.562.43975.562.43975.con.0001.CDS.323061.323549.rev	CDS	323061	323549	489	-	PLF_561_00000186	PGF_06389762	162	L-methionine N-acetyltransferase @ L-phenylalanine N-acetyltransferase (EC 2.3.1.53)	GO:0050176|phenylalanine N-acetyltransferase activity
Escherichia coli F2_18C	fig|562.43975.peg.3239	PATRIC.562.43975.562.43975.con.0001.CDS.3233674.3235002.rev	CDS	3233674	3235002	1329	-	PLF_561_00000402	PGF_00041894	442	Diguanylate cyclase (EC 2.7.7.65) => DgcI	GO:0052621|diguanylate cyclase activity
Escherichia coli F2_18C	fig|562.43975.peg.3240	PATRIC.562.43975.562.43975.con.0001.CDS.3235010.3237358.rev	CDS	3235010	3237358	2349	-	PLF_561_00000163	PGF_00040453	782	c-di-GMP phosphodiesterase (EC 3.1.4.52) => PdeI	GO:0071111|cyclic-guanylate-specific phosphodiesterase activity
Escherichia coli F2_18C	fig|562.43975.peg.3245	PATRIC.562.43975.562.43975.con.0001.CDS.3242803.3243768.rev	CDS	3242803	3243768	966	-	PLF_561_00000124	PGF_00015630	321	Isoaspartyl aminopeptidase (EC 3.4.19.5) @ Asp-X dipeptidase	GO:0008798|beta-aspartyl-peptidase activity
Escherichia coli F2_18C	fig|562.43975.peg.3246	PATRIC.562.43975.562.43975.con.0001.CDS.3243972.3245207.fwd	CDS	3243972	3245207	1236	+	PLF_561_00001637	PGF_09188652	411	Molybdopterin molybdenumtransferase (EC 2.10.1.1)	GO:0061599|molybdopterin molybdotransferase activity
Escherichia coli F2_18C	fig|562.43975.peg.3247	PATRIC.562.43975.562.43975.con.0001.CDS.3245207.3245956.fwd	CDS	3245207	3245956	750	+	PLF_561_00002578	PGF_05867827	249	Molybdopterin-synthase adenylyltransferase (EC 2.7.7.80)	GO:0061605|molybdopterin-synthase adenylyltransferase activity
Escherichia coli F2_18C	fig|562.43975.peg.3249	PATRIC.562.43975.562.43975.con.0001.CDS.3246825.3247724.fwd	CDS	3246825	3247724	900	+	PLF_561_00001769	PGF_08333365	299	Pyruvate formate-lyase activating enzyme (EC 1.97.1.4)	GO:0043365|[formate-C-acetyltransferase]-activating enzyme activity
Escherichia coli F2_18C	fig|562.43975.peg.3250	PATRIC.562.43975.562.43975.con.0001.CDS.3247730.3250162.fwd	CDS	3247730	3250162	2433	+	PLF_561_00000120	PGF_06513690	810	Pyruvate formate-lyase (EC 2.3.1.54)	GO:0008861|formate C-acetyltransferase activity
Escherichia coli F2_18C	fig|562.43975.peg.304	PATRIC.562.43975.562.43975.con.0001.CDS.325043.325738.fwd	CDS	325043	325738	696	+	PLF_561_00002588	PGF_02380724	231	Quercetin 2,3-dioxygenase (EC 1.13.11.24) => YhhW	GO:0008127|quercetin 2,3-dioxygenase activity
Escherichia coli F2_18C	fig|562.43975.peg.3266	PATRIC.562.43975.562.43975.con.0001.CDS.3267077.3268003.rev	CDS	3267077	3268003	927	-	PLF_561_00001489	PGF_00415130	308	23S rRNA (adenine(1618)-N(6))-methyltransferase (EC 2.1.1.181)	GO:0052907|23S rRNA (adenine(1618)-N(6))-methyltransferase activity
Escherichia coli F2_18C	fig|562.43975.peg.306	PATRIC.562.43975.562.43975.con.0001.CDS.327096.327623.fwd	CDS	327096	327623	528	+	PLF_561_00001624	PGF_07176000	175	Gluconokinase (EC 2.7.1.12)	GO:0046316|gluconokinase activity
Escherichia coli F2_18C	fig|562.43975.peg.3288	PATRIC.562.43975.562.43975.con.0001.CDS.3291576.3292817.fwd	CDS	3291576	3292817	1242	+	PLF_561_00002173	PGF_08055298	413	Cardiolipin synthase (EC 2.7.8.-) bacterial type ClsB, has minor trans-phosphatidylation activity converting PE to PG	GO:0008808|cardiolipin synthase activity;GO:0008808|UDP-N-acetylglucosamine:serine-protein N-acetylglucosamine-1-phosphotransferase activity;GO:0008808|GDP-mannose:serine-protein mannose-1-phosphotransferase activity;GO:0008808|archaetidylserine synthase activity
Escherichia coli F2_18C	fig|562.43975.peg.3292	PATRIC.562.43975.562.43975.con.0001.CDS.3295568.3296020.rev	CDS	3295568	3296020	453	-	PLF_561_00002316	PGF_00022550	150	Molybdopterin synthase catalytic subunit MoaE (EC 2.8.1.12)	GO:0030366|molybdopterin synthase activity
Escherichia coli F2_18C	fig|562.43975.peg.3299	PATRIC.562.43975.562.43975.con.0001.CDS.3302367.3303044.rev	CDS	3302367	3303044	678	-	PLF_561_00002078	PGF_03760224	225	Dethiobiotin synthase BioD (EC 6.3.3.3)	GO:0004141|dethiobiotin synthase activity
Escherichia coli F2_18C	fig|562.43975.peg.3301	PATRIC.562.43975.562.43975.con.0001.CDS.3303779.3304933.rev	CDS	3303779	3304933	1155	-	PLF_561_00002266	PGF_07541421	384	8-amino-7-oxononanoate synthase (EC 2.3.1.47)	GO:0008710|8-amino-7-oxononanoate synthase activity
Escherichia coli F2_18C	fig|562.43975.peg.3302	PATRIC.562.43975.562.43975.con.0001.CDS.3304930.3305970.rev	CDS	3304930	3305970	1041	-	PLF_561_00002907	PGF_01400330	346	Biotin synthase (EC 2.8.1.6)	GO:0004076|biotin synthase activity
Escherichia coli F2_18C	fig|562.43975.peg.3303	PATRIC.562.43975.562.43975.con.0001.CDS.3306057.3307346.fwd	CDS	3306057	3307346	1290	+	PLF_561_00002168	PGF_05255412	429	Adenosylmethionine-8-amino-7-oxononanoate aminotransferase (EC 2.6.1.62)	GO:0004015|adenosylmethionine-8-amino-7-oxononanoate transaminase activity
Escherichia coli F2_18C	fig|562.43975.peg.3319	PATRIC.562.43975.562.43975.con.0001.CDS.3318972.3319637.rev	CDS	3318972	3319637	666	-	PLF_561_00004325	PGF_06196706	221	Phage serine/threonine protein phosphatase NinI (EC 3.1.3.16)	GO:0004721|phosphoprotein phosphatase activity
Escherichia coli F2_18C	fig|562.43975.peg.3334	PATRIC.562.43975.562.43975.con.0001.CDS.3328984.3330267.fwd	CDS	3328984	3330267	1284	+	PLF_561_00002207	PGF_00030154	427	Pectinesterase (EC 3.1.1.11)	GO:0030599|pectinesterase activity
Escherichia coli F2_18C	fig|562.43975.peg.311	PATRIC.562.43975.562.43975.con.0001.CDS.333236.334339.fwd	CDS	333236	334339	1104	+	PLF_561_00000993	PGF_00067188	367	Aspartate-semialdehyde dehydrogenase (EC 1.2.1.11)	GO:0004073|aspartate-semialdehyde dehydrogenase activity
Escherichia coli F2_18C	fig|562.43975.peg.3339	PATRIC.562.43975.562.43975.con.0001.CDS.3336591.3337586.rev	CDS	3336591	3337586	996	-	PLF_561_00002618	PGF_05564656	331	6-phosphogluconolactonase (EC 3.1.1.31)	GO:0017057|6-phosphogluconolactonase activity
Escherichia coli F2_18C	fig|562.43975.peg.3340	PATRIC.562.43975.562.43975.con.0001.CDS.3337639.3338559.fwd	CDS	3337639	3338559	921	+	PLF_561_00002838	PGF_00033178	306	Phosphatase YbhA (EC 3.1.3.-)	GO:0008138|protein tyrosine/serine/threonine phosphatase activity;GO:0008138|protein tyrosine/threonine phosphatase activity;GO:0008138|JUN kinase phosphatase activity;GO:0008138|phosphohistidine phosphatase activity;GO:0008138|inositol bisphosphate phosphatase activity;GO:0008138|MAP kinase tyrosine/serine/threonine phosphatase activity;GO:0008138|inositol-1,3,4-trisphosphate 4-phosphatase activ…
Escherichia coli F2_18C	fig|562.43975.peg.3347	PATRIC.562.43975.562.43975.con.0001.CDS.3344118.3345134.fwd	CDS	3344118	3345134	1017	+	PLF_561_00010602	PGF_01033123	338	UDP-glucose 4-epimerase (EC 5.1.3.2)	GO:0003978|UDP-glucose 4-epimerase activity
Escherichia coli F2_18C	fig|562.43975.peg.3348	PATRIC.562.43975.562.43975.con.0001.CDS.3345144.3346190.fwd	CDS	3345144	3346190	1047	+	PLF_561_00002983	PGF_01010490	348	Galactose-1-phosphate uridylyltransferase (EC 2.7.7.10)	GO:0017103|UTP:galactose-1-phosphate uridylyltransferase activity
Escherichia coli F2_18C	fig|562.43975.peg.312	PATRIC.562.43975.562.43975.con.0001.CDS.334612.336798.fwd	CDS	334612	336798	2187	+	PLF_561_00001101	PGF_09031534	728	1,4-alpha-glucan (glycogen) branching enzyme, GH-13-type (EC 2.4.1.18)	GO:0003844|1,4-alpha-glucan branching enzyme activity
Escherichia coli F2_18C	fig|562.43975.peg.3349	PATRIC.562.43975.562.43975.con.0001.CDS.3346194.3347342.fwd	CDS	3346194	3347342	1149	+	PLF_561_00002826	PGF_00007085	382	Galactokinase (EC 2.7.1.6)	GO:0004335|galactokinase activity
Escherichia coli F2_18C	fig|562.43975.peg.3350	PATRIC.562.43975.562.43975.con.0001.CDS.3347336.3348376.fwd	CDS	3347336	3348376	1041	+	PLF_561_00002620	PGF_07410757	346	Aldose 1-epimerase (EC 5.1.3.3)	GO:0004034|aldose 1-epimerase activity
Escherichia coli F2_18C	fig|562.43975.peg.3353	PATRIC.562.43975.562.43975.con.0001.CDS.3349477.3350529.rev	CDS	3349477	3350529	1053	-	PLF_561_00001398	PGF_00070354	350	2-keto-3-deoxy-D-arabino-heptulosonate-7-phosphate synthase I alpha (EC 2.5.1.54)	GO:0003849|3-deoxy-7-phosphoheptulonate synthase activity
Escherichia coli F2_18C	fig|562.43975.peg.3366	PATRIC.562.43975.562.43975.con.0001.CDS.3361386.3361499.rev	CDS	3361386	3361499	114	-	PLF_561_00001412	PGF_04515164	37	Cytochrome d ubiquinol oxidase subunit X (EC 1.10.3.-)	GO:0008827|cytochrome o ubiquinol oxidase activity;GO:0008827|cytochrome bo3 ubiquinol oxidase activity
Escherichia coli F2_18C	fig|562.43975.peg.3367	PATRIC.562.43975.562.43975.con.0001.CDS.3361514.3362653.rev	CDS	3361514	3362653	1140	-	PLF_561_00000845	PGF_10109529	379	Cytochrome d ubiquinol oxidase subunit II (EC 1.10.3.-)	GO:0008827|cytochrome o ubiquinol oxidase activity;GO:0008827|cytochrome bo3 ubiquinol oxidase activity
Escherichia coli F2_18C	fig|562.43975.peg.3368	PATRIC.562.43975.562.43975.con.0001.CDS.3362669.3364237.rev	CDS	3362669	3364237	1569	-	PLF_561_00000717	PGF_01605461	522	Cytochrome d ubiquinol oxidase subunit I (EC 1.10.3.-)	GO:0008827|cytochrome o ubiquinol oxidase activity;GO:0008827|cytochrome bo3 ubiquinol oxidase activity
Escherichia coli F2_18C	fig|562.43975.peg.3371	PATRIC.562.43975.562.43975.con.0001.CDS.3367050.3367499.fwd	CDS	3367050	3367499	450	+	PLF_561_00005118	PGF_00020956	149	Methylaspartate mutase, S subunit (EC 5.4.99.1)	GO:0050097|methylaspartate mutase activity
Escherichia coli F2_18C	fig|562.43975.peg.3373	PATRIC.562.43975.562.43975.con.0001.CDS.3368906.3370351.fwd	CDS	3368906	3370351	1446	+	PLF_561_00005135	PGF_00020955	481	Methylaspartate mutase, E subunit (EC 5.4.99.1)	GO:0050097|methylaspartate mutase activity
Escherichia coli F2_18C	fig|562.43975.peg.3374	PATRIC.562.43975.562.43975.con.0001.CDS.3370351.3371592.fwd	CDS	3370351	3371592	1242	+	PLF_561_00005083	PGF_00020954	413	Methylaspartate ammonia-lyase (EC 4.3.1.2)	GO:0050096|methylaspartate ammonia-lyase activity
Escherichia coli F2_18C	fig|562.43975.peg.3378	PATRIC.562.43975.562.43975.con.0001.CDS.3374829.3376481.fwd	CDS	3374829	3376481	1653	+	PLF_561_00005145	PGF_00006449	550	Fumarate hydratase class I (EC 4.2.1.2)	GO:0004333|fumarate hydratase activity
Escherichia coli F2_18C	fig|562.43975.peg.3379	PATRIC.562.43975.562.43975.con.0001.CDS.3376491.3377093.fwd	CDS	3376491	3377093	603	+	PLF_561_00005183	PGF_00418243	200	Cob(I)alamin adenosyltransferase (EC 2.5.1.17)	GO:0008817|cob(I)yrinic acid a,c-diamide adenosyltransferase activity
Escherichia coli F2_18C	fig|562.43975.peg.3382	PATRIC.562.43975.562.43975.con.0001.CDS.3378699.3379568.rev	CDS	3378699	3379568	870	-	PLF_561_00000935	PGF_00853393	289	Succinyl-CoA ligase [ADP-forming] alpha chain (EC 6.2.1.5)	GO:0004775|succinate-CoA ligase (ADP-forming) activity
Escherichia coli F2_18C	fig|562.43975.peg.3383	PATRIC.562.43975.562.43975.con.0001.CDS.3379568.3380734.rev	CDS	3379568	3380734	1167	-	PLF_561_00001470	PGF_00054528	388	Succinyl-CoA ligase [ADP-forming] beta chain (EC 6.2.1.5)	GO:0004775|succinate-CoA ligase (ADP-forming) activity
Escherichia coli F2_18C	fig|562.43975.peg.3384	PATRIC.562.43975.562.43975.con.0001.CDS.3381010.3382227.rev	CDS	3381010	3382227	1218	-	PLF_561_00000849	PGF_01124177	405	Dihydrolipoamide succinyltransferase component (E2) of 2-oxoglutarate dehydrogenase complex (EC 2.3.1.61)	GO:0004149|dihydrolipoyllysine-residue succinyltransferase activity
Escherichia coli F2_18C	fig|562.43975.peg.3385	PATRIC.562.43975.562.43975.con.0001.CDS.3382242.3385043.rev	CDS	3382242	3385043	2802	-	PLF_561_00000809	PGF_00406692	933	2-oxoglutarate dehydrogenase E1 component (EC 1.2.4.2)	GO:0004591|oxoglutarate dehydrogenase (succinyl-transferring) activity
Escherichia coli F2_18C	fig|562.43975.peg.3387	PATRIC.562.43975.562.43975.con.0001.CDS.3385344.3386060.rev	CDS	3385344	3386060	717	-	PLF_561_00001384	PGF_00054480	238	Succinate dehydrogenase iron-sulfur protein (EC 1.3.5.1)	GO:0008177|succinate dehydrogenase (ubiquinone) activity
Escherichia coli F2_18C	fig|562.43975.peg.3388	PATRIC.562.43975.562.43975.con.0001.CDS.3386076.3387842.rev	CDS	3386076	3387842	1767	-	PLF_561_00001222	PGF_08998238	588	Succinate dehydrogenase flavoprotein subunit (EC 1.3.5.1)	GO:0008177|succinate dehydrogenase (ubiquinone) activity
Escherichia coli F2_18C	fig|562.43975.peg.314	PATRIC.562.43975.562.43975.con.0001.CDS.338786.340081.fwd	CDS	338786	340081	1296	+	PLF_561_00001625	PGF_10149521	431	Glucose-1-phosphate adenylyltransferase (EC 2.7.7.27)	GO:0008878|glucose-1-phosphate adenylyltransferase activity
Escherichia coli F2_18C	fig|562.43975.peg.3392	PATRIC.562.43975.562.43975.con.0001.CDS.3389281.3390564.fwd	CDS	3389281	3390564	1284	+	PLF_561_00000644	PGF_03036276	427	Citrate synthase (si) (EC 2.3.3.1)	GO:0004108|citrate (Si)-synthase activity
Escherichia coli F2_18C	fig|562.43975.peg.3400	PATRIC.562.43975.562.43975.con.0001.CDS.3398573.3399505.rev	CDS	3398573	3399505	933	-	PLF_561_00001403	PGF_01072023	310	Allophanate hydrolase 2 subunit 2 (EC 3.5.1.54)	GO:0004039|allophanate hydrolase activity
Escherichia coli F2_18C	fig|562.43975.peg.3401	PATRIC.562.43975.562.43975.con.0001.CDS.3399499.3400155.rev	CDS	3399499	3400155	657	-	PLF_561_00001704	PGF_10380727	218	Allophanate hydrolase 2 subunit 1 (EC 3.5.1.54)	GO:0004039|allophanate hydrolase activity
Escherichia coli F2_18C	fig|562.43975.peg.315	PATRIC.562.43975.562.43975.con.0001.CDS.340081.341514.fwd	CDS	340081	341514	1434	+	PLF_561_00000966	PGF_00008876	477	Glycogen synthase, ADP-glucose transglucosylase (EC 2.4.1.21)	GO:0009011|starch synthase activity
Escherichia coli F2_18C	fig|562.43975.peg.3404	PATRIC.562.43975.562.43975.con.0001.CDS.3402823.3404241.rev	CDS	3402823	3404241	1419	-	PLF_561_00000625	PGF_01147190	472	Deoxyribodipyrimidine photolyase (EC 4.1.99.3)	GO:0003904|deoxyribodipyrimidine photo-lyase activity
Escherichia coli F2_18C	fig|562.43975.peg.3408	PATRIC.562.43975.562.43975.con.0001.CDS.3405457.3407130.fwd	CDS	3405457	3407130	1674	+	PLF_561_00000575	PGF_00035405	557	Potassium-transporting ATPase A chain (EC 3.6.3.12) (TC 3.A.3.7.1)	GO:0008556|potassium-transporting ATPase activity
Escherichia coli F2_18C	fig|562.43975.peg.3409	PATRIC.562.43975.562.43975.con.0001.CDS.3407153.3409201.fwd	CDS	3407153	3409201	2049	+	PLF_561_00000490	PGF_00035406	682	Potassium-transporting ATPase B chain (EC 3.6.3.12) (TC 3.A.3.7.1)	GO:0008556|potassium-transporting ATPase activity
Escherichia coli F2_18C	fig|562.43975.peg.3410	PATRIC.562.43975.562.43975.con.0001.CDS.3409210.3409782.fwd	CDS	3409210	3409782	573	+	PLF_561_00002121	PGF_00035407	190	Potassium-transporting ATPase C chain (EC 3.6.3.12) (TC 3.A.3.7.1)	GO:0008556|potassium-transporting ATPase activity
Escherichia coli F2_18C	fig|562.43975.peg.3414	PATRIC.562.43975.562.43975.con.0001.CDS.3413948.3416146.fwd	CDS	3413948	3416146	2199	+	PLF_561_00003313	PGF_00027524	732	Ornithine decarboxylase (EC 4.1.1.17)	GO:0004586|ornithine decarboxylase activity
Escherichia coli F2_18C	fig|562.43975.peg.316	PATRIC.562.43975.562.43975.con.0001.CDS.341533.343980.fwd	CDS	341533	343980	2448	+	PLF_561_00000388	PGF_00008874	815	Glycogen phosphorylase (EC 2.4.1.1)	GO:0004645|phosphorylase activity
Escherichia coli F2_18C	fig|562.43975.peg.3417	PATRIC.562.43975.562.43975.con.0001.CDS.3418230.3419870.rev	CDS	3418230	3419870	1641	-	PLF_561_00001653	PGF_00033479	546	Phosphoglucomutase (EC 5.4.2.2)	GO:0004614|phosphoglucomutase activity
Escherichia coli F2_18C	fig|562.43975.peg.3419	PATRIC.562.43975.562.43975.con.0001.CDS.3420626.3421390.fwd	CDS	3420626	3421390	765	+	PLF_561_00003035	PGF_06250778	254	Esterase ybfF (EC 3.1.-.-)	GO:0004518|nuclease activity;GO:0004518|phosphoric ester hydrolase activity;GO:0004518|T/G mismatch-specific endonuclease activity;GO:0004518|retroviral 3' processing activity
Escherichia coli F2_18C	fig|562.43975.peg.3426	PATRIC.562.43975.562.43975.con.0001.CDS.3425673.3427337.rev	CDS	3425673	3427337	1665	-	PLF_561_00000646	PGF_00008326	554	Glutaminyl-tRNA synthetase (EC 6.1.1.18)	GO:0004819|glutamine-tRNA ligase activity
Escherichia coli F2_18C	fig|562.43975.peg.3430	PATRIC.562.43975.562.43975.con.0001.CDS.3429819.3430619.fwd	CDS	3429819	3430619	801	+	PLF_561_00000919	PGF_00007920	266	Glucosamine-6-phosphate deaminase (EC 3.5.99.6)	GO:0004342|glucosamine-6-phosphate deaminase activity
Escherichia coli F2_18C	fig|562.43975.peg.3431	PATRIC.562.43975.562.43975.con.0001.CDS.3430679.3431827.fwd	CDS	3430679	3431827	1149	+	PLF_561_00001282	PGF_04282519	382	N-acetylglucosamine-6-phosphate deacetylase (EC 3.5.1.25)	GO:0008448|N-acetylglucosamine-6-phosphate deacetylase activity
Escherichia coli F2_18C	fig|562.43975.peg.3435	PATRIC.562.43975.562.43975.con.0001.CDS.3434253.3435917.fwd	CDS	3434253	3435917	1665	+	PLF_561_00000151	PGF_05423582	554	Asparagine synthetase [glutamine-hydrolyzing] (EC 6.3.5.4)	GO:0004066|asparagine synthase (glutamine-hydrolyzing) activity
Escherichia coli F2_18C	fig|562.43975.peg.3457	PATRIC.562.43975.562.43975.con.0001.CDS.3457448.3460030.fwd	CDS	3457448	3460030	2583	+	PLF_561_00000888	PGF_06812369	860	Leucyl-tRNA synthetase (EC 6.1.1.4)	GO:0004823|leucine-tRNA ligase activity
Escherichia coli F2_18C	fig|562.43975.peg.3459	PATRIC.562.43975.562.43975.con.0001.CDS.3460626.3461657.fwd	CDS	3460626	3461657	1032	+	PLF_561_00001000	PGF_09201380	343	DNA polymerase III delta subunit (EC 2.7.7.7)	GO:0003887|DNA-directed DNA polymerase activity
Escherichia coli F2_18C	fig|562.43975.peg.3460	PATRIC.562.43975.562.43975.con.0001.CDS.3461659.3462300.fwd	CDS	3461659	3462300	642	+	PLF_561_00001448	PGF_08432396	213	Nicotinate-nucleotide adenylyltransferase (EC 2.7.7.18)	GO:0004515|nicotinate-nucleotide adenylyltransferase activity
Escherichia coli F2_18C	fig|562.43975.peg.3461	PATRIC.562.43975.562.43975.con.0001.CDS.3462324.3462935.fwd	CDS	3462324	3462935	612	+	PLF_561_00001818	PGF_00368502	203	Alpha-ribazole-5'-phosphate phosphatase (EC 3.1.3.73)	GO:0043755|alpha-ribazole phosphatase activity
Escherichia coli F2_18C	fig|562.43975.peg.3464	PATRIC.562.43975.562.43975.con.0001.CDS.3464014.3465915.fwd	CDS	3464014	3465915	1902	+	PLF_561_00001542	PGF_10376398	633	Peptidoglycan D,D-transpeptidase MrdA (EC 3.4.16.4)	GO:0009002|serine-type D-Ala-D-Ala carboxypeptidase activity
Escherichia coli F2_18C	fig|562.43975.peg.319	PATRIC.562.43975.562.43975.con.0001.CDS.346444.347949.rev	CDS	346444	347949	1506	-	PLF_561_00001816	PGF_00036543	501	Aerobic glycerol-3-phosphate dehydrogenase (EC 1.1.5.3)	GO:0004368|glycerol-3-phosphate dehydrogenase activity;GO:0004368|sn-glycerol-3-phosphate:ubiquinone oxidoreductase activity;GO:0004368|sn-glycerol-3-phosphate:ubiquinone-8 oxidoreductase activity
Escherichia coli F2_18C	fig|562.43975.peg.3468	PATRIC.562.43975.562.43975.con.0001.CDS.3468269.3469480.fwd	CDS	3468269	3469480	1212	+	PLF_561_00001063	PGF_06594113	403	D-alanyl-D-alanine carboxypeptidase (EC 3.4.16.4)	GO:0009002|serine-type D-Ala-D-Ala carboxypeptidase activity
Escherichia coli F2_18C	fig|562.43975.peg.3470	PATRIC.562.43975.562.43975.con.0001.CDS.3469955.3470596.fwd	CDS	3469955	3470596	642	+	PLF_561_00001361	PGF_04007946	213	Octanoate-[acyl-carrier-protein]-protein-N-octanoyltransferase (EC 2.3.1.181)	GO:0033819|lipoyl(octanoyl) transferase activity
Escherichia coli F2_18C	fig|562.43975.peg.3472	PATRIC.562.43975.562.43975.con.0001.CDS.3472017.3472982.fwd	CDS	3472017	3472982	966	+	PLF_561_00001073	PGF_00017479	321	Lipoyl synthase (EC 2.8.1.8)	GO:0016992|lipoate synthase activity
Escherichia coli F2_18C	fig|562.43975.peg.3481	PATRIC.562.43975.562.43975.con.0001.CDS.3480379.3481437.fwd	CDS	3480379	3481437	1059	+	PLF_561_00002250	PGF_00067742	352	[Citrate [pro-3S]-lyase] ligase (EC 6.2.1.22)	GO:0008771|[citrate (pro-3S)-lyase] ligase activity
Escherichia coli F2_18C	fig|562.43975.peg.320	PATRIC.562.43975.562.43975.con.0001.CDS.348139.348465.fwd	CDS	348139	348465	327	+	PLF_561_00002525	PGF_00056821	108	Thiosulfate sulfurtransferase GlpE (EC 2.8.1.1)	GO:0004792|thiosulfate sulfurtransferase activity
Escherichia coli F2_18C	fig|562.43975.peg.3483	PATRIC.562.43975.562.43975.con.0001.CDS.3481745.3482653.fwd	CDS	3481745	3482653	909	+	PLF_561_00002387	PGF_01442763	302	Citrate lyase beta chain (EC 4.1.3.6)	GO:0008815|citrate (pro-3S)-lyase activity
Escherichia coli F2_18C	fig|562.43975.peg.3484	PATRIC.562.43975.562.43975.con.0001.CDS.3482664.3484196.fwd	CDS	3482664	3484196	1533	+	PLF_561_00001824	PGF_00418097	510	Citrate lyase alpha chain (EC 4.1.3.6)	GO:0008815|citrate (pro-3S)-lyase activity
Escherichia coli F2_18C	fig|562.43975.peg.3485	PATRIC.562.43975.562.43975.con.0001.CDS.3484200.3484751.fwd	CDS	3484200	3484751	552	+	PLF_561_00001605	PGF_07518589	183	Citrate lyase holo-[acyl-carrier-protein] synthase (EC 2.7.7.61)	GO:0050519|holo-citrate lyase synthase activity
Escherichia coli F2_18C	fig|562.43975.peg.3488	PATRIC.562.43975.562.43975.con.0001.CDS.3487232.3488038.fwd	CDS	3487232	3488038	807	+	PLF_561_00001028	PGF_00048559	268	Ribonuclease I precursor (EC 3.1.27.6)	GO:0008847|Enterobacter ribonuclease activity
Escherichia coli F2_18C	fig|562.43975.peg.3494	PATRIC.562.43975.562.43975.con.0001.CDS.3492727.3493290.rev	CDS	3492727	3493290	564	-	PLF_561_00002548	PGF_00041794	187	Alkyl hydroperoxide reductase protein C (EC 1.11.1.15)	GO:0051920|peroxiredoxin activity
Escherichia coli F2_18C	fig|562.43975.peg.3504	PATRIC.562.43975.562.43975.con.0001.CDS.3502935.3503681.rev	CDS	3502935	3503681	747	-	PLF_561_00002457	PGF_00023831	248	2,3-dihydro-2,3-dihydroxybenzoate dehydrogenase (EC 1.3.1.28) [enterobactin] siderophore @ 2,3-dihydro-2,3-dihydroxybenzoate dehydrogenase (EC 1.3.1.28) of siderophore biosynthesis	GO:0008667|2,3-dihydro-2,3-dihydroxybenzoate dehydrogenase activity
Escherichia coli F2_18C	fig|562.43975.peg.3505	PATRIC.562.43975.562.43975.con.0001.CDS.3503681.3504538.rev	CDS	3503681	3504538	858	-	PLF_561_00002877	PGF_00015658	285	Isochorismatase (EC 3.3.2.1) [enterobactin] siderophore / Apo-aryl carrier domain of EntB @ Isochorismatase (EC 3.3.2.1) of siderophore biosynthesis	GO:0008908|isochorismatase activity
Escherichia coli F2_18C	fig|562.43975.peg.3506	PATRIC.562.43975.562.43975.con.0001.CDS.3504552.3506162.rev	CDS	3504552	3506162	1611	-	PLF_561_00000670	PGF_00025850	536	2,3-dihydroxybenzoate-AMP ligase (EC 2.7.7.58) [enterobactin] siderophore @ 2,3-dihydroxybenzoate-AMP ligase (EC 2.7.7.58) of siderophore biosynthesis	GO:0008668|(2,3-dihydroxybenzoyl)adenylate synthase activity
Escherichia coli F2_18C	fig|562.43975.peg.3507	PATRIC.562.43975.562.43975.con.0001.CDS.3506172.3507347.rev	CDS	3506172	3507347	1176	-	PLF_561_00000924	PGF_00015696	391	Isochorismate synthase (EC 5.4.4.2) @ Isochorismate synthase (EC 5.4.4.2) [enterobactin] siderophore @ Isochorismate synthase (EC 5.4.4.2) of siderophore biosynthesis	GO:0008909|isochorismate synthase activity
Escherichia coli F2_18C	fig|562.43975.peg.3514	PATRIC.562.43975.562.43975.con.0001.CDS.3514008.3517889.rev	CDS	3514008	3517889	3882	-	PLF_561_00000612	PGF_05075091	1293	Enterobactin synthetase component F, serine activating enzyme (EC 2.7.7.-)	GO:0003720|telomerase activity;GO:0003720|RNA helicase activity;GO:0003720|DNA primase activity;GO:0003720|sulfate adenylyltransferase activity;GO:0003720|RNA guanylyltransferase activity;GO:0003720|tRNA guanylyltransferase activity;GO:0003720|mannose-phosphate guanylyltransferase activity;GO:0003720|DNA/RNA helicase activity;GO:0003720|CTP:2,3-di-O-geranylgeranyl-sn-glycero-1-phosphate cytidyltr…
Escherichia coli F2_18C	fig|562.43975.peg.3519	PATRIC.562.43975.562.43975.con.0001.CDS.3521844.3522587.fwd	CDS	3521844	3522587	744	+	PLF_561_00001586	PGF_00422373	247	4'-phosphopantetheinyl transferase (EC 2.7.8.-) [enterobactin] siderophore	GO:0008808|cardiolipin synthase activity;GO:0008808|UDP-N-acetylglucosamine:serine-protein N-acetylglucosamine-1-phosphotransferase activity;GO:0008808|GDP-mannose:serine-protein mannose-1-phosphotransferase activity;GO:0008808|archaetidylserine synthase activity
Escherichia coli F2_18C	fig|562.43975.peg.3525	PATRIC.562.43975.562.43975.con.0001.CDS.3525261.3525914.fwd	CDS	3525261	3525914	654	+	PLF_561_00001874	PGF_00028947	217	Oxygen-insensitive NAD(P)H nitroreductase (EC 1.-.-.-) / Dihydropteridine reductase (EC 1.5.1.34)	GO:0008748|N-ethylmaleimide reductase activity;GO:0008748|reduced coenzyme F420 dehydrogenase activity;GO:0008748|sulfur oxygenase reductase activity;GO:0008748|malolactic enzyme activity;GO:0008748|NADPH:sulfur oxidoreductase activity;GO:0008748|epoxyqueuosine reductase activity;GO:0004155|6,7-dihydropteridine reductase activity
Escherichia coli F2_18C	fig|562.43975.peg.326	PATRIC.562.43975.562.43975.con.0001.CDS.353113.354141.fwd	CDS	353113	354141	1029	+	PLF_561_00000438	PGF_00046193	342	RNA 3'-terminal phosphate cyclase (EC 6.5.1.4)	GO:0003963|RNA-3'-phosphate cyclase activity
Escherichia coli F2_18C	fig|562.43975.peg.3572	PATRIC.562.43975.562.43975.con.0001.CDS.3573537.3574034.rev	CDS	3573537	3574034	498	-	PLF_561_00000118	PGF_07687609	165	Phage lysozyme R (EC 3.2.1.17)	GO:0003796|lysozyme activity
Escherichia coli F2_18C	fig|562.43975.peg.330	PATRIC.562.43975.562.43975.con.0001.CDS.358329.360722.fwd	CDS	358329	360722	2394	+	PLF_561_00001196	PGF_00019063	797	Maltodextrin phosphorylase (EC 2.4.1.1)	GO:0004645|phosphorylase activity
Escherichia coli F2_18C	fig|562.43975.peg.3600	PATRIC.562.43975.562.43975.con.0001.CDS.3594770.3595636.fwd	CDS	3594770	3595636	867	+	PLF_561_00001747	PGF_00020984	288	Methenyltetrahydrofolate cyclohydrolase (EC 3.5.4.9) / Methylenetetrahydrofolate dehydrogenase (NADP+) (EC 1.5.1.5)	GO:0004477|methenyltetrahydrofolate cyclohydrolase activity;GO:0004488|methylenetetrahydrofolate dehydrogenase (NADP+) activity
Escherichia coli F2_18C	fig|562.43975.peg.3603	PATRIC.562.43975.562.43975.con.0001.CDS.3596515.3597900.rev	CDS	3596515	3597900	1386	-	PLF_561_00013988	PGF_02797400	461	Cysteinyl-tRNA synthetase (EC 6.1.1.16)	GO:0004817|cysteine-tRNA ligase activity
Escherichia coli F2_18C	fig|562.43975.peg.3604	PATRIC.562.43975.562.43975.con.0001.CDS.3598074.3598568.fwd	CDS	3598074	3598568	495	+	PLF_561_00001543	PGF_02326387	164	Peptidyl-prolyl cis-trans isomerase PpiB (EC 5.2.1.8)	GO:0003755|peptidyl-prolyl cis-trans isomerase activity
Escherichia coli F2_18C	fig|562.43975.peg.3606	PATRIC.562.43975.562.43975.con.0001.CDS.3599411.3599920.fwd	CDS	3599411	3599920	510	+	PLF_561_00002721	PGF_05172785	169	N5-carboxyaminoimidazole ribonucleotide mutase (EC 5.4.99.18)	GO:0034023|5-(carboxyamino)imidazole ribonucleotide mutase activity
Escherichia coli F2_18C	fig|562.43975.peg.3607	PATRIC.562.43975.562.43975.con.0001.CDS.3599917.3600984.fwd	CDS	3599917	3600984	1068	+	PLF_561_00002319	PGF_00024274	355	N5-carboxyaminoimidazole ribonucleotide synthase (EC 6.3.4.18)	GO:0034028|5-(carboxyamino)imidazole ribonucleotide synthase activity
Escherichia coli F2_18C	fig|562.43975.peg.3608	PATRIC.562.43975.562.43975.con.0001.CDS.3601123.3602016.rev	CDS	3601123	3602016	894	-	PLF_561_00001499	PGF_02806641	297	Carbamate kinase (EC 2.7.2.2)	GO:0008804|carbamate kinase activity
Escherichia coli F2_18C	fig|562.43975.peg.3612	PATRIC.562.43975.562.43975.con.0001.CDS.3606092.3607141.fwd	CDS	3606092	3607141	1050	+	PLF_561_00003217	PGF_08147211	349	Ureidoglycolate dehydrogenase (EC 1.1.1.154)	GO:0009040|ureidoglycolate dehydrogenase activity
Escherichia coli F2_18C	fig|562.43975.peg.3613	PATRIC.562.43975.562.43975.con.0001.CDS.3607163.3608398.fwd	CDS	3607163	3608398	1236	+	PLF_561_00000361	PGF_00043753	411	Allantoate amidohydrolase (EC 3.5.3.9)	GO:0047652|allantoate deiminase activity
Escherichia coli F2_18C	fig|562.43975.peg.331	PATRIC.562.43975.562.43975.con.0001.CDS.360732.362816.fwd	CDS	360732	362816	2085	+	PLF_561_00000539	PGF_03060077	694	4-alpha-glucanotransferase (amylomaltase) (EC 2.4.1.25)	GO:0004134|4-alpha-glucanotransferase activity
Escherichia coli F2_18C	fig|562.43975.peg.3615	PATRIC.562.43975.562.43975.con.0001.CDS.3609422.3610567.rev	CDS	3609422	3610567	1146	-	PLF_561_00000963	PGF_06728837	381	Glycerate kinase (EC 2.7.1.31)	GO:0008887|glycerate kinase activity
Escherichia coli F2_18C	fig|562.43975.peg.4	PATRIC.562.43975.562.43975.con.0001.CDS.3611.6025.fwd	CDS	3611	6025	2415	+	PLF_561_00001260	PGF_06703483	804	DNA gyrase subunit B (EC 5.99.1.3)	GO:0003918|DNA topoisomerase type II (ATP-hydrolyzing) activity
Escherichia coli F2_18C	fig|562.43975.peg.3617	PATRIC.562.43975.562.43975.con.0001.CDS.3611947.3613308.rev	CDS	3611947	3613308	1362	-	PLF_561_00000137	PGF_00043931	453	Allantoinase (EC 3.5.2.5)	GO:0004038|allantoinase activity
Escherichia coli F2_18C	fig|562.43975.peg.3619	PATRIC.562.43975.562.43975.con.0001.CDS.3614991.3615869.rev	CDS	3614991	3615869	879	-	PLF_561_00003106	PGF_10097632	292	2-hydroxy-3-oxopropionate reductase (EC 1.1.1.60)	GO:0008679|2-hydroxy-3-oxopropionate reductase activity
Escherichia coli F2_18C	fig|562.43975.peg.3620	PATRIC.562.43975.562.43975.con.0001.CDS.3615969.3616745.rev	CDS	3615969	3616745	777	-	PLF_561_00003114	PGF_10319574	258	Hydroxypyruvate isomerase (EC 5.3.1.22)	GO:0008903|hydroxypyruvate isomerase activity
Escherichia coli F2_18C	fig|562.43975.peg.3621	PATRIC.562.43975.562.43975.con.0001.CDS.3616758.3618539.rev	CDS	3616758	3618539	1782	-	PLF_561_00000699	PGF_00010161	593	Glyoxylate carboligase (EC 4.1.1.47)	GO:0009028|tartronate-semialdehyde synthase activity
Escherichia coli F2_18C	fig|562.43975.peg.3623	PATRIC.562.43975.562.43975.con.0001.CDS.3619522.3620004.rev	CDS	3619522	3620004	483	-	PLF_561_00003218	PGF_03021302	160	Ureidoglycolate lyase (EC 4.3.2.3)	GO:0050385|ureidoglycolate lyase activity
Escherichia coli F2_18C	fig|562.43975.peg.37	PATRIC.562.43975.562.43975.con.0001.CDS.36613.38010.rev	CDS	36613	38010	1398	-	PLF_561_00019454	PGF_08148954	465	6-phospho-beta-glucosidase (EC 3.2.1.86)	GO:0008706|6-phospho-beta-glucosidase activity
Escherichia coli F2_18C	fig|562.43975.peg.3650	PATRIC.562.43975.562.43975.con.0001.CDS.3662666.3663598.rev	CDS	3662666	3663598	933	-	PLF_561_00002570	PGF_00008192	310	Glutaminase (EC 3.5.1.2)	GO:0004359|glutaminase activity
Escherichia coli F2_18C	fig|562.43975.peg.3651	PATRIC.562.43975.562.43975.con.0001.CDS.3663860.3666364.fwd	CDS	3663860	3666364	2505	+	PLF_561_00000649	PGF_07109475	834	Lead, cadmium, zinc and mercury transporting ATPase (EC 3.6.3.3) (EC 3.6.3.5); Copper-translocating P-type ATPase (EC 3.6.3.4)	GO:0008551|cadmium-exporting ATPase activity;GO:0016463|zinc-exporting ATPase activity;GO:0004008|copper-exporting ATPase activity
Escherichia coli F2_18C	fig|562.43975.peg.3655	PATRIC.562.43975.562.43975.con.0001.CDS.3668572.3670224.rev	CDS	3668572	3670224	1653	-	PLF_561_00000463	PGF_00064141	550	UDP-sugar hydrolase (EC 3.6.1.45); 5'-nucleotidase (EC 3.1.3.5)	GO:0008768|UDP-sugar diphosphatase activity;GO:0008253|5'-nucleotidase activity
Escherichia coli F2_18C	fig|562.43975.peg.3658	PATRIC.562.43975.562.43975.con.0001.CDS.3673710.3675014.rev	CDS	3673710	3675014	1305	-	PLF_561_00001350	PGF_00014315	434	Inosine-guanosine kinase (EC 2.7.1.73)	GO:0008906|inosine kinase activity
Escherichia coli F2_18C	fig|562.43975.peg.3659	PATRIC.562.43975.562.43975.con.0001.CDS.3675166.3676125.fwd	CDS	3675166	3676125	960	+	PLF_561_00001594	PGF_00025484	319	Acetyl esterase (EC 3.1.1.-)	GO:0004620|phospholipase activity;GO:0004620|prenylcysteine methylesterase activity;GO:0004620|lipase activity;GO:0004620|1-oxa-2-oxocycloheptane lactonase activity;GO:0004620|sulfolactone hydrolase activity;GO:0004620|3,4-dihydrocoumarin hydrolase activity;GO:0004620|butyrolactone hydrolase activity;GO:0004620|endosulfan lactone lactonase activity;GO:0004620|L-ascorbate 6-phosphate lactonase act…
Escherichia coli F2_18C	fig|562.43975.peg.3660	PATRIC.562.43975.562.43975.con.0001.CDS.3676122.3677084.rev	CDS	3676122	3677084	963	-	PLF_561_00001183	PGF_02029456	320	Ferrochelatase, protoheme ferro-lyase (EC 4.99.1.1)	GO:0004325|ferrochelatase activity
Escherichia coli F2_18C	fig|562.43975.peg.3661	PATRIC.562.43975.562.43975.con.0001.CDS.3677216.3677917.rev	CDS	3677216	3677917	702	-	PLF_561_00002690	PGF_04244475	233	Adenylate kinase (EC 2.7.4.3)	GO:0004017|adenylate kinase activity
Escherichia coli F2_18C	fig|562.43975.peg.3665	PATRIC.562.43975.562.43975.con.0001.CDS.3681012.3682943.rev	CDS	3681012	3682943	1932	-	PLF_561_00000529	PGF_10365126	643	DNA polymerase III subunits gamma and tau (EC 2.7.7.7)	GO:0003887|DNA-directed DNA polymerase activity
Escherichia coli F2_18C	fig|562.43975.peg.3666	PATRIC.562.43975.562.43975.con.0001.CDS.3683072.3683623.rev	CDS	3683072	3683623	552	-	PLF_561_00002619	PGF_00034972	183	Adenine phosphoribosyltransferase (EC 2.4.2.7)	GO:0003999|adenine phosphoribosyltransferase activity
Escherichia coli F2_18C	fig|562.43975.peg.3676	PATRIC.562.43975.562.43975.con.0001.CDS.3695117.3695668.fwd	CDS	3695117	3695668	552	+	PLF_561_00002496	PGF_05562436	183	Maltose O-acetyltransferase (EC 2.3.1.79)	GO:0008925|maltose O-acetyltransferase activity
Escherichia coli F2_18C	fig|562.43975.peg.3678	PATRIC.562.43975.562.43975.con.0001.CDS.3696418.3697968.fwd	CDS	3696418	3697968	1551	+	PLF_561_00000452	PGF_00040462	516	c-di-GMP phosphodiesterase (EC 3.1.4.52) => PdeB	GO:0071111|cyclic-guanylate-specific phosphodiesterase activity
Escherichia coli F2_18C	fig|562.43975.peg.3683	PATRIC.562.43975.562.43975.con.0001.CDS.3699874.3700734.fwd	CDS	3699874	3700734	861	+	PLF_561_00002382	PGF_00922738	286	Acyl-CoA thioesterase II (EC 3.1.2.-)	GO:0016289|CoA hydrolase activity;GO:0016289|2-oxoglutaryl-CoA thioesterase activity;GO:0016289|2,4,4-trimethyl-3-oxopentanoyl-CoA thioesterase activity;GO:0016289|3-isopropylbut-3-enoyl-CoA thioesterase activity;GO:0016289|glutaryl-CoA hydrolase activity;GO:0016289|acyl-CoA hydrolase activity
Escherichia coli F2_18C	fig|562.43975.peg.3695	PATRIC.562.43975.562.43975.con.0001.CDS.3711260.3713131.rev	CDS	3711260	3713131	1872	-	PLF_561_00001019	PGF_08442788	623	Peptidyl-prolyl cis-trans isomerase PpiD (EC 5.2.1.8)	GO:0003755|peptidyl-prolyl cis-trans isomerase activity
Escherichia coli F2_18C	fig|562.43975.peg.3700	PATRIC.562.43975.562.43975.con.0001.CDS.3718615.3719913.rev	CDS	3718615	3719913	1299	-	PLF_561_00000676	PGF_02452671	432	Cell division trigger factor (EC 5.2.1.8)	GO:0003755|peptidyl-prolyl cis-trans isomerase activity
Escherichia coli F2_18C	fig|562.43975.peg.3706	PATRIC.562.43975.562.43975.con.0001.CDS.3723436.3724383.fwd	CDS	3723436	3724383	948	+	PLF_561_00000914	PGF_05122891	315	Cytochrome O ubiquinol oxidase subunit II (EC 1.10.3.-)	GO:0008827|cytochrome o ubiquinol oxidase activity;GO:0008827|cytochrome bo3 ubiquinol oxidase activity
Escherichia coli F2_18C	fig|562.43975.peg.3707	PATRIC.562.43975.562.43975.con.0001.CDS.3724405.3726396.fwd	CDS	3724405	3726396	1992	+	PLF_561_00001712	PGF_08301315	663	Cytochrome O ubiquinol oxidase subunit I (EC 1.10.3.-)	GO:0008827|cytochrome o ubiquinol oxidase activity;GO:0008827|cytochrome bo3 ubiquinol oxidase activity
Escherichia coli F2_18C	fig|562.43975.peg.3708	PATRIC.562.43975.562.43975.con.0001.CDS.3726386.3727000.fwd	CDS	3726386	3727000	615	+	PLF_561_00002075	PGF_00420155	204	Cytochrome O ubiquinol oxidase subunit III (EC 1.10.3.-)	GO:0008827|cytochrome o ubiquinol oxidase activity;GO:0008827|cytochrome bo3 ubiquinol oxidase activity
Escherichia coli F2_18C	fig|562.43975.peg.3709	PATRIC.562.43975.562.43975.con.0001.CDS.3727000.3727329.fwd	CDS	3727000	3727329	330	+	PLF_561_00002175	PGF_04012930	109	Cytochrome O ubiquinol oxidase subunit IV (EC 1.10.3.-)	GO:0008827|cytochrome o ubiquinol oxidase activity;GO:0008827|cytochrome bo3 ubiquinol oxidase activity
Escherichia coli F2_18C	fig|562.43975.peg.3713	PATRIC.562.43975.562.43975.con.0001.CDS.3730531.3731442.fwd	CDS	3730531	3731442	912	+	PLF_561_00001102	PGF_07730014	303	2-dehydropantoate 2-reductase (EC 1.1.1.169)	GO:0008677|2-dehydropantoate 2-reductase activity
Escherichia coli F2_18C	fig|562.43975.peg.3716	PATRIC.562.43975.562.43975.con.0001.CDS.3733703.3733945.fwd	CDS	3733703	3733945	243	+	PLF_561_00002562	PGF_05076104	80	Exodeoxyribonuclease VII small subunit (EC 3.1.11.6)	GO:0008855|exodeoxyribonuclease VII activity
Escherichia coli F2_18C	fig|562.43975.peg.3717	PATRIC.562.43975.562.43975.con.0001.CDS.3733945.3734844.fwd	CDS	3733945	3734844	900	+	PLF_561_00002159	PGF_05860770	299	(2E,6E)-farnesyl diphosphate synthase (EC 2.5.1.10) @ Dimethylallyltransferase (EC 2.5.1.1)	GO:0004337|geranyltranstransferase activity;GO:0004161|dimethylallyltranstransferase activity
Escherichia coli F2_18C	fig|562.43975.peg.3718	PATRIC.562.43975.562.43975.con.0001.CDS.3734869.3736731.fwd	CDS	3734869	3736731	1863	+	PLF_561_00000840	PGF_00426115	620	1-deoxy-D-xylulose 5-phosphate synthase (EC 2.2.1.7)	GO:0008661|1-deoxy-D-xylulose-5-phosphate synthase activity
Escherichia coli F2_18C	fig|562.43975.peg.3722	PATRIC.562.43975.562.43975.con.0001.CDS.3739869.3740384.rev	CDS	3739869	3740384	516	-	PLF_561_00002211	PGF_06458877	171	Phosphatidylglycerophosphatase A (EC 3.1.3.27)	GO:0008962|phosphatidylglycerophosphatase activity
Escherichia coli F2_18C	fig|562.43975.peg.3723	PATRIC.562.43975.562.43975.con.0001.CDS.3740362.3741339.rev	CDS	3740362	3741339	978	-	PLF_561_00002231	PGF_02191019	325	Thiamine-monophosphate kinase (EC 2.7.4.16)	GO:0009030|thiamine-phosphate kinase activity
Escherichia coli F2_18C	fig|562.43975.peg.3726	PATRIC.562.43975.562.43975.con.0001.CDS.3742415.3743518.rev	CDS	3742415	3743518	1104	-	PLF_561_00002478	PGF_00423089	367	Diaminohydroxyphosphoribosylaminopyrimidine deaminase (EC 3.5.4.26) / 5-amino-6-(5-phosphoribosylamino)uracil reductase (EC 1.1.1.193)	GO:0008835|diaminohydroxyphosphoribosylaminopyrimidine deaminase activity;GO:0008703|5-amino-6-(5-phosphoribosylamino)uracil reductase activity
Escherichia coli F2_18C	fig|562.43975.peg.3736	PATRIC.562.43975.562.43975.con.0001.CDS.3750335.3751462.rev	CDS	3750335	3751462	1128	-	PLF_561_00001482	PGF_02061452	375	Queuine tRNA-ribosyltransferase (EC 2.4.2.29)	GO:0008479|queuine tRNA-ribosyltransferase activity
Escherichia coli F2_18C	fig|562.43975.peg.3738	PATRIC.562.43975.562.43975.con.0001.CDS.3752680.3753261.fwd	CDS	3752680	3753261	582	+	PLF_561_00001496	PGF_06454307	193	Acyl carrier protein phosphodiesterase (EC 3.1.4.14)	GO:0008770|[acyl-carrier-protein] phosphodiesterase activity
Escherichia coli F2_18C	fig|562.43975.peg.3740	PATRIC.562.43975.562.43975.con.0001.CDS.3754986.3756803.rev	CDS	3754986	3756803	1818	-	PLF_561_00000925	PGF_00019053	605	Maltodextrin glucosidase (EC 3.2.1.20)	GO:0004558|alpha-1,4-glucosidase activity;GO:0004558|maltose alpha-glucosidase activity
Escherichia coli F2_18C	fig|562.43975.peg.3744	PATRIC.562.43975.562.43975.con.0001.CDS.3760134.3761429.rev	CDS	3760134	3761429	1296	-	PLF_561_00000665	PGF_10125211	431	Phosphate regulon sensor protein PhoR (SphS) (EC 2.7.13.3)	GO:0004673|protein histidine kinase activity
Escherichia coli F2_18C	fig|562.43975.peg.348	PATRIC.562.43975.562.43975.con.0001.CDS.376967.378589.rev	CDS	376967	378589	1623	-	PLF_561_00001021	PGF_02947204	540	Phosphoenolpyruvate carboxykinase [ATP] (EC 4.1.1.49)	GO:0004612|phosphoenolpyruvate carboxykinase (ATP) activity
Escherichia coli F2_18C	fig|562.43975.peg.3758	PATRIC.562.43975.562.43975.con.0001.CDS.3774590.3775114.rev	CDS	3774590	3775114	525	-	PLF_561_00001908	PGF_00051544	174	Shikimate kinase III (EC 2.7.1.71)	GO:0004765|shikimate kinase activity
Escherichia coli F2_18C	fig|562.43975.peg.3760	PATRIC.562.43975.562.43975.con.0001.CDS.3775875.3776684.fwd	CDS	3775875	3776684	810	+	PLF_561_00002343	PGF_07609122	269	Pyrroline-5-carboxylate reductase (EC 1.5.1.2)	GO:0004735|pyrroline-5-carboxylate reductase activity
Escherichia coli F2_18C	fig|562.43975.peg.3761	PATRIC.562.43975.562.43975.con.0001.CDS.3776701.3777816.rev	CDS	3776701	3777816	1116	-	PLF_561_00002429	PGF_00037971	371	Diguanylate cyclase (EC 2.7.7.65) => DgcC	GO:0052621|diguanylate cyclase activity
Escherichia coli F2_18C	fig|562.43975.peg.3763	PATRIC.562.43975.562.43975.con.0001.CDS.3778357.3779814.rev	CDS	3778357	3779814	1458	-	PLF_561_00000375	PGF_00040141	485	Alkaline phosphatase (EC 3.1.3.1)	GO:0004035|alkaline phosphatase activity
Escherichia coli F2_18C	fig|562.43975.peg.3766	PATRIC.562.43975.562.43975.con.0001.CDS.3780596.3781690.fwd	CDS	3780596	3781690	1095	+	PLF_561_00000878	PGF_10518532	364	D-alanine--D-alanine ligase (EC 6.3.2.4)	GO:0008716|D-alanine-D-alanine ligase activity
Escherichia coli F2_18C	fig|562.43975.peg.3776	PATRIC.562.43975.562.43975.con.0001.CDS.3790579.3791553.fwd	CDS	3790579	3791553	975	+	PLF_561_00000534	PGF_00489714	324	Porphobilinogen synthase (EC 4.2.1.24)	GO:0004655|porphobilinogen synthase activity
Escherichia coli F2_18C	fig|562.43975.peg.3777	PATRIC.562.43975.562.43975.con.0001.CDS.3791712.3792563.rev	CDS	3791712	3792563	852	-	PLF_561_00000740	PGF_12700272	283	Alpha-ketoglutarate-dependent taurine dioxygenase (EC 1.14.11.17)	GO:0000908|taurine dioxygenase activity
Escherichia coli F2_18C	fig|562.43975.peg.3788	PATRIC.562.43975.562.43975.con.0001.CDS.3803691.3804800.fwd	CDS	3803691	3804800	1110	+	PLF_561_00000479	PGF_01632255	369	S-(hydroxymethyl)glutathione dehydrogenase (EC 1.1.1.284)	GO:0051903|S-(hydroxymethyl)glutathione dehydrogenase activity
Escherichia coli F2_18C	fig|562.43975.peg.3789	PATRIC.562.43975.562.43975.con.0001.CDS.3804893.3805726.fwd	CDS	3804893	3805726	834	+	PLF_561_00001380	PGF_00049363	277	S-formylglutathione hydrolase (EC 3.1.2.12)	GO:0018738|S-formylglutathione hydrolase activity
Escherichia coli F2_18C	fig|562.43975.peg.3792	PATRIC.562.43975.562.43975.con.0001.CDS.3808081.3809094.rev	CDS	3808081	3809094	1014	-	PLF_561_00003644	PGF_05783138	337	4-hydroxy-2-oxovalerate aldolase (EC 4.1.3.39)	GO:0008701|4-hydroxy-2-oxovalerate aldolase activity
Escherichia coli F2_18C	fig|562.43975.peg.3793	PATRIC.562.43975.562.43975.con.0001.CDS.3809091.3810041.rev	CDS	3809091	3810041	951	-	PLF_561_00003652	PGF_05569319	316	Acetaldehyde dehydrogenase, acetylating, (EC 1.2.1.10) in gene cluster for degradation of phenols, cresols, catechol	GO:0008774|acetaldehyde dehydrogenase (acetylating) activity
Escherichia coli F2_18C	fig|562.43975.peg.3794	PATRIC.562.43975.562.43975.con.0001.CDS.3810038.3810847.rev	CDS	3810038	3810847	810	-	PLF_561_00003669	PGF_02082131	269	2-keto-4-pentenoate hydratase (EC 4.2.1.80)	GO:0008684|2-oxopent-4-enoate hydratase activity
Escherichia coli F2_18C	fig|562.43975.peg.3795	PATRIC.562.43975.562.43975.con.0001.CDS.3810857.3811723.rev	CDS	3810857	3811723	867	-	PLF_561_00003653	PGF_04746396	288	2-hydroxy-6-oxonona-2,4-dienedioate hydrolase (EC 3.7.1.14)	GO:0018771|2-hydroxy-6-oxonona-2,4-dienedioate hydrolase activity;GO:0018771|2-hydroxy-6-oxonona-2,4,7-trienedioate hydrolase activity
Escherichia coli F2_18C	fig|562.43975.peg.3796	PATRIC.562.43975.562.43975.con.0001.CDS.3811741.3812685.rev	CDS	3811741	3812685	945	-	PLF_561_00003664	PGF_04347466	314	3-carboxyethylcatechol 2,3-dioxygenase (EC 1.13.11.16)	GO:0047070|3-carboxyethylcatechol 2,3-dioxygenase activity
Escherichia coli F2_18C	fig|562.43975.peg.3802	PATRIC.562.43975.562.43975.con.0001.CDS.3818481.3821555.fwd	CDS	3818481	3821555	3075	+	PLF_561_00001598	PGF_04836613	1024	beta-galactosidase (EC 3.2.1.23)	GO:0004565|beta-galactosidase activity
Escherichia coli F2_18C	fig|562.43975.peg.3804	PATRIC.562.43975.562.43975.con.0001.CDS.3822917.3823537.fwd	CDS	3822917	3823537	621	+	PLF_561_00003505	PGF_00660064	206	Galactoside O-acetyltransferase (EC 2.3.1.18)	GO:0008870|galactoside O-acetyltransferase activity
Escherichia coli F2_18C	fig|562.43975.peg.3806	PATRIC.562.43975.562.43975.con.0001.CDS.3824827.3825297.rev	CDS	3824827	3825297	471	-	PLF_561_00003856	PGF_00419842	156	Cyanate hydratase (EC 4.2.1.104)	GO:0008824|cyanate hydratase activity
Escherichia coli F2_18C	fig|562.43975.peg.3807	PATRIC.562.43975.562.43975.con.0001.CDS.3825328.3825987.rev	CDS	3825328	3825987	660	-	PLF_561_00003845	PGF_00416525	219	Carbonic anhydrase, beta class (EC 4.2.1.1)	GO:0004089|carbonate dehydratase activity
Escherichia coli F2_18C	fig|562.43975.peg.3809	PATRIC.562.43975.562.43975.con.0001.CDS.3827129.3828412.rev	CDS	3827129	3828412	1284	-	PLF_561_00000560	PGF_01078020	427	Cytosine deaminase (EC 3.5.4.1)	GO:0004131|cytosine deaminase activity
Escherichia coli F2_18C	fig|562.43975.peg.3811	PATRIC.562.43975.562.43975.con.0001.CDS.3830178.3832064.rev	CDS	3830178	3832064	1887	-	PLF_561_00002336	PGF_09996901	628	Propionate--CoA ligase (EC 6.2.1.17)	GO:0050218|propionate-CoA ligase activity
Escherichia coli F2_18C	fig|562.43975.peg.3812	PATRIC.562.43975.562.43975.con.0001.CDS.3832104.3833555.rev	CDS	3832104	3833555	1452	-	PLF_561_00003219	PGF_00403273	483	2-methylcitrate dehydratase (EC 4.2.1.79)	GO:0047547|2-methylcitrate dehydratase activity
Escherichia coli F2_18C	fig|562.43975.peg.3813	PATRIC.562.43975.562.43975.con.0001.CDS.3833589.3834758.rev	CDS	3833589	3834758	1170	-	PLF_561_00000770	PGF_00403434	389	2-methylcitrate synthase (EC 2.3.3.5)	GO:0050440|2-methylcitrate synthase activity
Escherichia coli F2_18C	fig|562.43975.peg.3814	PATRIC.562.43975.562.43975.con.0001.CDS.3834919.3835809.rev	CDS	3834919	3835809	891	-	PLF_561_00000423	PGF_09221959	296	Methylisocitrate lyase (EC 4.1.3.30)	GO:0046421|methylisocitrate lyase activity
Escherichia coli F2_18C	fig|562.43975.peg.3820	PATRIC.562.43975.562.43975.con.0001.CDS.3840558.3841607.rev	CDS	3840558	3841607	1050	-	PLF_561_00003382	PGF_00671335	349	Cinnamyl alcohol dehydrogenase/reductase (EC 1.1.1.195) @ Alcohol dehydrogenase (EC 1.1.1.1)	GO:0045551|cinnamyl-alcohol dehydrogenase activity;GO:0045551|sinapyl alcohol dehydrogenase activity;GO:0004022|alcohol dehydrogenase (NAD) activity
Escherichia coli F2_18C	fig|562.43975.peg.3835	PATRIC.562.43975.562.43975.con.0001.CDS.3856046.3857134.rev	CDS	3856046	3857134	1089	-	PLF_561_00003348	PGF_00419905	362	c-di-GMP phosphodiesterase (EC 3.1.4.52) => PdeL	GO:0071111|cyclic-guanylate-specific phosphodiesterase activity
Escherichia coli F2_18C	fig|562.43975.peg.357	PATRIC.562.43975.562.43975.con.0001.CDS.386055.388607.rev	CDS	386055	388607	2553	-	PLF_561_00001137	PGF_05982667	850	Multimodular transpeptidase-transglycosylase (EC 2.4.1.129) (EC 3.4.-.-)	GO:0008955|peptidoglycan glycosyltransferase activity;GO:0008234|cysteine-type peptidase activity
Escherichia coli F2_18C	fig|562.43975.peg.3838	PATRIC.562.43975.562.43975.con.0001.CDS.3860772.3862244.fwd	CDS	3860772	3862244	1473	+	PLF_561_00003351	PGF_00402817	490	Betaine aldehyde dehydrogenase (EC 1.2.1.8)	GO:0008802|betaine-aldehyde dehydrogenase activity
Escherichia coli F2_18C	fig|562.43975.peg.3839	PATRIC.562.43975.562.43975.con.0001.CDS.3862258.3863946.fwd	CDS	3862258	3863946	1689	+	PLF_561_00003359	PGF_00861656	562	Choline dehydrogenase (EC 1.1.99.1)	GO:0008812|choline dehydrogenase activity
Escherichia coli F2_18C	fig|562.43975.peg.3859	PATRIC.562.43975.562.43975.con.0001.CDS.3874944.3876269.fwd	CDS	3874944	3876269	1326	+	PLF_561_00003021	PGF_00039340	441	Putative Dihydrolipoamide dehydrogenase (EC 1.8.1.4); Mercuric ion reductase (EC 1.16.1.1); PF00070 family, FAD-dependent NAD(P)-disulphide oxidoreductase	GO:0004148|dihydrolipoyl dehydrogenase activity;GO:0016152|mercury (II) reductase activity
Escherichia coli F2_18C	fig|562.43975.peg.363	PATRIC.562.43975.562.43975.con.0001.CDS.392258.392935.fwd	CDS	392258	392935	678	+	PLF_561_00002026	PGF_02838109	225	Shikimate kinase I (EC 2.7.1.71)	GO:0004765|shikimate kinase activity
Escherichia coli F2_18C	fig|562.43975.peg.3905	PATRIC.562.43975.562.43975.con.0001.CDS.3924206.3925639.rev	CDS	3924206	3925639	1434	-	PLF_561_00000170	PGF_01889325	477	DNA-cytosine methyltransferase (EC 2.1.1.37)	GO:0003886|DNA (cytosine-5-)-methyltransferase activity
Escherichia coli F2_18C	fig|562.43975.peg.364	PATRIC.562.43975.562.43975.con.0001.CDS.392992.394080.fwd	CDS	392992	394080	1089	+	PLF_561_00000948	PGF_00417658	362	3-dehydroquinate synthase (EC 4.2.3.4)	GO:0003856|3-dehydroquinate synthase activity
Escherichia coli F2_18C	fig|562.43975.peg.3934	PATRIC.562.43975.562.43975.con.0001.CDS.3951304.3951801.rev	CDS	3951304	3951801	498	-	PLF_561_00000118	PGF_07687609	165	Phage lysozyme R (EC 3.2.1.17)	GO:0003796|lysozyme activity
Escherichia coli F2_18C	fig|562.43975.peg.3936	PATRIC.562.43975.562.43975.con.0001.CDS.3952084.3953136.rev	CDS	3952084	3953136	1053	-	PLF_561_00164900	PGF_04540408	350	Phage DNA adenine methylase (EC 2.1.1.72)	GO:0009007|site-specific DNA-methyltransferase (adenine-specific) activity
Escherichia coli F2_18C	fig|562.43975.peg.366	PATRIC.562.43975.562.43975.con.0001.CDS.395565.396401.fwd	CDS	395565	396401	837	+	PLF_561_00013932	PGF_12867503	278	Methyl-directed repair DNA adenine methylase (EC 2.1.1.72)	GO:0009007|site-specific DNA-methyltransferase (adenine-specific) activity
Escherichia coli F2_18C	fig|562.43975.peg.367	PATRIC.562.43975.562.43975.con.0001.CDS.396419.397096.fwd	CDS	396419	397096	678	+	PLF_561_00002520	PGF_10245672	225	Ribulose-phosphate 3-epimerase (EC 5.1.3.1)	GO:0004750|ribulose-phosphate 3-epimerase activity
Escherichia coli F2_18C	fig|562.43975.peg.3958	PATRIC.562.43975.562.43975.con.0001.CDS.3966363.3967616.rev	CDS	3966363	3967616	1254	-	PLF_561_00002185	PGF_05387084	417	Gamma-glutamyl phosphate reductase (EC 1.2.1.41)	GO:0004350|glutamate-5-semialdehyde dehydrogenase activity
Escherichia coli F2_18C	fig|562.43975.peg.3959	PATRIC.562.43975.562.43975.con.0001.CDS.3967628.3968731.rev	CDS	3967628	3968731	1104	-	PLF_561_00001846	PGF_09129813	367	Glutamate 5-kinase (EC 2.7.2.11) / RNA-binding C-terminal domain PUA	GO:0004349|glutamate 5-kinase activity
Escherichia coli F2_18C	fig|562.43975.peg.368	PATRIC.562.43975.562.43975.con.0001.CDS.397089.397847.fwd	CDS	397089	397847	759	+	PLF_561_00001205	PGF_10460277	252	Phosphoglycolate phosphatase (EC 3.1.3.18)	GO:0008967|phosphoglycolate phosphatase activity
Escherichia coli F2_18C	fig|562.43975.peg.3963	PATRIC.562.43975.562.43975.con.0001.CDS.3971908.3972366.rev	CDS	3971908	3972366	459	-	PLF_561_00002899	PGF_01174787	152	Xanthine-guanine phosphoribosyltransferase (EC 2.4.2.22)	GO:0000310|xanthine phosphoribosyltransferase activity
Escherichia coli F2_18C	fig|562.43975.peg.3969	PATRIC.562.43975.562.43975.con.0001.CDS.3976496.3976948.rev	CDS	3976496	3976948	453	-	PLF_561_00002854	PGF_00064608	150	Uncharacterized acetyltransferase YafP (EC 2.3.1.-)	GO:0004147|dihydrolipoamide branched chain acyltransferase activity;GO:0004147|sterol O-acyltransferase activity;GO:0004147|N-acetyltransferase activity;GO:0004147|O-acyltransferase activity;GO:0004147|palmitoleoyl [acyl-carrier-protein]-dependent acyltransferase activity;GO:0004147|carnitine O-acyltransferase activity;GO:0004147|acetyltransferase activity;GO:0004147|C-acyltransferase activity;GO…
Escherichia coli F2_18C	fig|562.43975.peg.3970	PATRIC.562.43975.562.43975.con.0001.CDS.3976945.3978000.rev	CDS	3976945	3978000	1056	-	PLF_561_00015220	PGF_03787622	351	DNA polymerase IV (EC 2.7.7.7)	GO:0003887|DNA-directed DNA polymerase activity
Escherichia coli F2_18C	fig|562.43975.peg.369	PATRIC.562.43975.562.43975.con.0001.CDS.397840.398844.fwd	CDS	397840	398844	1005	+	PLF_561_00002672	PGF_00062045	334	Tryptophanyl-tRNA synthetase (EC 6.1.1.2)	GO:0004830|tryptophan-tRNA ligase activity
Escherichia coli F2_18C	fig|562.43975.peg.3984	PATRIC.562.43975.562.43975.con.0001.CDS.3988601.3989371.fwd	CDS	3988601	3989371	771	+	PLF_561_00002060	PGF_00847718	256	Aliphatic amidase AmiE (EC 3.5.1.4)	GO:0004040|amidase activity
Escherichia coli F2_18C	fig|562.43975.peg.3997	PATRIC.562.43975.562.43975.con.0001.CDS.4004166.4004906.rev	CDS	4004166	4004906	741	-	PLF_561_00002282	PGF_10506571	246	DNA polymerase III epsilon subunit (EC 2.7.7.7)	GO:0003887|DNA-directed DNA polymerase activity
Escherichia coli F2_18C	fig|562.43975.peg.3998	PATRIC.562.43975.562.43975.con.0001.CDS.4004962.4005429.fwd	CDS	4004962	4005429	468	+	PLF_561_00002518	PGF_09258168	155	Ribonuclease HI (EC 3.1.26.4)	GO:0004523|RNA-DNA hybrid ribonuclease activity
Escherichia coli F2_18C	fig|562.43975.peg.3999	PATRIC.562.43975.562.43975.con.0001.CDS.4005426.4006148.rev	CDS	4005426	4006148	723	-	PLF_561_00002393	PGF_00426342	240	FIG005121: SAM-dependent methyltransferase (EC 2.1.1.-)	GO:0000179|rRNA (adenine-N6,N6-)-dimethyltransferase activity;GO:0000179|protein C-terminal carboxyl O-methyltransferase activity;GO:0000179|tRNA (guanine-N2-)-methyltransferase activity;GO:0000179|C-methyltransferase activity;GO:0000179|N-methyltransferase activity;GO:0000179|O-methyltransferase activity;GO:0000179|S-methyltransferase activity;GO:0000179|RNA methyltransferase activity;GO:0000179…
Escherichia coli F2_18C	fig|562.43975.peg.4000	PATRIC.562.43975.562.43975.con.0001.CDS.4006182.4006937.fwd	CDS	4006182	4006937	756	+	PLF_561_00002642	PGF_00906364	251	Hydroxyacylglutathione hydrolase (EC 3.1.2.6)	GO:0004416|hydroxyacylglutathione hydrolase activity
Escherichia coli F2_18C	fig|562.43975.peg.4012	PATRIC.562.43975.562.43975.con.0001.CDS.4022545.4024263.fwd	CDS	4022545	4024263	1719	+	PLF_561_00000862	PGF_00037588	572	Prolyl-tRNA synthetase (EC 6.1.1.15), bacterial type	GO:0004827|proline-tRNA ligase activity
Escherichia coli F2_18C	fig|562.43975.peg.4015	PATRIC.562.43975.562.43975.con.0001.CDS.4026019.4026441.rev	CDS	4026019	4026441	423	-	PLF_561_00002099	PGF_00013272	140	Peptidyl-tRNA hydrolase ArfB (EC 3.1.1.29)	GO:0004045|aminoacyl-tRNA hydrolase activity
Escherichia coli F2_18C	fig|562.43975.peg.4021	PATRIC.562.43975.562.43975.con.0001.CDS.4029454.4031595.rev	CDS	4029454	4031595	2142	-	PLF_561_00001074	PGF_05804148	713	Lysine decarboxylase 2, constitutive (EC 4.1.1.18)	GO:0008923|lysine decarboxylase activity
Escherichia coli F2_18C	fig|562.43975.peg.4022	PATRIC.562.43975.562.43975.con.0001.CDS.4031694.4032653.rev	CDS	4031694	4032653	960	-	PLF_561_00002167	PGF_05399159	319	Acetyl-coenzyme A carboxyl transferase alpha chain (EC 6.4.1.2)	GO:0003989|acetyl-CoA carboxylase activity
Escherichia coli F2_18C	fig|562.43975.peg.4023	PATRIC.562.43975.562.43975.con.0001.CDS.4032666.4036148.rev	CDS	4032666	4036148	3483	-	PLF_561_00000542	PGF_10406880	1160	DNA polymerase III alpha subunit (EC 2.7.7.7)	GO:0003887|DNA-directed DNA polymerase activity
Escherichia coli F2_18C	fig|562.43975.peg.4024	PATRIC.562.43975.562.43975.con.0001.CDS.4036185.4036781.rev	CDS	4036185	4036781	597	-	PLF_561_00002015	PGF_00048556	198	Ribonuclease HII (EC 3.1.26.4)	GO:0004523|RNA-DNA hybrid ribonuclease activity
Escherichia coli F2_18C	fig|562.43975.peg.4025	PATRIC.562.43975.562.43975.con.0001.CDS.4036778.4037926.rev	CDS	4036778	4037926	1149	-	PLF_561_00001856	PGF_00017109	382	Lipid-A-disaccharide synthase (EC 2.4.1.182)	GO:0008915|lipid-A-disaccharide synthase activity
Escherichia coli F2_18C	fig|562.43975.peg.4026	PATRIC.562.43975.562.43975.con.0001.CDS.4037926.4038714.rev	CDS	4037926	4038714	789	-	PLF_561_00002689	PGF_00033729	262	Acyl-[acyl-carrier-protein]--UDP-N-acetylglucosamine O-acyltransferase (EC 2.3.1.129)	GO:0008780|acyl-[acyl-carrier-protein]-UDP-N-acetylglucosamine O-acyltransferase activity
Escherichia coli F2_18C	fig|562.43975.peg.4027	PATRIC.562.43975.562.43975.con.0001.CDS.4038718.4039173.rev	CDS	4038718	4039173	456	-	PLF_561_00001170	PGF_07504595	151	3-hydroxyacyl-[acyl-carrier-protein] dehydratase, FabZ form (EC 4.2.1.59)	GO:0019171|3-hydroxyacyl-[acyl-carrier-protein] dehydratase activity;GO:0019171|3-hydroxyoctanoyl-[acyl-carrier-protein] dehydratase activity
Escherichia coli F2_18C	fig|562.43975.peg.4032	PATRIC.562.43975.562.43975.con.0001.CDS.4044740.4045489.rev	CDS	4044740	4045489	750	-	PLF_561_00001081	PGF_02450432	249	Phosphatidate cytidylyltransferase (EC 2.7.7.41)	GO:0004605|phosphatidate cytidylyltransferase activity
Escherichia coli F2_18C	fig|562.43975.peg.4033	PATRIC.562.43975.562.43975.con.0001.CDS.4045458.4045610.rev	CDS	4045458	4045610	153	-	PLF_561_00003914	PGF_00188795	50	Phosphatidate cytidylyltransferase (EC 2.7.7.41)	GO:0004605|phosphatidate cytidylyltransferase activity
Escherichia coli F2_18C	fig|562.43975.peg.4034	PATRIC.562.43975.562.43975.con.0001.CDS.4045610.4046368.rev	CDS	4045610	4046368	759	-	PLF_561_00002047	PGF_02280759	252	Undecaprenyl diphosphate synthase (EC 2.5.1.31)	GO:0008834|di-trans,poly-cis-decaprenylcistransferase activity
Escherichia coli F2_18C	fig|562.43975.peg.4035	PATRIC.562.43975.562.43975.con.0001.CDS.4046557.4047753.rev	CDS	4046557	4047753	1197	-	PLF_561_00000874	PGF_09077460	398	1-deoxy-D-xylulose 5-phosphate reductoisomerase (EC 1.1.1.267)	GO:0030604|1-deoxy-D-xylulose-5-phosphate reductoisomerase activity
Escherichia coli F2_18C	fig|562.43975.peg.4037	PATRIC.562.43975.562.43975.con.0001.CDS.4048694.4049419.rev	CDS	4048694	4049419	726	-	PLF_561_00001234	PGF_02923127	241	Uridylate kinase (EC 2.7.4.22)	GO:0033862|UMP kinase activity
Escherichia coli F2_18C	fig|562.43975.peg.4042	PATRIC.562.43975.562.43975.con.0001.CDS.4052624.4055296.fwd	CDS	4052624	4055296	2673	+	PLF_561_00001935	PGF_05562713	890	[Protein-PII] uridylyltransferase (EC 2.7.7.59) / [Protein-PII]-UMP uridylyl-removing enzyme	GO:0008773|[protein-PII] uridylyltransferase activity
Escherichia coli F2_18C	fig|562.43975.peg.4043	PATRIC.562.43975.562.43975.con.0001.CDS.4055327.4056151.fwd	CDS	4055327	4056151	825	+	PLF_561_00002685	PGF_00020172	274	2,3,4,5-tetrahydropyridine-2,6-dicarboxylate N-succinyltransferase (EC 2.3.1.117)	GO:0008666|2,3,4,5-tetrahydropyridine-2,6-dicarboxylate N-succinyltransferase activity
Escherichia coli F2_18C	fig|562.43975.peg.4048	PATRIC.562.43975.562.43975.con.0001.CDS.4059806.4061323.rev	CDS	4059806	4061323	1518	-	PLF_561_00000848	PGF_10089955	505	Deoxyguanosinetriphosphate triphosphohydrolase (EC 3.1.5.1), subgroup 1	GO:0008832|dGTPase activity
Escherichia coli F2_18C	fig|562.43975.peg.4049	PATRIC.562.43975.562.43975.con.0001.CDS.4061407.4062105.fwd	CDS	4061407	4062105	699	+	PLF_561_00002264	PGF_00777996	232	5'-methylthioadenosine nucleosidase (EC 3.2.2.16) @ S-adenosylhomocysteine nucleosidase (EC 3.2.2.9)	GO:0008930|methylthioadenosine nucleosidase activity;GO:0008782|adenosylhomocysteine nucleosidase activity
Escherichia coli F2_18C	fig|562.43975.peg.4054	PATRIC.562.43975.562.43975.con.0001.CDS.4065678.4066958.fwd	CDS	4065678	4066958	1281	+	PLF_561_00001626	PGF_09019918	426	Glutamate-1-semialdehyde 2,1-aminomutase (EC 5.4.3.8)	GO:0042286|glutamate-1-semialdehyde 2,1-aminomutase activity
Escherichia coli F2_18C	fig|562.43975.peg.379	PATRIC.562.43975.562.43975.con.0001.CDS.406943.408316.rev	CDS	406943	408316	1374	-	PLF_561_00000894	PGF_03439827	457	Precorrin-2 oxidase (EC 1.3.1.76) @ Sirohydrochlorin ferrochelatase activity of CysG (EC 4.99.1.4) / Uroporphyrinogen-III methyltransferase (EC 2.1.1.107)	GO:0043115|precorrin-2 dehydrogenase activity;GO:0051266|sirohydrochlorin ferrochelatase activity;GO:0004851|uroporphyrin-III C-methyltransferase activity
Escherichia coli F2_18C	fig|562.43975.peg.4060	PATRIC.562.43975.562.43975.con.0001.CDS.4073179.4075713.rev	CDS	4073179	4075713	2535	-	PLF_561_00000970	PGF_05982667	844	Multimodular transpeptidase-transglycosylase (EC 2.4.1.129) (EC 3.4.-.-)	GO:0008955|peptidoglycan glycosyltransferase activity;GO:0008234|cysteine-type peptidase activity
Escherichia coli F2_18C	fig|562.43975.peg.4067	PATRIC.562.43975.562.43975.con.0001.CDS.4081338.4082702.fwd	CDS	4081338	4082702	1365	+	PLF_561_00002120	PGF_00034566	454	Poly(A) polymerase (EC 2.7.7.19)	GO:0004652|polynucleotide adenylyltransferase activity
Escherichia coli F2_18C	fig|562.43975.peg.4068	PATRIC.562.43975.562.43975.con.0001.CDS.4082699.4083178.fwd	CDS	4082699	4083178	480	+	PLF_561_00001696	PGF_10123167	159	2-amino-4-hydroxy-6-hydroxymethyldihydropteridine pyrophosphokinase (EC 2.7.6.3)	GO:0003848|2-amino-4-hydroxy-6-hydroxymethyldihydropteridine diphosphokinase activity
Escherichia coli F2_18C	fig|562.43975.peg.4076	PATRIC.562.43975.562.43975.con.0001.CDS.4090639.4091430.fwd	CDS	4090639	4091430	792	+	PLF_561_00001325	PGF_00419915	263	3-methyl-2-oxobutanoate hydroxymethyltransferase (EC 2.1.2.11)	GO:0003864|3-methyl-2-oxobutanoate hydroxymethyltransferase activity
Escherichia coli F2_18C	fig|562.43975.peg.4077	PATRIC.562.43975.562.43975.con.0001.CDS.4091442.4092293.fwd	CDS	4091442	4092293	852	+	PLF_561_00002330	PGF_00523822	283	Pantoate--beta-alanine ligase (EC 6.3.2.1)	GO:0004592|pantoate-beta-alanine ligase activity
Escherichia coli F2_18C	fig|562.43975.peg.381	PATRIC.562.43975.562.43975.con.0001.CDS.409268.409594.rev	CDS	409268	409594	327	-	PLF_561_00002322	PGF_03879367	108	Nitrite reductase [NAD(P)H] small subunit (EC 1.7.1.4)	GO:0008942|nitrite reductase [NAD(P)H] activity
Escherichia coli F2_18C	fig|562.43975.peg.4081	PATRIC.562.43975.562.43975.con.0001.CDS.4093813.4094193.fwd	CDS	4093813	4094193	381	+	PLF_561_00003028	PGF_00985834	126	Aspartate 1-decarboxylase (EC 4.1.1.11)	GO:0004068|aspartate 1-decarboxylase activity
Escherichia coli F2_18C	fig|562.43975.peg.382	PATRIC.562.43975.562.43975.con.0001.CDS.409591.412134.rev	CDS	409591	412134	2544	-	PLF_561_00000973	PGF_09358806	847	Nitrite reductase [NAD(P)H] large subunit (EC 1.7.1.4)	GO:0008942|nitrite reductase [NAD(P)H] activity
Escherichia coli F2_18C	fig|562.43975.peg.4086	PATRIC.562.43975.562.43975.con.0001.CDS.4097837.4098499.fwd	CDS	4097837	4098499	663	+	PLF_561_00002625	PGF_00416525	220	Carbonic anhydrase, beta class (EC 4.2.1.1)	GO:0004089|carbonate dehydratase activity
Escherichia coli F2_18C	fig|562.43975.peg.4087	PATRIC.562.43975.562.43975.con.0001.CDS.4098540.4099076.rev	CDS	4098540	4099076	537	-	PLF_561_00001525	PGF_00013490	178	Hypoxanthine-guanine phosphoribosyltransferase (EC 2.4.2.8)	GO:0004422|hypoxanthine phosphoribosyltransferase activity;GO:0004422|guanine phosphoribosyltransferase activity
Escherichia coli F2_18C	fig|562.43975.peg.4088	PATRIC.562.43975.562.43975.con.0001.CDS.4099282.4101672.fwd	CDS	4099282	4101672	2391	+	PLF_561_00000698	PGF_04577966	796	Glucose dehydrogenase, PQQ-dependent (EC 1.1.5.2)	GO:0008876|quinoprotein glucose dehydrogenase activity
Escherichia coli F2_18C	fig|562.43975.peg.4092	PATRIC.562.43975.562.43975.con.0001.CDS.4104043.4104909.fwd	CDS	4104043	4104909	867	+	PLF_561_00001670	PGF_12908096	288	Spermidine synthase (EC 2.5.1.16)	GO:0004766|spermidine synthase activity
Escherichia coli F2_18C	fig|562.43975.peg.4093	PATRIC.562.43975.562.43975.con.0001.CDS.4104925.4105719.fwd	CDS	4104925	4105719	795	+	PLF_561_00001031	PGF_00049323	264	S-adenosylmethionine decarboxylase proenzyme (EC 4.1.1.50), prokaryotic class 1A	GO:0004014|adenosylmethionine decarboxylase activity
Escherichia coli F2_18C	fig|562.43975.peg.4095	PATRIC.562.43975.562.43975.con.0001.CDS.4106294.4108891.rev	CDS	4106294	4108891	2598	-	PLF_561_00149907	PGF_09843777	865	Aconitate hydratase 2 (EC 4.2.1.3) @ 2-methylisocitrate dehydratase (EC 4.2.1.99)	GO:0003994|aconitate hydratase activity;GO:0047456|2-methylisocitrate dehydratase activity
Escherichia coli F2_18C	fig|562.43975.peg.4097	PATRIC.562.43975.562.43975.con.0001.CDS.4111171.4112658.rev	CDS	4111171	4112658	1488	-	PLF_561_00090318	PGF_06835522	495	Dihydrolipoamide dehydrogenase of pyruvate dehydrogenase complex (EC 1.8.1.4) @ Dihydrolipoamide dehydrogenase (EC 1.8.1.4)	GO:0004148|dihydrolipoyl dehydrogenase activity
Escherichia coli F2_18C	fig|562.43975.peg.4098	PATRIC.562.43975.562.43975.con.0001.CDS.4112803.4114695.rev	CDS	4112803	4114695	1893	-	PLF_561_00000662	PGF_01915472	630	Dihydrolipoamide acetyltransferase component of pyruvate dehydrogenase complex (EC 2.3.1.12)	GO:0004742|dihydrolipoyllysine-residue acetyltransferase activity
Escherichia coli F2_18C	fig|562.43975.peg.4099	PATRIC.562.43975.562.43975.con.0001.CDS.4114710.4117373.rev	CDS	4114710	4117373	2664	-	PLF_561_00000864	PGF_00045982	887	Pyruvate dehydrogenase E1 component (EC 1.2.4.1)	GO:0004739|pyruvate dehydrogenase (acetyl-transferring) activity
Escherichia coli F2_18C	fig|562.43975.peg.42	PATRIC.562.43975.562.43975.con.0001.CDS.41168.42934.rev	CDS	41168	42934	1767	-	PLF_561_00000365	PGF_00068000	588	Adenine deaminase (EC 3.5.4.2)	GO:0000034|adenine deaminase activity
Escherichia coli F2_18C	fig|562.43975.peg.4104	PATRIC.562.43975.562.43975.con.0001.CDS.4121745.4122638.fwd	CDS	4121745	4122638	894	+	PLF_561_00001770	PGF_04828114	297	Quinolinate phosphoribosyltransferase [decarboxylating] (EC 2.4.2.19)	GO:0004514|nicotinate-nucleotide diphosphorylase (carboxylating) activity
Escherichia coli F2_18C	fig|562.43975.peg.4108	PATRIC.562.43975.562.43975.con.0001.CDS.4125903.4126946.rev	CDS	4125903	4126946	1044	-	PLF_561_00000962	PGF_00006931	347	GMP reductase (EC 1.7.1.7)	GO:0003920|GMP reductase activity;GO:0003920|GMP reductase complex
Escherichia coli F2_18C	fig|562.43975.peg.4109	PATRIC.562.43975.562.43975.con.0001.CDS.4127171.4127791.fwd	CDS	4127171	4127791	621	+	PLF_561_00002284	PGF_01135236	206	Dephospho-CoA kinase (EC 2.7.1.24)	GO:0004140|dephospho-CoA kinase activity
Escherichia coli F2_18C	fig|562.43975.peg.4112	PATRIC.562.43975.562.43975.con.0001.CDS.4128957.4129346.rev	CDS	4128957	4129346	390	-	PLF_561_00002881	PGF_00023476	129	Mutator MutT protein (7,8-dihydro-8-oxoguanine-triphosphatase) (EC 3.6.1.-)	GO:0004787|thiamine-pyrophosphatase activity;GO:0004787|8-oxo-7,8-dihydroguanosine triphosphate pyrophosphatase activity;GO:0004787|UDP-2,3-diacylglucosamine hydrolase activity;GO:0004787|bis(5'-nucleosyl)-tetraphosphatase activity;GO:0004787|dATP pyrophosphohydrolase activity;GO:0004787|pyrophosphatase activity;GO:0004787|dihydroneopterin monophosphate phosphatase activity;GO:0004787|dihydroneop…
Escherichia coli F2_18C	fig|562.43975.peg.4119	PATRIC.562.43975.562.43975.con.0001.CDS.4137237.4138157.rev	CDS	4137237	4138157	921	-	PLF_561_00001413	PGF_10518532	306	D-alanine--D-alanine ligase (EC 6.3.2.4)	GO:0008716|D-alanine-D-alanine ligase activity
Escherichia coli F2_18C	fig|562.43975.peg.4120	PATRIC.562.43975.562.43975.con.0001.CDS.4138150.4139625.rev	CDS	4138150	4139625	1476	-	PLF_561_00001094	PGF_00063999	491	UDP-N-acetylmuramate--L-alanine ligase (EC 6.3.2.8)	GO:0008763|UDP-N-acetylmuramate-L-alanine ligase activity
Escherichia coli F2_18C	fig|562.43975.peg.385	PATRIC.562.43975.562.43975.con.0001.CDS.413848.414420.fwd	CDS	413848	414420	573	+	PLF_561_00001018	PGF_02942020	190	Peptidyl-prolyl cis-trans isomerase PpiA precursor (EC 5.2.1.8)	GO:0003755|peptidyl-prolyl cis-trans isomerase activity
Escherichia coli F2_18C	fig|562.43975.peg.4121	PATRIC.562.43975.562.43975.con.0001.CDS.4139679.4140746.rev	CDS	4139679	4140746	1068	-	PLF_561_00001230	PGF_03295331	355	UDP-N-acetylglucosamine--N-acetylmuramyl-(pentapeptide) pyrophosphoryl-undecaprenol N-acetylglucosamine transferase (EC 2.4.1.227)	GO:0050511|undecaprenyldiphospho-muramoylpentapeptide beta-N-acetylglucosaminyltransferase activity;GO:0050511|UDP-N-acetyl-D-glucosamine:N-acetylmuramoyl-L-alanyl-D-glutamyl-meso-2,6-diaminopimelyl-D-alanyl-D-alanine-diphosphoundecaprenol 4-beta-N-acetylglucosaminlytransferase activity
Escherichia coli F2_18C	fig|562.43975.peg.4122	PATRIC.562.43975.562.43975.con.0001.CDS.4140743.4141987.rev	CDS	4140743	4141987	1245	-	PLF_561_00001117	PGF_10125426	414	Peptidoglycan glycosyltransferase FtsW (EC 2.4.1.129)	GO:0008955|peptidoglycan glycosyltransferase activity
Escherichia coli F2_18C	fig|562.43975.peg.4123	PATRIC.562.43975.562.43975.con.0001.CDS.4141987.4143303.rev	CDS	4141987	4143303	1317	-	PLF_561_00001312	PGF_06162930	438	UDP-N-acetylmuramoyl-L-alanine--D-glutamate ligase (EC 6.3.2.9)	GO:0008764|UDP-N-acetylmuramoylalanine-D-glutamate ligase activity
Escherichia coli F2_18C	fig|562.43975.peg.4124	PATRIC.562.43975.562.43975.con.0001.CDS.4143306.4144388.rev	CDS	4143306	4144388	1083	-	PLF_561_00001145	PGF_00033359	360	Phospho-N-acetylmuramoyl-pentapeptide-transferase (EC 2.7.8.13)	GO:0008963|phospho-N-acetylmuramoyl-pentapeptide-transferase activity;GO:0008963|UDP-N-acetylmuramoyl-L-alanyl-D-glutamyl-meso-2,6-diaminopimelyl-D-alanyl-D-alanine:undecaprenyl-phosphate transferase activity
Escherichia coli F2_18C	fig|562.43975.peg.4125	PATRIC.562.43975.562.43975.con.0001.CDS.4144382.4145740.rev	CDS	4144382	4145740	1359	-	PLF_561_00000869	PGF_04521913	452	UDP-N-acetylmuramoyl-tripeptide--D-alanyl-D-alanine ligase (EC 6.3.2.10)	GO:0047480|UDP-N-acetylmuramoyl-tripeptide-D-alanyl-D-alanine ligase activity
Escherichia coli F2_18C	fig|562.43975.peg.4126	PATRIC.562.43975.562.43975.con.0001.CDS.4145737.4147224.rev	CDS	4145737	4147224	1488	-	PLF_561_00001313	PGF_07096769	495	UDP-N-acetylmuramoyl-dipeptide--2,6-diaminopimelate ligase (EC 6.3.2.13)	GO:0008765|UDP-N-acetylmuramoylalanyl-D-glutamate-2,6-diaminopimelate ligase activity
Escherichia coli F2_18C	fig|562.43975.peg.4127	PATRIC.562.43975.562.43975.con.0001.CDS.4147211.4148977.rev	CDS	4147211	4148977	1767	-	PLF_561_00001059	PGF_10302926	588	Cell division protein FtsI [Peptidoglycan synthetase] (EC 2.4.1.129)	GO:0008955|peptidoglycan glycosyltransferase activity
Escherichia coli F2_18C	fig|562.43975.peg.4132	PATRIC.562.43975.562.43975.con.0001.CDS.4152542.4153063.rev	CDS	4152542	4153063	522	-	PLF_561_00002381	PGF_00025215	173	Acetolactate synthase small subunit (EC 2.2.1.6)	GO:0003984|acetolactate synthase activity
Escherichia coli F2_18C	fig|562.43975.peg.4133	PATRIC.562.43975.562.43975.con.0001.CDS.4153036.4154760.rev	CDS	4153036	4154760	1725	-	PLF_561_00000540	PGF_00025090	574	Acetolactate synthase large subunit (EC 2.2.1.6)	GO:0003984|acetolactate synthase activity
Escherichia coli F2_18C	fig|562.43975.peg.388	PATRIC.562.43975.562.43975.con.0001.CDS.415316.415879.fwd	CDS	415316	415879	564	+	PLF_561_00002658	PGF_00598374	187	Para-aminobenzoate synthase, amidotransferase component (EC 2.6.1.85)	GO:0046820|4-amino-4-deoxychorismate synthase activity
Escherichia coli F2_18C	fig|562.43975.peg.4136	PATRIC.562.43975.562.43975.con.0001.CDS.4156859.4158430.fwd	CDS	4156859	4158430	1572	+	PLF_561_00001241	PGF_04294677	523	2-isopropylmalate synthase (EC 2.3.3.13)	GO:0003852|2-isopropylmalate synthase activity
Escherichia coli F2_18C	fig|562.43975.peg.4137	PATRIC.562.43975.562.43975.con.0001.CDS.4158430.4159521.fwd	CDS	4158430	4159521	1092	+	PLF_561_00029518	PGF_07191648	363	3-isopropylmalate dehydrogenase (EC 1.1.1.85)	GO:0003862|3-isopropylmalate dehydrogenase activity
Escherichia coli F2_18C	fig|562.43975.peg.4138	PATRIC.562.43975.562.43975.con.0001.CDS.4159524.4160924.fwd	CDS	4159524	4160924	1401	+	PLF_561_00003124	PGF_00419420	466	3-isopropylmalate dehydratase large subunit (EC 4.2.1.33)	GO:0003861|3-isopropylmalate dehydratase activity
Escherichia coli F2_18C	fig|562.43975.peg.389	PATRIC.562.43975.562.43975.con.0001.CDS.415965.417185.fwd	CDS	415965	417185	1221	+	PLF_561_00001246	PGF_08193163	406	N-acetylornithine aminotransferase (EC 2.6.1.11) @ N-succinyl-L,L-diaminopimelate aminotransferase (EC 2.6.1.17)	GO:0003992|N2-acetyl-L-ornithine:2-oxoglutarate 5-aminotransferase activity;GO:0009016|succinyldiaminopimelate transaminase activity
Escherichia coli F2_18C	fig|562.43975.peg.4139	PATRIC.562.43975.562.43975.con.0001.CDS.4160935.4161540.fwd	CDS	4160935	4161540	606	+	PLF_561_00001324	PGF_06660812	201	3-isopropylmalate dehydratase small subunit (EC 4.2.1.33)	GO:0003861|3-isopropylmalate dehydratase activity
Escherichia coli F2_18C	fig|562.43975.peg.4148	PATRIC.562.43975.562.43975.con.0001.CDS.4170663.4172363.fwd	CDS	4170663	4172363	1701	+	PLF_561_00001155	PGF_04205755	566	Ribulokinase (EC 2.7.1.16)	GO:0008741|ribulokinase activity
Escherichia coli F2_18C	fig|562.43975.peg.4149	PATRIC.562.43975.562.43975.con.0001.CDS.4172374.4173876.fwd	CDS	4172374	4173876	1503	+	PLF_561_00000305	PGF_00016028	500	L-arabinose isomerase (EC 5.3.1.4)	GO:0008733|L-arabinose isomerase activity
Escherichia coli F2_18C	fig|562.43975.peg.4150	PATRIC.562.43975.562.43975.con.0001.CDS.4174045.4174740.fwd	CDS	4174045	4174740	696	+	PLF_561_00000256	PGF_05225955	231	L-ribulose-5-phosphate 4-epimerase (EC 5.1.3.4)	GO:0008742|L-ribulose-phosphate 4-epimerase activity
Escherichia coli F2_18C	fig|562.43975.peg.4151	PATRIC.562.43975.562.43975.con.0001.CDS.4174815.4177166.fwd	CDS	4174815	4177166	2352	+	PLF_561_00000561	PGF_00421477	783	DNA polymerase II (EC 2.7.7.7)	GO:0003887|DNA-directed DNA polymerase activity
Escherichia coli F2_18C	fig|562.43975.peg.4156	PATRIC.562.43975.562.43975.con.0001.CDS.4184502.4185788.fwd	CDS	4184502	4185788	1287	+	PLF_561_00001472	PGF_07075462	428	Periplasmic chaperone and peptidyl-prolyl cis-trans isomerase of outer membrane proteins SurA (EC 5.2.1.8)	GO:0003755|peptidyl-prolyl cis-trans isomerase activity
Escherichia coli F2_18C	fig|562.43975.peg.4157	PATRIC.562.43975.562.43975.con.0001.CDS.4185788.4186777.fwd	CDS	4185788	4186777	990	+	PLF_561_00001104	PGF_00424447	329	4-hydroxythreonine-4-phosphate dehydrogenase (EC 1.1.1.262)	GO:0050570|4-hydroxythreonine-4-phosphate dehydrogenase activity
Escherichia coli F2_18C	fig|562.43975.peg.4158	PATRIC.562.43975.562.43975.con.0001.CDS.4186774.4187595.fwd	CDS	4186774	4187595	822	+	PLF_561_00001667	PGF_00049827	273	SSU rRNA (adenine(1518)-N(6)/adenine(1519)-N(6))-dimethyltransferase (EC 2.1.1.182)	GO:0052908|16S rRNA (adenine(1518)-N(6)/adenine(1519)-N(6))-dimethyltransferase activity
Escherichia coli F2_18C	fig|562.43975.peg.4160	PATRIC.562.43975.562.43975.con.0001.CDS.4187982.4188830.fwd	CDS	4187982	4188830	849	+	PLF_561_00002273	PGF_07763915	282	Bis(5'-nucleosyl)-tetraphosphatase, symmetrical (EC 3.6.1.41)	GO:0008803|bis(5'-nucleosyl)-tetraphosphatase (symmetrical) activity
Escherichia coli F2_18C	fig|562.43975.peg.4163	PATRIC.562.43975.562.43975.con.0001.CDS.4189463.4190053.rev	CDS	4189463	4190053	591	-	PLF_561_00000330	PGF_09348764	196	Dihydrofolate reductase (EC 1.5.1.3)	GO:0004146|dihydrofolate reductase activity
Escherichia coli F2_18C	fig|562.43975.peg.4172	PATRIC.562.43975.562.43975.con.0001.CDS.4199385.4200527.fwd	CDS	4199385	4200527	1143	+	PLF_561_00003134	PGF_00419704	380	Crotonobetainyl-CoA dehydrogenase (EC 1.3.99.-)	GO:0016937|short-branched-chain-acyl-CoA dehydrogenase activity;GO:0016937|very-long-chain-acyl-CoA dehydrogenase activity;GO:0016937|4-methyloctanoyl-CoA dehydrogenase activity;GO:0016937|naphthyl-2-methyl-succinyl-CoA dehydrogenase activity;GO:0016937|2-methylhexanoyl-CoA dehydrogenase activity;GO:0016937|propionyl-CoA dehydrogenase activity;GO:0016937|thiol-driven fumarate reductase activity;G…
Escherichia coli F2_18C	fig|562.43975.peg.4179	PATRIC.562.43975.562.43975.con.0001.CDS.4205733.4208954.rev	CDS	4205733	4208954	3222	-	PLF_561_00171308	PGF_00416410	1073	Carbamoyl-phosphate synthase large chain (EC 6.3.5.5)	GO:0004088|carbamoyl-phosphate synthase (glutamine-hydrolyzing) activity
Escherichia coli F2_18C	fig|562.43975.peg.4180	PATRIC.562.43975.562.43975.con.0001.CDS.4208972.4210120.rev	CDS	4208972	4210120	1149	-	PLF_561_00001600	PGF_07015581	382	Carbamoyl-phosphate synthase small chain (EC 6.3.5.5)	GO:0004088|carbamoyl-phosphate synthase (glutamine-hydrolyzing) activity
Escherichia coli F2_18C	fig|562.43975.peg.4182	PATRIC.562.43975.562.43975.con.0001.CDS.4210576.4211397.rev	CDS	4210576	4211397	822	-	PLF_561_00001587	PGF_01176589	273	4-hydroxy-tetrahydrodipicolinate reductase (EC 1.17.1.8)	GO:0008839|4-hydroxy-tetrahydrodipicolinate reductase
Escherichia coli F2_18C	fig|562.43975.peg.4185	PATRIC.562.43975.562.43975.con.0001.CDS.4213496.4213945.rev	CDS	4213496	4213945	450	-	PLF_561_00002084	PGF_00003749	149	FKBP-type peptidyl-prolyl cis-trans isomerase SlpA (EC 5.2.1.8)	GO:0003755|peptidyl-prolyl cis-trans isomerase activity
Escherichia coli F2_18C	fig|562.43975.peg.4187	PATRIC.562.43975.562.43975.con.0001.CDS.4214527.4217343.rev	CDS	4214527	4217343	2817	-	PLF_561_00000819	PGF_05171623	938	Isoleucyl-tRNA synthetase (EC 6.1.1.5)	GO:0004822|isoleucine-tRNA ligase activity
Escherichia coli F2_18C	fig|562.43975.peg.4188	PATRIC.562.43975.562.43975.con.0001.CDS.4217386.4218327.rev	CDS	4217386	4218327	942	-	PLF_561_00002085	PGF_02623406	313	FMN adenylyltransferase (EC 2.7.7.2) / Riboflavin kinase (EC 2.7.1.26)	GO:0003919|FMN adenylyltransferase activity;GO:0008531|riboflavin kinase activity
Escherichia coli F2_18C	fig|562.43975.peg.4205	PATRIC.562.43975.562.43975.con.0001.CDS.4234245.4234832.rev	CDS	4234245	4234832	588	-	PLF_561_00002926	PGF_00022507	195	Molybdopterin adenylyltransferase (EC 2.7.7.75)	GO:0061598|molybdopterin adenylyltransferase activity
Escherichia coli F2_18C	fig|562.43975.peg.4206	PATRIC.562.43975.562.43975.con.0001.CDS.4234947.4235900.rev	CDS	4234947	4235900	954	-	PLF_561_00002139	PGF_00057399	317	Transaldolase (EC 2.2.1.2)	GO:0004801|sedoheptulose-7-phosphate:D-glyceraldehyde-3-phosphate glyceronetransferase activity
Escherichia coli F2_18C	fig|562.43975.peg.4210	PATRIC.562.43975.562.43975.con.0001.CDS.4239118.4240404.rev	CDS	4239118	4240404	1287	-	PLF_561_00001305	PGF_03316046	428	Threonine synthase (EC 4.2.3.1)	GO:0004795|threonine synthase activity
Escherichia coli F2_18C	fig|562.43975.peg.4211	PATRIC.562.43975.562.43975.con.0001.CDS.4240405.4241337.rev	CDS	4240405	4241337	933	-	PLF_561_00003088	PGF_00012356	310	Homoserine kinase (EC 2.7.1.39)	GO:0004413|homoserine kinase activity
Escherichia coli F2_18C	fig|562.43975.peg.4212	PATRIC.562.43975.562.43975.con.0001.CDS.4241339.4243801.rev	CDS	4241339	4243801	2463	-	PLF_561_00000844	PGF_04992191	820	Aspartokinase (EC 2.7.2.4) / Homoserine dehydrogenase (EC 1.1.1.3)	GO:0004072|aspartate kinase activity;GO:0004412|homoserine dehydrogenase activity
Escherichia coli F2_18C	fig|562.43975.peg.4232	PATRIC.562.43975.562.43975.con.0001.CDS.4261232.4262464.rev	CDS	4261232	4262464	1233	-	PLF_561_00001359	PGF_00025366	410	NadR transcriptional regulator / Nicotinamide-nucleotide adenylyltransferase, NadR family (EC 2.7.7.1) / Ribosylnicotinamide kinase (EC 2.7.1.22)	GO:0000309|nicotinamide-nucleotide adenylyltransferase activity;GO:0050262|ribosylnicotinamide kinase activity
Escherichia coli F2_18C	fig|562.43975.peg.4234	PATRIC.562.43975.562.43975.con.0001.CDS.4263916.4264884.rev	CDS	4263916	4264884	969	-	PLF_561_00002885	PGF_03116802	322	Phosphoserine phosphatase (EC 3.1.3.3)	GO:0004647|phosphoserine phosphatase activity
Escherichia coli F2_18C	fig|562.43975.peg.4238	PATRIC.562.43975.562.43975.con.0001.CDS.4267134.4267853.rev	CDS	4267134	4267853	720	-	PLF_561_00002433	PGF_00038987	239	Purine nucleoside phosphorylase (EC 2.4.2.1)	GO:0004731|purine-nucleoside phosphorylase activity
Escherichia coli F2_18C	fig|562.43975.peg.4239	PATRIC.562.43975.562.43975.con.0001.CDS.4267933.4269156.rev	CDS	4267933	4269156	1224	-	PLF_561_00000756	PGF_00033904	407	Phosphopentomutase (EC 5.4.2.7)	GO:0008973|phosphopentomutase activity
Escherichia coli F2_18C	fig|562.43975.peg.4240	PATRIC.562.43975.562.43975.con.0001.CDS.4269208.4270530.rev	CDS	4269208	4270530	1323	-	PLF_561_00000667	PGF_00056876	440	Thymidine phosphorylase (EC 2.4.2.4)	GO:0009032|thymidine phosphorylase activity
Escherichia coli F2_18C	fig|562.43975.peg.4241	PATRIC.562.43975.562.43975.con.0001.CDS.4270657.4271436.rev	CDS	4270657	4271436	780	-	PLF_561_00003136	PGF_05026985	259	Deoxyribose-phosphate aldolase (EC 4.1.2.4)	GO:0004139|deoxyribose-phosphate aldolase activity
Escherichia coli F2_18C	fig|562.43975.peg.400	PATRIC.562.43975.562.43975.con.0001.CDS.427648.428238.fwd	CDS	427648	428238	591	+	PLF_561_00002915	PGF_07700065	196	FKBP-type peptidyl-prolyl cis-trans isomerase SlyD (EC 5.2.1.8)	GO:0003755|peptidyl-prolyl cis-trans isomerase activity
Escherichia coli F2_18C	fig|562.43975.peg.4250	PATRIC.562.43975.562.43975.con.0001.CDS.4279453.4280130.rev	CDS	4279453	4280130	678	-	PLF_561_00001943	PGF_00425969	225	Pyrimidine 5'-nucleotidase YjjG (EC 3.1.3.5)	GO:0008253|5'-nucleotidase activity
Escherichia coli F2_18C	fig|562.43975.peg.4251	PATRIC.562.43975.562.43975.con.0001.CDS.4280145.4280585.rev	CDS	4280145	4280585	441	-	PLF_561_00001298	PGF_01366266	146	Ribosomal-protein-S18p-alanine acetyltransferase (EC 2.3.1.128)	GO:0008999|ribosomal-protein-alanine N-acetyltransferase activity
Escherichia coli F2_18C	fig|562.43975.peg.4252	PATRIC.562.43975.562.43975.con.0001.CDS.4280560.4280973.rev	CDS	4280560	4280973	414	-	PLF_561_00002695	PGF_04041069	137	DNA polymerase III psi subunit (EC 2.7.7.7)	GO:0003887|DNA-directed DNA polymerase activity
Escherichia coli F2_18C	fig|562.43975.peg.4253	PATRIC.562.43975.562.43975.con.0001.CDS.4281076.4282107.fwd	CDS	4281076	4282107	1032	+	PLF_561_00000266	PGF_06407625	343	16S rRNA (guanine(1207)-N(2))-methyltransferase (EC 2.1.1.172)	GO:0052914|16S rRNA (guanine(1207)-N(2))-methyltransferase activity
Escherichia coli F2_18C	fig|562.43975.peg.402	PATRIC.562.43975.562.43975.con.0001.CDS.428726.429538.fwd	CDS	428726	429538	813	+	PLF_561_00001265	PGF_00003746	270	FKBP-type peptidyl-prolyl cis-trans isomerase FkpA precursor (EC 5.2.1.8)	GO:0003755|peptidyl-prolyl cis-trans isomerase activity
Escherichia coli F2_18C	fig|562.43975.peg.4263	PATRIC.562.43975.562.43975.con.0001.CDS.4289336.4291627.fwd	CDS	4289336	4291627	2292	+	PLF_561_00000436	PGF_00033595	763	Phosphatidylglycerol--membrane-oligosaccharide glycerophosphotransferase (EC 2.7.8.20)	GO:0008960|phosphatidylglycerol-membrane-oligosaccharide glycerophosphotransferase activity
Escherichia coli F2_18C	fig|562.43975.peg.4269	PATRIC.562.43975.562.43975.con.0001.CDS.4297965.4299254.fwd	CDS	4297965	4299254	1290	+	PLF_561_00004766	PGF_05512741	429	5-carboxymethyl-2-oxo-hex-3- ene-1,7-dioate decarboxylase (EC 4.1.1.68) / 2-hydroxyhepta-2,4-diene-1,7-dioate isomerase (EC 5.3.3.-)	GO:0018800|5-oxopent-3-ene-1,2,5-tricarboxylate decarboxylase activity;GO:0000247|C-8 sterol isomerase activity;GO:0000247|delta5-delta2,4-dienoyl-CoA isomerase activity;GO:0000247|3-carboxymuconate cycloisomerase type II activity
Escherichia coli F2_18C	fig|562.43975.peg.4270	PATRIC.562.43975.562.43975.con.0001.CDS.4299251.4300717.fwd	CDS	4299251	4300717	1467	+	PLF_561_00004764	PGF_00426377	488	5-carboxymethyl-2-hydroxymuconate semialdehyde dehydrogenase (EC 1.2.1.60)	GO:0018480|5-carboxymethyl-2-hydroxymuconic-semialdehyde dehydrogenase activity
Escherichia coli F2_18C	fig|562.43975.peg.4271	PATRIC.562.43975.562.43975.con.0001.CDS.4300719.4301570.fwd	CDS	4300719	4301570	852	+	PLF_561_00004774	PGF_00416732	283	3,4-dihydroxyphenylacetate 2,3-dioxygenase (EC 1.13.11.15)	GO:0008687|3,4-dihydroxyphenylacetate 2,3-dioxygenase activity
Escherichia coli F2_18C	fig|562.43975.peg.4272	PATRIC.562.43975.562.43975.con.0001.CDS.4301580.4301960.fwd	CDS	4301580	4301960	381	+	PLF_561_00004781	PGF_06629143	126	5-carboxymethyl-2-hydroxymuconate delta-isomerase (EC 5.3.3.10)	GO:0008704|5-carboxymethyl-2-hydroxymuconate delta-isomerase activity
Escherichia coli F2_18C	fig|562.43975.peg.4277	PATRIC.562.43975.562.43975.con.0001.CDS.4306332.4307894.fwd	CDS	4306332	4307894	1563	+	PLF_561_00004763	PGF_00701895	520	4-hydroxyphenylacetate 3-monooxygenase (EC 1.14.14.9)	GO:0052881|4-hydroxyphenylacetate 3-monooxygenase activity
Escherichia coli F2_18C	fig|562.43975.peg.4282	PATRIC.562.43975.562.43975.con.0001.CDS.4312265.4314805.rev	CDS	4312265	4314805	2541	-	PLF_561_00005508	PGF_00030164	846	Penicillin G acylase precursor (EC 3.5.1.11)	GO:0008953|penicillin amidase activity
Escherichia coli F2_18C	fig|562.43975.peg.4298	PATRIC.562.43975.562.43975.con.0001.CDS.4327569.4328741.fwd	CDS	4327569	4328741	1173	+	PLF_561_00003075	PGF_00015629	390	Isoaspartyl aminopeptidase (EC 3.4.19.5) @ Asp-X dipeptidase	GO:0008798|beta-aspartyl-peptidase activity
Escherichia coli F2_18C	fig|562.43975.peg.4304	PATRIC.562.43975.562.43975.con.0001.CDS.4332733.4334193.rev	CDS	4332733	4334193	1461	-	PLF_561_00001259	PGF_05151036	486	D-mannonate oxidoreductase (EC 1.1.1.57)	GO:0008866|fructuronate reductase activity
Escherichia coli F2_18C	fig|562.43975.peg.4305	PATRIC.562.43975.562.43975.con.0001.CDS.4334274.4335458.rev	CDS	4334274	4335458	1185	-	PLF_561_00001075	PGF_06985891	394	Mannonate dehydratase (EC 4.2.1.8)	GO:0008927|mannonate dehydratase activity
Escherichia coli F2_18C	fig|562.43975.peg.412	PATRIC.562.43975.562.43975.con.0001.CDS.436450.436926.fwd	CDS	436450	436926	477	+	PLF_561_00002979	PGF_04063769	158	Bacterioferritin (EC 1.16.3.1)	GO:0004322|ferroxidase activity
Escherichia coli F2_18C	fig|562.43975.peg.4344	PATRIC.562.43975.562.43975.con.0001.CDS.4368378.4370711.rev	CDS	4368378	4370711	2334	-	PLF_561_00083351	PGF_01953727	777	Zinc binding domain / DNA primase (EC 2.7.7.-), Phage P4-associated / Replicative helicase RepA, Phage P4-associated	GO:0003720|telomerase activity;GO:0003720|RNA helicase activity;GO:0003720|DNA primase activity;GO:0003720|sulfate adenylyltransferase activity;GO:0003720|RNA guanylyltransferase activity;GO:0003720|tRNA guanylyltransferase activity;GO:0003720|mannose-phosphate guanylyltransferase activity;GO:0003720|DNA/RNA helicase activity;GO:0003720|CTP:2,3-di-O-geranylgeranyl-sn-glycero-1-phosphate cytidyltr…
Escherichia coli F2_18C	fig|562.43975.peg.4356	PATRIC.562.43975.562.43975.con.0001.CDS.4379457.4380476.fwd	CDS	4379457	4380476	1020	+	PLF_561_00000230	PGF_00671335	339	Cinnamyl alcohol dehydrogenase/reductase (EC 1.1.1.195) @ Alcohol dehydrogenase (EC 1.1.1.1)	GO:0045551|cinnamyl-alcohol dehydrogenase activity;GO:0045551|sinapyl alcohol dehydrogenase activity;GO:0004022|alcohol dehydrogenase (NAD) activity
Escherichia coli F2_18C	fig|562.43975.peg.4361	PATRIC.562.43975.562.43975.con.0001.CDS.4386583.4387026.fwd	CDS	4386583	4387026	444	+	PLF_561_00000610	PGF_00645831	147	DNA polymerase III chi subunit (EC 2.7.7.7)	GO:0003887|DNA-directed DNA polymerase activity
Escherichia coli F2_18C	fig|562.43975.peg.4362	PATRIC.562.43975.562.43975.con.0001.CDS.4387026.4389881.fwd	CDS	4387026	4389881	2856	+	PLF_561_00001684	PGF_05500127	951	Valyl-tRNA synthetase (EC 6.1.1.9)	GO:0004832|valine-tRNA ligase activity
Escherichia coli F2_18C	fig|562.43975.peg.4366	PATRIC.562.43975.562.43975.con.0001.CDS.4392451.4393455.fwd	CDS	4392451	4393455	1005	+	PLF_561_00000533	PGF_02346669	334	Ornithine carbamoyltransferase (EC 2.1.3.3)	GO:0004585|ornithine carbamoyltransferase activity
Escherichia coli F2_18C	fig|562.43975.peg.4374	PATRIC.562.43975.562.43975.con.0001.CDS.4398199.4399134.fwd	CDS	4398199	4399134	936	+	PLF_561_00001113	PGF_00066906	311	Aspartate carbamoyltransferase (EC 2.1.3.2)	GO:0004070|aspartate carbamoyltransferase activity
Escherichia coli F2_18C	fig|562.43975.peg.4377	PATRIC.562.43975.562.43975.con.0001.CDS.4400273.4402969.rev	CDS	4400273	4402969	2697	-	PLF_561_00001536	PGF_01580528	898	Mg(2+) transport ATPase, P-type (EC 3.6.3.2)	GO:0015444|magnesium-importing ATPase activity
Escherichia coli F2_18C	fig|562.43975.peg.4380	PATRIC.562.43975.562.43975.con.0001.CDS.4405885.4407540.fwd	CDS	4405885	4407540	1656	+	PLF_561_00001311	PGF_00990926	551	Trehalose-6-phosphate hydrolase (EC 3.2.1.93)	GO:0008788|alpha,alpha-phosphotrehalase activity
Escherichia coli F2_18C	fig|562.43975.peg.4382	PATRIC.562.43975.562.43975.con.0001.CDS.4407934.4410072.fwd	CDS	4407934	4410072	2139	+	PLF_561_00000732	PGF_00048627	712	Ribonucleotide reductase of class III (anaerobic), large subunit (EC 1.17.4.2)	GO:0008998|ribonucleoside-triphosphate reductase activity
Escherichia coli F2_18C	fig|562.43975.peg.4384	PATRIC.562.43975.562.43975.con.0001.CDS.4410232.4410696.fwd	CDS	4410232	4410696	465	+	PLF_561_00002134	PGF_01641254	154	Ribonucleotide reductase of class III (anaerobic), activating protein (EC 1.97.1.4)	GO:0043365|[formate-C-acetyltransferase]-activating enzyme activity
Escherichia coli F2_18C	fig|562.43975.peg.4388	PATRIC.562.43975.562.43975.con.0001.CDS.4413335.4414708.rev	CDS	4413335	4414708	1374	-	PLF_561_00001389	PGF_00064004	457	UDP-N-acetylmuramate:L-alanyl-gamma-D-glutamyl-meso-diaminopimelate ligase (EC 6.3.2.-)	GO:0008766|UDP-N-acetylmuramoylalanyl-D-glutamyl-2,6-diaminopimelate-D-alanyl-D-alanine ligase activity;GO:0008766|ribosomal S6-glutamic acid ligase activity;GO:0008766|coenzyme F420-0 gamma-glutamyl ligase activity;GO:0008766|coenzyme F420-2 alpha-glutamyl ligase activity;GO:0008766|protein-glycine ligase activity;GO:0008766|protein-glycine ligase activity, initiating;GO:0008766|protein-glycine …
Escherichia coli F2_18C	fig|562.43975.peg.4389	PATRIC.562.43975.562.43975.con.0001.CDS.4414884.4415882.fwd	CDS	4414884	4415882	999	+	PLF_561_00001266	PGF_00006380	332	Fructose-1,6-bisphosphatase, type I (EC 3.1.3.11)	GO:0042132|fructose 1,6-bisphosphate 1-phosphatase activity
Escherichia coli F2_18C	fig|562.43975.peg.4394	PATRIC.562.43975.562.43975.con.0001.CDS.4420841.4421371.fwd	CDS	4420841	4421371	531	+	PLF_561_00002103	PGF_01922063	176	Inorganic pyrophosphatase (EC 3.6.1.1)	GO:0004427|inorganic diphosphatase activity
Escherichia coli F2_18C	fig|562.43975.peg.4400	PATRIC.562.43975.562.43975.con.0001.CDS.4427810.4428448.fwd	CDS	4427810	4428448	639	+	PLF_561_00002585	PGF_05083865	212	Peptide-methionine (S)-S-oxide reductase MsrA (EC 1.8.4.11)	GO:0008113|peptide-methionine (S)-S-oxide reductase activity
Escherichia coli F2_18C	fig|562.43975.peg.4404	PATRIC.562.43975.562.43975.con.0001.CDS.4431254.4431994.rev	CDS	4431254	4431994	741	-	PLF_561_00002163	PGF_02893929	246	3'(2'),5'-bisphosphate nucleotidase (EC 3.1.3.7)	GO:0008441|3'(2'),5'-bisphosphate nucleotidase activity
Escherichia coli F2_18C	fig|562.43975.peg.4405	PATRIC.562.43975.562.43975.con.0001.CDS.4432184.4434127.fwd	CDS	4432184	4434127	1944	+	PLF_561_00000191	PGF_01756547	647	2',3'-cyclic-nucleotide 2'-phosphodiesterase (EC 3.1.4.16) / 3'-nucleotidase (EC 3.1.3.6)	GO:0008663|2',3'-cyclic-nucleotide 2'-phosphodiesterase activity;GO:0008254|3'-nucleotidase activity
Escherichia coli F2_18C	fig|562.43975.peg.4407	PATRIC.562.43975.562.43975.con.0001.CDS.4434719.4435558.fwd	CDS	4434719	4435558	840	+	PLF_561_00002928	PGF_04591364	279	NAD(P)H dehydrogenase (quinone) 2 (EC 1.6.5.2)	GO:0003955|NAD(P)H dehydrogenase (quinone) activity
Escherichia coli F2_18C	fig|562.43975.peg.4411	PATRIC.562.43975.562.43975.con.0001.CDS.4439206.4439826.rev	CDS	4439206	4439826	621	-	PLF_561_00000882	PGF_00003752	206	FKBP-type peptidyl-prolyl cis-trans isomerase FklB (EC 5.2.1.8)	GO:0003755|peptidyl-prolyl cis-trans isomerase activity
Escherichia coli F2_18C	fig|562.43975.peg.4416	PATRIC.562.43975.562.43975.con.0001.CDS.4443177.4443953.fwd	CDS	4443177	4443953	777	+	PLF_561_00004122	PGF_10553473	258	3-hydroxybutyryl-CoA dehydratase (EC 4.2.1.55)	GO:0003859|3-hydroxybutyryl-CoA dehydratase activity
Escherichia coli F2_18C	fig|562.43975.peg.4417	PATRIC.562.43975.562.43975.con.0001.CDS.4443963.4445504.fwd	CDS	4443963	4445504	1542	+	PLF_561_00004096	PGF_00026174	513	Acetyl-CoA:acetoacetyl-CoA transferase alpha subunit (EC 2.8.3.-)	GO:0008410|CoA-transferase activity;GO:0008410|geranylate CoA-transferase activity;GO:0008410|naphthyl-2-methyl-succinate CoA-transferase activity;GO:0008410|2-naphthoate CoA-transferase activity;GO:0008410|propionyl-CoA:succinate CoA-transferase activity;GO:0008410|succinyl-CoA:(R)-citramalate CoA-transferase activity
Escherichia coli F2_18C	fig|562.43975.peg.4418	PATRIC.562.43975.562.43975.con.0001.CDS.4445501.4447573.fwd	CDS	4445501	4447573	2073	+	PLF_561_00004097	PGF_00054472	690	Succinate dehydrogenase flavoprotein subunit (EC 1.3.5.1)	GO:0008177|succinate dehydrogenase (ubiquinone) activity
Escherichia coli F2_18C	fig|562.43975.peg.4426	PATRIC.562.43975.562.43975.con.0001.CDS.4452244.4452930.rev	CDS	4452244	4452930	687	-	PLF_561_00000700	PGF_00016221	228	L-ribulose-5-phosphate 4-epimerase UlaF (EC 5.1.3.4)	GO:0008742|L-ribulose-phosphate 4-epimerase activity
Escherichia coli F2_18C	fig|562.43975.peg.4427	PATRIC.562.43975.562.43975.con.0001.CDS.4452930.4453784.rev	CDS	4452930	4453784	855	-	PLF_561_00000724	PGF_00016216	284	L-ribulose-5-phosphate 3-epimerase UlaE (EC 5.1.3.22)	GO:0034015|L-ribulose-5-phosphate 3-epimerase activity
Escherichia coli F2_18C	fig|562.43975.peg.4428	PATRIC.562.43975.562.43975.con.0001.CDS.4453794.4454444.rev	CDS	4453794	4454444	651	-	PLF_561_00000473	PGF_00419636	216	3-keto-L-gulonate-6-phosphate decarboxylase UlaD (EC 4.1.1.85)	GO:0033982|3-dehydro-L-gulonate-6-phosphate decarboxylase activity
Escherichia coli F2_18C	fig|562.43975.peg.4447	PATRIC.562.43975.562.43975.con.0001.CDS.4470645.4471943.rev	CDS	4470645	4471943	1299	-	PLF_561_00000486	PGF_06935032	432	Adenylosuccinate synthetase (EC 6.3.4.4)	GO:0004019|adenylosuccinate synthase activity
Escherichia coli F2_18C	fig|562.43975.peg.4453	PATRIC.562.43975.562.43975.con.0001.CDS.4476430.4477380.rev	CDS	4476430	4477380	951	-	PLF_561_00000558	PGF_04807486	316	tRNA dimethylallyltransferase (EC 2.5.1.75)	GO:0052381|tRNA dimethylallyltransferase activity
Escherichia coli F2_18C	fig|562.43975.peg.4455	PATRIC.562.43975.562.43975.con.0001.CDS.4479230.4480564.rev	CDS	4479230	4480564	1335	-	PLF_561_00000791	PGF_01466819	444	N-acetylmuramoyl-L-alanine amidase (EC 3.5.1.28)	GO:0008745|N-acetylmuramoyl-L-alanine amidase activity
Escherichia coli F2_18C	fig|562.43975.peg.4461	PATRIC.562.43975.562.43975.con.0001.CDS.4486390.4487358.fwd	CDS	4486390	4487358	969	+	PLF_561_00001204	PGF_03938996	322	Phosphatidylserine decarboxylase (EC 4.1.1.65)	GO:0004609|phosphatidylserine decarboxylase activity
Escherichia coli F2_18C	fig|562.43975.peg.4470	PATRIC.562.43975.562.43975.con.0001.CDS.4497541.4498674.fwd	CDS	4497541	4498674	1134	+	PLF_561_00000240	PGF_00918275	377	Class C beta-lactamase (EC 3.5.2.6) => BlaEC family	GO:0008800|beta-lactamase activity
Escherichia coli F2_18C	fig|562.43975.peg.440	PATRIC.562.43975.562.43975.con.0001.CDS.450010.450999.fwd	CDS	450010	450999	990	+	PLF_561_00001615	PGF_00422271	329	DNA-directed RNA polymerase alpha subunit (EC 2.7.7.6)	GO:0003899|DNA-directed RNA polymerase activity
Escherichia coli F2_18C	fig|562.43975.peg.4476	PATRIC.562.43975.562.43975.con.0001.CDS.4500828.4501856.fwd	CDS	4500828	4501856	1029	+	PLF_561_00000477	PGF_00017939	342	Lysine 2,3-aminomutase (EC 5.4.3.2)	GO:0050066|lysine 2,3-aminomutase activity
Escherichia coli F2_18C	fig|562.43975.peg.4483	PATRIC.562.43975.562.43975.con.0001.CDS.4508148.4509584.fwd	CDS	4508148	4509584	1437	+	PLF_561_00000657	PGF_00066854	478	Aspartate ammonia-lyase (EC 4.3.1.1)	GO:0008797|aspartate ammonia-lyase activity
Escherichia coli F2_18C	fig|562.43975.peg.4486	PATRIC.562.43975.562.43975.con.0001.CDS.4511433.4513130.fwd	CDS	4511433	4513130	1698	+	PLF_561_00000586	PGF_08652177	565	Cytochrome c-type biogenesis protein DsbD, protein-disulfide reductase (EC 1.8.1.8)	GO:0047134|protein-disulfide reductase activity
Escherichia coli F2_18C	fig|562.43975.peg.448	PATRIC.562.43975.562.43975.con.0001.CDS.455878.456825.rev	CDS	455878	456825	948	-	PLF_561_00000200	PGF_05165078	315	Methionyl-tRNA formyltransferase (EC 2.1.2.9)	GO:0004479|methionyl-tRNA formyltransferase activity
Escherichia coli F2_18C	fig|562.43975.peg.4553	PATRIC.562.43975.562.43975.con.0001.CDS.4565332.4567479.fwd	CDS	4565332	4567479	2148	+	PLF_561_00003303	PGF_00017965	715	Lysine decarboxylase, inducible (EC 4.1.1.18)	GO:0008923|lysine decarboxylase activity
Escherichia coli F2_18C	fig|562.43975.peg.449	PATRIC.562.43975.562.43975.con.0001.CDS.456840.457349.rev	CDS	456840	457349	510	-	PLF_561_00000188	PGF_00030655	169	Peptide deformylase (EC 3.5.1.88)	GO:0042586|peptide deformylase activity
Escherichia coli F2_18C	fig|562.43975.peg.4555	PATRIC.562.43975.562.43975.con.0001.CDS.4569232.4570749.fwd	CDS	4569232	4570749	1518	+	PLF_561_00000023	PGF_00710545	505	Lysyl-tRNA synthetase (class II) (EC 6.1.1.6)	GO:0004824|lysine-tRNA ligase activity
Escherichia coli F2_18C	fig|562.43975.peg.4563	PATRIC.562.43975.562.43975.con.0001.CDS.4576623.4578269.fwd	CDS	4576623	4578269	1647	+	PLF_561_00003302	PGF_00006460	548	Fumarate hydratase class I, anaerobic (EC 4.2.1.2)	GO:0004333|fumarate hydratase activity
Escherichia coli F2_18C	fig|562.43975.peg.4566	PATRIC.562.43975.562.43975.con.0001.CDS.4580684.4582039.rev	CDS	4580684	4582039	1356	-	PLF_561_00002805	PGF_00047490	451	alpha-galactosidase (EC 3.2.1.22)	GO:0004557|alpha-galactosidase activity;GO:0004557|raffinose alpha-galactosidase activity
Escherichia coli F2_18C	fig|562.43975.peg.4568	PATRIC.562.43975.562.43975.con.0001.CDS.4583426.4584676.fwd	CDS	4583426	4584676	1251	+	PLF_561_00001498	PGF_00064309	416	Arginine decarboxylase, catabolic (EC 4.1.1.19)	GO:0008792|arginine decarboxylase activity
Escherichia coli F2_18C	fig|562.43975.peg.4569	PATRIC.562.43975.562.43975.con.0001.CDS.4584673.4585695.fwd	CDS	4584673	4585695	1023	+	PLF_561_00001498	PGF_00064309	340	Arginine decarboxylase, catabolic (EC 4.1.1.19)	GO:0008792|arginine decarboxylase activity
Escherichia coli F2_18C	fig|562.43975.peg.4585	PATRIC.562.43975.562.43975.con.0001.CDS.4602550.4603002.fwd	CDS	4602550	4603002	453	+	PLF_561_00003315	PGF_06858669	150	Alpha-D-ribose 1-methylphosphonate 5-triphosphate synthase subunit PhnG (EC 2.7.8.37)	GO:0061693|alpha-D-ribose 1-methylphosphonate 5-triphosphate synthase activity
Escherichia coli F2_18C	fig|562.43975.peg.4586	PATRIC.562.43975.562.43975.con.0001.CDS.4602999.4603583.fwd	CDS	4602999	4603583	585	+	PLF_561_00003306	PGF_02712817	194	Alpha-D-ribose 1-methylphosphonate 5-triphosphate synthase subunit PhnH (EC 2.7.8.37)	GO:0061693|alpha-D-ribose 1-methylphosphonate 5-triphosphate synthase activity
Escherichia coli F2_18C	fig|562.43975.peg.4587	PATRIC.562.43975.562.43975.con.0001.CDS.4603583.4604647.fwd	CDS	4603583	4604647	1065	+	PLF_561_00003287	PGF_00046174	354	Alpha-D-ribose 1-methylphosphonate 5-triphosphate synthase subunit PhnI (EC 2.7.8.37)	GO:0061693|alpha-D-ribose 1-methylphosphonate 5-triphosphate synthase activity
Escherichia coli F2_18C	fig|562.43975.peg.4590	PATRIC.562.43975.562.43975.con.0001.CDS.4606351.4607031.fwd	CDS	4606351	4607031	681	+	PLF_561_00003280	PGF_00046185	226	Alpha-D-ribose 1-methylphosphonate 5-triphosphate synthase subunit PhnL (EC 2.7.8.37)	GO:0061693|alpha-D-ribose 1-methylphosphonate 5-triphosphate synthase activity
Escherichia coli F2_18C	fig|562.43975.peg.4592	PATRIC.562.43975.562.43975.con.0001.CDS.4608164.4608721.fwd	CDS	4608164	4608721	558	+	PLF_561_00003196	PGF_02604083	185	Ribose 1,5-bisphosphate phosphokinase PhnN (EC 2.7.4.23)	GO:0033863|ribose 1,5-bisphosphate phosphokinase activity
Escherichia coli F2_18C	fig|562.43975.peg.4596	PATRIC.562.43975.562.43975.con.0001.CDS.4610343.4610660.rev	CDS	4610343	4610660	318	-	PLF_561_00003615	PGF_00420874	105	D-allose-6-phosphate isomerase (EC 5.3.1.-) @ Ribose-5-phosphate isomerase B (EC 5.3.1.6)	GO:0008786|allose 6-phosphate isomerase activity;GO:0008786|galactosamine-6-phosphate isomerase activity;GO:0008786|ribose 1,5-bisphosphate isomerase activity;GO:0004751|ribose-5-phosphate isomerase activity
Escherichia coli F2_18C	fig|562.43975.peg.457	PATRIC.562.43975.562.43975.con.0001.CDS.461515.462333.fwd	CDS	461515	462333	819	+	PLF_561_00001563	PGF_08181546	272	Shikimate 5-dehydrogenase I alpha (EC 1.1.1.25)	GO:0004764|shikimate 3-dehydrogenase (NADP+) activity
Escherichia coli F2_18C	fig|562.43975.peg.4603	PATRIC.562.43975.562.43975.con.0001.CDS.4618144.4620291.fwd	CDS	4618144	4620291	2148	+	PLF_561_00000016	PGF_00006130	715	Formate dehydrogenase H (EC 1.2.1.2) @ selenocysteine-containing	GO:0008863|formate dehydrogenase (NAD+) activity
Escherichia coli F2_18C	fig|562.43975.peg.4613	PATRIC.562.43975.562.43975.con.0001.CDS.4627858.4629294.rev	CDS	4627858	4629294	1437	-	PLF_561_00001061	PGF_00420561	478	Cytochrome c552 precursor (EC 1.7.2.2)	GO:0042279|nitrite reductase (cytochrome, ammonia-forming) activity
[truncated: 240 more rows]

## Sheet: NDARO
Evidence	Property	Source	Genome Name	PATRIC ID	Source ID	Source Organism	Product	Function	Subject Coverage	Query Coverage	Identity	E-value
[truncated: 15 more rows]

## Sheet: PL_PGfam
Genome	PATRIC ID	Feature ID	Annotation	Feature Type	Start	End	Length	Strand	PATRIC genus-specific families (PLfams)	PATRIC cross-genus families (PGfams)	AA Length	Product	GO
[truncated: 5,312 more rows]

[truncated: 6 more sheets: Subsystems, TCDB, TTD, VFDB, VF_PATRIC, Victors]
