# Supplementary material for: Escherichia coli ST302: Genomic Analysis of Virulence Potential and Antimicrobial Resistance Mediated by Mobile Genetic Elements
Source: Front Microbiol. 2020 Jan 21;10:3098. doi: 10.3389/fmicb.2019.03098 (PMC6985150; doi:10.3389/fmicb.2019.03098)
Supplement: TABLE S2 — E. coli strains used in ST302 phylogenetic analysis. [file Table_2.XLSX]

## Sheet: Sheet1
Strain Name	Accession (Enterobase unless specified)	ST	Serotype	Phylogroup	Collection Date	Geographic Location	Isolation Source	Pathotype
302	ESC_CA0229AA	ST302	O108:H9	E/CI	NA	NA	NA	EPEC
3384	ESC_DA4451AA	ST11	O157:H7	E	2003	USA	Cattle	EHEC
7784	ESC_FA5460AA	ST11	O157:H7	E	2002	UK	Cattle	EHEC
8368	ESC_DA4450AA	ST11	O157:H7	E	2003	Canada	Cattle	EHEC
29396	ESC_BA9503AA	ST302	O182:H9	E/CI	NA	NA	NA	EPEC
29563	ESC_BA8907AA	ST302	O182:H9	E/CI	NA	NA	NA	EPEC
461_09	ESC_AA8628AA	ST21	O26:H11	B1	2009	UK	Human	NA
129487	ESC_DA2294AA	ST10	O127:H40	A	2015	UK	Human	NA
159875	ESC_EA4873AA	ST583	O125:H6	B2	2015	UK	Human	NA
191863	ESC_DA2296AA	ST200	O126:H27	B1	2015	UK	Human	NA
194187	ESC_DA2477AA	ST25	O128:H2	B1	2015	UK	Human	NA
209926	ESC_DA2130AA	ST10	O113:H17	A	2016	UK	Human	NA
216333	ESC_DA2108AA	ST25	O128:H2	B1	2016	UK	Human	NA
231215	ESC_DA2110AA	ST25	O128:H2	B1	2016	UK	Human	NA
236163	ESC_DA2157AA	ST200	O126:H27	B1	2016	UK	Human	NA
236183	ESC_DA2167AA	ST655	O121:H9	B1	2016	UK	Human	NA
238378	ESC_DA2420AA	ST21	O26:H11	B1	2016	UK	Human	NA
248542	ESC_DA2519AA	ST29	O26:H11	B1	2016	UK	Human	NA
267733	ESC_EA0568AA	S17	O45:H2	B1	2016	UK	Human	NA
267792	ESC_FA0416AA	ST302	O108:H9	E/CI	2016	UK	Human	NA
15036657	ESC_EA3292AA	ST327	O111:H8	B1	2016	Luxembourg	Human	EPEC
14EC033	ESC_KA7228AA	ST2064	O52:H45	E	2014	China	Human	NA
2011C-3453	ESC_CA9986AA	ST16	O111:NM	B1	2008	USA	Human	NA
2013C-4465	ESC_FA5506AA	ST335	O55:H7	E	2013	NA	Human	STEC
400654*	ESC_CA0191AA	ST302	O108:H9	E/CI	2008	Kenya	Human	EPEC
644-PT8	ESC_FA5504AA	ST11	O157:H7	E	2012	UK	Human	NA
88-3493	ESC_KA7114AA	ST3018	O137:H41	E	NA	NA	NA	STEC
95-3192	ESC_KA7084AA	ST32	O145:H8	D	NA	NA	NA	STEC
BCW 4156	ESC_DA9870AA	ST350	O119:H27	E	NA	NA	NA	NA
C43/90	ESC_CA1537AA	ST10	O127:H27	A	1990	Turkey	Human	EAEC
CB9615	ESC_CA9101AA	ST335	O55:H7	E	NA	Germany	Human	NA
CFSAN046665	ESC_EA4015AA	ST223	O113:H21	B1	2009	USA	Environment	NA
D6	ESC_FA5436AA	ST1196	O91:H28	B1	NA	NA	Canine	NA
DTU2016*	ESC_FA5537AA	ST302	O108:H9	E/CI	2014	Slovakia	NA	EPEC
ECOR25	ESC_EA1987AA	ST10	O127:H40	A	1995	USA	Canine	NA
F2_18C	GenBank: CP043542	ST302	O108:H9	E/CI	2010	Australia	Swine	EPEC
FORC 044	ESC_KA7305AA	ST11	O157:H7	E	2015	South Korea	Human	NA
FRIK944	GenBank: CP016625	ST11	O157:H7	E	2014	USA	Cattle	NA
FSIS11706110	ESC_IA1186AA	ST302	O108:H9	E/CI	2017	USA	Poultry	EPEC
ICBEc09	ESC_HA8330AA	ST38	O86:H18	D	2013	Brazil	Canine	NA
JEGAME	ESC_HA9864AA	ST583	O125:H6	B2	2016	UK	Human	STEC
MG1655	ESC_PA1859AA	ST10	O16:H48	A	2017	USA	Laboratory	NA
MOD1-EC1660	ESC_CA5828AA	ST655	O121:H9	B1	1998	USA	Human	NA
MOD1-EC1688	ESC_EA8408AA	ST6841	O114:H25	C	1984	USA	Human	NA
MOD1-EC1699	ESC_EA8401AA	ST6851	O142:H21	B2	1982	Peru	Human	NA
MOD1-EC1705	ESC_CA5827AA	ST655	O121:H9	B1	2002	Japan	Human	NA
MOD1-EC1921	ESC_GA0265AA	ST223	O113:H21	B1	NA	USA	Environment	NA
MOD1-EC1934	ESC_EA8393AA	ST302	O45:H9	E/CI	1958	Canada	Swine	EPEC
MOD1-EC2001	ESC_GA0249AA	ST17	O45:H2	B1	2004	USA	Human	NA
MOD1-EC5507	ESC_IA1729AA	ST302	O45:H9	E/CI	1976	USA	Canine	EPEC
MOD1-EC5617	ESC_IA4731AA	ST302	O108:H9	E/CI	1979	USA	Poultry	EPEC
MOD1-EC5670	ESC_EA2455AA	ST302	O108:H9	E/CI	1980	USA	Poultry	EPEC
MOD1-EC5671	ESC_EA2454AA	ST302	O108:H9	E/CI	1980	USA	Poultry	EPEC
MOD1-EC5728	ESC_EA2489AA	ST10	O158:H48	A	1981	USA	Swine	NA
MOD1-EC5916	ESC_EA2427AA	ST646	O22:H5	B2	1985	USA	Environment	NA
MOD1-EC6016	ESC_EA2662AA	ST2144	O158:H49	B1	2010	USA	Human	NA
MOD1-EC6188	ESC_DA1169AA	ST297	O114:H8	B1	2013	USA	Cattle	NA
MOD1-EC6196	ESC_DA1161AA	ST101	O86:H27	B1	2013	USA	Cattle	NA
MOD1-EC6540	ESC_EA1682AA	ST302	O108:H9	E/CI	1990	USA	Poultry	NA
MOD1-EC6560	ESC_EA2347AA	ST10	O142:H32	A	1990	India	Poultry	NA
MOD1-EC6800	ESC_EA2116AA	ST56	O119:H21	B1	1995	USA	Cattle	NA
MOD1-EC6837	ESC_EA2203AA	ST2144	O158:H49	B1	1996	USA	Goat	NA
MOD1-EC6886	ESC_EA2167AA	ST117	O119:H4	F	1997	USA	Mink	NA
MOD1-EC6944	ESC_EA1713AA	ST297	O114:H20	B1	1997	USA	Canine	NA
MOD1-EC7010	ESC_DA3334AA	ST10	O142:H16	A	1991	USA	Environment	NA
MS10624	ESC_GA9722AA	ST7595	O86:H10	B1	2013	Australia	Swine	ETEC
NC_STEC28	ESC_GA1467AA	ST38	O7:H15	E/CI	2014	USA	Poultry	NA
NC_STEC62	ESC_GA2760AA	ST1266	O138:H4	E/CI	2014	USA	Poultry	NA
nissle1917	ESC_KA7010AA	ST73	O6:H1	B2	1917	Germany	Human	NA
PNUSAE000586	ESC_DA7049AA	S17	O103:H2	B1	2015	USA	Human	NA
PNUSAE001168	ESC_DA7470AA	S17	O45:H2	B1	NA	USA	Human	NA
PNUSAE001210	ESC_DA7546AA	S17	O103:H2	B1	2013	USA	Human	NA
PNUSAE001505	ESC_CA5552AA	S17	O103:H2	B1	2013	USA	Human	NA
PNUSAE001716	ESC_CA4289AA	ST21	O26:H11	B1	2012	USA	Human	NA
PNUSAE001719	ESC_CA4286AA	ST16	O111:NM	B1	2012	USA	Human	NA
PSU-0605	ESC_IA7122AA	ST302	O108:H9	E/CI	1999	USA	Poultry	NA
RM12579	ESC_CA9036AA	ST335	O55:H7	E	1974	USA	Human	NA
RM12581	ESC_CA9093AA	ST32	O145:H8	D	2010	USA	Environment	NA
RM13514	ESC_CA9105AA	ST32	O145:H8	D	NA	USA	Human	NA
Sakai	ESC_PA0866AA	ST11	O157:H7	E	1996	Japan	Human	EHEC
Xuzhou21	ESC_CA9023AA	ST11	O157:H7	E	NA	NA	NA	NA
Z5HFP3		ST583	O125:H6	B2
