# Supplementary material for: Escherichia coli ST302: Genomic Analysis of Virulence Potential and Antimicrobial Resistance Mediated by Mobile Genetic Elements
Source: Front Microbiol. 2020 Jan 21;10:3098. doi: 10.3389/fmicb.2019.03098 (PMC6985150; doi:10.3389/fmicb.2019.03098)
Supplement: TABLE S3 — ST302 pangenome analysis. [file Table_3.XLSX]

## Sheet: Summary
Core genes	(99% <= strains <= 100%)	3558
Soft core genes	(95% <= strains < 99%)	0
Shell genes	(15% <= strains < 95%)	2587
Cloud genes	(0% <= strains < 15%)	4117
Total genes	(0% <= strains <= 100%)	10262

## Sheet: gene_presence_absence
Gene	Non-unique Gene name	Annotation	No. isolates	No. sequences	Avg sequences per isolate	Genome Fragment	Order within Fragment	Accessory Fragment	Accessory Order with Fragment	QC	Min group size nuc	Max group size nuc	Avg group size nuc	29563	29396	400654*	14719*	MOD1-EC6540	MOD1-EC5671	MOD1-EC54670	MOD1-EC1934	F2_18C	267792	DTU2016*	FSIS11706110	MOD1-EC5507	MOD1-EC5617	PSU-0605
sbcC		Nuclease SbcCD subunit C	15	15	1	12	3170				3143	3143	3143	CJFKHGND_01021	KLKGAHNF_01405	IMAMOJGA_01024	OLKIGFEC_00597	NOLPEKII_01055	GPELILMH_01830	ALLHEJAD_00962	HHAGNNPL_02706	OMLDEMHH_01034	NAHAOJJF_02977	AKLOBKDN_01228	KIGDNKHD_02734	EPHBIJEA_00618	POPDKOFC_00928	KGPAFDIP_00639
thiB		Thiamine-binding periplasmic protein	15	15	1	12	8391				983	983	983	CJFKHGND_00571	KLKGAHNF_00571	IMAMOJGA_01344	OLKIGFEC_01754	NOLPEKII_02527	GPELILMH_00408	ALLHEJAD_01033	HHAGNNPL_00556	OMLDEMHH_00512	NAHAOJJF_00210	AKLOBKDN_00938	KIGDNKHD_00450	EPHBIJEA_00381	POPDKOFC_00554	KGPAFDIP_00131
fliH		Flagellar assembly protein FliH	15	15	1	12	105				686	686	686	CJFKHGND_00043	KLKGAHNF_00043	IMAMOJGA_04153	OLKIGFEC_00039	NOLPEKII_01745	GPELILMH_01603	ALLHEJAD_01372	HHAGNNPL_02813	OMLDEMHH_00345	NAHAOJJF_02688	AKLOBKDN_00718	KIGDNKHD_03137	EPHBIJEA_02275	POPDKOFC_00389	KGPAFDIP_01634
htpG		Chaperone protein HtpG	15	15	1	12	3088				1874	1874	1874	CJFKHGND_01101	KLKGAHNF_01325	IMAMOJGA_00944	OLKIGFEC_00518	NOLPEKII_01331	GPELILMH_00791	ALLHEJAD_00882	HHAGNNPL_02298	OMLDEMHH_01114	NAHAOJJF_01193	AKLOBKDN_01308	KIGDNKHD_03510	EPHBIJEA_00698	POPDKOFC_00849	KGPAFDIP_00719
purK		N5-carboxyaminoimidazole ribonucleotide synthase	15	15	1	12	3035				1067	1067	1067	CJFKHGND_03821	KLKGAHNF_03902	IMAMOJGA_00892	OLKIGFEC_00468	NOLPEKII_02900	GPELILMH_00741	ALLHEJAD_03562	HHAGNNPL_02248	OMLDEMHH_03895	NAHAOJJF_01088	AKLOBKDN_01359	KIGDNKHD_00989	EPHBIJEA_04409	POPDKOFC_00799	KGPAFDIP_00769
trpA		Tryptophan synthase alpha chain	15	15	1	12	7782				806	806	806	CJFKHGND_02843	KLKGAHNF_02740	IMAMOJGA_02179	OLKIGFEC_02814	NOLPEKII_00743	GPELILMH_01214	ALLHEJAD_03973	HHAGNNPL_02230	OMLDEMHH_02505	NAHAOJJF_02921	AKLOBKDN_03364	KIGDNKHD_02551	EPHBIJEA_01505	POPDKOFC_02465	KGPAFDIP_02497
yebC		putative transcriptional regulatory protein YebC	15	15	1	12	9809				740	740	740	CJFKHGND_00112	KLKGAHNF_00112	IMAMOJGA_03202	OLKIGFEC_00108	NOLPEKII_01086	GPELILMH_01534	ALLHEJAD_01441	HHAGNNPL_03169	OMLDEMHH_00275	NAHAOJJF_02573	AKLOBKDN_00648	KIGDNKHD_02165	EPHBIJEA_02759	POPDKOFC_00319	KGPAFDIP_01703
rcdA		HTH-type transcriptional regulator RcdA	15	15	1	12	8885				536	536	536	CJFKHGND_01542	KLKGAHNF_01617	IMAMOJGA_04381	OLKIGFEC_01540	NOLPEKII_02139	GPELILMH_02323	ALLHEJAD_02067	HHAGNNPL_01276	OMLDEMHH_02592	NAHAOJJF_00341	AKLOBKDN_03057	KIGDNKHD_03264	EPHBIJEA_03200	POPDKOFC_01595	KGPAFDIP_03466
nanR_2		Transcriptional regulator NanR	15	15	1	12	2412				692	692	692	CJFKHGND_04697	KLKGAHNF_04678	IMAMOJGA_04012	OLKIGFEC_03867	NOLPEKII_03757	GPELILMH_02898	ALLHEJAD_03146	HHAGNNPL_01417	OMLDEMHH_03234	NAHAOJJF_03300	AKLOBKDN_04439	KIGDNKHD_03682	EPHBIJEA_01683	POPDKOFC_02136	KGPAFDIP_03990
cytR_1		HTH-type transcriptional repressor CytR	15	15	1	12	5820				953	953	953	CJFKHGND_01984	KLKGAHNF_01876	IMAMOJGA_00264	OLKIGFEC_04420	NOLPEKII_01871	GPELILMH_00078	ALLHEJAD_04504	HHAGNNPL_00921	OMLDEMHH_01900	NAHAOJJF_00884	AKLOBKDN_00221	KIGDNKHD_00140	EPHBIJEA_02953	POPDKOFC_01176	KGPAFDIP_00318
flgH		Flagellar L-ring protein	15	15	1	12	5074				698	698	698	CJFKHGND_03176	KLKGAHNF_03349	IMAMOJGA_01727	OLKIGFEC_03559	NOLPEKII_02010	GPELILMH_02683	ALLHEJAD_02399	HHAGNNPL_02914	OMLDEMHH_03025	NAHAOJJF_00670	AKLOBKDN_03962	KIGDNKHD_00756	EPHBIJEA_02187	POPDKOFC_03350	KGPAFDIP_02012
yeeA		Inner membrane protein YeeA	15	15	1	12	5411				1058	1058	1058	CJFKHGND_00705	KLKGAHNF_00705	IMAMOJGA_03066	OLKIGFEC_03033	NOLPEKII_02112	GPELILMH_03446	ALLHEJAD_03393	HHAGNNPL_03630	OMLDEMHH_00919	NAHAOJJF_03131	AKLOBKDN_02320	KIGDNKHD_02800	EPHBIJEA_01199	POPDKOFC_02854	KGPAFDIP_04050
yhhA		putative protein YhhA	15	15	1	12	8582				440	440	440	CJFKHGND_01781	KLKGAHNF_01736	IMAMOJGA_01580	OLKIGFEC_02589	NOLPEKII_01252	GPELILMH_00597	ALLHEJAD_01266	HHAGNNPL_00114	OMLDEMHH_01396	NAHAOJJF_00103	AKLOBKDN_01989	KIGDNKHD_00360	EPHBIJEA_00510	POPDKOFC_02240	KGPAFDIP_01437
yhfA		Protein YhfA	15	15	1	12	8496				404	404	404	CJFKHGND_01695	KLKGAHNF_01822	IMAMOJGA_01495	OLKIGFEC_02504	NOLPEKII_02715	GPELILMH_00683	ALLHEJAD_02853	HHAGNNPL_00199	OMLDEMHH_01482	NAHAOJJF_00018	AKLOBKDN_02074	KIGDNKHD_03022	EPHBIJEA_00595	POPDKOFC_02155	KGPAFDIP_04092
group_10014		hypothetical protein	15	15	1	12	5491				1583	1583	1583	CJFKHGND_00755	KLKGAHNF_00755	IMAMOJGA_03423	OLKIGFEC_03092	NOLPEKII_02053	GPELILMH_03722	ALLHEJAD_03757	HHAGNNPL_02089	OMLDEMHH_00860	NAHAOJJF_00797	AKLOBKDN_02261	KIGDNKHD_03882	EPHBIJEA_01141	POPDKOFC_02795	KGPAFDIP_03179
allE		(S)-ureidoglycine aminohydrolase	15	15	1	12	3042				785	785	785	CJFKHGND_03814	KLKGAHNF_03909	IMAMOJGA_00899	OLKIGFEC_00475	NOLPEKII_02907	GPELILMH_00748	ALLHEJAD_03569	HHAGNNPL_02255	OMLDEMHH_03902	NAHAOJJF_01081	AKLOBKDN_01352	KIGDNKHD_00982	EPHBIJEA_00742	POPDKOFC_00806	KGPAFDIP_00762
atoD		Acetate CoA-transferase subunit alpha	15	15	1	12	5675				662	662	662	CJFKHGND_00914	KLKGAHNF_00914	IMAMOJGA_00139	OLKIGFEC_00926	NOLPEKII_03357	GPELILMH_00206	ALLHEJAD_00392	HHAGNNPL_01424	OMLDEMHH_00702	NAHAOJJF_01545	AKLOBKDN_00348	KIGDNKHD_01403	EPHBIJEA_02541	POPDKOFC_01876	KGPAFDIP_00445
pdeN_1		putative cyclic di-GMP phosphodiesterase PdeN	15	15	1	12	5628				1553	1556	1555	CJFKHGND_00870	KLKGAHNF_00870	IMAMOJGA_00095	OLKIGFEC_00882	NOLPEKII_02364	GPELILMH_00250	ALLHEJAD_00348	HHAGNNPL_01468	OMLDEMHH_00746	NAHAOJJF_02215	AKLOBKDN_02729	KIGDNKHD_01618	EPHBIJEA_02585	POPDKOFC_01832	KGPAFDIP_00490
fucK		L-fuculokinase	15	15	1	12	4721				1418	1418	1418	CJFKHGND_02481	KLKGAHNF_03641	IMAMOJGA_02767	OLKIGFEC_03648	NOLPEKII_02482	GPELILMH_02428	ALLHEJAD_01934	HHAGNNPL_02337	OMLDEMHH_03342	NAHAOJJF_00398	AKLOBKDN_01571	KIGDNKHD_00920	EPHBIJEA_00943	POPDKOFC_03599	KGPAFDIP_02714
fdhE		Protein FdhE	15	15	1	12	6228				929	929	929	CJFKHGND_02365	KLKGAHNF_02346	IMAMOJGA_03609	OLKIGFEC_03328	NOLPEKII_03021	GPELILMH_01804	ALLHEJAD_01695	HHAGNNPL_03114	OMLDEMHH_02121	NAHAOJJF_03913	AKLOBKDN_03312	KIGDNKHD_04256	EPHBIJEA_01315	POPDKOFC_03137	KGPAFDIP_03598
napG		Ferredoxin-type protein NapG	15	15	1	12	5657				695	695	695	CJFKHGND_00897	KLKGAHNF_00897	IMAMOJGA_00122	OLKIGFEC_00909	NOLPEKII_02391	GPELILMH_00223	ALLHEJAD_00375	HHAGNNPL_01441	OMLDEMHH_00719	NAHAOJJF_01528	AKLOBKDN_00365	KIGDNKHD_01420	EPHBIJEA_02558	POPDKOFC_01859	KGPAFDIP_00463
ylaC		Inner membrane protein YlaC	15	15	1	12	3104				470	470	470	CJFKHGND_01086	KLKGAHNF_01340	IMAMOJGA_00959	OLKIGFEC_00533	NOLPEKII_01346	GPELILMH_00806	ALLHEJAD_00897	HHAGNNPL_02641	OMLDEMHH_01099	NAHAOJJF_01208	AKLOBKDN_01293	KIGDNKHD_02084	EPHBIJEA_00683	POPDKOFC_00864	KGPAFDIP_00704
moaA		GTP 3',8-cyclase	15	15	1	12	8070				989	989	989	CJFKHGND_03940	KLKGAHNF_04050	IMAMOJGA_03490	OLKIGFEC_01606	NOLPEKII_04349	GPELILMH_02389	ALLHEJAD_02133	HHAGNNPL_03256	OMLDEMHH_04073	NAHAOJJF_03439	AKLOBKDN_02990	KIGDNKHD_03239	EPHBIJEA_03059	POPDKOFC_01662	KGPAFDIP_03668
pepP		Xaa-Pro aminopeptidase	15	15	1	12	4595				1325	1325	1325	CJFKHGND_02203	KLKGAHNF_02218	IMAMOJGA_02004	OLKIGFEC_03177	NOLPEKII_01547	GPELILMH_02854	ALLHEJAD_02917	HHAGNNPL_01127	OMLDEMHH_01594	NAHAOJJF_02539	AKLOBKDN_01449	KIGDNKHD_02181	EPHBIJEA_01808	POPDKOFC_02699	KGPAFDIP_01294
nuoG		NADH-quinone oxidoreductase subunit G	15	15	1	12	5732				2726	2726	2726	CJFKHGND_01915	KLKGAHNF_01945	IMAMOJGA_00195	OLKIGFEC_00982	NOLPEKII_01638	GPELILMH_00148	ALLHEJAD_00449	HHAGNNPL_01694	OMLDEMHH_01971	NAHAOJJF_03395	AKLOBKDN_00290	KIGDNKHD_03079	EPHBIJEA_01239	POPDKOFC_01096	KGPAFDIP_00388
yqjF		Inner membrane protein YqjF	15	15	1	12	545				482	482	482	CJFKHGND_01338	KLKGAHNF_01267	IMAMOJGA_00456	OLKIGFEC_01220	NOLPEKII_00161	GPELILMH_01051	ALLHEJAD_00827	HHAGNNPL_03396	OMLDEMHH_04046	NAHAOJJF_01755	AKLOBKDN_04128	KIGDNKHD_01451	EPHBIJEA_03561	POPDKOFC_03795	KGPAFDIP_01076
rffG		dTDP-glucose 4,6-dehydratase 2	15	15	1	12	6067				1067	1067	1067	CJFKHGND_03106	KLKGAHNF_03278	IMAMOJGA_02976	OLKIGFEC_03892	NOLPEKII_03845	GPELILMH_02532	ALLHEJAD_02172	HHAGNNPL_02416	OMLDEMHH_03479	NAHAOJJF_01798	AKLOBKDN_04069	KIGDNKHD_01306	EPHBIJEA_01904	POPDKOFC_04038	KGPAFDIP_02327
pncC_1		Nicotinamide-nucleotide amidohydrolase PncC	15	15	1	12	5702				1211	1211	1211	CJFKHGND_01884	KLKGAHNF_01976	IMAMOJGA_00165	OLKIGFEC_00952	NOLPEKII_01668	GPELILMH_00179	ALLHEJAD_00418	HHAGNNPL_01664	OMLDEMHH_01941	NAHAOJJF_03267	AKLOBKDN_00321	KIGDNKHD_02918	EPHBIJEA_01209	POPDKOFC_01902	KGPAFDIP_00419
bamC		Outer membrane protein assembly factor BamC	15	15	1	12	5923				1034	1034	1034	CJFKHGND_02981	KLKGAHNF_02963	IMAMOJGA_02675	OLKIGFEC_02219	NOLPEKII_00402	GPELILMH_02955	ALLHEJAD_03256	HHAGNNPL_01021	OMLDEMHH_01800	NAHAOJJF_01400	AKLOBKDN_00120	KIGDNKHD_00039	EPHBIJEA_01459	POPDKOFC_01277	KGPAFDIP_02852
fdnH_1		Formate dehydrogenase, nitrate-inducible, iron-sulfur subunit	15	15	1	12	441				986	986	986	CJFKHGND_03360	KLKGAHNF_03406	IMAMOJGA_00553	OLKIGFEC_01316	NOLPEKII_00257	GPELILMH_01147	ALLHEJAD_00731	HHAGNNPL_01596	OMLDEMHH_03514	NAHAOJJF_00506	AKLOBKDN_03565	KIGDNKHD_00685	EPHBIJEA_01053	POPDKOFC_04145	KGPAFDIP_01172
mltC		Membrane-bound lytic murein transglycosylase C	15	15	1	12	4530				1079	1079	1079	CJFKHGND_02265	KLKGAHNF_02156	IMAMOJGA_02066	OLKIGFEC_03115	NOLPEKII_03206	GPELILMH_03526	ALLHEJAD_03659	HHAGNNPL_01065	OMLDEMHH_01532	NAHAOJJF_01353	AKLOBKDN_01387	KIGDNKHD_01231	EPHBIJEA_03812	POPDKOFC_02761	KGPAFDIP_01231
group_10031		hypothetical protein	15	15	1	12	4476				1037	1037	1037	CJFKHGND_03733	KLKGAHNF_03126	IMAMOJGA_02906	OLKIGFEC_04124	NOLPEKII_01394	GPELILMH_04499	ALLHEJAD_04523	HHAGNNPL_04007	OMLDEMHH_03583	NAHAOJJF_01446	AKLOBKDN_01625	KIGDNKHD_00611	EPHBIJEA_04118	POPDKOFC_03537	KGPAFDIP_04501
torS		Sensor protein TorS	15	15	1	12	8230				2699	2699	2699	CJFKHGND_04357	KLKGAHNF_02533	IMAMOJGA_03942	OLKIGFEC_01391	NOLPEKII_02585	GPELILMH_02775	ALLHEJAD_02996	HHAGNNPL_02531	OMLDEMHH_03093	NAHAOJJF_04816	AKLOBKDN_03642	KIGDNKHD_04572	EPHBIJEA_02067	POPDKOFC_01444	KGPAFDIP_02995
nikE		Nickel import ATP-binding protein NikE	15	15	1	12	8619				806	806	806	CJFKHGND_01817	KLKGAHNF_01700	IMAMOJGA_01617	OLKIGFEC_02626	NOLPEKII_01289	GPELILMH_00561	ALLHEJAD_01303	HHAGNNPL_00078	OMLDEMHH_01360	NAHAOJJF_00140	AKLOBKDN_01953	KIGDNKHD_00396	EPHBIJEA_00474	POPDKOFC_02277	KGPAFDIP_01474
hybE		Hydrogenase-2 operon protein HybE	15	15	1	12	437				488	488	488	CJFKHGND_03364	KLKGAHNF_03402	IMAMOJGA_00557	OLKIGFEC_01320	NOLPEKII_00261	GPELILMH_01151	ALLHEJAD_00727	HHAGNNPL_01600	OMLDEMHH_03510	NAHAOJJF_00510	AKLOBKDN_03569	KIGDNKHD_00689	EPHBIJEA_01057	POPDKOFC_04141	KGPAFDIP_01176
acs_2		Acetyl-coenzyme A synthetase	15	15	1	12	9779				1958	1958	1958	CJFKHGND_02603	KLKGAHNF_02693	IMAMOJGA_01883	OLKIGFEC_01927	NOLPEKII_02795	GPELILMH_02204	ALLHEJAD_03608	HHAGNNPL_03197	OMLDEMHH_02667	NAHAOJJF_00592	AKLOBKDN_02493	KIGDNKHD_01929	EPHBIJEA_03408	POPDKOFC_02565	KGPAFDIP_01820
ycdZ		Inner membrane protein YcdZ	15	15	1	12	5032				521	521	521	CJFKHGND_03134	KLKGAHNF_03307	IMAMOJGA_01769	OLKIGFEC_03601	NOLPEKII_01968	GPELILMH_04122	ALLHEJAD_04164	HHAGNNPL_03606	OMLDEMHH_03067	NAHAOJJF_00712	AKLOBKDN_03920	KIGDNKHD_00714	EPHBIJEA_04382	POPDKOFC_03308	KGPAFDIP_01970
phnJ		Alpha-D-ribose 1-methylphosphonate 5-phosphate C-P lyase	15	15	1	12	9753				845	845	845	CJFKHGND_02628	KLKGAHNF_02718	IMAMOJGA_01907	OLKIGFEC_01952	NOLPEKII_04519	GPELILMH_02229	ALLHEJAD_03583	HHAGNNPL_03222	OMLDEMHH_02642	NAHAOJJF_00567	AKLOBKDN_02518	KIGDNKHD_01904	EPHBIJEA_03433	POPDKOFC_02590	KGPAFDIP_01845
rnc		Ribonuclease 3	15	15	1	12	8988				680	680	680	CJFKHGND_02925	KLKGAHNF_02858	IMAMOJGA_02592	OLKIGFEC_02104	NOLPEKII_00286	GPELILMH_01650	ALLHEJAD_01505	HHAGNNPL_02738	OMLDEMHH_02765	NAHAOJJF_00870	AKLOBKDN_00022	KIGDNKHD_00865	EPHBIJEA_00850	POPDKOFC_01394	KGPAFDIP_01874
tauA		Taurine-binding periplasmic protein	15	15	1	12	3199				962	962	962	CJFKHGND_00992	KLKGAHNF_01435	IMAMOJGA_01053	OLKIGFEC_00627	NOLPEKII_01027	GPELILMH_01859	ALLHEJAD_02555	HHAGNNPL_02046	OMLDEMHH_01006	NAHAOJJF_03092	AKLOBKDN_01200	KIGDNKHD_02811	EPHBIJEA_03292	POPDKOFC_00957	KGPAFDIP_00611
entC		Isochorismate synthase EntC	15	15	1	12	9563				1175	1175	1175	CJFKHGND_02673	KLKGAHNF_02419	IMAMOJGA_02488	OLKIGFEC_03402	NOLPEKII_00633	GPELILMH_02637	ALLHEJAD_02514	HHAGNNPL_00779	OMLDEMHH_01307	NAHAOJJF_03367	AKLOBKDN_01881	KIGDNKHD_03052	EPHBIJEA_03594	POPDKOFC_02964	KGPAFDIP_03920
prmC		Release factor glutamine methyltransferase	15	15	1	12	5211				833	833	833	CJFKHGND_03883	KLKGAHNF_03983	IMAMOJGA_04308	OLKIGFEC_03761	NOLPEKII_03928	GPELILMH_03095	ALLHEJAD_03338	HHAGNNPL_03492	OMLDEMHH_03738	NAHAOJJF_04323	AKLOBKDN_03878	KIGDNKHD_04117	EPHBIJEA_03626	POPDKOFC_04324	KGPAFDIP_03220
exoX		Exodeoxyribonuclease 10	15	15	1	12	9832				662	662	662	CJFKHGND_00134	KLKGAHNF_00134	IMAMOJGA_03225	OLKIGFEC_00130	NOLPEKII_01108	GPELILMH_01512	ALLHEJAD_01463	HHAGNNPL_03147	OMLDEMHH_00253	NAHAOJJF_02595	AKLOBKDN_00626	KIGDNKHD_02143	EPHBIJEA_02781	POPDKOFC_00297	KGPAFDIP_01725
dcm		DNA-cytosine methyltransferase	15	15	1	12	84				1418	1418	1418	CJFKHGND_00023	KLKGAHNF_00023	IMAMOJGA_04173	OLKIGFEC_00019	NOLPEKII_01765	GPELILMH_01623	ALLHEJAD_01352	HHAGNNPL_02793	OMLDEMHH_00365	NAHAOJJF_02667	AKLOBKDN_00738	KIGDNKHD_03116	EPHBIJEA_02255	POPDKOFC_00409	KGPAFDIP_01614
pyrB		Aspartate carbamoyltransferase catalytic subunit	15	15	1	12	3852				935	935	935	CJFKHGND_02132	KLKGAHNF_02025	IMAMOJGA_00695	OLKIGFEC_02402	NOLPEKII_00961	GPELILMH_00916	ALLHEJAD_00567	HHAGNNPL_01870	OMLDEMHH_02876	NAHAOJJF_01996	AKLOBKDN_02679	KIGDNKHD_01686	EPHBIJEA_02481	POPDKOFC_03295	KGPAFDIP_01487
tsgA		Protein TsgA	15	15	1	12	8504				1181	1181	1181	CJFKHGND_01703	KLKGAHNF_01814	IMAMOJGA_01503	OLKIGFEC_02512	NOLPEKII_02707	GPELILMH_00675	ALLHEJAD_02845	HHAGNNPL_00191	OMLDEMHH_01474	NAHAOJJF_00026	AKLOBKDN_02066	KIGDNKHD_03014	EPHBIJEA_00587	POPDKOFC_02163	KGPAFDIP_04084
group_10046		hypothetical protein	15	15	1	12	2213				1040	1040	1040	CJFKHGND_01383	KLKGAHNF_01222	IMAMOJGA_00410	OLKIGFEC_01175	NOLPEKII_00116	GPELILMH_02128	ALLHEJAD_01788	HHAGNNPL_00723	OMLDEMHH_02278	NAHAOJJF_01017	AKLOBKDN_02861	KIGDNKHD_00181	EPHBIJEA_02450	POPDKOFC_03902	KGPAFDIP_02165
dacA		D-alanyl-D-alanine carboxypeptidase DacA	15	15	1	12	9524				1211	1211	1211	CJFKHGND_02712	KLKGAHNF_02458	IMAMOJGA_02449	OLKIGFEC_03441	NOLPEKII_00672	GPELILMH_03139	ALLHEJAD_04600	HHAGNNPL_00819	OMLDEMHH_01268	NAHAOJJF_02786	AKLOBKDN_01841	KIGDNKHD_02374	EPHBIJEA_04293	POPDKOFC_03003	KGPAFDIP_02383
group_10048		ISNCY family transposase ISVsa17	15	15	1	12	8545				878	878	878	CJFKHGND_01744	KLKGAHNF_01773	IMAMOJGA_01544	OLKIGFEC_02553	NOLPEKII_01216	GPELILMH_00634	ALLHEJAD_01229	HHAGNNPL_00150	OMLDEMHH_01433	NAHAOJJF_00067	AKLOBKDN_02025	KIGDNKHD_00324	EPHBIJEA_00546	POPDKOFC_02204	KGPAFDIP_01400
putP		Sodium/proline symporter	15	15	1	12	8205				1508	1508	1508	CJFKHGND_03282	KLKGAHNF_02556	IMAMOJGA_03919	OLKIGFEC_01368	NOLPEKII_02608	GPELILMH_02752	ALLHEJAD_03019	HHAGNNPL_02554	OMLDEMHH_03116	NAHAOJJF_04052	AKLOBKDN_03666	KIGDNKHD_03803	EPHBIJEA_02090	POPDKOFC_01421	KGPAFDIP_03018
yhhT_2		Putative transport protein YhhT	15	15	1	12	5905				1061	1061	1061	CJFKHGND_02967	KLKGAHNF_02949	IMAMOJGA_02691	OLKIGFEC_02203	NOLPEKII_00386	GPELILMH_02971	ALLHEJAD_03272	HHAGNNPL_01037	OMLDEMHH_01784	NAHAOJJF_01417	AKLOBKDN_00104	KIGDNKHD_00022	EPHBIJEA_01475	POPDKOFC_01293	KGPAFDIP_02836
bssD		Benzylsuccinate synthase activating enzyme	15	15	1	12	6161				878	878	878	CJFKHGND_02302	KLKGAHNF_02283	IMAMOJGA_03775	OLKIGFEC_03265	NOLPEKII_02951	GPELILMH_01741	ALLHEJAD_01759	HHAGNNPL_03346	OMLDEMHH_02058	NAHAOJJF_01135	AKLOBKDN_03248	KIGDNKHD_01098	EPHBIJEA_01379	POPDKOFC_03074	KGPAFDIP_02759
group_10052		hypothetical protein	15	15	1	12	8517				905	905	905	CJFKHGND_01716	KLKGAHNF_01801	IMAMOJGA_01516	OLKIGFEC_02525	NOLPEKII_02694	GPELILMH_00662	ALLHEJAD_02832	HHAGNNPL_00178	OMLDEMHH_01461	NAHAOJJF_00039	AKLOBKDN_02053	KIGDNKHD_00296	EPHBIJEA_00574	POPDKOFC_02176	KGPAFDIP_01372
hslR		Heat shock protein 15	15	15	1	12	8534				401	401	401	CJFKHGND_01733	KLKGAHNF_01784	IMAMOJGA_01533	OLKIGFEC_02542	NOLPEKII_02677	GPELILMH_00645	ALLHEJAD_02815	HHAGNNPL_00161	OMLDEMHH_01444	NAHAOJJF_00056	AKLOBKDN_02036	KIGDNKHD_00313	EPHBIJEA_00557	POPDKOFC_02193	KGPAFDIP_01389
group_10054		hypothetical protein	15	15	1	12	3827				1343	1352	1344	CJFKHGND_02109	KLKGAHNF_02048	IMAMOJGA_00670	OLKIGFEC_02427	NOLPEKII_00936	GPELILMH_00941	ALLHEJAD_00592	HHAGNNPL_01893	OMLDEMHH_02899	NAHAOJJF_02022	AKLOBKDN_02654	KIGDNKHD_01660	EPHBIJEA_02504	POPDKOFC_03270	KGPAFDIP_01512
group_10055		hypothetical protein	15	15	1	12	8287				386	386	386	CJFKHGND_00664	KLKGAHNF_00664	IMAMOJGA_01438	OLKIGFEC_01660	NOLPEKII_02226	GPELILMH_00315	ALLHEJAD_02015	HHAGNNPL_00462	OMLDEMHH_00419	NAHAOJJF_01268	AKLOBKDN_01032	KIGDNKHD_01188	EPHBIJEA_00288	POPDKOFC_00460	KGPAFDIP_00038
rsgA		Small ribosomal subunit biogenesis GTPase RsgA	15	15	1	12	3758				1052	1052	1052	CJFKHGND_02048	KLKGAHNF_02109	IMAMOJGA_04461	OLKIGFEC_02081	NOLPEKII_00874	GPELILMH_01003	ALLHEJAD_00655	HHAGNNPL_01955	OMLDEMHH_04278	NAHAOJJF_02415	AKLOBKDN_02591	KIGDNKHD_02531	EPHBIJEA_03150	POPDKOFC_03207	KGPAFDIP_01575
znuC		Zinc import ATP-binding protein ZnuC	15	15	1	12	9815				755	755	755	CJFKHGND_00118	KLKGAHNF_00118	IMAMOJGA_03208	OLKIGFEC_00114	NOLPEKII_01092	GPELILMH_01528	ALLHEJAD_01447	HHAGNNPL_03163	OMLDEMHH_00269	NAHAOJJF_02579	AKLOBKDN_00642	KIGDNKHD_02159	EPHBIJEA_02765	POPDKOFC_00313	KGPAFDIP_01709
glnD		Bifunctional uridylyltransferase/uridylyl-removing enzyme	15	15	1	12	8285				2672	2672	2672	CJFKHGND_00666	KLKGAHNF_00666	IMAMOJGA_01440	OLKIGFEC_01658	NOLPEKII_02224	GPELILMH_00313	ALLHEJAD_02013	HHAGNNPL_00460	OMLDEMHH_00417	NAHAOJJF_01270	AKLOBKDN_01034	KIGDNKHD_01186	EPHBIJEA_00286	POPDKOFC_00458	KGPAFDIP_00036
fryB_1		PTS system fructose-like EIIB component 1	15	15	1	12	5846				326	326	326	CJFKHGND_02008	KLKGAHNF_01852	IMAMOJGA_00287	OLKIGFEC_04397	NOLPEKII_01894	GPELILMH_00055	ALLHEJAD_02792	HHAGNNPL_00944	OMLDEMHH_01877	NAHAOJJF_00907	AKLOBKDN_00198	KIGDNKHD_00117	EPHBIJEA_02976	POPDKOFC_01199	KGPAFDIP_03161
pdxA		4-hydroxythreonine-4-phosphate dehydrogenase	15	15	1	12	8406				989	989	989	CJFKHGND_00557	KLKGAHNF_00557	IMAMOJGA_01330	OLKIGFEC_01768	NOLPEKII_02541	GPELILMH_00422	ALLHEJAD_01047	HHAGNNPL_00571	OMLDEMHH_00526	NAHAOJJF_00224	AKLOBKDN_00924	KIGDNKHD_00436	EPHBIJEA_00396	POPDKOFC_00568	KGPAFDIP_00145
yphB		putative protein YphB	15	15	1	12	9013				872	872	872	CJFKHGND_02902	KLKGAHNF_02881	IMAMOJGA_02569	OLKIGFEC_02127	NOLPEKII_00309	GPELILMH_01673	ALLHEJAD_01529	HHAGNNPL_02761	OMLDEMHH_02788	NAHAOJJF_00847	AKLOBKDN_00045	KIGDNKHD_00842	EPHBIJEA_00827	POPDKOFC_01370	KGPAFDIP_01898
thpR		RNA 2',3'-cyclic phosphodiesterase	15	15	1	12	8304				530	530	530	CJFKHGND_00648	KLKGAHNF_00648	IMAMOJGA_01422	OLKIGFEC_01676	NOLPEKII_02242	GPELILMH_00331	ALLHEJAD_02031	HHAGNNPL_00479	OMLDEMHH_00435	NAHAOJJF_01252	AKLOBKDN_01016	KIGDNKHD_01204	EPHBIJEA_00304	POPDKOFC_00476	KGPAFDIP_00054
ybhQ		Inner membrane protein YbhQ	15	15	1	12	8080				410	410	410	CJFKHGND_03950	KLKGAHNF_04040	IMAMOJGA_03480	OLKIGFEC_01596	NOLPEKII_04339	GPELILMH_02379	ALLHEJAD_02123	HHAGNNPL_03266	OMLDEMHH_04083	NAHAOJJF_03449	AKLOBKDN_03000	KIGDNKHD_03229	EPHBIJEA_03049	POPDKOFC_01652	KGPAFDIP_03678
yhdW		Putative amino-acid ABC transporter-binding protein YhdW	15	15	1	12	2324				1025	1025	1025	CJFKHGND_01494	KLKGAHNF_01111	IMAMOJGA_00299	OLKIGFEC_01064	NOLPEKII_00005	GPELILMH_04788	ALLHEJAD_04849	HHAGNNPL_00612	OMLDEMHH_02167	NAHAOJJF_04584	AKLOBKDN_02972	KIGDNKHD_04446	EPHBIJEA_01678	POPDKOFC_04664	KGPAFDIP_04526
ecfA1_1		Energy-coupling factor transporter ATP-binding protein EcfA1	15	15	1	12	4566				677	677	677	CJFKHGND_02231	KLKGAHNF_02190	IMAMOJGA_02032	OLKIGFEC_03149	NOLPEKII_01575	GPELILMH_03560	ALLHEJAD_03625	HHAGNNPL_01099	OMLDEMHH_01566	NAHAOJJF_01318	AKLOBKDN_01420	KIGDNKHD_01266	EPHBIJEA_01836	POPDKOFC_02727	KGPAFDIP_01266
yciK		putative oxidoreductase YciK	15	15	1	12	7772				758	758	758	CJFKHGND_02833	KLKGAHNF_02750	IMAMOJGA_02169	OLKIGFEC_02804	NOLPEKII_00753	GPELILMH_01224	ALLHEJAD_01109	HHAGNNPL_02220	OMLDEMHH_02495	NAHAOJJF_02911	AKLOBKDN_03374	KIGDNKHD_02561	EPHBIJEA_01515	POPDKOFC_02455	KGPAFDIP_02487
group_10067		hypothetical protein	15	15	1	12	6195				599	599	599	CJFKHGND_02335	KLKGAHNF_02316	IMAMOJGA_03808	OLKIGFEC_03298	NOLPEKII_03593	GPELILMH_01774	ALLHEJAD_01726	HHAGNNPL_04084	OMLDEMHH_02091	NAHAOJJF_01169	AKLOBKDN_03281	KIGDNKHD_01132	EPHBIJEA_01346	POPDKOFC_03107	KGPAFDIP_02792
ybbW		Putative allantoin permease	15	15	1	12	3047				1454	1454	1454	CJFKHGND_03810	KLKGAHNF_03913	IMAMOJGA_00904	OLKIGFEC_00479	NOLPEKII_02911	GPELILMH_00752	ALLHEJAD_03573	HHAGNNPL_02259	OMLDEMHH_03906	NAHAOJJF_01077	AKLOBKDN_01348	KIGDNKHD_00978	EPHBIJEA_00738	POPDKOFC_00810	KGPAFDIP_00758
ybhA		Pyridoxal phosphate phosphatase YbhA	15	15	1	12	9398				818	818	818	CJFKHGND_04267	KLKGAHNF_03138	IMAMOJGA_04504	OLKIGFEC_04664	NOLPEKII_03273	GPELILMH_03353	ALLHEJAD_03475	HHAGNNPL_03690	OMLDEMHH_01137	NAHAOJJF_02822	AKLOBKDN_01709	KIGDNKHD_02434	EPHBIJEA_04318	POPDKOFC_04002	KGPAFDIP_02607
group_10070		hypothetical protein	15	15	1	12	6374				1220	1220	1220	CJFKHGND_03975	KLKGAHNF_04078	IMAMOJGA_04286	OLKIGFEC_02034	NOLPEKII_04647	GPELILMH_03627	ALLHEJAD_03671	HHAGNNPL_03437	OMLDEMHH_04107	NAHAOJJF_01856	AKLOBKDN_04516	KIGDNKHD_04866	EPHBIJEA_03520	POPDKOFC_04814	KGPAFDIP_03543
cysI		Sulfite reductase [NADPH] hemoprotein beta-component	15	15	1	12	4765				1712	1712	1712	CJFKHGND_02521	KLKGAHNF_03601	IMAMOJGA_02806	OLKIGFEC_03608	NOLPEKII_04351	GPELILMH_02469	ALLHEJAD_01975	HHAGNNPL_04225	OMLDEMHH_04218	NAHAOJJF_00439	AKLOBKDN_01612	KIGDNKHD_03817	EPHBIJEA_00984	POPDKOFC_03639	KGPAFDIP_04672
rhlE_1		ATP-dependent RNA helicase RhlE	15	15	1	12	8574				2096	2096	2096	CJFKHGND_01773	KLKGAHNF_01744	IMAMOJGA_01572	OLKIGFEC_02581	NOLPEKII_01244	GPELILMH_00605	ALLHEJAD_01258	HHAGNNPL_00122	OMLDEMHH_01404	NAHAOJJF_00095	AKLOBKDN_01997	KIGDNKHD_00352	EPHBIJEA_00518	POPDKOFC_02232	KGPAFDIP_01429
gltI		Glutamate/aspartate import solute-binding protein	15	15	1	12	9501				908	908	908	CJFKHGND_02734	KLKGAHNF_02480	IMAMOJGA_02426	OLKIGFEC_03464	NOLPEKII_00695	GPELILMH_03162	ALLHEJAD_03819	HHAGNNPL_00843	OMLDEMHH_01245	NAHAOJJF_01665	AKLOBKDN_01818	KIGDNKHD_01384	EPHBIJEA_02001	POPDKOFC_03027	KGPAFDIP_02406
group_10074		hypothetical protein	15	15	1	12	5909				413	413	413	CJFKHGND_02970	KLKGAHNF_02952	IMAMOJGA_02688	OLKIGFEC_02206	NOLPEKII_00389	GPELILMH_02968	ALLHEJAD_03269	HHAGNNPL_01034	OMLDEMHH_01787	NAHAOJJF_01413	AKLOBKDN_00107	KIGDNKHD_00026	EPHBIJEA_01472	POPDKOFC_01290	KGPAFDIP_02839
chbG		Chitooligosaccharide deacetylase ChbG	15	15	1	12	9960				758	758	758	CJFKHGND_00236	KLKGAHNF_00236	IMAMOJGA_01137	OLKIGFEC_00233	NOLPEKII_04762	GPELILMH_01931	ALLHEJAD_00159	HHAGNNPL_00379	OMLDEMHH_00151	NAHAOJJF_04223	AKLOBKDN_00524	KIGDNKHD_04872	EPHBIJEA_00046	POPDKOFC_00194	KGPAFDIP_00879
group_10076		hypothetical protein	15	15	1	12	8076				713	713	713	CJFKHGND_03946	KLKGAHNF_04044	IMAMOJGA_03484	OLKIGFEC_01600	NOLPEKII_04343	GPELILMH_02383	ALLHEJAD_02127	HHAGNNPL_03262	OMLDEMHH_04079	NAHAOJJF_03445	AKLOBKDN_02996	KIGDNKHD_03233	EPHBIJEA_03053	POPDKOFC_01656	KGPAFDIP_03674
purC		Phosphoribosylaminoimidazole-succinocarboxamide synthase	15	15	1	12	5925				713	713	713	CJFKHGND_02983	KLKGAHNF_02965	IMAMOJGA_02673	OLKIGFEC_02221	NOLPEKII_00404	GPELILMH_02953	ALLHEJAD_03254	HHAGNNPL_01019	OMLDEMHH_01802	NAHAOJJF_01398	AKLOBKDN_00122	KIGDNKHD_00041	EPHBIJEA_01457	POPDKOFC_01275	KGPAFDIP_02854
phnN		Ribose 1,5-bisphosphate phosphokinase PhnN	15	15	1	12	9757				557	557	557	CJFKHGND_02624	KLKGAHNF_02714	IMAMOJGA_01903	OLKIGFEC_01948	NOLPEKII_04523	GPELILMH_02225	ALLHEJAD_03587	HHAGNNPL_03218	OMLDEMHH_02646	NAHAOJJF_00571	AKLOBKDN_02514	KIGDNKHD_01908	EPHBIJEA_03429	POPDKOFC_02586	KGPAFDIP_01841
nagE		PTS system N-acetylglucosamine-specific EIICBA component	15	15	1	12	9487				1946	1946	1946	CJFKHGND_04513	KLKGAHNF_02499	IMAMOJGA_03351	OLKIGFEC_03482	NOLPEKII_00713	GPELILMH_03180	ALLHEJAD_03836	HHAGNNPL_00860	OMLDEMHH_01226	NAHAOJJF_01646	AKLOBKDN_01799	KIGDNKHD_01365	EPHBIJEA_01982	POPDKOFC_03047	KGPAFDIP_02425
creD		Inner membrane protein CreD	15	15	1	12	3427				1352	1352	1352	CJFKHGND_00502	KLKGAHNF_00502	IMAMOJGA_00845	OLKIGFEC_01823	NOLPEKII_01802	GPELILMH_00477	ALLHEJAD_01102	HHAGNNPL_01772	OMLDEMHH_00581	NAHAOJJF_01906	AKLOBKDN_00870	KIGDNKHD_01527	EPHBIJEA_02385	POPDKOFC_00623	KGPAFDIP_00200
ydcP_1		putative protease YdcP	15	15	1	12	5513				1361	1361	1361	CJFKHGND_00773	KLKGAHNF_00773	IMAMOJGA_04814	OLKIGFEC_00792	NOLPEKII_02444	GPELILMH_03029	ALLHEJAD_03114	HHAGNNPL_02109	OMLDEMHH_00838	NAHAOJJF_02350	AKLOBKDN_02820	KIGDNKHD_03407	EPHBIJEA_01121	POPDKOFC_01701	KGPAFDIP_04006
group_10082		hypothetical protein	15	15	1	12	3189				1094	1094	1094	CJFKHGND_01001	KLKGAHNF_01425	IMAMOJGA_01043	OLKIGFEC_00616	NOLPEKII_01036	GPELILMH_01849	ALLHEJAD_00981	HHAGNNPL_02055	OMLDEMHH_01015	NAHAOJJF_04006	AKLOBKDN_01209	KIGDNKHD_03760	EPHBIJEA_03301	POPDKOFC_00947	KGPAFDIP_00620
group_10083		hypothetical protein	15	15	1	12	8529				779	779	779	CJFKHGND_01728	KLKGAHNF_01789	IMAMOJGA_01528	OLKIGFEC_02537	NOLPEKII_02682	GPELILMH_00650	ALLHEJAD_02820	HHAGNNPL_00166	OMLDEMHH_01449	NAHAOJJF_00051	AKLOBKDN_02041	KIGDNKHD_00308	EPHBIJEA_00562	POPDKOFC_02188	KGPAFDIP_01384
ugpC_2		sn-glycerol-3-phosphate import ATP-binding protein UgpC	15	15	1	12	8584				1070	1070	1070	CJFKHGND_01783	KLKGAHNF_01734	IMAMOJGA_01582	OLKIGFEC_02591	NOLPEKII_01254	GPELILMH_00595	ALLHEJAD_01268	HHAGNNPL_00112	OMLDEMHH_01394	NAHAOJJF_00105	AKLOBKDN_01987	KIGDNKHD_00362	EPHBIJEA_00508	POPDKOFC_02242	KGPAFDIP_01439
group_10085		hypothetical protein	15	15	1	12	3726				347	347	347	CJFKHGND_04995	KLKGAHNF_04988	IMAMOJGA_05077	OLKIGFEC_02050	NOLPEKII_00843	GPELILMH_04822	ALLHEJAD_00686	HHAGNNPL_04850	OMLDEMHH_04942	NAHAOJJF_01842	AKLOBKDN_04999	KIGDNKHD_03652	EPHBIJEA_04968	POPDKOFC_04955	KGPAFDIP_01606
scpC		Propionyl-CoA:succinate CoA transferase	15	15	1	12	4580				1478	1478	1478	CJFKHGND_02217	KLKGAHNF_02204	IMAMOJGA_02018	OLKIGFEC_03163	NOLPEKII_01561	GPELILMH_04710	ALLHEJAD_04732	HHAGNNPL_01113	OMLDEMHH_01580	NAHAOJJF_04677	AKLOBKDN_01434	KIGDNKHD_04646	EPHBIJEA_01822	POPDKOFC_02713	KGPAFDIP_01280
spoT		Bifunctional (p)ppGpp synthase/hydrolase SpoT	15	15	1	12	2584				2108	2108	2108	CJFKHGND_01249	KLKGAHNF_01056	IMAMOJGA_03709	OLKIGFEC_02884	NOLPEKII_03082	GPELILMH_02307	ALLHEJAD_01590	HHAGNNPL_02955	OMLDEMHH_01725	NAHAOJJF_03566	AKLOBKDN_02115	KIGDNKHD_03312	EPHBIJEA_02597	POPDKOFC_02009	KGPAFDIP_04140
yqjG		Glutathionyl-hydroquinone reductase YqjG	15	15	1	12	2167				986	986	986	CJFKHGND_01339	KLKGAHNF_01266	IMAMOJGA_00455	OLKIGFEC_01219	NOLPEKII_00160	GPELILMH_01050	ALLHEJAD_00828	HHAGNNPL_03397	OMLDEMHH_04045	NAHAOJJF_01756	AKLOBKDN_04129	KIGDNKHD_01450	EPHBIJEA_03562	POPDKOFC_03796	KGPAFDIP_01075
group_10089		hypothetical protein	15	15	1	12	2511				1214	1214	1214	CJFKHGND_03487	KLKGAHNF_03589	IMAMOJGA_04343	OLKIGFEC_03798	NOLPEKII_03445	GPELILMH_04378	ALLHEJAD_04428	HHAGNNPL_01347	OMLDEMHH_03164	NAHAOJJF_02935	AKLOBKDN_04283	KIGDNKHD_02849	EPHBIJEA_01754	POPDKOFC_02067	KGPAFDIP_03348
yccM		Putative electron transport protein YccM	15	15	1	12	8231				1073	1073	1073	CJFKHGND_04356	KLKGAHNF_02532	IMAMOJGA_03943	OLKIGFEC_01392	NOLPEKII_02584	GPELILMH_02776	ALLHEJAD_02995	HHAGNNPL_02530	OMLDEMHH_03092	NAHAOJJF_04817	AKLOBKDN_03641	KIGDNKHD_04573	EPHBIJEA_02066	POPDKOFC_01445	KGPAFDIP_02994
menE		2-succinylbenzoate--CoA ligase	15	15	1	12	5714				1355	1355	1355	CJFKHGND_01896	KLKGAHNF_01964	IMAMOJGA_00177	OLKIGFEC_00964	NOLPEKII_01656	GPELILMH_00167	ALLHEJAD_00430	HHAGNNPL_01676	OMLDEMHH_01953	NAHAOJJF_03255	AKLOBKDN_00309	KIGDNKHD_02906	EPHBIJEA_01221	POPDKOFC_01914	KGPAFDIP_00407
zapD		Cell division protein ZapD	15	15	1	12	8359				743	743	743	CJFKHGND_00603	KLKGAHNF_00603	IMAMOJGA_01376	OLKIGFEC_01722	NOLPEKII_02647	GPELILMH_00376	ALLHEJAD_01001	HHAGNNPL_00524	OMLDEMHH_00480	NAHAOJJF_00178	AKLOBKDN_00970	KIGDNKHD_00482	EPHBIJEA_00349	POPDKOFC_00522	KGPAFDIP_00099
pdeA		putative cyclic di-GMP phosphodiesterase PdeA	15	15	1	12	5852				2189	2189	2189	CJFKHGND_02014	KLKGAHNF_01846	IMAMOJGA_00293	OLKIGFEC_04391	NOLPEKII_01900	GPELILMH_00049	ALLHEJAD_02786	HHAGNNPL_00950	OMLDEMHH_01871	NAHAOJJF_00913	AKLOBKDN_00192	KIGDNKHD_00111	EPHBIJEA_02982	POPDKOFC_01205	KGPAFDIP_03155
guaD		Guanine deaminase	15	15	1	12	4620				1316	1316	1316	CJFKHGND_02179	KLKGAHNF_02242	IMAMOJGA_01980	OLKIGFEC_03201	NOLPEKII_01523	GPELILMH_02879	ALLHEJAD_02892	HHAGNNPL_01151	OMLDEMHH_01618	NAHAOJJF_02564	AKLOBKDN_01473	KIGDNKHD_02206	EPHBIJEA_01784	POPDKOFC_02675	KGPAFDIP_01318
ptrB		Protease 2	15	15	1	12	9831				2060	2060	2060	CJFKHGND_00133	KLKGAHNF_00133	IMAMOJGA_03224	OLKIGFEC_00129	NOLPEKII_01107	GPELILMH_01513	ALLHEJAD_01462	HHAGNNPL_03148	OMLDEMHH_00254	NAHAOJJF_02594	AKLOBKDN_00627	KIGDNKHD_02144	EPHBIJEA_02780	POPDKOFC_00298	KGPAFDIP_01724
araA		L-arabinose isomerase	15	15	1	12	8397				1502	1502	1502	CJFKHGND_00565	KLKGAHNF_00565	IMAMOJGA_01338	OLKIGFEC_01760	NOLPEKII_02533	GPELILMH_00414	ALLHEJAD_01039	HHAGNNPL_00562	OMLDEMHH_00518	NAHAOJJF_00216	AKLOBKDN_00932	KIGDNKHD_00444	EPHBIJEA_00387	POPDKOFC_00560	KGPAFDIP_00137
atpG		ATP synthase gamma chain	15	15	1	12	2434				863	863	863	CJFKHGND_04237	KLKGAHNF_04300	IMAMOJGA_03990	OLKIGFEC_03845	NOLPEKII_03779	GPELILMH_02920	ALLHEJAD_03168	HHAGNNPL_01395	OMLDEMHH_03212	NAHAOJJF_03278	AKLOBKDN_04461	KIGDNKHD_04267	EPHBIJEA_01706	POPDKOFC_02114	KGPAFDIP_03968
malQ		4-alpha-glucanotransferase	15	15	1	12	8551				2084	2084	2084	CJFKHGND_01750	KLKGAHNF_01767	IMAMOJGA_01550	OLKIGFEC_02559	NOLPEKII_01222	GPELILMH_00628	ALLHEJAD_01235	HHAGNNPL_00144	OMLDEMHH_01427	NAHAOJJF_00073	AKLOBKDN_02019	KIGDNKHD_00330	EPHBIJEA_00540	POPDKOFC_02210	KGPAFDIP_01406
pabB		Aminodeoxychorismate synthase component 1	15	15	1	12	9866				1361	1361	1361	CJFKHGND_00166	KLKGAHNF_00166	IMAMOJGA_03257	OLKIGFEC_00162	NOLPEKII_01140	GPELILMH_02002	ALLHEJAD_00230	HHAGNNPL_04369	OMLDEMHH_00221	NAHAOJJF_03864	AKLOBKDN_00594	KIGDNKHD_03467	EPHBIJEA_04472	POPDKOFC_00265	KGPAFDIP_00807
ydgA_1		Protein YdgA	15	15	1	12	10088				1508	1508	1508	CJFKHGND_00358	KLKGAHNF_00358	IMAMOJGA_01261	OLKIGFEC_00357	NOLPEKII_00487	GPELILMH_01455	ALLHEJAD_00036	HHAGNNPL_00256	OMLDEMHH_00031	NAHAOJJF_03798	AKLOBKDN_00402	KIGDNKHD_03486	EPHBIJEA_00169	POPDKOFC_00071	KGPAFDIP_01002
adhB		Alcohol dehydrogenase 2	15	15	1	12	2653				1151	1151	1151	CJFKHGND_01190	KLKGAHNF_00997	IMAMOJGA_04223	OLKIGFEC_02943	NOLPEKII_04426	GPELILMH_02248	ALLHEJAD_01649	HHAGNNPL_04708	OMLDEMHH_01666	NAHAOJJF_03943	AKLOBKDN_02174	KIGDNKHD_03616	EPHBIJEA_04476	POPDKOFC_01950	KGPAFDIP_02989
btuD_4		Vitamin B12 import ATP-binding protein BtuD	15	15	1	12	7827				1004	1004	1004	CJFKHGND_04639	KLKGAHNF_04500	IMAMOJGA_04594	OLKIGFEC_02827	NOLPEKII_00730	GPELILMH_01201	ALLHEJAD_03986	HHAGNNPL_04413	OMLDEMHH_02519	NAHAOJJF_04283	AKLOBKDN_04728	KIGDNKHD_04038	EPHBIJEA_04328	POPDKOFC_02478	KGPAFDIP_02510
hisF		Imidazole glycerol phosphate synthase subunit HisF	15	15	1	12	5435				776	776	776	CJFKHGND_00720	KLKGAHNF_00720	IMAMOJGA_03378	OLKIGFEC_03048	NOLPEKII_02097	GPELILMH_03461	ALLHEJAD_03408	HHAGNNPL_03647	OMLDEMHH_00904	NAHAOJJF_00753	AKLOBKDN_02305	KIGDNKHD_02222	EPHBIJEA_01182	POPDKOFC_02839	KGPAFDIP_03767
yfcJ		putative MFS-type transporter YfcJ	15	15	1	12	5772				1178	1178	1178	CJFKHGND_01955	KLKGAHNF_01905	IMAMOJGA_00235	OLKIGFEC_01022	NOLPEKII_01598	GPELILMH_00107	ALLHEJAD_00490	HHAGNNPL_01734	OMLDEMHH_02011	NAHAOJJF_02316	AKLOBKDN_00250	KIGDNKHD_02345	EPHBIJEA_01279	POPDKOFC_01136	KGPAFDIP_00347
group_10105		hypothetical protein	15	15	1	12	5828				944	944	944	CJFKHGND_01992	KLKGAHNF_01868	IMAMOJGA_00272	OLKIGFEC_04412	NOLPEKII_01879	GPELILMH_00070	ALLHEJAD_04512	HHAGNNPL_00929	OMLDEMHH_01892	NAHAOJJF_00892	AKLOBKDN_00213	KIGDNKHD_00132	EPHBIJEA_02961	POPDKOFC_01184	KGPAFDIP_00310
ppc		Phosphoenolpyruvate carboxylase	15	15	1	12	6157				2651	2651	2651	CJFKHGND_02298	KLKGAHNF_02279	IMAMOJGA_03771	OLKIGFEC_03261	NOLPEKII_02955	GPELILMH_01737	ALLHEJAD_01763	HHAGNNPL_03350	OMLDEMHH_02054	NAHAOJJF_01131	AKLOBKDN_03244	KIGDNKHD_01094	EPHBIJEA_01383	POPDKOFC_03070	KGPAFDIP_02755
nirD		Nitrite reductase (NADH) small subunit	15	15	1	12	8506				326	326	326	CJFKHGND_01705	KLKGAHNF_01812	IMAMOJGA_01505	OLKIGFEC_02514	NOLPEKII_02705	GPELILMH_00673	ALLHEJAD_02843	HHAGNNPL_00189	OMLDEMHH_01472	NAHAOJJF_00028	AKLOBKDN_02064	KIGDNKHD_03012	EPHBIJEA_00585	POPDKOFC_02165	KGPAFDIP_04082
rstB		Sensor protein RstB	15	15	1	12	10093				1301	1301	1301	CJFKHGND_00363	KLKGAHNF_00363	IMAMOJGA_01266	OLKIGFEC_00362	NOLPEKII_00482	GPELILMH_01460	ALLHEJAD_00031	HHAGNNPL_00251	OMLDEMHH_00026	NAHAOJJF_03803	AKLOBKDN_00397	KIGDNKHD_03491	EPHBIJEA_00174	POPDKOFC_00066	KGPAFDIP_01007
hycG_1		Formate hydrogenlyase subunit 7	15	15	1	12	5910				758	758	758	CJFKHGND_02971	KLKGAHNF_02953	IMAMOJGA_02687	OLKIGFEC_02207	NOLPEKII_00390	GPELILMH_02967	ALLHEJAD_03268	HHAGNNPL_01033	OMLDEMHH_01788	NAHAOJJF_01412	AKLOBKDN_00108	KIGDNKHD_00027	EPHBIJEA_01471	POPDKOFC_01289	KGPAFDIP_02840
smc_1		Chromosome partition protein Smc	15	15	1	12	3066				1016	1016	1016	CJFKHGND_03792	KLKGAHNF_03931	IMAMOJGA_00922	OLKIGFEC_00497	NOLPEKII_01310	GPELILMH_00770	ALLHEJAD_00861	HHAGNNPL_02277	OMLDEMHH_03924	NAHAOJJF_01059	AKLOBKDN_01330	KIGDNKHD_00960	EPHBIJEA_00720	POPDKOFC_00828	KGPAFDIP_00740
group_10111		hypothetical protein	15	15	1	12	3064				362	362	362	CJFKHGND_03793	KLKGAHNF_03930	IMAMOJGA_00921	OLKIGFEC_00496	NOLPEKII_02928	GPELILMH_00769	ALLHEJAD_00860	HHAGNNPL_02276	OMLDEMHH_03923	NAHAOJJF_01060	AKLOBKDN_01331	KIGDNKHD_00961	EPHBIJEA_00721	POPDKOFC_00827	KGPAFDIP_00741
clcA		H(+)/Cl(-) exchange transporter ClcA	15	15	1	12	8295				1421	1421	1421	CJFKHGND_00656	KLKGAHNF_00656	IMAMOJGA_01430	OLKIGFEC_01668	NOLPEKII_02234	GPELILMH_00323	ALLHEJAD_02023	HHAGNNPL_00470	OMLDEMHH_00427	NAHAOJJF_01260	AKLOBKDN_01024	KIGDNKHD_01196	EPHBIJEA_00296	POPDKOFC_00468	KGPAFDIP_00046
recC		RecBCD enzyme subunit RecC	15	15	1	12	4705				3368	3368	3368	CJFKHGND_02462	KLKGAHNF_03658	IMAMOJGA_02748	OLKIGFEC_03667	NOLPEKII_02499	GPELILMH_02411	ALLHEJAD_01917	HHAGNNPL_02354	OMLDEMHH_03361	NAHAOJJF_00379	AKLOBKDN_01553	KIGDNKHD_00901	EPHBIJEA_00926	POPDKOFC_03580	KGPAFDIP_02695
yjiA		putative GTP-binding protein YjiA	15	15	1	12	3496				956	956	956	CJFKHGND_00436	KLKGAHNF_00436	IMAMOJGA_00778	OLKIGFEC_02321	NOLPEKII_01866	GPELILMH_02578	ALLHEJAD_02641	HHAGNNPL_01836	OMLDEMHH_00647	NAHAOJJF_03354	AKLOBKDN_00806	KIGDNKHD_02926	EPHBIJEA_02933	POPDKOFC_00689	KGPAFDIP_00266
hmp		Flavohemoprotein	15	15	1	12	9003				1190	1190	1190	CJFKHGND_02910	KLKGAHNF_02873	IMAMOJGA_02577	OLKIGFEC_02119	NOLPEKII_00301	GPELILMH_01665	ALLHEJAD_01520	HHAGNNPL_02753	OMLDEMHH_02780	NAHAOJJF_00855	AKLOBKDN_00037	KIGDNKHD_00850	EPHBIJEA_00835	POPDKOFC_01379	KGPAFDIP_01889
group_10120		tRNA-Gly(gcc)	15	15	1	12	131				75	75	75	CJFKHGND_00068	KLKGAHNF_00068	IMAMOJGA_04128	OLKIGFEC_00064	NOLPEKII_01720	GPELILMH_01578	ALLHEJAD_01397	HHAGNNPL_02838	OMLDEMHH_00320	NAHAOJJF_02713	AKLOBKDN_00693	KIGDNKHD_02994	EPHBIJEA_02300	POPDKOFC_00363	KGPAFDIP_01659
kdpA		Potassium-transporting ATPase potassium-binding subunit	15	15	1	12	9468				1673	1673	1673	CJFKHGND_03605	KLKGAHNF_03209	IMAMOJGA_03333	OLKIGFEC_04235	NOLPEKII_03314	GPELILMH_03494	ALLHEJAD_03513	HHAGNNPL_00879	OMLDEMHH_01208	NAHAOJJF_01628	AKLOBKDN_01781	KIGDNKHD_01347	EPHBIJEA_01963	POPDKOFC_03930	KGPAFDIP_05101
mgtA		Magnesium-transporting ATPase, P-type 1	15	15	1	12	3849				2696	2696	2696	CJFKHGND_02129	KLKGAHNF_02028	IMAMOJGA_00692	OLKIGFEC_02405	NOLPEKII_00958	GPELILMH_00919	ALLHEJAD_00570	HHAGNNPL_01873	OMLDEMHH_02879	NAHAOJJF_01999	AKLOBKDN_02676	KIGDNKHD_01683	EPHBIJEA_02484	POPDKOFC_03292	KGPAFDIP_01490
fryC		Fructose-like permease IIC component 1	15	15	1	12	5845				1247	1247	1247	CJFKHGND_02007	KLKGAHNF_01853	IMAMOJGA_00286	OLKIGFEC_04398	NOLPEKII_01893	GPELILMH_00056	ALLHEJAD_02793	HHAGNNPL_00943	OMLDEMHH_01878	NAHAOJJF_00906	AKLOBKDN_00199	KIGDNKHD_00118	EPHBIJEA_02975	POPDKOFC_01198	KGPAFDIP_03162
hipO		Hippurate hydrolase	15	15	1	12	6150				1166	1166	1166	CJFKHGND_02291	KLKGAHNF_02272	IMAMOJGA_03764	OLKIGFEC_03254	NOLPEKII_02962	GPELILMH_01730	ALLHEJAD_01770	HHAGNNPL_03357	OMLDEMHH_02047	NAHAOJJF_01124	AKLOBKDN_03237	KIGDNKHD_01087	EPHBIJEA_01390	POPDKOFC_03063	KGPAFDIP_02748
purM		Phosphoribosylformylglycinamidine cyclo-ligase	15	15	1	12	5899				1037	1037	1037	CJFKHGND_02961	KLKGAHNF_02943	IMAMOJGA_02697	OLKIGFEC_02197	NOLPEKII_00380	GPELILMH_02977	ALLHEJAD_03278	HHAGNNPL_01043	OMLDEMHH_01778	NAHAOJJF_01423	AKLOBKDN_00098	KIGDNKHD_00016	EPHBIJEA_01481	POPDKOFC_01299	KGPAFDIP_02830
glnQ_1		Glutamine transport ATP-binding protein GlnQ	15	15	1	12	2329				758	758	758	CJFKHGND_01497	KLKGAHNF_01108	IMAMOJGA_00296	OLKIGFEC_01061	NOLPEKII_00002	GPELILMH_04785	ALLHEJAD_04846	HHAGNNPL_00608	OMLDEMHH_02164	NAHAOJJF_04587	AKLOBKDN_02975	KIGDNKHD_04443	EPHBIJEA_01682	POPDKOFC_04667	KGPAFDIP_04529
cusS		Sensor kinase CusS	15	15	1	12	9329				1442	1442	1442	CJFKHGND_02649	KLKGAHNF_02395	IMAMOJGA_02512	OLKIGFEC_03378	NOLPEKII_00609	GPELILMH_02613	ALLHEJAD_02538	HHAGNNPL_03926	OMLDEMHH_01331	NAHAOJJF_03892	AKLOBKDN_01905	KIGDNKHD_03526	EPHBIJEA_03996	POPDKOFC_02940	KGPAFDIP_04332
garL		5-keto-4-deoxy-D-glucarate aldolase	15	15	1	12	2186				770	770	770	CJFKHGND_01358	KLKGAHNF_01247	IMAMOJGA_00436	OLKIGFEC_01200	NOLPEKII_00141	GPELILMH_04576	ALLHEJAD_04605	HHAGNNPL_00748	OMLDEMHH_04026	NAHAOJJF_01043	AKLOBKDN_04154	KIGDNKHD_00155	EPHBIJEA_02425	POPDKOFC_03815	KGPAFDIP_01046
mexB		Multidrug resistance protein MexB	15	15	1	12	7749				3107	3107	3107	CJFKHGND_02810	KLKGAHNF_02773	IMAMOJGA_02146	OLKIGFEC_02781	NOLPEKII_00776	GPELILMH_01247	ALLHEJAD_01132	HHAGNNPL_02196	OMLDEMHH_02471	NAHAOJJF_02088	AKLOBKDN_03397	KIGDNKHD_01687	EPHBIJEA_01539	POPDKOFC_02432	KGPAFDIP_02464
rhaS_2		HTH-type transcriptional activator RhaS	15	15	1	12	6159				851	851	851	CJFKHGND_02300	KLKGAHNF_02281	IMAMOJGA_03773	OLKIGFEC_03263	NOLPEKII_02953	GPELILMH_01739	ALLHEJAD_01761	HHAGNNPL_03348	OMLDEMHH_02056	NAHAOJJF_01133	AKLOBKDN_03246	KIGDNKHD_01096	EPHBIJEA_01381	POPDKOFC_03072	KGPAFDIP_02757
mdfA		Multidrug transporter MdfA	15	15	1	12	8889				1232	1232	1232	CJFKHGND_01538	KLKGAHNF_01621	IMAMOJGA_04377	OLKIGFEC_01544	NOLPEKII_02143	GPELILMH_02327	ALLHEJAD_02071	HHAGNNPL_01280	OMLDEMHH_02596	NAHAOJJF_00345	AKLOBKDN_03053	KIGDNKHD_03268	EPHBIJEA_03204	POPDKOFC_01599	KGPAFDIP_03470
aceB		Malate synthase A	15	15	1	12	4843				1601	1601	1601	CJFKHGND_02536	KLKGAHNF_02626	IMAMOJGA_01816	OLKIGFEC_01860	NOLPEKII_03689	GPELILMH_04612	ALLHEJAD_04648	HHAGNNPL_03677	OMLDEMHH_02734	NAHAOJJF_04170	AKLOBKDN_02421	KIGDNKHD_03950	EPHBIJEA_03742	POPDKOFC_02498	KGPAFDIP_01753
por_2		Polyol:NADP oxidoreductase	15	15	1	12	10219				1460	1460	1460	CJFKHGND_03551	KLKGAHNF_03719	IMAMOJGA_04017	OLKIGFEC_04382	NOLPEKII_02834	GPELILMH_02784	ALLHEJAD_02987	HHAGNNPL_03006	OMLDEMHH_03875	NAHAOJJF_01960	AKLOBKDN_04324	KIGDNKHD_02600	EPHBIJEA_00206	POPDKOFC_04336	KGPAFDIP_03103
group_10134		hypothetical protein	15	15	1	12	8411				233	233	233	CJFKHGND_00552	KLKGAHNF_00552	IMAMOJGA_01325	OLKIGFEC_01773	NOLPEKII_02546	GPELILMH_00427	ALLHEJAD_01052	HHAGNNPL_00576	OMLDEMHH_00531	NAHAOJJF_00229	AKLOBKDN_00919	KIGDNKHD_00431	EPHBIJEA_00401	POPDKOFC_00573	KGPAFDIP_00150
preA		NAD-dependent dihydropyrimidine dehydrogenase subunit PreA	15	15	1	12	5597				1235	1235	1235	CJFKHGND_00840	KLKGAHNF_00840	IMAMOJGA_00065	OLKIGFEC_00852	NOLPEKII_02334	GPELILMH_03795	ALLHEJAD_03806	HHAGNNPL_01498	OMLDEMHH_00777	NAHAOJJF_02126	AKLOBKDN_02759	KIGDNKHD_01891	EPHBIJEA_03325	POPDKOFC_01802	KGPAFDIP_00521
group_10136		hypothetical protein	15	15	1	12	6230				242	242	242	CJFKHGND_02367	KLKGAHNF_02348	IMAMOJGA_03607	OLKIGFEC_03330	NOLPEKII_03023	GPELILMH_01806	ALLHEJAD_01693	HHAGNNPL_03116	OMLDEMHH_02123	NAHAOJJF_03911	AKLOBKDN_03314	KIGDNKHD_04258	EPHBIJEA_01313	POPDKOFC_03139	KGPAFDIP_03596
hipB		Antitoxin HipB	15	15	1	12	10181				266	266	266	CJFKHGND_03512	KLKGAHNF_03758	IMAMOJGA_04054	OLKIGFEC_04345	NOLPEKII_02871	GPELILMH_02821	ALLHEJAD_02950	HHAGNNPL_03044	OMLDEMHH_03843	NAHAOJJF_04655	AKLOBKDN_04360	KIGDNKHD_04616	EPHBIJEA_00245	POPDKOFC_04373	KGPAFDIP_03066
group_10138		hypothetical protein	15	15	1	12	9770				689	689	689	CJFKHGND_02612	KLKGAHNF_02702	IMAMOJGA_01892	OLKIGFEC_01936	NOLPEKII_02786	GPELILMH_02213	ALLHEJAD_03599	HHAGNNPL_03206	OMLDEMHH_02658	NAHAOJJF_00583	AKLOBKDN_02502	KIGDNKHD_01920	EPHBIJEA_03417	POPDKOFC_02574	KGPAFDIP_01829
arfA		Alternative ribosome-rescue factor A	15	15	1	12	7340				218	218	218	CJFKHGND_04314	KLKGAHNF_04354	IMAMOJGA_04554	OLKIGFEC_04707	NOLPEKII_03796	GPELILMH_04039	ALLHEJAD_04118	HHAGNNPL_03823	OMLDEMHH_04464	NAHAOJJF_03469	AKLOBKDN_04652	KIGDNKHD_03181	EPHBIJEA_03950	POPDKOFC_04940	KGPAFDIP_04280
group_10140		hypothetical protein	15	15	1	12	4819				242	242	242	CJFKHGND_02559	KLKGAHNF_02649	IMAMOJGA_01839	OLKIGFEC_01883	NOLPEKII_03980	GPELILMH_02160	ALLHEJAD_03062	HHAGNNPL_04388	OMLDEMHH_02711	NAHAOJJF_03102	AKLOBKDN_02446	KIGDNKHD_03543	EPHBIJEA_04535	POPDKOFC_02521	KGPAFDIP_01776
trpR		Trp operon repressor	15	15	1	12	3434				296	296	296	CJFKHGND_00495	KLKGAHNF_00495	IMAMOJGA_00838	OLKIGFEC_01830	NOLPEKII_01809	GPELILMH_00484	ALLHEJAD_03850	HHAGNNPL_01779	OMLDEMHH_00588	NAHAOJJF_01913	AKLOBKDN_00863	KIGDNKHD_01520	EPHBIJEA_02378	POPDKOFC_00630	KGPAFDIP_00207
manX_2		PTS system mannose-specific EIIAB component	15	15	1	12	8333				434	440	439	CJFKHGND_00629	KLKGAHNF_00629	IMAMOJGA_01402	OLKIGFEC_01696	NOLPEKII_02673	GPELILMH_00350	ALLHEJAD_02050	HHAGNNPL_00498	OMLDEMHH_00454	NAHAOJJF_00152	AKLOBKDN_00997	KIGDNKHD_00508	EPHBIJEA_00323	POPDKOFC_00496	KGPAFDIP_00073
msrB		Peptide methionine sulfoxide reductase MsrB	15	15	1	12	9921				413	413	413	CJFKHGND_00199	KLKGAHNF_00199	IMAMOJGA_01100	OLKIGFEC_00196	NOLPEKII_01174	GPELILMH_01968	ALLHEJAD_00196	HHAGNNPL_00416	OMLDEMHH_00188	NAHAOJJF_02279	AKLOBKDN_00561	KIGDNKHD_02006	EPHBIJEA_00009	POPDKOFC_00231	KGPAFDIP_00841
group_10144		hypothetical protein	15	15	1	12	3841				545	551	550	CJFKHGND_02121	KLKGAHNF_02036	IMAMOJGA_00684	OLKIGFEC_02413	NOLPEKII_00950	GPELILMH_00927	ALLHEJAD_00578	HHAGNNPL_01881	OMLDEMHH_02887	NAHAOJJF_02007	AKLOBKDN_02668	KIGDNKHD_01675	EPHBIJEA_02492	POPDKOFC_03284	KGPAFDIP_01498
yhbY		RNA-binding protein YhbY	15	15	1	12	2241				293	293	293	CJFKHGND_01412	KLKGAHNF_01193	IMAMOJGA_00381	OLKIGFEC_01146	NOLPEKII_00087	GPELILMH_02099	ALLHEJAD_01817	HHAGNNPL_00694	OMLDEMHH_02249	NAHAOJJF_00987	AKLOBKDN_02890	KIGDNKHD_00211	EPHBIJEA_01596	POPDKOFC_03873	KGPAFDIP_02136
group_10146		hypothetical protein	15	15	1	12	92				227	227	227	CJFKHGND_00030	KLKGAHNF_00030	IMAMOJGA_04166	OLKIGFEC_00026	NOLPEKII_01758	GPELILMH_01616	ALLHEJAD_01359	HHAGNNPL_02800	OMLDEMHH_00358	NAHAOJJF_02675	AKLOBKDN_00731	KIGDNKHD_03124	EPHBIJEA_02262	POPDKOFC_00402	KGPAFDIP_01621
yhdT		putative membrane protein YhdT	15	15	1	12	2312				242	242	242	CJFKHGND_01482	KLKGAHNF_01123	IMAMOJGA_00311	OLKIGFEC_01076	NOLPEKII_00017	GPELILMH_04756	ALLHEJAD_04827	HHAGNNPL_00624	OMLDEMHH_02179	NAHAOJJF_01714	AKLOBKDN_02960	KIGDNKHD_00281	EPHBIJEA_01666	POPDKOFC_04652	KGPAFDIP_04514
group_10148		hypothetical protein	15	15	1	12	544				299	299	299	CJFKHGND_01337	KLKGAHNF_01268	IMAMOJGA_00457	OLKIGFEC_01221	NOLPEKII_00162	GPELILMH_01052	ALLHEJAD_00826	HHAGNNPL_03395	OMLDEMHH_04047	NAHAOJJF_01754	AKLOBKDN_04127	KIGDNKHD_01452	EPHBIJEA_03560	POPDKOFC_03794	KGPAFDIP_01077
gatA		PTS system galactitol-specific EIIA component	15	15	1	12	5520				452	452	452	CJFKHGND_00780	KLKGAHNF_00780	IMAMOJGA_00011	OLKIGFEC_00799	NOLPEKII_02437	GPELILMH_03022	ALLHEJAD_03121	HHAGNNPL_02116	OMLDEMHH_00831	NAHAOJJF_04689	AKLOBKDN_02813	KIGDNKHD_04677	EPHBIJEA_01114	POPDKOFC_01749	KGPAFDIP_03999
chrR		Quinone reductase	15	15	1	12	2490				566	566	566	CJFKHGND_03468	KLKGAHNF_03570	IMAMOJGA_04363	OLKIGFEC_03818	NOLPEKII_03465	GPELILMH_04626	ALLHEJAD_04664	HHAGNNPL_01366	OMLDEMHH_03183	NAHAOJJF_04525	AKLOBKDN_04302	KIGDNKHD_04434	EPHBIJEA_01735	POPDKOFC_02087	KGPAFDIP_04802
group_10151		hypothetical protein	15	15	1	12	9339				248	248	248	CJFKHGND_02659	KLKGAHNF_02405	IMAMOJGA_02502	OLKIGFEC_03388	NOLPEKII_00619	GPELILMH_02623	ALLHEJAD_02528	HHAGNNPL_03916	OMLDEMHH_01321	NAHAOJJF_03882	AKLOBKDN_01895	KIGDNKHD_03536	EPHBIJEA_04006	POPDKOFC_02950	KGPAFDIP_03906
group_10152		hypothetical protein	15	15	1	12	8572				593	593	593	CJFKHGND_01771	KLKGAHNF_01746	IMAMOJGA_01570	OLKIGFEC_02579	NOLPEKII_01242	GPELILMH_00607	ALLHEJAD_01256	HHAGNNPL_00124	OMLDEMHH_01406	NAHAOJJF_00093	AKLOBKDN_01999	KIGDNKHD_00350	EPHBIJEA_00520	POPDKOFC_02230	KGPAFDIP_01427
hisB		Histidine biosynthesis bifunctional protein HisB	15	15	1	12	5432				1067	1067	1067	CJFKHGND_00717	KLKGAHNF_00717	IMAMOJGA_03375	OLKIGFEC_03045	NOLPEKII_02100	GPELILMH_03458	ALLHEJAD_03405	HHAGNNPL_03644	OMLDEMHH_00907	NAHAOJJF_00750	AKLOBKDN_02308	KIGDNKHD_02225	EPHBIJEA_01185	POPDKOFC_02842	KGPAFDIP_03770
aaeX		Protein AaeX	15	15	1	12	2299				203	203	203	CJFKHGND_01469	KLKGAHNF_01136	IMAMOJGA_00324	OLKIGFEC_01089	NOLPEKII_00030	GPELILMH_02042	ALLHEJAD_01874	HHAGNNPL_00637	OMLDEMHH_02192	NAHAOJJF_01701	AKLOBKDN_02947	KIGDNKHD_00268	EPHBIJEA_01653	POPDKOFC_04639	KGPAFDIP_02079
group_10158		hypothetical protein	15	15	1	12	3067				416	422	421	CJFKHGND_03791	KLKGAHNF_03932	IMAMOJGA_00923	OLKIGFEC_00498	NOLPEKII_01311	GPELILMH_00771	ALLHEJAD_00862	HHAGNNPL_02278	OMLDEMHH_03925	NAHAOJJF_01058	AKLOBKDN_01329	KIGDNKHD_00959	EPHBIJEA_00719	POPDKOFC_00829	KGPAFDIP_00739
group_10159		hypothetical protein	15	15	1	12	4454				233	233	233	CJFKHGND_03714	KLKGAHNF_03107	IMAMOJGA_02887	OLKIGFEC_04143	NOLPEKII_01413	GPELILMH_03434	ALLHEJAD_02241	HHAGNNPL_02639	OMLDEMHH_03602	NAHAOJJF_01465	AKLOBKDN_01644	KIGDNKHD_00592	EPHBIJEA_03356	POPDKOFC_03517	KGPAFDIP_02180
folK		2-amino-4-hydroxy-6-hydroxymethyldihydropteridine pyrophosphokinase	15	15	1	12	8316				479	479	479	CJFKHGND_00643	KLKGAHNF_00643	IMAMOJGA_01417	OLKIGFEC_01681	NOLPEKII_02247	GPELILMH_00336	ALLHEJAD_02036	HHAGNNPL_00484	OMLDEMHH_00440	NAHAOJJF_01247	AKLOBKDN_01011	KIGDNKHD_01209	EPHBIJEA_00309	POPDKOFC_00481	KGPAFDIP_00059
cspD		Cold shock-like protein CspD	15	15	1	12	8846				224	224	224	CJFKHGND_01580	KLKGAHNF_01579	IMAMOJGA_04192	OLKIGFEC_01502	NOLPEKII_02277	GPELILMH_03265	ALLHEJAD_02433	HHAGNNPL_01237	OMLDEMHH_02554	NAHAOJJF_00303	AKLOBKDN_03096	KIGDNKHD_01065	EPHBIJEA_02153	POPDKOFC_01557	KGPAFDIP_03373
pal		Peptidoglycan-associated lipoprotein	15	15	1	12	9420				521	521	521	CJFKHGND_03559	KLKGAHNF_03163	IMAMOJGA_03286	OLKIGFEC_04188	NOLPEKII_03297	GPELILMH_03374	ALLHEJAD_03450	HHAGNNPL_03713	OMLDEMHH_01162	NAHAOJJF_02845	AKLOBKDN_01734	KIGDNKHD_02411	EPHBIJEA_04593	POPDKOFC_03977	KGPAFDIP_02632
intQ_1		Putative defective protein IntQ	15	15	1	12	3019				1163	1163	1163	CJFKHGND_03836	KLKGAHNF_03887	IMAMOJGA_00877	OLKIGFEC_00453	NOLPEKII_02885	GPELILMH_00726	ALLHEJAD_03547	HHAGNNPL_04809	OMLDEMHH_03880	NAHAOJJF_01098	AKLOBKDN_01375	KIGDNKHD_00999	EPHBIJEA_04806	POPDKOFC_00784	KGPAFDIP_04579
group_10169		hypothetical protein	15	15	1	12	9764				275	275	275	CJFKHGND_02618	KLKGAHNF_02708	IMAMOJGA_01897	OLKIGFEC_01942	NOLPEKII_02780	GPELILMH_02219	ALLHEJAD_03593	HHAGNNPL_03212	OMLDEMHH_02652	NAHAOJJF_00577	AKLOBKDN_02508	KIGDNKHD_01914	EPHBIJEA_03423	POPDKOFC_02580	KGPAFDIP_01835
oppD		Oligopeptide transport ATP-binding protein OppD	15	15	1	12	7826				1013	1025	1014	CJFKHGND_04640	KLKGAHNF_04499	IMAMOJGA_04593	OLKIGFEC_02828	NOLPEKII_00729	GPELILMH_01200	ALLHEJAD_03987	HHAGNNPL_04412	OMLDEMHH_02520	NAHAOJJF_04284	AKLOBKDN_04729	KIGDNKHD_04037	EPHBIJEA_04329	POPDKOFC_02479	KGPAFDIP_02511
yddA		Inner membrane ABC transporter ATP-binding protein YddA	15	15	1	12	10167				1658	1679	1659	CJFKHGND_03498	KLKGAHNF_03772	IMAMOJGA_04722	OLKIGFEC_04540	NOLPEKII_03400	GPELILMH_04858	ALLHEJAD_04925	HHAGNNPL_03058	OMLDEMHH_03829	NAHAOJJF_04507	AKLOBKDN_04373	KIGDNKHD_04337	EPHBIJEA_04550	POPDKOFC_04631	KGPAFDIP_04636
group_10172		hypothetical protein	15	15	1	12	9789				281	281	281	CJFKHGND_02594	KLKGAHNF_02684	IMAMOJGA_01874	OLKIGFEC_01918	NOLPEKII_02805	GPELILMH_02195	ALLHEJAD_03097	HHAGNNPL_03188	OMLDEMHH_02676	NAHAOJJF_00602	AKLOBKDN_02484	KIGDNKHD_01939	EPHBIJEA_04820	POPDKOFC_02556	KGPAFDIP_01811
ecpA		Common pilus major fimbrillin subunit EcpA	15	15	1	12	9589				587	587	587	CJFKHGND_03905	KLKGAHNF_04008	IMAMOJGA_02371	OLKIGFEC_00712	NOLPEKII_02754	GPELILMH_04346	ALLHEJAD_04387	HHAGNNPL_04122	OMLDEMHH_03994	NAHAOJJF_03830	AKLOBKDN_01114	KIGDNKHD_03684	EPHBIJEA_03656	POPDKOFC_01042	KGPAFDIP_04696
zur		Zinc uptake regulation protein	15	15	1	12	188				515	515	515	CJFKHGND_02580	KLKGAHNF_02670	IMAMOJGA_01860	OLKIGFEC_01904	NOLPEKII_02819	GPELILMH_02181	ALLHEJAD_03083	HHAGNNPL_03974	OMLDEMHH_02690	NAHAOJJF_03123	AKLOBKDN_02469	KIGDNKHD_04423	EPHBIJEA_04092	POPDKOFC_02542	KGPAFDIP_01797
group_10175		hypothetical protein	15	15	1	12	5485				1217	1217	1217	CJFKHGND_00749	KLKGAHNF_00749	IMAMOJGA_03417	OLKIGFEC_03086	NOLPEKII_02059	GPELILMH_03716	ALLHEJAD_03763	HHAGNNPL_02083	OMLDEMHH_00866	NAHAOJJF_00791	AKLOBKDN_02267	KIGDNKHD_02676	EPHBIJEA_01147	POPDKOFC_02801	KGPAFDIP_03185
thiD		Hydroxymethylpyrimidine/phosphomethylpyrimidine kinase	15	15	1	12	5532				800	800	800	CJFKHGND_00789	KLKGAHNF_00789	IMAMOJGA_00021	OLKIGFEC_00808	NOLPEKII_02428	GPELILMH_03013	ALLHEJAD_03130	HHAGNNPL_02125	OMLDEMHH_00821	NAHAOJJF_04431	AKLOBKDN_02804	KIGDNKHD_04184	EPHBIJEA_01105	POPDKOFC_01758	KGPAFDIP_04363
sbcB		Exodeoxyribonuclease I	15	15	1	12	5420				1424	1427	1426	CJFKHGND_00708	KLKGAHNF_00708	IMAMOJGA_03365	OLKIGFEC_03036	NOLPEKII_02109	GPELILMH_03449	ALLHEJAD_03396	HHAGNNPL_03633	OMLDEMHH_00916	NAHAOJJF_00741	AKLOBKDN_02317	KIGDNKHD_02234	EPHBIJEA_01196	POPDKOFC_02851	KGPAFDIP_03781
yciE		Protein YciE	15	15	1	12	7785				506	506	506	CJFKHGND_02846	KLKGAHNF_02737	IMAMOJGA_02182	OLKIGFEC_02817	NOLPEKII_00740	GPELILMH_01211	ALLHEJAD_03976	HHAGNNPL_02233	OMLDEMHH_02508	NAHAOJJF_04782	AKLOBKDN_03361	KIGDNKHD_04790	EPHBIJEA_01502	POPDKOFC_02468	KGPAFDIP_02500
group_10179		hypothetical protein	15	15	1	12	444				884	887	886	CJFKHGND_03357	KLKGAHNF_03409	IMAMOJGA_00550	OLKIGFEC_01313	NOLPEKII_00254	GPELILMH_01144	ALLHEJAD_00734	HHAGNNPL_01593	OMLDEMHH_03517	NAHAOJJF_00503	AKLOBKDN_03562	KIGDNKHD_00682	EPHBIJEA_01050	POPDKOFC_04148	KGPAFDIP_01169
ptsO		Phosphocarrier protein NPr	15	15	1	12	2267				272	272	272	CJFKHGND_01438	KLKGAHNF_01167	IMAMOJGA_00355	OLKIGFEC_01120	NOLPEKII_00061	GPELILMH_02073	ALLHEJAD_01843	HHAGNNPL_00668	OMLDEMHH_02223	NAHAOJJF_00961	AKLOBKDN_02916	KIGDNKHD_00237	EPHBIJEA_01622	POPDKOFC_03847	KGPAFDIP_02110
pspF		Psp operon transcriptional activator	15	15	1	12	7733				977	989	977	CJFKHGND_02794	KLKGAHNF_02789	IMAMOJGA_02130	OLKIGFEC_02765	NOLPEKII_00792	GPELILMH_01263	ALLHEJAD_01148	HHAGNNPL_02180	OMLDEMHH_02455	NAHAOJJF_02072	AKLOBKDN_03413	KIGDNKHD_01703	EPHBIJEA_01555	POPDKOFC_02416	KGPAFDIP_02448
srlR_3		Glucitol operon repressor	15	15	1	12	7757				749	749	749	CJFKHGND_02818	KLKGAHNF_02765	IMAMOJGA_02154	OLKIGFEC_02789	NOLPEKII_00768	GPELILMH_01239	ALLHEJAD_01124	HHAGNNPL_02204	OMLDEMHH_02479	NAHAOJJF_02896	AKLOBKDN_03389	KIGDNKHD_02576	EPHBIJEA_01531	POPDKOFC_02440	KGPAFDIP_02472
ycdY		Chaperone protein YcdY	15	15	1	12	5031				554	554	554	CJFKHGND_03133	KLKGAHNF_03306	IMAMOJGA_01770	OLKIGFEC_03602	NOLPEKII_01967	GPELILMH_04123	ALLHEJAD_04163	HHAGNNPL_03607	OMLDEMHH_03068	NAHAOJJF_00713	AKLOBKDN_03919	KIGDNKHD_00713	EPHBIJEA_04383	POPDKOFC_03307	KGPAFDIP_01969
group_10184		hypothetical protein	15	15	1	12	4702				563	563	563	CJFKHGND_02459	KLKGAHNF_03661	IMAMOJGA_02745	OLKIGFEC_03670	NOLPEKII_02502	GPELILMH_02408	ALLHEJAD_01914	HHAGNNPL_02357	OMLDEMHH_03364	NAHAOJJF_00376	AKLOBKDN_01550	KIGDNKHD_00898	EPHBIJEA_00923	POPDKOFC_03577	KGPAFDIP_02692
group_10185		hypothetical protein	15	15	1	12	6231				218	218	218	CJFKHGND_02368	KLKGAHNF_02349	IMAMOJGA_03606	OLKIGFEC_03331	NOLPEKII_03024	GPELILMH_01807	ALLHEJAD_01692	HHAGNNPL_03117	OMLDEMHH_02124	NAHAOJJF_03910	AKLOBKDN_03315	KIGDNKHD_04259	EPHBIJEA_01312	POPDKOFC_03140	KGPAFDIP_03595
mocA		Molybdenum cofactor cytidylyltransferase	15	15	1	12	4628				578	578	578	CJFKHGND_02173	KLKGAHNF_02248	IMAMOJGA_01974	OLKIGFEC_03207	NOLPEKII_01517	GPELILMH_02885	ALLHEJAD_02886	HHAGNNPL_01157	OMLDEMHH_01624	NAHAOJJF_04198	AKLOBKDN_01479	KIGDNKHD_04000	EPHBIJEA_01778	POPDKOFC_02669	KGPAFDIP_01324
focB		putative formate transporter 2	15	15	1	12	5906				839	848	846	CJFKHGND_02968	KLKGAHNF_02950	IMAMOJGA_02690	OLKIGFEC_02204	NOLPEKII_00387	GPELILMH_02970	ALLHEJAD_03271	HHAGNNPL_01036	OMLDEMHH_01785	NAHAOJJF_01416	AKLOBKDN_00105	KIGDNKHD_00023	EPHBIJEA_01474	POPDKOFC_01292	KGPAFDIP_02837
yciN		Protein YciN	15	15	1	12	7770				251	251	251	CJFKHGND_02831	KLKGAHNF_02752	IMAMOJGA_02167	OLKIGFEC_02802	NOLPEKII_00755	GPELILMH_01226	ALLHEJAD_01111	HHAGNNPL_02218	OMLDEMHH_02493	NAHAOJJF_02909	AKLOBKDN_03376	KIGDNKHD_02563	EPHBIJEA_01517	POPDKOFC_02453	KGPAFDIP_02485
grxA		Glutaredoxin 1	15	15	1	12	8882				257	257	257	CJFKHGND_01545	KLKGAHNF_01614	IMAMOJGA_04384	OLKIGFEC_01537	NOLPEKII_02136	GPELILMH_02320	ALLHEJAD_02064	HHAGNNPL_01273	OMLDEMHH_02589	NAHAOJJF_00338	AKLOBKDN_03060	KIGDNKHD_03261	EPHBIJEA_03197	POPDKOFC_01592	KGPAFDIP_03463
fldI		(R)-phenyllactate dehydratase activator	15	15	1	12	3504				767	767	767	CJFKHGND_00428	KLKGAHNF_00428	IMAMOJGA_00765	OLKIGFEC_02334	NOLPEKII_04239	GPELILMH_02565	ALLHEJAD_02654	HHAGNNPL_01844	OMLDEMHH_00655	NAHAOJJF_04606	AKLOBKDN_00792	KIGDNKHD_04506	EPHBIJEA_02925	POPDKOFC_00702	KGPAFDIP_00279
group_10191		hypothetical protein	15	15	1	12	9826				290	290	290	CJFKHGND_00129	KLKGAHNF_00129	IMAMOJGA_03219	OLKIGFEC_00125	NOLPEKII_01103	GPELILMH_01517	ALLHEJAD_01458	HHAGNNPL_03152	OMLDEMHH_00258	NAHAOJJF_02590	AKLOBKDN_00631	KIGDNKHD_02148	EPHBIJEA_02776	POPDKOFC_00302	KGPAFDIP_01720
etp		Low molecular weight protein-tyrosine-phosphatase Etp	15	15	1	12	8240				446	446	446	CJFKHGND_04633	KLKGAHNF_02524	IMAMOJGA_03951	OLKIGFEC_01400	NOLPEKII_02576	GPELILMH_04024	ALLHEJAD_02680	HHAGNNPL_02522	OMLDEMHH_03084	NAHAOJJF_04274	AKLOBKDN_03633	KIGDNKHD_01987	EPHBIJEA_02058	POPDKOFC_01454	KGPAFDIP_04654
rsmA		Ribosomal RNA small subunit methyltransferase A	15	15	1	12	8407				821	821	821	CJFKHGND_00556	KLKGAHNF_00556	IMAMOJGA_01329	OLKIGFEC_01769	NOLPEKII_02542	GPELILMH_00423	ALLHEJAD_01048	HHAGNNPL_00572	OMLDEMHH_00527	NAHAOJJF_00225	AKLOBKDN_00923	KIGDNKHD_00435	EPHBIJEA_00397	POPDKOFC_00569	KGPAFDIP_00146
yghA		putative oxidoreductase YghA	15	15	1	12	448				884	884	884	CJFKHGND_03354	KLKGAHNF_03412	IMAMOJGA_00547	OLKIGFEC_01310	NOLPEKII_00251	GPELILMH_01141	ALLHEJAD_00737	HHAGNNPL_01590	OMLDEMHH_03520	NAHAOJJF_00499	AKLOBKDN_03559	KIGDNKHD_00678	EPHBIJEA_01047	POPDKOFC_04151	KGPAFDIP_01166
osmB		Osmotically-inducible lipoprotein B	15	15	1	12	7758				218	218	218	CJFKHGND_02819	KLKGAHNF_02764	IMAMOJGA_02155	OLKIGFEC_02790	NOLPEKII_00767	GPELILMH_01238	ALLHEJAD_01123	HHAGNNPL_02205	OMLDEMHH_02480	NAHAOJJF_02897	AKLOBKDN_03388	KIGDNKHD_02575	EPHBIJEA_01530	POPDKOFC_02441	KGPAFDIP_02473
group_10196		hypothetical protein	15	15	1	12	6364				515	515	515	CJFKHGND_03981	KLKGAHNF_04084	IMAMOJGA_04280	OLKIGFEC_02028	NOLPEKII_04573	GPELILMH_03633	ALLHEJAD_03677	HHAGNNPL_03431	OMLDEMHH_04113	NAHAOJJF_01862	AKLOBKDN_04510	KIGDNKHD_04326	EPHBIJEA_03514	POPDKOFC_04808	KGPAFDIP_03549
group_10197		hypothetical protein	15	15	1	12	4675				425	425	425	CJFKHGND_02432	KLKGAHNF_03688	IMAMOJGA_02718	OLKIGFEC_03697	NOLPEKII_04699	GPELILMH_05101	ALLHEJAD_01887	HHAGNNPL_02384	OMLDEMHH_03391	NAHAOJJF_04875	AKLOBKDN_01523	KIGDNKHD_04895	EPHBIJEA_00896	POPDKOFC_03550	KGPAFDIP_04941
yeeD		Putative sulfur carrier protein YeeD	15	15	1	12	5421				227	227	227	CJFKHGND_00709	KLKGAHNF_00709	IMAMOJGA_03366	OLKIGFEC_03037	NOLPEKII_02108	GPELILMH_03450	ALLHEJAD_03397	HHAGNNPL_03634	OMLDEMHH_00915	NAHAOJJF_00742	AKLOBKDN_02316	KIGDNKHD_02233	EPHBIJEA_01195	POPDKOFC_02850	KGPAFDIP_03780
yohD		Inner membrane protein YohD	15	15	1	12	5583				578	578	578	CJFKHGND_00824	KLKGAHNF_00824	IMAMOJGA_00055	OLKIGFEC_00842	NOLPEKII_02324	GPELILMH_03785	ALLHEJAD_03796	HHAGNNPL_01509	OMLDEMHH_00787	NAHAOJJF_02116	AKLOBKDN_02769	KIGDNKHD_01881	EPHBIJEA_03336	POPDKOFC_01792	KGPAFDIP_00531
yscJ		Yop proteins translocation lipoprotein J	15	15	1	12	6355				572	572	572	CJFKHGND_03990	KLKGAHNF_04093	IMAMOJGA_04271	OLKIGFEC_02019	NOLPEKII_04582	GPELILMH_03642	ALLHEJAD_03686	HHAGNNPL_03422	OMLDEMHH_04122	NAHAOJJF_01871	AKLOBKDN_04501	KIGDNKHD_04317	EPHBIJEA_03505	POPDKOFC_04799	KGPAFDIP_03558
slyA_1		Transcriptional regulator SlyA	15	15	1	12	10055				434	440	434	CJFKHGND_00328	KLKGAHNF_00328	IMAMOJGA_01231	OLKIGFEC_00326	NOLPEKII_00517	GPELILMH_01425	ALLHEJAD_00066	HHAGNNPL_00286	OMLDEMHH_00061	NAHAOJJF_04115	AKLOBKDN_00432	KIGDNKHD_03863	EPHBIJEA_00139	POPDKOFC_00101	KGPAFDIP_00972
group_10202		hypothetical protein	15	15	1	12	4048				218	218	218	CJFKHGND_04444	KLKGAHNF_04453	IMAMOJGA_04321	OLKIGFEC_03774	NOLPEKII_03903	GPELILMH_04233	ALLHEJAD_04267	HHAGNNPL_03505	OMLDEMHH_03726	NAHAOJJF_03762	AKLOBKDN_03891	KIGDNKHD_03453	EPHBIJEA_03613	POPDKOFC_05024	KGPAFDIP_04414
ihfA		Integration host factor subunit alpha	15	15	1	12	9983				299	299	299	CJFKHGND_00256	KLKGAHNF_00256	IMAMOJGA_01157	OLKIGFEC_00253	NOLPEKII_00590	GPELILMH_01352	ALLHEJAD_00139	HHAGNNPL_00359	OMLDEMHH_00131	NAHAOJJF_03411	AKLOBKDN_00504	KIGDNKHD_03106	EPHBIJEA_00066	POPDKOFC_00174	KGPAFDIP_00899
rof		Protein rof	15	15	1	12	8262				260	260	260	CJFKHGND_00689	KLKGAHNF_00689	IMAMOJGA_01463	OLKIGFEC_01635	NOLPEKII_02201	GPELILMH_00290	ALLHEJAD_01990	HHAGNNPL_00437	OMLDEMHH_00394	NAHAOJJF_01293	AKLOBKDN_01057	KIGDNKHD_01163	EPHBIJEA_00263	POPDKOFC_00435	KGPAFDIP_00013
group_10205		hypothetical protein	15	15	1	12	9852				287	287	287	CJFKHGND_00153	KLKGAHNF_00153	IMAMOJGA_03244	OLKIGFEC_00149	NOLPEKII_01127	GPELILMH_02015	ALLHEJAD_00243	HHAGNNPL_03128	OMLDEMHH_00234	NAHAOJJF_03779	AKLOBKDN_00607	KIGDNKHD_03642	EPHBIJEA_02800	POPDKOFC_00278	KGPAFDIP_00794
group_10206		hypothetical protein	15	15	1	12	8206				209	209	209	CJFKHGND_03283	KLKGAHNF_02555	IMAMOJGA_03920	OLKIGFEC_01369	NOLPEKII_02607	GPELILMH_02753	ALLHEJAD_03018	HHAGNNPL_02553	OMLDEMHH_03115	NAHAOJJF_04053	AKLOBKDN_03665	KIGDNKHD_03802	EPHBIJEA_02089	POPDKOFC_01422	KGPAFDIP_03017
galS		HTH-type transcriptional regulator GalS	15	15	1	12	5601				1040	1040	1040	CJFKHGND_00844	KLKGAHNF_00844	IMAMOJGA_00069	OLKIGFEC_00856	NOLPEKII_02338	GPELILMH_00277	ALLHEJAD_00321	HHAGNNPL_01494	OMLDEMHH_00773	NAHAOJJF_02242	AKLOBKDN_02755	KIGDNKHD_01591	EPHBIJEA_03321	POPDKOFC_01806	KGPAFDIP_00517
wzc		Tyrosine-protein kinase wzc	15	15	1	12	5488				2162	2162	2162	CJFKHGND_00752	KLKGAHNF_00752	IMAMOJGA_03420	OLKIGFEC_03089	NOLPEKII_02056	GPELILMH_03719	ALLHEJAD_03760	HHAGNNPL_02086	OMLDEMHH_00863	NAHAOJJF_00794	AKLOBKDN_02264	KIGDNKHD_02679	EPHBIJEA_01144	POPDKOFC_02798	KGPAFDIP_03182
feoA		Fe(2+) transport protein A	15	15	1	12	8542				227	227	227	CJFKHGND_01741	KLKGAHNF_01776	IMAMOJGA_01541	OLKIGFEC_02550	NOLPEKII_01213	GPELILMH_00637	ALLHEJAD_02807	HHAGNNPL_00153	OMLDEMHH_01436	NAHAOJJF_00064	AKLOBKDN_02028	KIGDNKHD_00321	EPHBIJEA_00549	POPDKOFC_02201	KGPAFDIP_01397
group_10210		hypothetical protein	15	15	1	12	5559				1130	1136	1135	CJFKHGND_00808	KLKGAHNF_00808	IMAMOJGA_00039	OLKIGFEC_00826	NOLPEKII_02410	GPELILMH_03769	ALLHEJAD_03780	HHAGNNPL_02143	OMLDEMHH_00803	NAHAOJJF_02100	AKLOBKDN_02785	KIGDNKHD_01865	EPHBIJEA_04256	POPDKOFC_01776	KGPAFDIP_00547
treC		Trehalose-6-phosphate hydrolase	15	15	1	12	3846				1655	1655	1655	CJFKHGND_02126	KLKGAHNF_02031	IMAMOJGA_00689	OLKIGFEC_02408	NOLPEKII_00955	GPELILMH_00922	ALLHEJAD_00573	HHAGNNPL_01876	OMLDEMHH_02882	NAHAOJJF_02002	AKLOBKDN_02673	KIGDNKHD_01680	EPHBIJEA_02487	POPDKOFC_03289	KGPAFDIP_01493
yeiL		Regulatory protein YeiL	15	15	1	12	5613				698	698	698	CJFKHGND_00856	KLKGAHNF_00856	IMAMOJGA_00081	OLKIGFEC_00868	NOLPEKII_02350	GPELILMH_00264	ALLHEJAD_00334	HHAGNNPL_01482	OMLDEMHH_00761	NAHAOJJF_02230	AKLOBKDN_02743	KIGDNKHD_01603	EPHBIJEA_03309	POPDKOFC_01818	KGPAFDIP_00504
mdtG		Multidrug resistance protein MdtG	15	15	1	12	5048				1211	1226	1224	CJFKHGND_03150	KLKGAHNF_03323	IMAMOJGA_01753	OLKIGFEC_03585	NOLPEKII_01984	GPELILMH_04106	ALLHEJAD_04180	HHAGNNPL_02940	OMLDEMHH_03051	NAHAOJJF_00696	AKLOBKDN_03936	KIGDNKHD_00730	EPHBIJEA_02161	POPDKOFC_03324	KGPAFDIP_01986
hisC		Histidinol-phosphate aminotransferase	15	15	1	12	5431				1070	1070	1070	CJFKHGND_00716	KLKGAHNF_00716	IMAMOJGA_03374	OLKIGFEC_03044	NOLPEKII_02101	GPELILMH_03457	ALLHEJAD_03404	HHAGNNPL_03643	OMLDEMHH_00908	NAHAOJJF_00749	AKLOBKDN_02309	KIGDNKHD_02226	EPHBIJEA_01186	POPDKOFC_02843	KGPAFDIP_03771
hisH		Imidazole glycerol phosphate synthase subunit HisH	15	15	1	12	5433				590	590	590	CJFKHGND_00718	KLKGAHNF_00718	IMAMOJGA_03376	OLKIGFEC_03046	NOLPEKII_02099	GPELILMH_03459	ALLHEJAD_03406	HHAGNNPL_03645	OMLDEMHH_00906	NAHAOJJF_00751	AKLOBKDN_02307	KIGDNKHD_02224	EPHBIJEA_01184	POPDKOFC_02841	KGPAFDIP_03769
wzxC		Lipopolysaccharide biosynthesis protein WzxC	15	15	1	12	5474				1478	1478	1478	CJFKHGND_00738	KLKGAHNF_00738	IMAMOJGA_03406	OLKIGFEC_03075	NOLPEKII_02070	GPELILMH_03705	ALLHEJAD_03774	HHAGNNPL_02072	OMLDEMHH_00877	NAHAOJJF_00780	AKLOBKDN_02278	KIGDNKHD_02665	EPHBIJEA_01158	POPDKOFC_02812	KGPAFDIP_03196
group_10217		hypothetical protein	15	15	1	12	5503				659	659	659	CJFKHGND_00765	KLKGAHNF_00765	IMAMOJGA_03434	OLKIGFEC_03103	NOLPEKII_02042	GPELILMH_03733	ALLHEJAD_03746	HHAGNNPL_02099	OMLDEMHH_00849	NAHAOJJF_00808	AKLOBKDN_02250	KIGDNKHD_03893	EPHBIJEA_01131	POPDKOFC_02784	KGPAFDIP_03169
safA		Two-component-system connector protein SafA	15	15	1	12	10171				233	233	233	CJFKHGND_03502	KLKGAHNF_03768	IMAMOJGA_04718	OLKIGFEC_04536	NOLPEKII_03396	GPELILMH_04907	ALLHEJAD_04963	HHAGNNPL_03054	OMLDEMHH_03833	NAHAOJJF_04824	AKLOBKDN_04369	KIGDNKHD_04828	EPHBIJEA_04554	POPDKOFC_04627	KGPAFDIP_04632
iadA		Isoaspartyl dipeptidase	15	15	1	12	3517				1172	1172	1172	CJFKHGND_00421	KLKGAHNF_00421	IMAMOJGA_00756	OLKIGFEC_02343	NOLPEKII_04475	GPELILMH_02556	ALLHEJAD_02663	HHAGNNPL_01851	OMLDEMHH_00662	NAHAOJJF_04305	AKLOBKDN_00783	KIGDNKHD_04129	EPHBIJEA_02918	POPDKOFC_00711	KGPAFDIP_00288
gtf1		Glycosyltransferase Gtf1	15	15	1	12	5472				1220	1220	1220	CJFKHGND_00736	KLKGAHNF_00736	IMAMOJGA_03404	OLKIGFEC_03073	NOLPEKII_02072	GPELILMH_03703	ALLHEJAD_03776	HHAGNNPL_02070	OMLDEMHH_00879	NAHAOJJF_00778	AKLOBKDN_02280	KIGDNKHD_02663	EPHBIJEA_01160	POPDKOFC_02814	KGPAFDIP_03198
srlR_4		Glucitol operon repressor	15	15	1	12	4424				761	773	770	CJFKHGND_03685	KLKGAHNF_03078	IMAMOJGA_02858	OLKIGFEC_04172	NOLPEKII_01442	GPELILMH_03405	ALLHEJAD_02270	HHAGNNPL_02610	OMLDEMHH_03631	NAHAOJJF_01495	AKLOBKDN_01673	KIGDNKHD_00562	EPHBIJEA_03385	POPDKOFC_03488	KGPAFDIP_02209
nrdG		Anaerobic ribonucleoside-triphosphate reductase-activating protein	15	15	1	12	3844				464	464	464	CJFKHGND_02124	KLKGAHNF_02033	IMAMOJGA_00687	OLKIGFEC_02410	NOLPEKII_00953	GPELILMH_00924	ALLHEJAD_00575	HHAGNNPL_01878	OMLDEMHH_02884	NAHAOJJF_02004	AKLOBKDN_02671	KIGDNKHD_01678	EPHBIJEA_02489	POPDKOFC_03287	KGPAFDIP_01495
ytfF		Inner membrane protein YtfF	15	15	1	12	3820				965	965	965	CJFKHGND_02102	KLKGAHNF_02055	IMAMOJGA_00662	OLKIGFEC_02435	NOLPEKII_00928	GPELILMH_00949	ALLHEJAD_00600	HHAGNNPL_01900	OMLDEMHH_02906	NAHAOJJF_02030	AKLOBKDN_02646	KIGDNKHD_01652	EPHBIJEA_02511	POPDKOFC_03262	KGPAFDIP_01520
dsdA		D-serine dehydratase	15	15	1	12	5822				1304	1328	1326	CJFKHGND_01986	KLKGAHNF_01874	IMAMOJGA_00266	OLKIGFEC_04418	NOLPEKII_01873	GPELILMH_00076	ALLHEJAD_04506	HHAGNNPL_00923	OMLDEMHH_01898	NAHAOJJF_00886	AKLOBKDN_00219	KIGDNKHD_00138	EPHBIJEA_02955	POPDKOFC_01178	KGPAFDIP_00316
group_10225		hypothetical protein	15	15	1	12	5473				1280	1280	1280	CJFKHGND_00737	KLKGAHNF_00737	IMAMOJGA_03405	OLKIGFEC_03074	NOLPEKII_02071	GPELILMH_03704	ALLHEJAD_03775	HHAGNNPL_02071	OMLDEMHH_00878	NAHAOJJF_00779	AKLOBKDN_02279	KIGDNKHD_02664	EPHBIJEA_01159	POPDKOFC_02813	KGPAFDIP_03197
dapH		2,3,4,5-tetrahydropyridine-2,6-dicarboxylate N-acetyltransferase	15	15	1	12	5482				548	548	548	CJFKHGND_00746	KLKGAHNF_00746	IMAMOJGA_03414	OLKIGFEC_03083	NOLPEKII_02062	GPELILMH_03713	ALLHEJAD_03766	HHAGNNPL_02080	OMLDEMHH_00869	NAHAOJJF_00788	AKLOBKDN_02270	KIGDNKHD_02673	EPHBIJEA_01150	POPDKOFC_02804	KGPAFDIP_03188
algC		Phosphomannomutase/phosphoglucomutase	15	15	1	12	5476				1370	1370	1370	CJFKHGND_00740	KLKGAHNF_00740	IMAMOJGA_03408	OLKIGFEC_03077	NOLPEKII_02068	GPELILMH_03707	ALLHEJAD_03772	HHAGNNPL_02074	OMLDEMHH_00875	NAHAOJJF_00782	AKLOBKDN_02276	KIGDNKHD_02667	EPHBIJEA_01156	POPDKOFC_02810	KGPAFDIP_03194
yhfG		putative protein YhfG	15	15	1	12	8502				167	167	167	CJFKHGND_01701	KLKGAHNF_01816	IMAMOJGA_01501	OLKIGFEC_02510	NOLPEKII_02709	GPELILMH_00677	ALLHEJAD_02847	HHAGNNPL_00193	OMLDEMHH_01476	NAHAOJJF_00024	AKLOBKDN_02068	KIGDNKHD_03016	EPHBIJEA_00589	POPDKOFC_02161	KGPAFDIP_04086
group_10229	gltC_2	HTH-type transcriptional regulator GltC	15	15	1	12	5390				917	917	917	CJFKHGND_04060	KLKGAHNF_04131	IMAMOJGA_03047	OLKIGFEC_03014	NOLPEKII_04379	GPELILMH_04326	ALLHEJAD_04364	HHAGNNPL_03295	OMLDEMHH_00938	NAHAOJJF_04362	AKLOBKDN_02339	KIGDNKHD_04729	EPHBIJEA_03091	POPDKOFC_02873	KGPAFDIP_03892
metC		Cystathionine beta-lyase MetC	15	15	1	12	451				1187	1187	1187	CJFKHGND_03351	KLKGAHNF_03415	IMAMOJGA_00544	OLKIGFEC_01307	NOLPEKII_00248	GPELILMH_01138	ALLHEJAD_00740	HHAGNNPL_01587	OMLDEMHH_03523	NAHAOJJF_00496	AKLOBKDN_03556	KIGDNKHD_00675	EPHBIJEA_01044	POPDKOFC_04154	KGPAFDIP_01163
yehX		Glycine betaine uptake system ATP-binding protein YehX	15	15	1	12	5576				926	926	926	CJFKHGND_00817	KLKGAHNF_00817	IMAMOJGA_00048	OLKIGFEC_00835	NOLPEKII_02401	GPELILMH_03778	ALLHEJAD_03789	HHAGNNPL_01516	OMLDEMHH_00794	NAHAOJJF_02109	AKLOBKDN_02776	KIGDNKHD_01874	EPHBIJEA_03343	POPDKOFC_01785	KGPAFDIP_00538
ybjM		Inner membrane protein YbjM	15	15	1	12	8883				377	377	377	CJFKHGND_01544	KLKGAHNF_01615	IMAMOJGA_04383	OLKIGFEC_01538	NOLPEKII_02137	GPELILMH_02321	ALLHEJAD_02065	HHAGNNPL_01274	OMLDEMHH_02590	NAHAOJJF_00339	AKLOBKDN_03059	KIGDNKHD_03262	EPHBIJEA_03198	POPDKOFC_01593	KGPAFDIP_03464
group_10235		hypothetical protein	15	15	1	12	8277			Hypothetical protein with no hits to refseq/uniprot/clusters/cdd/tigrfams/pfam overlapping another protein with hits	152	152	152	CJFKHGND_00674	KLKGAHNF_00674	IMAMOJGA_01448	OLKIGFEC_01650	NOLPEKII_02216	GPELILMH_00305	ALLHEJAD_02005	HHAGNNPL_00452	OMLDEMHH_00409	NAHAOJJF_01278	AKLOBKDN_01042	KIGDNKHD_01178	EPHBIJEA_00278	POPDKOFC_00450	KGPAFDIP_00028
psuK_1		Pseudouridine kinase	15	15	1	12	5610				1088	1088	1088	CJFKHGND_00853	KLKGAHNF_00853	IMAMOJGA_00078	OLKIGFEC_00865	NOLPEKII_02347	GPELILMH_00267	ALLHEJAD_00331	HHAGNNPL_01485	OMLDEMHH_00764	NAHAOJJF_02233	AKLOBKDN_02746	KIGDNKHD_01600	EPHBIJEA_03312	POPDKOFC_01815	KGPAFDIP_00507
group_10237		hypothetical protein	15	15	1	12	5183				152	152	152	CJFKHGND_03856	KLKGAHNF_03956	IMAMOJGA_04584	OLKIGFEC_03733	NOLPEKII_03246	GPELILMH_03123	ALLHEJAD_03311	HHAGNNPL_04537	OMLDEMHH_03765	NAHAOJJF_02634	AKLOBKDN_03850	KIGDNKHD_02060	EPHBIJEA_03893	POPDKOFC_04297	KGPAFDIP_03248
rcnB		Nickel/cobalt homeostasis protein RcnB	15	15	1	12	5536				338	338	338	CJFKHGND_00793	KLKGAHNF_00793	IMAMOJGA_00025	OLKIGFEC_00812	NOLPEKII_02424	GPELILMH_03009	ALLHEJAD_03134	HHAGNNPL_02129	OMLDEMHH_00817	NAHAOJJF_04435	AKLOBKDN_02800	KIGDNKHD_04188	EPHBIJEA_01101	POPDKOFC_01762	KGPAFDIP_04359
group_10239		hypothetical protein	15	15	1	12	8639				173	173	173	CJFKHGND_01835	KLKGAHNF_01682	IMAMOJGA_01636	OLKIGFEC_02645	NOLPEKII_01308	GPELILMH_00542	ALLHEJAD_01322	HHAGNNPL_00060	OMLDEMHH_01342	NAHAOJJF_02762	AKLOBKDN_01935	KIGDNKHD_03830	EPHBIJEA_00456	POPDKOFC_02296	KGPAFDIP_03521
group_10240		hypothetical protein	15	15	1	12	5527				1004	1004	1004	CJFKHGND_00785	KLKGAHNF_00785	IMAMOJGA_00017	OLKIGFEC_00804	NOLPEKII_02432	GPELILMH_03017	ALLHEJAD_03126	HHAGNNPL_02121	OMLDEMHH_00825	NAHAOJJF_04427	AKLOBKDN_02808	KIGDNKHD_04180	EPHBIJEA_01109	POPDKOFC_01754	KGPAFDIP_03994
kbaY		D-tagatose-1,6-bisphosphate aldolase subunit KbaY	15	15	1	12	2201				860	866	860	CJFKHGND_01371	KLKGAHNF_01234	IMAMOJGA_00422	OLKIGFEC_01187	NOLPEKII_00128	GPELILMH_04589	ALLHEJAD_04618	HHAGNNPL_00735	OMLDEMHH_02290	NAHAOJJF_01030	AKLOBKDN_02849	KIGDNKHD_00168	EPHBIJEA_02438	POPDKOFC_03914	KGPAFDIP_05122
ybiT		putative ABC transporter ATP-binding protein YbiT	15	15	1	12	8920				1568	1592	1588	CJFKHGND_01516	KLKGAHNF_01643	IMAMOJGA_03449	OLKIGFEC_01566	NOLPEKII_02165	GPELILMH_02349	ALLHEJAD_02093	HHAGNNPL_01302	OMLDEMHH_02618	NAHAOJJF_03232	AKLOBKDN_03030	KIGDNKHD_03432	EPHBIJEA_03679	POPDKOFC_01622	KGPAFDIP_03492
cpdB		2',3'-cyclic-nucleotide 2'-phosphodiesterase/3'-nucleotidase	15	15	1	12	3823				1943	1943	1943	CJFKHGND_02105	KLKGAHNF_02052	IMAMOJGA_00665	OLKIGFEC_02432	NOLPEKII_00931	GPELILMH_00946	ALLHEJAD_00597	HHAGNNPL_01897	OMLDEMHH_02903	NAHAOJJF_02027	AKLOBKDN_02649	KIGDNKHD_01655	EPHBIJEA_02508	POPDKOFC_03265	KGPAFDIP_01517
yacG		DNA gyrase inhibitor YacG	15	15	1	12	8360				197	197	197	CJFKHGND_00602	KLKGAHNF_00602	IMAMOJGA_01375	OLKIGFEC_01723	NOLPEKII_02646	GPELILMH_00377	ALLHEJAD_01002	HHAGNNPL_00525	OMLDEMHH_00481	NAHAOJJF_00179	AKLOBKDN_00969	KIGDNKHD_00481	EPHBIJEA_00350	POPDKOFC_00523	KGPAFDIP_00100
rbn		Ribonuclease BN	15	15	1	12	5722				917	935	929	CJFKHGND_01904	KLKGAHNF_01956	IMAMOJGA_00185	OLKIGFEC_00972	NOLPEKII_01648	GPELILMH_00159	ALLHEJAD_00438	HHAGNNPL_01684	OMLDEMHH_01961	NAHAOJJF_03247	AKLOBKDN_00301	KIGDNKHD_02898	EPHBIJEA_01229	POPDKOFC_01922	KGPAFDIP_00399
hpcB		3,4-dihydroxyphenylacetate 2,3-dioxygenase	15	15	1	12	3486				851	851	851	CJFKHGND_00446	KLKGAHNF_00446	IMAMOJGA_00788	OLKIGFEC_02311	NOLPEKII_01856	GPELILMH_02588	ALLHEJAD_02631	HHAGNNPL_01826	OMLDEMHH_00637	NAHAOJJF_03344	AKLOBKDN_00816	KIGDNKHD_02936	EPHBIJEA_02943	POPDKOFC_00679	KGPAFDIP_00256
rpmD		50S ribosomal protein L30	15	15	1	12	7351				179	179	179	CJFKHGND_04325	KLKGAHNF_04365	IMAMOJGA_04543	OLKIGFEC_04696	NOLPEKII_03807	GPELILMH_04050	ALLHEJAD_04107	HHAGNNPL_03834	OMLDEMHH_04475	NAHAOJJF_03480	AKLOBKDN_04663	KIGDNKHD_03170	EPHBIJEA_03961	POPDKOFC_04929	KGPAFDIP_04269
asr		Acid shock protein	15	15	1	12	10105				308	308	308	CJFKHGND_00375	KLKGAHNF_00375	IMAMOJGA_01278	OLKIGFEC_00374	NOLPEKII_00470	GPELILMH_01472	ALLHEJAD_00019	HHAGNNPL_00239	OMLDEMHH_00014	NAHAOJJF_03815	AKLOBKDN_04800	KIGDNKHD_03503	EPHBIJEA_00186	POPDKOFC_00054	KGPAFDIP_01019
gatD		Galactitol 1-phosphate 5-dehydrogenase	15	15	1	12	5517				1040	1040	1040	CJFKHGND_00777	KLKGAHNF_00777	IMAMOJGA_00008	OLKIGFEC_00796	NOLPEKII_02440	GPELILMH_03025	ALLHEJAD_03118	HHAGNNPL_02113	OMLDEMHH_00834	NAHAOJJF_04692	AKLOBKDN_02816	KIGDNKHD_04674	EPHBIJEA_01117	POPDKOFC_01746	KGPAFDIP_04002
dnaK_2		Chaperone protein DnaK	15	15	1	12	5500				1352	1352	1352	CJFKHGND_00761	KLKGAHNF_00761	IMAMOJGA_03431	OLKIGFEC_03100	NOLPEKII_02045	GPELILMH_03730	ALLHEJAD_03749	HHAGNNPL_02095	OMLDEMHH_00852	NAHAOJJF_00805	AKLOBKDN_02253	KIGDNKHD_03890	EPHBIJEA_01135	POPDKOFC_02787	KGPAFDIP_03172
ahr		Aldehyde reductase Ahr	15	15	1	12	3875				1019	1019	1019	CJFKHGND_02149	KLKGAHNF_02008	IMAMOJGA_00717	OLKIGFEC_02381	NOLPEKII_03656	GPELILMH_00895	ALLHEJAD_00546	HHAGNNPL_04202	OMLDEMHH_02859	NAHAOJJF_04661	AKLOBKDN_02700	KIGDNKHD_04601	EPHBIJEA_04542	POPDKOFC_00749	KGPAFDIP_03690
cobU		Bifunctional adenosylcobalamin biosynthesis protein CobU	15	15	1	12	5409				542	545	542	CJFKHGND_04055	KLKGAHNF_04136	IMAMOJGA_03064	OLKIGFEC_03031	NOLPEKII_02114	GPELILMH_03444	ALLHEJAD_03391	HHAGNNPL_03290	OMLDEMHH_00921	NAHAOJJF_03129	AKLOBKDN_02322	KIGDNKHD_02802	EPHBIJEA_03086	POPDKOFC_02856	KGPAFDIP_04052
cybC		Soluble cytochrome b562	15	15	1	12	3843				386	386	386	CJFKHGND_02123	KLKGAHNF_02034	IMAMOJGA_00686	OLKIGFEC_02411	NOLPEKII_00952	GPELILMH_00925	ALLHEJAD_00576	HHAGNNPL_01879	OMLDEMHH_02885	NAHAOJJF_02005	AKLOBKDN_02670	KIGDNKHD_01677	EPHBIJEA_02490	POPDKOFC_03286	KGPAFDIP_01496
rmf		Ribosome modulation factor	15	15	1	12	8755				167	167	167	CJFKHGND_01653	KLKGAHNF_01506	IMAMOJGA_02209	OLKIGFEC_01429	NOLPEKII_03497	GPELILMH_03762	ALLHEJAD_02709	HHAGNNPL_02493	OMLDEMHH_03682	NAHAOJJF_02516	AKLOBKDN_03735	KIGDNKHD_01958	EPHBIJEA_02029	POPDKOFC_01483	KGPAFDIP_03290
yehY		Glycine betaine uptake system permease protein YehY	15	15	1	12	5577				1157	1157	1157	CJFKHGND_00818	KLKGAHNF_00818	IMAMOJGA_00049	OLKIGFEC_00836	NOLPEKII_02400	GPELILMH_03779	ALLHEJAD_03790	HHAGNNPL_01515	OMLDEMHH_00793	NAHAOJJF_02110	AKLOBKDN_02775	KIGDNKHD_01875	EPHBIJEA_03342	POPDKOFC_01786	KGPAFDIP_00537
group_10256		hypothetical protein	15	15	1	12	4804				152	152	152	CJFKHGND_02571	KLKGAHNF_02661	IMAMOJGA_01851	OLKIGFEC_01895	NOLPEKII_03968	GPELILMH_02172	ALLHEJAD_03074	HHAGNNPL_03965	OMLDEMHH_02699	NAHAOJJF_03114	AKLOBKDN_02458	KIGDNKHD_03555	EPHBIJEA_04083	POPDKOFC_02533	KGPAFDIP_01788
lpfD_2		putative minor fimbrial subunit LpfD	15	15	1	12	2456				1070	1091	1089	CJFKHGND_03447	KLKGAHNF_03549	IMAMOJGA_03982	OLKIGFEC_03837	NOLPEKII_04568	GPELILMH_02928	ALLHEJAD_03176	HHAGNNPL_01387	OMLDEMHH_03204	NAHAOJJF_04944	AKLOBKDN_04469	KIGDNKHD_04955	EPHBIJEA_01714	POPDKOFC_02106	KGPAFDIP_04207
cysQ		3'(2'),5'-bisphosphate nucleotidase CysQ	15	15	1	12	3824				740	740	740	CJFKHGND_02106	KLKGAHNF_02051	IMAMOJGA_00666	OLKIGFEC_02431	NOLPEKII_00932	GPELILMH_00945	ALLHEJAD_00596	HHAGNNPL_01896	OMLDEMHH_02902	NAHAOJJF_02026	AKLOBKDN_02650	KIGDNKHD_01656	EPHBIJEA_02507	POPDKOFC_03266	KGPAFDIP_01516
prfC		Peptide chain release factor RF3	15	15	1	12	3459				1589	1616	1612	CJFKHGND_00471	KLKGAHNF_00471	IMAMOJGA_00814	OLKIGFEC_02286	NOLPEKII_01833	GPELILMH_00508	ALLHEJAD_03874	HHAGNNPL_01803	OMLDEMHH_00612	NAHAOJJF_01937	AKLOBKDN_00839	KIGDNKHD_01496	EPHBIJEA_02353	POPDKOFC_00654	KGPAFDIP_00231
yehL		putative protein YehL	15	15	1	12	5557				1088	1088	1088	CJFKHGND_00806	KLKGAHNF_00806	IMAMOJGA_00037	OLKIGFEC_00824	NOLPEKII_02412	GPELILMH_03767	ALLHEJAD_03778	HHAGNNPL_02141	OMLDEMHH_00805	NAHAOJJF_02098	AKLOBKDN_02787	KIGDNKHD_01863	EPHBIJEA_04254	POPDKOFC_01774	KGPAFDIP_00549
ecpE		putative fimbrial chaperone EcpE	15	15	1	12	9593				698	710	708	CJFKHGND_03901	KLKGAHNF_04012	IMAMOJGA_02367	OLKIGFEC_00716	NOLPEKII_02750	GPELILMH_04350	ALLHEJAD_04391	HHAGNNPL_04126	OMLDEMHH_03990	NAHAOJJF_03826	AKLOBKDN_01110	KIGDNKHD_03688	EPHBIJEA_03652	POPDKOFC_01046	KGPAFDIP_04692
group_10262		hypothetical protein	15	15	1	12	8216				173	173	173	CJFKHGND_03293	KLKGAHNF_02545	IMAMOJGA_03930	OLKIGFEC_01379	NOLPEKII_02597	GPELILMH_02763	ALLHEJAD_03008	HHAGNNPL_02543	OMLDEMHH_03105	NAHAOJJF_04063	AKLOBKDN_03654	KIGDNKHD_03792	EPHBIJEA_02079	POPDKOFC_01432	KGPAFDIP_03007
dtpD		Dipeptide permease D	15	15	1	12	9464				872	1481	1429	CJFKHGND_03601	KLKGAHNF_03205	IMAMOJGA_03329	OLKIGFEC_04231	NOLPEKII_03318	GPELILMH_03498	ALLHEJAD_03509	HHAGNNPL_00883	OMLDEMHH_01204	NAHAOJJF_01624	AKLOBKDN_01777	KIGDNKHD_01343	EPHBIJEA_01959	POPDKOFC_03934	KGPAFDIP_02675
group_1146		hypothetical protein	15	15	1	12	9966				230	803	693	CJFKHGND_00239	KLKGAHNF_00239	IMAMOJGA_01140	OLKIGFEC_00236	NOLPEKII_04744	GPELILMH_01928	ALLHEJAD_00156	HHAGNNPL_00376	OMLDEMHH_00148	NAHAOJJF_04227	AKLOBKDN_00521	KIGDNKHD_04475	EPHBIJEA_00049	POPDKOFC_00191	KGPAFDIP_00882
ynfE		Putative dimethyl sulfoxide reductase chain YnfE	15	15	1	12	10231				1109	2426	2237	CJFKHGND_00386	KLKGAHNF_00386	IMAMOJGA_01289	OLKIGFEC_00384	NOLPEKII_00460	GPELILMH_01482	ALLHEJAD_00009	HHAGNNPL_00228	OMLDEMHH_00002	NAHAOJJF_01950	AKLOBKDN_04790	KIGDNKHD_02590	EPHBIJEA_00197	POPDKOFC_00044	KGPAFDIP_01029
group_1150		hypothetical protein	15	15	1	12	5681				3596	4604	4272	CJFKHGND_00920	KLKGAHNF_00920	IMAMOJGA_00145	OLKIGFEC_00932	NOLPEKII_03351	GPELILMH_00200	ALLHEJAD_00398	HHAGNNPL_01418	OMLDEMHH_00696	NAHAOJJF_01552	AKLOBKDN_00342	KIGDNKHD_01396	EPHBIJEA_02535	POPDKOFC_01882	KGPAFDIP_00439
group_1154		hypothetical protein	15	15	1	12	3175				281	2234	1778	CJFKHGND_01016	KLKGAHNF_01410	IMAMOJGA_01029	OLKIGFEC_00602	NOLPEKII_01050	GPELILMH_01835	ALLHEJAD_00967	HHAGNNPL_02711	OMLDEMHH_01029	NAHAOJJF_02982	AKLOBKDN_01223	KIGDNKHD_02739	EPHBIJEA_00613	POPDKOFC_00933	KGPAFDIP_00634
yjgN		Inner membrane protein YjgN	15	15	1	12	3863				419	1196	1082	CJFKHGND_02142	KLKGAHNF_02015	IMAMOJGA_00705	OLKIGFEC_02393	NOLPEKII_03644	GPELILMH_00907	ALLHEJAD_00558	HHAGNNPL_04209	OMLDEMHH_02866	NAHAOJJF_04470	AKLOBKDN_02688	KIGDNKHD_04279	EPHBIJEA_04549	POPDKOFC_00761	KGPAFDIP_04714
ygcS_2		Inner membrane metabolite transport protein YgcS	15	15	1	12	4757				695	1928	1368	CJFKHGND_02513	KLKGAHNF_03609	IMAMOJGA_02799	OLKIGFEC_03616	NOLPEKII_04359	GPELILMH_02461	ALLHEJAD_01967	HHAGNNPL_04217	OMLDEMHH_04226	NAHAOJJF_00431	AKLOBKDN_01604	KIGDNKHD_03809	EPHBIJEA_00976	POPDKOFC_03631	KGPAFDIP_04664
group_1184		hypothetical protein	15	15	1	12	4840				449	2186	1765	CJFKHGND_02539	KLKGAHNF_02629	IMAMOJGA_01819	OLKIGFEC_01863	NOLPEKII_03686	GPELILMH_04609	ALLHEJAD_04651	HHAGNNPL_03674	OMLDEMHH_02731	NAHAOJJF_04167	AKLOBKDN_02424	KIGDNKHD_03947	EPHBIJEA_03745	POPDKOFC_02501	KGPAFDIP_01756
fimD_1		Outer membrane usher protein FimD	15	15	1	12	3533				860	2639	2398	CJFKHGND_00409	KLKGAHNF_00409	IMAMOJGA_00743	OLKIGFEC_02354	NOLPEKII_04457	GPELILMH_02545	ALLHEJAD_02675	HHAGNNPL_01864	OMLDEMHH_00674	NAHAOJJF_04186	AKLOBKDN_00772	KIGDNKHD_03986	EPHBIJEA_02905	POPDKOFC_00722	KGPAFDIP_00299
group_1291		hypothetical protein	15	15	1	12	4238				851	1397	1287	CJFKHGND_01118	KLKGAHNF_00925	IMAMOJGA_03912	OLKIGFEC_04288	NOLPEKII_03639	GPELILMH_03854	ALLHEJAD_03884	HHAGNNPL_00035	OMLDEMHH_02362	NAHAOJJF_03006	AKLOBKDN_02245	KIGDNKHD_01566	EPHBIJEA_02745	POPDKOFC_04235	KGPAFDIP_03810
nfsA		Oxygen-insensitive NADPH nitroreductase	15	15	1	12	8880				419	722	641	CJFKHGND_01547	KLKGAHNF_01612	IMAMOJGA_04386	OLKIGFEC_01535	NOLPEKII_02134	GPELILMH_04607	ALLHEJAD_04619	HHAGNNPL_01271	OMLDEMHH_02587	NAHAOJJF_00336	AKLOBKDN_03063	KIGDNKHD_03259	EPHBIJEA_03195	POPDKOFC_01590	KGPAFDIP_04736
sopA_1		hypothetical protein	15	15	1	12	8093				812	2012	1781	CJFKHGND_03958	KLKGAHNF_04032	IMAMOJGA_03471	OLKIGFEC_01588	NOLPEKII_02187	GPELILMH_02371	ALLHEJAD_02115	HHAGNNPL_03275	OMLDEMHH_04091	NAHAOJJF_04461	AKLOBKDN_03008	KIGDNKHD_04357	EPHBIJEA_03040	POPDKOFC_01644	KGPAFDIP_04079
espF(U)		Secreted effector protein EspF(U)	15	15	1	12	6389				515	791	674	CJFKHGND_03967	KLKGAHNF_04070	IMAMOJGA_04294	OLKIGFEC_02042	NOLPEKII_05082	GPELILMH_03619	ALLHEJAD_03663	HHAGNNPL_03445	OMLDEMHH_04099	NAHAOJJF_01848	AKLOBKDN_04524	KIGDNKHD_05170	EPHBIJEA_03528	POPDKOFC_04822	KGPAFDIP_03535
aaeB_1		p-hydroxybenzoic acid efflux pump subunit AaeB	15	15	1	12	10052				1397	2012	1924	CJFKHGND_00325	KLKGAHNF_00325	IMAMOJGA_01228	OLKIGFEC_00323	NOLPEKII_00520	GPELILMH_01422	ALLHEJAD_00069	HHAGNNPL_00289	OMLDEMHH_00064	NAHAOJJF_02434	AKLOBKDN_00435	KIGDNKHD_02650	EPHBIJEA_00136	POPDKOFC_00104	KGPAFDIP_00969
rsxC		Electron transport complex subunit RsxC	15	15	1	12	10069				1838	2318	2170	CJFKHGND_00342	KLKGAHNF_00342	IMAMOJGA_01245	OLKIGFEC_00340	NOLPEKII_00503	GPELILMH_01439	ALLHEJAD_00052	HHAGNNPL_00272	OMLDEMHH_00047	NAHAOJJF_04129	AKLOBKDN_00418	KIGDNKHD_03877	EPHBIJEA_00153	POPDKOFC_00087	KGPAFDIP_00986
ynfF		putative dimethyl sulfoxide reductase chain YnfF	15	15	1	12	10232				1250	2396	2126	CJFKHGND_00384	KLKGAHNF_00384	IMAMOJGA_01287	OLKIGFEC_00383	NOLPEKII_00461	GPELILMH_01481	ALLHEJAD_00010	HHAGNNPL_00230	OMLDEMHH_00004	NAHAOJJF_01949	AKLOBKDN_04791	KIGDNKHD_02589	EPHBIJEA_00195	POPDKOFC_00045	KGPAFDIP_01028
kefF		Glutathione-regulated potassium-efflux system ancillary protein KefF	15	15	1	12	8414				230	1373	546	CJFKHGND_00549	KLKGAHNF_00549	IMAMOJGA_01322	OLKIGFEC_01776	NOLPEKII_02549	GPELILMH_00430	ALLHEJAD_01055	HHAGNNPL_00579	OMLDEMHH_00534	NAHAOJJF_00232	AKLOBKDN_00916	KIGDNKHD_00428	EPHBIJEA_00404	POPDKOFC_00576	KGPAFDIP_00153
kefC_1		Glutathione-regulated potassium-efflux system protein KefC	15	15	1	12	8413				935	1862	1800	CJFKHGND_00550	KLKGAHNF_00550	IMAMOJGA_01323	OLKIGFEC_01775	NOLPEKII_02548	GPELILMH_00429	ALLHEJAD_01054	HHAGNNPL_00578	OMLDEMHH_00533	NAHAOJJF_00231	AKLOBKDN_00917	KIGDNKHD_00429	EPHBIJEA_00403	POPDKOFC_00575	KGPAFDIP_00152
acm		hypothetical protein	15	15	1	12	5530				377	821	790	CJFKHGND_00788	KLKGAHNF_00788	IMAMOJGA_00020	OLKIGFEC_00807	NOLPEKII_02429	GPELILMH_03014	ALLHEJAD_03129	HHAGNNPL_02124	OMLDEMHH_00822	NAHAOJJF_04430	AKLOBKDN_02805	KIGDNKHD_04183	EPHBIJEA_01106	POPDKOFC_01757	KGPAFDIP_03991
uhpC_1		Membrane sensor protein UhpC	15	15	1	12	3202				779	1304	1204	CJFKHGND_00989	KLKGAHNF_01438	IMAMOJGA_01057	OLKIGFEC_00630	NOLPEKII_01024	GPELILMH_01862	ALLHEJAD_02558	HHAGNNPL_02043	OMLDEMHH_01003	NAHAOJJF_03088	AKLOBKDN_01197	KIGDNKHD_02815	EPHBIJEA_03289	POPDKOFC_00960	KGPAFDIP_00608
group_1411		hypothetical protein	15	15	1	12	3194				2654	2954	2885	CJFKHGND_00997	KLKGAHNF_01430	IMAMOJGA_01048	OLKIGFEC_00621	NOLPEKII_01032	GPELILMH_01854	ALLHEJAD_00986	HHAGNNPL_02051	OMLDEMHH_01011	NAHAOJJF_04011	AKLOBKDN_01205	KIGDNKHD_03756	EPHBIJEA_03297	POPDKOFC_00952	KGPAFDIP_00616
yicI		Alpha-xylosidase	15	15	1	12	2578				1442	2318	1869	CJFKHGND_01255	KLKGAHNF_01062	IMAMOJGA_03715	OLKIGFEC_02878	NOLPEKII_03076	GPELILMH_02313	ALLHEJAD_01584	HHAGNNPL_02949	OMLDEMHH_01731	NAHAOJJF_03560	AKLOBKDN_02109	KIGDNKHD_03306	EPHBIJEA_02591	POPDKOFC_02015	KGPAFDIP_04146
ycaM		Inner membrane transporter YcaM	15	15	1	12	8816				317	1430	1263	CJFKHGND_01599	KLKGAHNF_01560	IMAMOJGA_02263	OLKIGFEC_01483	NOLPEKII_02296	GPELILMH_03284	ALLHEJAD_02452	HHAGNNPL_01218	OMLDEMHH_02535	NAHAOJJF_00284	AKLOBKDN_03787	KIGDNKHD_01046	EPHBIJEA_02134	POPDKOFC_01538	KGPAFDIP_02907
comEC		hypothetical protein	15	15	1	12	8803				758	2264	1952	CJFKHGND_01612	KLKGAHNF_01547	IMAMOJGA_02250	OLKIGFEC_01470	NOLPEKII_02310	GPELILMH_03950	ALLHEJAD_02464	HHAGNNPL_01206	OMLDEMHH_04445	NAHAOJJF_00271	AKLOBKDN_03775	KIGDNKHD_01033	EPHBIJEA_02122	POPDKOFC_01524	KGPAFDIP_02919
group_1425		hypothetical protein	15	15	1	12	8626				359	1607	1502	CJFKHGND_01824	KLKGAHNF_01693	IMAMOJGA_01624	OLKIGFEC_02633	NOLPEKII_01296	GPELILMH_00554	ALLHEJAD_01310	HHAGNNPL_00071	OMLDEMHH_01353	NAHAOJJF_00147	AKLOBKDN_01946	KIGDNKHD_00403	EPHBIJEA_00467	POPDKOFC_02284	KGPAFDIP_01481
elaD		Protease ElaD	15	15	1	12	5723				743	1217	1032	CJFKHGND_01905	KLKGAHNF_01955	IMAMOJGA_00186	OLKIGFEC_00973	NOLPEKII_01647	GPELILMH_00158	ALLHEJAD_00439	HHAGNNPL_01685	OMLDEMHH_01962	NAHAOJJF_03246	AKLOBKDN_00300	KIGDNKHD_02897	EPHBIJEA_01230	POPDKOFC_01923	KGPAFDIP_00398
cscB		Sucrose permease	15	15	1	12	5817				362	1247	1110	CJFKHGND_01981	KLKGAHNF_01879	IMAMOJGA_00261	OLKIGFEC_01059	NOLPEKII_01868	GPELILMH_00081	ALLHEJAD_04501	HHAGNNPL_00918	OMLDEMHH_01903	NAHAOJJF_00881	AKLOBKDN_00224	KIGDNKHD_00143	EPHBIJEA_02950	POPDKOFC_01173	KGPAFDIP_00321
group_1433		Ferredoxin--NADP reductase	15	15	1	12	4617				1568	1919	1842	CJFKHGND_02182	KLKGAHNF_02239	IMAMOJGA_01983	OLKIGFEC_03198	NOLPEKII_01526	GPELILMH_02875	ALLHEJAD_02896	HHAGNNPL_01148	OMLDEMHH_01615	NAHAOJJF_02560	AKLOBKDN_01470	KIGDNKHD_02202	EPHBIJEA_01787	POPDKOFC_02678	KGPAFDIP_01315
pdeC		putative cyclic di-GMP phosphodiesterase PdeC	15	15	1	12	9788				332	1586	1399	CJFKHGND_02595	KLKGAHNF_02685	IMAMOJGA_01875	OLKIGFEC_01919	NOLPEKII_02804	GPELILMH_02196	ALLHEJAD_03616	HHAGNNPL_03189	OMLDEMHH_02675	NAHAOJJF_00600	AKLOBKDN_02485	KIGDNKHD_01937	EPHBIJEA_03400	POPDKOFC_02557	KGPAFDIP_01812
ycjY_1		putative protein YcjY	15	15	1	12	7707				590	932	845	CJFKHGND_02769	KLKGAHNF_02814	IMAMOJGA_02105	OLKIGFEC_02740	NOLPEKII_00817	GPELILMH_01288	ALLHEJAD_01173	HHAGNNPL_02155	OMLDEMHH_02430	NAHAOJJF_02046	AKLOBKDN_03439	KIGDNKHD_01729	EPHBIJEA_01580	POPDKOFC_02391	KGPAFDIP_02573
crfC		Clamp-binding protein CrfC	15	15	1	12	9739				395	2228	2046	CJFKHGND_04016	KLKGAHNF_04147	IMAMOJGA_01917	OLKIGFEC_01962	NOLPEKII_03435	GPELILMH_04135	ALLHEJAD_03742	HHAGNNPL_03451	OMLDEMHH_04175	NAHAOJJF_00555	AKLOBKDN_02529	KIGDNKHD_03342	EPHBIJEA_04368	POPDKOFC_02600	KGPAFDIP_03457
group_1499		hypothetical protein	15	15	1	12	7334				371	1124	1045	CJFKHGND_04308	KLKGAHNF_04348	IMAMOJGA_04560	OLKIGFEC_04713	NOLPEKII_03790	GPELILMH_04033	ALLHEJAD_04124	HHAGNNPL_03817	OMLDEMHH_04458	NAHAOJJF_03463	AKLOBKDN_04646	KIGDNKHD_03187	EPHBIJEA_03944	POPDKOFC_04946	KGPAFDIP_04286
group_1601	caiT_2	L-carnitine/gamma-butyrobetaine antiporter	15	15	1	12	9877				1148	1610	1386	CJFKHGND_00177	KLKGAHNF_00177	IMAMOJGA_03268	OLKIGFEC_00173	NOLPEKII_01151	GPELILMH_01991	ALLHEJAD_00219	HHAGNNPL_04060	OMLDEMHH_00210	NAHAOJJF_03875	AKLOBKDN_00583	KIGDNKHD_03478	EPHBIJEA_04136	POPDKOFC_00254	KGPAFDIP_00818
fadK		Medium-chain fatty-acid--CoA ligase	15	15	1	12	9994				1370	1646	1610	CJFKHGND_00267	KLKGAHNF_00267	IMAMOJGA_01168	OLKIGFEC_00264	NOLPEKII_00579	GPELILMH_01363	ALLHEJAD_00128	HHAGNNPL_00348	OMLDEMHH_00120	NAHAOJJF_03422	AKLOBKDN_00493	KIGDNKHD_03095	EPHBIJEA_00077	POPDKOFC_00163	KGPAFDIP_00910
ydiF_1		Acetate CoA-transferase YdiF	15	15	1	12	10002				986	1595	1485	CJFKHGND_00275	KLKGAHNF_00275	IMAMOJGA_01176	OLKIGFEC_00272	NOLPEKII_00571	GPELILMH_01371	ALLHEJAD_00120	HHAGNNPL_00340	OMLDEMHH_00114	NAHAOJJF_03430	AKLOBKDN_00485	KIGDNKHD_03088	EPHBIJEA_00085	POPDKOFC_00155	KGPAFDIP_00918
alkA		DNA-3-methyladenine glycosylase 2	15	15	1	12	5499				629	857	747	CJFKHGND_00760	KLKGAHNF_00760	IMAMOJGA_03430	OLKIGFEC_03099	NOLPEKII_02046	GPELILMH_03729	ALLHEJAD_03750	HHAGNNPL_02094	OMLDEMHH_00853	NAHAOJJF_00804	AKLOBKDN_02254	KIGDNKHD_03889	EPHBIJEA_01136	POPDKOFC_02788	KGPAFDIP_03173
yhjE_1		Inner membrane metabolite transport protein YhjE	15	15	1	12	4244				743	1322	1244	CJFKHGND_01123	KLKGAHNF_00930	IMAMOJGA_03907	OLKIGFEC_04283	NOLPEKII_03634	GPELILMH_03849	ALLHEJAD_03889	HHAGNNPL_00030	OMLDEMHH_02367	NAHAOJJF_02999	AKLOBKDN_02240	KIGDNKHD_01573	EPHBIJEA_02740	POPDKOFC_04240	KGPAFDIP_03805
group_1622		hypothetical protein	15	15	1	12	2530				509	1295	1232	CJFKHGND_01290	KLKGAHNF_01097	IMAMOJGA_03750	OLKIGFEC_02843	NOLPEKII_04000	GPELILMH_04358	ALLHEJAD_04027	HHAGNNPL_01330	OMLDEMHH_01766	NAHAOJJF_02952	AKLOBKDN_04266	KIGDNKHD_02866	EPHBIJEA_04779	POPDKOFC_02050	KGPAFDIP_03331
yhbX		Putative phosphoethanolamine transferase YhbX	15	15	1	12	2234				950	1517	1435	CJFKHGND_01405	KLKGAHNF_01200	IMAMOJGA_00388	OLKIGFEC_01153	NOLPEKII_00094	GPELILMH_02106	ALLHEJAD_01810	HHAGNNPL_00701	OMLDEMHH_02256	NAHAOJJF_00995	AKLOBKDN_02883	KIGDNKHD_00203	EPHBIJEA_02472	POPDKOFC_03880	KGPAFDIP_02143
group_1630		hypothetical protein	15	15	1	12	8794				440	779	718	CJFKHGND_01619	KLKGAHNF_01540	IMAMOJGA_02243	OLKIGFEC_01463	NOLPEKII_02317	GPELILMH_03957	ALLHEJAD_02471	HHAGNNPL_01199	OMLDEMHH_04452	NAHAOJJF_00263	AKLOBKDN_03768	KIGDNKHD_01025	EPHBIJEA_02115	POPDKOFC_01517	KGPAFDIP_02926
elfA		Laminin-binding fimbrial subunit ElfA	15	15	1	12	8776				332	539	511	CJFKHGND_01637	KLKGAHNF_01522	IMAMOJGA_02225	OLKIGFEC_01445	NOLPEKII_03481	GPELILMH_03746	ALLHEJAD_02725	HHAGNNPL_04258	OMLDEMHH_03699	NAHAOJJF_04166	AKLOBKDN_03750	KIGDNKHD_03934	EPHBIJEA_02097	POPDKOFC_01499	KGPAFDIP_03274
pyrK		Dihydroorotate dehydrogenase B (NAD(+)), electron transfer subunit	15	15	1	12	4585				689	1325	1213	CJFKHGND_02212	KLKGAHNF_02209	IMAMOJGA_02013	OLKIGFEC_03168	NOLPEKII_01556	GPELILMH_04715	ALLHEJAD_04727	HHAGNNPL_01118	OMLDEMHH_01585	NAHAOJJF_04672	AKLOBKDN_01440	KIGDNKHD_04651	EPHBIJEA_01817	POPDKOFC_02708	KGPAFDIP_01285
yihQ		Sulfoquinovosidase	15	15	1	12	6245				1325	2036	1969	CJFKHGND_02381	KLKGAHNF_02362	IMAMOJGA_03593	OLKIGFEC_03344	NOLPEKII_03037	GPELILMH_01820	ALLHEJAD_01679	HHAGNNPL_03749	OMLDEMHH_02137	NAHAOJJF_04819	AKLOBKDN_03328	KIGDNKHD_04824	EPHBIJEA_04842	POPDKOFC_03153	KGPAFDIP_03582
xylE		D-xylose-proton symporter	15	15	1	12	4814				323	1475	1353	CJFKHGND_02564	KLKGAHNF_02654	IMAMOJGA_01844	OLKIGFEC_01888	NOLPEKII_03975	GPELILMH_02165	ALLHEJAD_03067	HHAGNNPL_04383	OMLDEMHH_02706	NAHAOJJF_03107	AKLOBKDN_02451	KIGDNKHD_03548	EPHBIJEA_04540	POPDKOFC_02526	KGPAFDIP_01781
phnC		Phosphate-import ATP-binding protein PhnC	15	15	1	12	9745				725	788	776	CJFKHGND_02635	KLKGAHNF_02725	IMAMOJGA_01914	OLKIGFEC_01959	NOLPEKII_04512	GPELILMH_02236	ALLHEJAD_03576	HHAGNNPL_03229	OMLDEMHH_02635	NAHAOJJF_00559	AKLOBKDN_02526	KIGDNKHD_01896	EPHBIJEA_03440	POPDKOFC_02597	KGPAFDIP_01852
esiB		Secretory immunoglobulin A-binding protein EsiB	15	15	1	12	9512				587	977	873	CJFKHGND_02724	KLKGAHNF_02470	IMAMOJGA_02437	OLKIGFEC_03453	NOLPEKII_00684	GPELILMH_03151	ALLHEJAD_04588	HHAGNNPL_00831	OMLDEMHH_01256	NAHAOJJF_02774	AKLOBKDN_01829	KIGDNKHD_02362	EPHBIJEA_04281	POPDKOFC_03015	KGPAFDIP_02395
group_1671		hypothetical protein	15	15	1	12	5027				569	986	857	CJFKHGND_03244	KLKGAHNF_02594	IMAMOJGA_01774	OLKIGFEC_04422	NOLPEKII_04062	GPELILMH_03891	ALLHEJAD_04002	HHAGNNPL_03611	OMLDEMHH_04944	NAHAOJJF_00717	AKLOBKDN_03705	KIGDNKHD_00709	EPHBIJEA_05014	POPDKOFC_04515	KGPAFDIP_01965
pleD		hypothetical protein	15	15	1	12	10196				416	1418	1062	CJFKHGND_03527	KLKGAHNF_03743	IMAMOJGA_04040	OLKIGFEC_04359	NOLPEKII_02857	GPELILMH_02807	ALLHEJAD_02964	HHAGNNPL_03030	OMLDEMHH_03851	NAHAOJJF_01983	AKLOBKDN_04347	KIGDNKHD_03750	EPHBIJEA_00231	POPDKOFC_04359	KGPAFDIP_03080
ygbF		CRISPR-associated endoribonuclease Cas2	15	15	1	12	4480				122	293	262	CJFKHGND_03734	KLKGAHNF_03127	IMAMOJGA_02907	OLKIGFEC_04123	NOLPEKII_01393	GPELILMH_04500	ALLHEJAD_04522	HHAGNNPL_04006	OMLDEMHH_03582	NAHAOJJF_01445	AKLOBKDN_01624	KIGDNKHD_00612	EPHBIJEA_04119	POPDKOFC_03538	KGPAFDIP_04502
cirA_2		Colicin I receptor	15	15	1	12	5189				812	1970	1883	CJFKHGND_03862	KLKGAHNF_03962	IMAMOJGA_04578	OLKIGFEC_03739	NOLPEKII_03252	GPELILMH_03117	ALLHEJAD_03317	HHAGNNPL_04543	OMLDEMHH_03759	NAHAOJJF_02628	AKLOBKDN_03856	KIGDNKHD_02054	EPHBIJEA_03887	POPDKOFC_04303	KGPAFDIP_03242
ylpA		Lipoprotein YlpA	15	15	1	12	7444				731	818	759	CJFKHGND_04297	KLKGAHNF_04337	IMAMOJGA_03179	OLKIGFEC_04018	NOLPEKII_04561	GPELILMH_03601	ALLHEJAD_04538	HHAGNNPL_04959	OMLDEMHH_04692	NAHAOJJF_04928	AKLOBKDN_04696	KIGDNKHD_03946	EPHBIJEA_03836	POPDKOFC_05435	KGPAFDIP_03934
ulaE		L-ribulose-5-phosphate 3-epimerase UlaE	15	15	1	12	3799				518	884	817	CJFKHGND_02083	KLKGAHNF_02074	IMAMOJGA_00643	OLKIGFEC_02454	NOLPEKII_00909	GPELILMH_00968	ALLHEJAD_00619	HHAGNNPL_01919	OMLDEMHH_02925	NAHAOJJF_04714	AKLOBKDN_02627	KIGDNKHD_04747	EPHBIJEA_02530	POPDKOFC_03243	KGPAFDIP_01539
gatY		D-tagatose-1,6-bisphosphate aldolase subunit GatY	15	15	1	12	5522				422	860	826	CJFKHGND_00782	KLKGAHNF_00782	IMAMOJGA_00013	OLKIGFEC_00801	NOLPEKII_02435	GPELILMH_03020	ALLHEJAD_03123	HHAGNNPL_02118	OMLDEMHH_00829	NAHAOJJF_04423	AKLOBKDN_02811	KIGDNKHD_04176	EPHBIJEA_01112	POPDKOFC_01751	KGPAFDIP_03997
yedP		Mannosyl-3-phosphoglycerate phosphatase	15	15	1	12	91				344	815	752	CJFKHGND_00029	KLKGAHNF_00029	IMAMOJGA_04167	OLKIGFEC_00025	NOLPEKII_01759	GPELILMH_01617	ALLHEJAD_01358	HHAGNNPL_02799	OMLDEMHH_00359	NAHAOJJF_02673	AKLOBKDN_00732	KIGDNKHD_03122	EPHBIJEA_02261	POPDKOFC_00403	KGPAFDIP_01620
fliT		Flagellar protein FliT	15	15	1	12	116				293	365	354	CJFKHGND_00053	KLKGAHNF_00053	IMAMOJGA_04143	OLKIGFEC_00049	NOLPEKII_01735	GPELILMH_01593	ALLHEJAD_01382	HHAGNNPL_02823	OMLDEMHH_00335	NAHAOJJF_02698	AKLOBKDN_00708	KIGDNKHD_03009	EPHBIJEA_02285	POPDKOFC_00378	KGPAFDIP_01644
araF		L-arabinose-binding periplasmic protein	15	15	1	12	142				548	989	959	CJFKHGND_00078	KLKGAHNF_00078	IMAMOJGA_04118	OLKIGFEC_00074	NOLPEKII_01710	GPELILMH_01568	ALLHEJAD_01407	HHAGNNPL_02848	OMLDEMHH_00309	NAHAOJJF_02880	AKLOBKDN_00683	KIGDNKHD_02453	EPHBIJEA_02310	POPDKOFC_00353	KGPAFDIP_01669
torZ		Trimethylamine-N-oxide reductase 2	15	15	1	12	169				1799	2429	2345	CJFKHGND_00104	KLKGAHNF_00104	IMAMOJGA_04092	OLKIGFEC_00100	NOLPEKII_01684	GPELILMH_01542	ALLHEJAD_01433	HHAGNNPL_03177	OMLDEMHH_00283	NAHAOJJF_03715	AKLOBKDN_00657	KIGDNKHD_02317	EPHBIJEA_02751	POPDKOFC_00327	KGPAFDIP_01695
yebV		putative protein YebV	15	15	1	12	9840				236	236	236	CJFKHGND_00142	KLKGAHNF_00142	IMAMOJGA_03233	OLKIGFEC_00138	NOLPEKII_01116	GPELILMH_02026	ALLHEJAD_00254	HHAGNNPL_03139	OMLDEMHH_00245	NAHAOJJF_03791	AKLOBKDN_00618	KIGDNKHD_03631	EPHBIJEA_02789	POPDKOFC_00289	KGPAFDIP_00783
rsmF		Ribosomal RNA small subunit methyltransferase F	15	15	1	12	9842				1064	1445	1419	CJFKHGND_00143	KLKGAHNF_00143	IMAMOJGA_03234	OLKIGFEC_00139	NOLPEKII_01117	GPELILMH_02025	ALLHEJAD_00253	HHAGNNPL_03138	OMLDEMHH_00244	NAHAOJJF_03789	AKLOBKDN_00617	KIGDNKHD_03632	EPHBIJEA_02790	POPDKOFC_00288	KGPAFDIP_00784
yeaR		putative protein YeaR	15	15	1	12	9882				164	359	346	CJFKHGND_00181	KLKGAHNF_00181	IMAMOJGA_03273	OLKIGFEC_00178	NOLPEKII_01156	GPELILMH_01986	ALLHEJAD_00214	HHAGNNPL_04056	OMLDEMHH_00206	NAHAOJJF_03879	AKLOBKDN_00579	KIGDNKHD_03482	EPHBIJEA_04140	POPDKOFC_00249	KGPAFDIP_00823
chbF		6-phospho-beta-glucosidase	15	15	1	12	9959				536	1352	1253	CJFKHGND_00235	KLKGAHNF_00235	IMAMOJGA_01136	OLKIGFEC_00232	NOLPEKII_04763	GPELILMH_01932	ALLHEJAD_00160	HHAGNNPL_00380	OMLDEMHH_00152	NAHAOJJF_04222	AKLOBKDN_00525	KIGDNKHD_04873	EPHBIJEA_00045	POPDKOFC_00195	KGPAFDIP_00878
cnu		OriC-binding nucleoid-associated protein	15	15	1	12	10073				101	215	199	CJFKHGND_00346	KLKGAHNF_00346	IMAMOJGA_01249	OLKIGFEC_00344	NOLPEKII_00499	GPELILMH_01443	ALLHEJAD_00048	HHAGNNPL_00268	OMLDEMHH_00043	NAHAOJJF_04133	AKLOBKDN_00414	KIGDNKHD_03881	EPHBIJEA_00157	POPDKOFC_00083	KGPAFDIP_00990
uidA		Beta-glucuronidase	15	15	1	12	10084				509	1811	1637	CJFKHGND_00355	KLKGAHNF_00355	IMAMOJGA_01258	OLKIGFEC_00353	NOLPEKII_00490	GPELILMH_01452	ALLHEJAD_00039	HHAGNNPL_00259	OMLDEMHH_00034	NAHAOJJF_04438	AKLOBKDN_00405	KIGDNKHD_04198	EPHBIJEA_00166	POPDKOFC_00074	KGPAFDIP_00999
uidC		Membrane-associated protein UidC	15	15	1	12	10087				503	1265	1182	CJFKHGND_00357	KLKGAHNF_00357	IMAMOJGA_01260	OLKIGFEC_00356	NOLPEKII_00488	GPELILMH_01454	ALLHEJAD_00037	HHAGNNPL_00257	OMLDEMHH_00032	NAHAOJJF_03797	AKLOBKDN_00403	KIGDNKHD_03485	EPHBIJEA_00168	POPDKOFC_00072	KGPAFDIP_01001
tqsA		AI-2 transport protein TqsA	15	15	1	12	10101				875	1034	1023	CJFKHGND_00371	KLKGAHNF_00371	IMAMOJGA_01274	OLKIGFEC_00370	NOLPEKII_00474	GPELILMH_01468	ALLHEJAD_00023	HHAGNNPL_00243	OMLDEMHH_00018	NAHAOJJF_03811	AKLOBKDN_00389	KIGDNKHD_03499	EPHBIJEA_00182	POPDKOFC_00058	KGPAFDIP_01015
group_1917		hypothetical protein	15	15	1	12	10229				509	746	730	CJFKHGND_00388	KLKGAHNF_00388	IMAMOJGA_01291	OLKIGFEC_00386	NOLPEKII_00458	GPELILMH_01485	ALLHEJAD_00006	HHAGNNPL_00226	OMLDEMHH_04499	NAHAOJJF_01952	AKLOBKDN_04317	KIGDNKHD_02592	EPHBIJEA_00199	POPDKOFC_00042	KGPAFDIP_01032
group_1920		hypothetical protein	15	15	1	12	3521				254	830	753	CJFKHGND_00418	KLKGAHNF_00418	IMAMOJGA_00752	OLKIGFEC_02346	NOLPEKII_04449	GPELILMH_02553	ALLHEJAD_02666	HHAGNNPL_01854	OMLDEMHH_00665	NAHAOJJF_04194	AKLOBKDN_00780	KIGDNKHD_03995	EPHBIJEA_02915	POPDKOFC_00714	KGPAFDIP_00291
nadR		Trifunctional NAD biosynthesis/regulator protein NadR	15	15	1	12	3443				854	1232	1206	CJFKHGND_00487	KLKGAHNF_00487	IMAMOJGA_00830	OLKIGFEC_01838	NOLPEKII_01817	GPELILMH_00492	ALLHEJAD_03858	HHAGNNPL_01787	OMLDEMHH_00596	NAHAOJJF_01921	AKLOBKDN_00855	KIGDNKHD_01512	EPHBIJEA_02369	POPDKOFC_00638	KGPAFDIP_00215
rob_1		Right origin-binding protein	15	15	1	12	3431				695	869	857	CJFKHGND_00498	KLKGAHNF_00498	IMAMOJGA_00841	OLKIGFEC_01827	NOLPEKII_01806	GPELILMH_00481	ALLHEJAD_01106	HHAGNNPL_01776	OMLDEMHH_00585	NAHAOJJF_01910	AKLOBKDN_00866	KIGDNKHD_01523	EPHBIJEA_02381	POPDKOFC_00627	KGPAFDIP_00204
group_1933		hypothetical protein	15	15	1	12	3407				425	959	531	CJFKHGND_00521	KLKGAHNF_00521	IMAMOJGA_00864	OLKIGFEC_01804	NOLPEKII_01783	GPELILMH_00458	ALLHEJAD_01083	HHAGNNPL_01753	OMLDEMHH_00562	NAHAOJJF_04612	AKLOBKDN_00889	KIGDNKHD_04518	EPHBIJEA_02404	POPDKOFC_00604	KGPAFDIP_00181
rihC		Non-specific ribonucleoside hydrolase RihC	15	15	1	12	8432				692	914	884	CJFKHGND_00533	KLKGAHNF_00533	IMAMOJGA_01306	OLKIGFEC_01792	NOLPEKII_02565	GPELILMH_00446	ALLHEJAD_01071	HHAGNNPL_00596	OMLDEMHH_00550	NAHAOJJF_00250	AKLOBKDN_00900	KIGDNKHD_00410	EPHBIJEA_00421	POPDKOFC_00592	KGPAFDIP_00169
caiC		Crotonobetaine/carnitine--CoA ligase	15	15	1	12	8424				1016	1553	1481	CJFKHGND_00540	KLKGAHNF_00540	IMAMOJGA_01313	OLKIGFEC_01785	NOLPEKII_02558	GPELILMH_00439	ALLHEJAD_01064	HHAGNNPL_00588	OMLDEMHH_00543	NAHAOJJF_00242	AKLOBKDN_00907	KIGDNKHD_00418	EPHBIJEA_00413	POPDKOFC_00585	KGPAFDIP_00162
caiT_1		L-carnitine/gamma-butyrobetaine antiporter	15	15	1	12	8421				1079	1514	1456	CJFKHGND_00543	KLKGAHNF_00543	IMAMOJGA_01316	OLKIGFEC_01782	NOLPEKII_02555	GPELILMH_00436	ALLHEJAD_01061	HHAGNNPL_00585	OMLDEMHH_00540	NAHAOJJF_00238	AKLOBKDN_00910	KIGDNKHD_00422	EPHBIJEA_00410	POPDKOFC_00582	KGPAFDIP_00159
polB		DNA polymerase II	15	15	1	12	8400				1904	2351	2291	CJFKHGND_00563	KLKGAHNF_00563	IMAMOJGA_01336	OLKIGFEC_01762	NOLPEKII_02535	GPELILMH_00416	ALLHEJAD_01041	HHAGNNPL_00564	OMLDEMHH_00520	NAHAOJJF_00218	AKLOBKDN_00930	KIGDNKHD_00442	EPHBIJEA_00389	POPDKOFC_00562	KGPAFDIP_00139
guaC		GMP reductase	15	15	1	12	8357				656	1043	1017	CJFKHGND_00605	KLKGAHNF_00605	IMAMOJGA_01378	OLKIGFEC_01720	NOLPEKII_02649	GPELILMH_00374	ALLHEJAD_00999	HHAGNNPL_00522	OMLDEMHH_00478	NAHAOJJF_00176	AKLOBKDN_00973	KIGDNKHD_00484	EPHBIJEA_00347	POPDKOFC_00520	KGPAFDIP_00097
group_1953		hypothetical protein	15	15	1	12	8324				605	1121	983	CJFKHGND_00636	KLKGAHNF_00636	IMAMOJGA_01410	OLKIGFEC_01688	NOLPEKII_02254	GPELILMH_00343	ALLHEJAD_02043	HHAGNNPL_00491	OMLDEMHH_00447	NAHAOJJF_04622	AKLOBKDN_01004	KIGDNKHD_04535	EPHBIJEA_00316	POPDKOFC_00488	KGPAFDIP_00066
fhuB		Iron(3+)-hydroxamate import system permease protein FhuB	15	15	1	12	8298				1460	1982	1947	CJFKHGND_00654	KLKGAHNF_00654	IMAMOJGA_01428	OLKIGFEC_01670	NOLPEKII_02236	GPELILMH_00325	ALLHEJAD_02025	HHAGNNPL_00472	OMLDEMHH_00429	NAHAOJJF_01258	AKLOBKDN_01022	KIGDNKHD_01198	EPHBIJEA_00298	POPDKOFC_00470	KGPAFDIP_00048
yaeQ		putative protein YaeQ	15	15	1	12	8260				425	545	537	CJFKHGND_00691	KLKGAHNF_00691	IMAMOJGA_01465	OLKIGFEC_01633	NOLPEKII_02199	GPELILMH_00288	ALLHEJAD_01988	HHAGNNPL_00435	OMLDEMHH_00392	NAHAOJJF_01295	AKLOBKDN_01059	KIGDNKHD_01161	EPHBIJEA_00261	POPDKOFC_00433	KGPAFDIP_00011
hisD		Histidinol dehydrogenase	15	15	1	12	5430				1304	1304	1304	CJFKHGND_00715	KLKGAHNF_00715	IMAMOJGA_03373	OLKIGFEC_03043	NOLPEKII_02102	GPELILMH_03456	ALLHEJAD_03403	HHAGNNPL_03642	OMLDEMHH_00909	NAHAOJJF_00748	AKLOBKDN_02310	KIGDNKHD_02227	EPHBIJEA_01187	POPDKOFC_02844	KGPAFDIP_03772
group_1962		hypothetical protein	15	15	1	12	5501				1685	1940	1901	CJFKHGND_00762	KLKGAHNF_00762	IMAMOJGA_03432	OLKIGFEC_03101	NOLPEKII_02044	GPELILMH_03731	ALLHEJAD_03748	HHAGNNPL_02096	OMLDEMHH_00851	NAHAOJJF_00806	AKLOBKDN_02252	KIGDNKHD_03891	EPHBIJEA_01134	POPDKOFC_02786	KGPAFDIP_03171
gatB_1		PTS system galactitol-specific EIIB component	15	15	1	12	5519				284	284	284	CJFKHGND_00779	KLKGAHNF_00779	IMAMOJGA_00010	OLKIGFEC_00798	NOLPEKII_02438	GPELILMH_03023	ALLHEJAD_03120	HHAGNNPL_02115	OMLDEMHH_00832	NAHAOJJF_04690	AKLOBKDN_02814	KIGDNKHD_04676	EPHBIJEA_01115	POPDKOFC_01748	KGPAFDIP_04000
kdgK_1		2-dehydro-3-deoxygluconokinase	15	15	1	12	5528				965	1064	971	CJFKHGND_00786	KLKGAHNF_00786	IMAMOJGA_00018	OLKIGFEC_00805	NOLPEKII_02431	GPELILMH_03016	ALLHEJAD_03127	HHAGNNPL_02122	OMLDEMHH_00824	NAHAOJJF_04428	AKLOBKDN_02807	KIGDNKHD_04181	EPHBIJEA_01108	POPDKOFC_01755	KGPAFDIP_03993
group_1970		hypothetical protein	15	15	1	12	5558				2279	2279	2279	CJFKHGND_00807	KLKGAHNF_00807	IMAMOJGA_00038	OLKIGFEC_00825	NOLPEKII_02411	GPELILMH_03768	ALLHEJAD_03779	HHAGNNPL_02142	OMLDEMHH_00804	NAHAOJJF_02099	AKLOBKDN_02786	KIGDNKHD_01864	EPHBIJEA_04255	POPDKOFC_01775	KGPAFDIP_00548
group_1971		hypothetical protein	15	15	1	12	5560				2000	2003	2002	CJFKHGND_00809	KLKGAHNF_00809	IMAMOJGA_00040	OLKIGFEC_00827	NOLPEKII_02409	GPELILMH_03770	ALLHEJAD_03781	HHAGNNPL_02144	OMLDEMHH_00802	NAHAOJJF_02101	AKLOBKDN_02784	KIGDNKHD_01866	EPHBIJEA_04257	POPDKOFC_01777	KGPAFDIP_00546
srpC		Solvent efflux pump outer membrane protein SrpC	15	15	1	12	5586				1190	1526	1473	CJFKHGND_00826	KLKGAHNF_00826	IMAMOJGA_00057	OLKIGFEC_00844	NOLPEKII_02326	GPELILMH_03787	ALLHEJAD_03798	HHAGNNPL_01506	OMLDEMHH_00785	NAHAOJJF_02118	AKLOBKDN_02767	KIGDNKHD_01883	EPHBIJEA_03333	POPDKOFC_01794	KGPAFDIP_00529
group_1973		hypothetical protein	15	15	1	12	5595				239	239	239	CJFKHGND_00838	KLKGAHNF_00838	IMAMOJGA_00063	OLKIGFEC_00850	NOLPEKII_02332	GPELILMH_03793	ALLHEJAD_03804	HHAGNNPL_01500	OMLDEMHH_00779	NAHAOJJF_02124	AKLOBKDN_02761	KIGDNKHD_01889	EPHBIJEA_03327	POPDKOFC_01800	KGPAFDIP_00523
cirA_1		Colicin I receptor	15	15	1	12	5605				167	1991	1626	CJFKHGND_00848	KLKGAHNF_00848	IMAMOJGA_00073	OLKIGFEC_00860	NOLPEKII_02342	GPELILMH_00272	ALLHEJAD_00326	HHAGNNPL_01490	OMLDEMHH_00769	NAHAOJJF_02238	AKLOBKDN_02751	KIGDNKHD_01595	EPHBIJEA_03317	POPDKOFC_01810	KGPAFDIP_00512
rcsD		Phosphotransferase RcsD	15	15	1	12	5670				2465	2672	2658	CJFKHGND_00909	KLKGAHNF_00909	IMAMOJGA_00134	OLKIGFEC_00921	NOLPEKII_03362	GPELILMH_00211	ALLHEJAD_00387	HHAGNNPL_01429	OMLDEMHH_00707	NAHAOJJF_01540	AKLOBKDN_00353	KIGDNKHD_01408	EPHBIJEA_02546	POPDKOFC_01871	KGPAFDIP_00450
group_1984		hypothetical protein	15	15	1	12	5680				1127	1649	1579	CJFKHGND_00919	KLKGAHNF_00919	IMAMOJGA_00144	OLKIGFEC_00931	NOLPEKII_03352	GPELILMH_00201	ALLHEJAD_00397	HHAGNNPL_01419	OMLDEMHH_00697	NAHAOJJF_01550	AKLOBKDN_00343	KIGDNKHD_01398	EPHBIJEA_02536	POPDKOFC_01881	KGPAFDIP_00440
lacY		Lactose permease	15	15	1	12	3222				272	1253	1107	CJFKHGND_00969	KLKGAHNF_01458	IMAMOJGA_01077	OLKIGFEC_00650	NOLPEKII_01004	GPELILMH_01882	ALLHEJAD_02578	HHAGNNPL_02023	OMLDEMHH_00983	NAHAOJJF_03068	AKLOBKDN_01177	KIGDNKHD_02835	EPHBIJEA_03269	POPDKOFC_00980	KGPAFDIP_00588
malZ		Maltodextrin glucosidase	15	15	1	12	3164				1091	1817	1768	CJFKHGND_01027	KLKGAHNF_01399	IMAMOJGA_01018	OLKIGFEC_00591	NOLPEKII_01061	GPELILMH_01824	ALLHEJAD_00956	HHAGNNPL_02700	OMLDEMHH_01040	NAHAOJJF_02971	AKLOBKDN_01234	KIGDNKHD_02728	EPHBIJEA_00624	POPDKOFC_00922	KGPAFDIP_00645
mdlB		Multidrug resistance-like ATP-binding protein MdlB	15	15	1	12	3113				1199	1781	1742	CJFKHGND_01078	KLKGAHNF_01348	IMAMOJGA_00967	OLKIGFEC_00541	NOLPEKII_01354	GPELILMH_00814	ALLHEJAD_00905	HHAGNNPL_02649	OMLDEMHH_01091	NAHAOJJF_01216	AKLOBKDN_01285	KIGDNKHD_02092	EPHBIJEA_00675	POPDKOFC_00872	KGPAFDIP_00696
group_2005		hypothetical protein	15	15	1	12	2589				626	824	810	CJFKHGND_01244	KLKGAHNF_01051	IMAMOJGA_03704	OLKIGFEC_02889	NOLPEKII_03087	GPELILMH_02302	ALLHEJAD_01595	HHAGNNPL_02960	OMLDEMHH_01720	NAHAOJJF_03571	AKLOBKDN_02120	KIGDNKHD_03317	EPHBIJEA_02602	POPDKOFC_02004	KGPAFDIP_04135
uhpC_2		Membrane sensor protein UhpC	15	15	1	12	2536				800	1319	1284	CJFKHGND_01286	KLKGAHNF_01093	IMAMOJGA_03746	OLKIGFEC_02847	NOLPEKII_03996	GPELILMH_04362	ALLHEJAD_04031	HHAGNNPL_01326	OMLDEMHH_01762	NAHAOJJF_04097	AKLOBKDN_04262	KIGDNKHD_03844	EPHBIJEA_04024	POPDKOFC_02046	KGPAFDIP_03327
yidG		Inner membrane protein YidG	15	15	1	12	2524				221	362	352	CJFKHGND_01296	KLKGAHNF_01103	IMAMOJGA_03756	OLKIGFEC_02837	NOLPEKII_04006	GPELILMH_04352	ALLHEJAD_04021	HHAGNNPL_01336	OMLDEMHH_01772	NAHAOJJF_02946	AKLOBKDN_04272	KIGDNKHD_02860	EPHBIJEA_04785	POPDKOFC_02056	KGPAFDIP_03337
ebgA		Evolved beta-galactosidase subunit alpha	15	15	1	12	520				2132	3092	2964	CJFKHGND_01315	KLKGAHNF_01291	IMAMOJGA_00479	OLKIGFEC_01243	NOLPEKII_00184	GPELILMH_01074	ALLHEJAD_00804	HHAGNNPL_03373	OMLDEMHH_04314	NAHAOJJF_01731	AKLOBKDN_04105	KIGDNKHD_01476	EPHBIJEA_03538	POPDKOFC_03772	KGPAFDIP_01099
fadH		2,4-dienoyl-CoA reductase	15	15	1	12	525				1070	2018	1954	CJFKHGND_01320	KLKGAHNF_01286	IMAMOJGA_00474	OLKIGFEC_01238	NOLPEKII_00179	GPELILMH_01069	ALLHEJAD_00809	HHAGNNPL_03378	OMLDEMHH_04309	NAHAOJJF_01736	AKLOBKDN_04110	KIGDNKHD_01471	EPHBIJEA_03543	POPDKOFC_03777	KGPAFDIP_01094
agaC_1		N-acetylgalactosamine permease IIC component 1	15	15	1	12	2203				803	1472	892	CJFKHGND_01373	KLKGAHNF_01232	IMAMOJGA_00420	OLKIGFEC_01185	NOLPEKII_00126	GPELILMH_02138	ALLHEJAD_01778	HHAGNNPL_00733	OMLDEMHH_02288	NAHAOJJF_01028	AKLOBKDN_02851	KIGDNKHD_00170	EPHBIJEA_02440	POPDKOFC_03912	KGPAFDIP_02175
nagB_1		Glucosamine-6-phosphate deaminase 1	15	15	1	12	2205				614	713	699	CJFKHGND_01375	KLKGAHNF_01230	IMAMOJGA_00418	OLKIGFEC_01183	NOLPEKII_00124	GPELILMH_02136	ALLHEJAD_01780	HHAGNNPL_00731	OMLDEMHH_02286	NAHAOJJF_01026	AKLOBKDN_02853	KIGDNKHD_00172	EPHBIJEA_02442	POPDKOFC_03910	KGPAFDIP_02173
group_2036		hypothetical protein	15	15	1	12	2327				974	1181	1153	CJFKHGND_01495	KLKGAHNF_01110	IMAMOJGA_00298	OLKIGFEC_01063	NOLPEKII_00004	GPELILMH_04787	ALLHEJAD_04848	HHAGNNPL_00611	OMLDEMHH_02166	NAHAOJJF_04585	AKLOBKDN_02973	KIGDNKHD_04445	EPHBIJEA_01679	POPDKOFC_04665	KGPAFDIP_04527
gsiC		Glutathione transport system permease protein GsiC	15	15	1	12	8904				524	920	872	CJFKHGND_01527	KLKGAHNF_01632	IMAMOJGA_03438	OLKIGFEC_01555	NOLPEKII_02154	GPELILMH_02338	ALLHEJAD_02082	HHAGNNPL_01291	OMLDEMHH_02607	NAHAOJJF_03244	AKLOBKDN_03041	KIGDNKHD_03420	EPHBIJEA_03668	POPDKOFC_01611	KGPAFDIP_03481
group_2040		hypothetical protein	15	15	1	12	8868				1067	1481	1453	CJFKHGND_01558	KLKGAHNF_01601	IMAMOJGA_04397	OLKIGFEC_01524	NOLPEKII_02123	GPELILMH_04596	ALLHEJAD_04630	HHAGNNPL_01260	OMLDEMHH_02576	NAHAOJJF_00325	AKLOBKDN_03074	KIGDNKHD_04607	EPHBIJEA_03184	POPDKOFC_01579	KGPAFDIP_04725
ssuB		Aliphatic sulfonates import ATP-binding protein SsuB	15	15	1	12	8781				428	767	721	CJFKHGND_01632	KLKGAHNF_01527	IMAMOJGA_02230	OLKIGFEC_01450	NOLPEKII_03476	GPELILMH_03741	ALLHEJAD_02730	HHAGNNPL_04263	OMLDEMHH_03704	NAHAOJJF_04161	AKLOBKDN_03755	KIGDNKHD_03929	EPHBIJEA_02102	POPDKOFC_01504	KGPAFDIP_03269
feoB		Fe(2+) transporter FeoB	15	15	1	12	8543				1961	2321	2297	CJFKHGND_01742	KLKGAHNF_01775	IMAMOJGA_01542	OLKIGFEC_02551	NOLPEKII_01214	GPELILMH_00636	ALLHEJAD_01227	HHAGNNPL_00152	OMLDEMHH_01435	NAHAOJJF_00065	AKLOBKDN_02027	KIGDNKHD_00322	EPHBIJEA_00548	POPDKOFC_02202	KGPAFDIP_01398
rtcA		RNA 3'-terminal phosphate cyclase	15	15	1	12	8557				671	1028	956	CJFKHGND_01755	KLKGAHNF_01762	IMAMOJGA_01555	OLKIGFEC_02564	NOLPEKII_01227	GPELILMH_00623	ALLHEJAD_01240	HHAGNNPL_00139	OMLDEMHH_01422	NAHAOJJF_00078	AKLOBKDN_02014	KIGDNKHD_00335	EPHBIJEA_00535	POPDKOFC_02215	KGPAFDIP_01411
group_2054		hypothetical protein	15	15	1	12	8652				338	623	585	CJFKHGND_01845	KLKGAHNF_01672	IMAMOJGA_01646	OLKIGFEC_02655	NOLPEKII_04095	GPELILMH_00532	ALLHEJAD_01332	HHAGNNPL_00050	OMLDEMHH_04365	NAHAOJJF_02752	AKLOBKDN_01925	KIGDNKHD_01550	EPHBIJEA_00446	POPDKOFC_02306	KGPAFDIP_03511
yfdC		Inner membrane protein YfdC	15	15	1	12	5816				725	1049	1005	CJFKHGND_01979	KLKGAHNF_01881	IMAMOJGA_00259	OLKIGFEC_01046	NOLPEKII_04015	GPELILMH_00083	ALLHEJAD_00514	HHAGNNPL_00916	OMLDEMHH_02035	NAHAOJJF_04905	AKLOBKDN_00226	KIGDNKHD_04926	EPHBIJEA_02948	POPDKOFC_01160	KGPAFDIP_00323
scrK		Fructokinase	15	15	1	12	5818				869	932	913	CJFKHGND_01982	KLKGAHNF_01878	IMAMOJGA_00262	OLKIGFEC_01060	NOLPEKII_01869	GPELILMH_00080	ALLHEJAD_04502	HHAGNNPL_00919	OMLDEMHH_01902	NAHAOJJF_00882	AKLOBKDN_00223	KIGDNKHD_00142	EPHBIJEA_02951	POPDKOFC_01174	KGPAFDIP_00320
frc		Formyl-CoA:oxalate CoA-transferase	15	15	1	12	5830				1067	1250	1237	CJFKHGND_01994	KLKGAHNF_01866	IMAMOJGA_00274	OLKIGFEC_04410	NOLPEKII_01881	GPELILMH_00068	ALLHEJAD_04514	HHAGNNPL_00931	OMLDEMHH_01890	NAHAOJJF_00894	AKLOBKDN_00211	KIGDNKHD_00130	EPHBIJEA_02963	POPDKOFC_01186	KGPAFDIP_00308
group_2068		hypothetical protein	15	15	1	12	3780				338	401	396	CJFKHGND_02068	KLKGAHNF_02089	IMAMOJGA_00627	OLKIGFEC_02470	NOLPEKII_00893	GPELILMH_00984	ALLHEJAD_00635	HHAGNNPL_01935	OMLDEMHH_02941	NAHAOJJF_02396	AKLOBKDN_02611	KIGDNKHD_04302	EPHBIJEA_03131	POPDKOFC_03227	KGPAFDIP_01555
qorB		Quinone oxidoreductase 2	15	15	1	12	3821				839	860	855	CJFKHGND_02103	KLKGAHNF_02054	IMAMOJGA_00663	OLKIGFEC_02434	NOLPEKII_00929	GPELILMH_00948	ALLHEJAD_00599	HHAGNNPL_01899	OMLDEMHH_02905	NAHAOJJF_02029	AKLOBKDN_02647	KIGDNKHD_01653	EPHBIJEA_02510	POPDKOFC_03263	KGPAFDIP_01519
ytfQ		ABC transporter periplasmic-binding protein YtfQ	15	15	1	12	3835				695	956	921	CJFKHGND_02115	KLKGAHNF_02042	IMAMOJGA_00678	OLKIGFEC_02419	NOLPEKII_00944	GPELILMH_00933	ALLHEJAD_00584	HHAGNNPL_01887	OMLDEMHH_02893	NAHAOJJF_02013	AKLOBKDN_02662	KIGDNKHD_01669	EPHBIJEA_02498	POPDKOFC_03278	KGPAFDIP_01504
norR_2		Anaerobic nitric oxide reductase transcription regulator NorR	15	15	1	12	4637				944	1778	1666	CJFKHGND_02165	KLKGAHNF_02256	IMAMOJGA_01966	OLKIGFEC_03215	NOLPEKII_01509	GPELILMH_02893	ALLHEJAD_02878	HHAGNNPL_01165	OMLDEMHH_01632	NAHAOJJF_04627	AKLOBKDN_01487	KIGDNKHD_04548	EPHBIJEA_01770	POPDKOFC_02661	KGPAFDIP_01332
argE_1		Acetylornithine deacetylase	15	15	1	12	4634				704	1211	1143	CJFKHGND_02168	KLKGAHNF_02253	IMAMOJGA_01969	OLKIGFEC_03212	NOLPEKII_01512	GPELILMH_02890	ALLHEJAD_02881	HHAGNNPL_01162	OMLDEMHH_01629	NAHAOJJF_04203	AKLOBKDN_01484	KIGDNKHD_04005	EPHBIJEA_01773	POPDKOFC_02664	KGPAFDIP_01329
ygfK		Putative oxidoreductase YgfK	15	15	1	12	4627				734	3098	2782	CJFKHGND_02174	KLKGAHNF_02247	IMAMOJGA_01975	OLKIGFEC_03206	NOLPEKII_01518	GPELILMH_02884	ALLHEJAD_02887	HHAGNNPL_01156	OMLDEMHH_01623	NAHAOJJF_04197	AKLOBKDN_01478	KIGDNKHD_03999	EPHBIJEA_01779	POPDKOFC_02670	KGPAFDIP_01323
fumE		Fumarase E	15	15	1	12	4564				293	509	379	CJFKHGND_02233	KLKGAHNF_02188	IMAMOJGA_02034	OLKIGFEC_03147	NOLPEKII_01577	GPELILMH_03558	ALLHEJAD_03627	HHAGNNPL_01097	OMLDEMHH_01564	NAHAOJJF_01320	AKLOBKDN_01418	KIGDNKHD_01264	EPHBIJEA_01838	POPDKOFC_02729	KGPAFDIP_01264
yggF		Fructose-1,6-bisphosphatase 2 class 2	15	15	1	12	4563				776	965	952	CJFKHGND_02234	KLKGAHNF_02187	IMAMOJGA_02035	OLKIGFEC_03146	NOLPEKII_01578	GPELILMH_03557	ALLHEJAD_03628	HHAGNNPL_01096	OMLDEMHH_01563	NAHAOJJF_01321	AKLOBKDN_01417	KIGDNKHD_01263	EPHBIJEA_01839	POPDKOFC_02730	KGPAFDIP_01263
cmtB		Mannitol-specific cryptic phosphotransferase enzyme IIA component	15	15	1	12	4559				251	443	430	CJFKHGND_02237	KLKGAHNF_02184	IMAMOJGA_02038	OLKIGFEC_03143	NOLPEKII_01581	GPELILMH_03554	ALLHEJAD_03631	HHAGNNPL_01093	OMLDEMHH_01560	NAHAOJJF_01325	AKLOBKDN_01414	KIGDNKHD_01259	EPHBIJEA_01842	POPDKOFC_02733	KGPAFDIP_01259
nupG		Nucleoside permease NupG	15	15	1	12	4529				698	1256	1181	CJFKHGND_02266	KLKGAHNF_02155	IMAMOJGA_02067	OLKIGFEC_03114	NOLPEKII_03207	GPELILMH_03525	ALLHEJAD_03660	HHAGNNPL_01064	OMLDEMHH_01531	NAHAOJJF_01354	AKLOBKDN_01386	KIGDNKHD_01230	EPHBIJEA_03813	POPDKOFC_02762	KGPAFDIP_01230
kgtP_2		Alpha-ketoglutarate permease	15	15	1	12	6149				1043	1316	1297	CJFKHGND_02290	KLKGAHNF_02271	IMAMOJGA_03763	OLKIGFEC_03253	NOLPEKII_02963	GPELILMH_01729	ALLHEJAD_01771	HHAGNNPL_04662	OMLDEMHH_02046	NAHAOJJF_01123	AKLOBKDN_03236	KIGDNKHD_01086	EPHBIJEA_01391	POPDKOFC_03062	KGPAFDIP_02747
manP_1		PTS system mannose-specific EIIBCA component	15	15	1	12	6165				590	1079	1013	CJFKHGND_02305	KLKGAHNF_02286	IMAMOJGA_03778	OLKIGFEC_03268	NOLPEKII_02948	GPELILMH_01744	ALLHEJAD_01756	HHAGNNPL_03343	OMLDEMHH_02061	NAHAOJJF_01139	AKLOBKDN_03251	KIGDNKHD_01102	EPHBIJEA_01376	POPDKOFC_03077	KGPAFDIP_02762
yihS		Sulfoquinovose isomerase	15	15	1	12	6241				668	1241	1164	CJFKHGND_02378	KLKGAHNF_02359	IMAMOJGA_03596	OLKIGFEC_03341	NOLPEKII_03034	GPELILMH_01817	ALLHEJAD_01682	HHAGNNPL_03127	OMLDEMHH_02134	NAHAOJJF_03900	AKLOBKDN_03325	KIGDNKHD_04418	EPHBIJEA_01302	POPDKOFC_03150	KGPAFDIP_03585
yihN		Inner membrane protein YihN	15	15	1	12	6256				308	1265	946	CJFKHGND_02386	KLKGAHNF_02367	IMAMOJGA_03589	OLKIGFEC_03348	NOLPEKII_03041	GPELILMH_04675	ALLHEJAD_04725	HHAGNNPL_03744	OMLDEMHH_02142	NAHAOJJF_04013	AKLOBKDN_03332	KIGDNKHD_03787	EPHBIJEA_04057	POPDKOFC_03157	KGPAFDIP_04443
aas		Bifunctional protein Aas	15	15	1	12	4690				710	2159	2062	CJFKHGND_02447	KLKGAHNF_03673	IMAMOJGA_02733	OLKIGFEC_03682	NOLPEKII_02514	GPELILMH_05090	ALLHEJAD_01902	HHAGNNPL_02369	OMLDEMHH_03376	NAHAOJJF_00364	AKLOBKDN_01538	KIGDNKHD_00886	EPHBIJEA_00911	POPDKOFC_03565	KGPAFDIP_02680
gudP		putative glucarate transporter	15	15	1	12	4735				797	1352	1315	CJFKHGND_02495	KLKGAHNF_03627	IMAMOJGA_02781	OLKIGFEC_03634	NOLPEKII_02468	GPELILMH_02442	ALLHEJAD_01948	HHAGNNPL_02323	OMLDEMHH_04245	NAHAOJJF_00412	AKLOBKDN_01585	KIGDNKHD_00934	EPHBIJEA_00957	POPDKOFC_03613	KGPAFDIP_02728
group_2124		hypothetical protein	15	15	1	12	9783				938	1292	1268	CJFKHGND_02600	KLKGAHNF_02690	IMAMOJGA_01880	OLKIGFEC_01924	NOLPEKII_02798	GPELILMH_02201	ALLHEJAD_03611	HHAGNNPL_03194	OMLDEMHH_02670	NAHAOJJF_00595	AKLOBKDN_02490	KIGDNKHD_01932	EPHBIJEA_03405	POPDKOFC_02562	KGPAFDIP_01817
phnE		Phosphate-import permease protein PhnE	15	15	1	12	9748				368	779	724	CJFKHGND_02633	KLKGAHNF_02723	IMAMOJGA_01912	OLKIGFEC_01957	NOLPEKII_04514	GPELILMH_02234	ALLHEJAD_03578	HHAGNNPL_03227	OMLDEMHH_02637	NAHAOJJF_00562	AKLOBKDN_02523	KIGDNKHD_01899	EPHBIJEA_03438	POPDKOFC_02595	KGPAFDIP_01850
group_2131		hypothetical protein	15	15	1	12	9747				848	1016	1004	CJFKHGND_02634	KLKGAHNF_02724	IMAMOJGA_01913	OLKIGFEC_01958	NOLPEKII_04513	GPELILMH_02235	ALLHEJAD_03577	HHAGNNPL_03228	OMLDEMHH_02636	NAHAOJJF_00560	AKLOBKDN_02524	KIGDNKHD_01897	EPHBIJEA_03439	POPDKOFC_02596	KGPAFDIP_01851
ybdL		Methionine aminotransferase	15	15	1	12	9555				788	1160	1110	CJFKHGND_02681	KLKGAHNF_02427	IMAMOJGA_02480	OLKIGFEC_03410	NOLPEKII_00641	GPELILMH_02645	ALLHEJAD_02506	HHAGNNPL_00787	OMLDEMHH_01299	NAHAOJJF_03375	AKLOBKDN_01873	KIGDNKHD_03060	EPHBIJEA_03586	POPDKOFC_02972	KGPAFDIP_03928
cysH_1		Phosphoadenosine phosphosulfate reductase	15	15	1	12	9553				1094	1220	1211	CJFKHGND_02683	KLKGAHNF_02429	IMAMOJGA_02478	OLKIGFEC_03412	NOLPEKII_00643	GPELILMH_02647	ALLHEJAD_02504	HHAGNNPL_00790	OMLDEMHH_01297	NAHAOJJF_03377	AKLOBKDN_01871	KIGDNKHD_03062	EPHBIJEA_03583	POPDKOFC_02974	KGPAFDIP_03930
dsbG		Thiol:disulfide interchange protein DsbG	15	15	1	12	9551				578	746	723	CJFKHGND_02685	KLKGAHNF_02431	IMAMOJGA_02476	OLKIGFEC_03414	NOLPEKII_00645	GPELILMH_02649	ALLHEJAD_02502	HHAGNNPL_00792	OMLDEMHH_01295	NAHAOJJF_02813	AKLOBKDN_01869	KIGDNKHD_02401	EPHBIJEA_03581	POPDKOFC_02976	KGPAFDIP_02356
ybeZ		PhoH-like protein	15	15	1	12	9497				584	1079	1046	CJFKHGND_02738	KLKGAHNF_02484	IMAMOJGA_02422	OLKIGFEC_03468	NOLPEKII_00699	GPELILMH_03166	ALLHEJAD_03823	HHAGNNPL_00847	OMLDEMHH_01241	NAHAOJJF_01661	AKLOBKDN_01814	KIGDNKHD_01380	EPHBIJEA_01997	POPDKOFC_03031	KGPAFDIP_02410
lapB_1		Lipopolysaccharide assembly protein B	15	15	1	12	9007				2357	3281	3219	CJFKHGND_02907	KLKGAHNF_02876	IMAMOJGA_02574	OLKIGFEC_02122	NOLPEKII_00304	GPELILMH_01668	ALLHEJAD_01523	HHAGNNPL_02756	OMLDEMHH_02783	NAHAOJJF_00852	AKLOBKDN_00040	KIGDNKHD_00847	EPHBIJEA_00832	POPDKOFC_01376	KGPAFDIP_01892
kgtP_1		Alpha-ketoglutarate permease	15	15	1	12	8968				446	1298	1241	CJFKHGND_02945	KLKGAHNF_02838	IMAMOJGA_02612	OLKIGFEC_02084	NOLPEKII_00266	GPELILMH_01630	ALLHEJAD_01485	HHAGNNPL_02718	OMLDEMHH_02745	NAHAOJJF_04528	AKLOBKDN_00002	KIGDNKHD_04312	EPHBIJEA_00870	POPDKOFC_01414	KGPAFDIP_01854
narQ		Nitrate/nitrite sensor protein NarQ	15	15	1	12	5934				1040	1700	1612	CJFKHGND_02991	KLKGAHNF_02973	IMAMOJGA_02665	OLKIGFEC_02229	NOLPEKII_00412	GPELILMH_04650	ALLHEJAD_04679	HHAGNNPL_01011	OMLDEMHH_01810	NAHAOJJF_01390	AKLOBKDN_00130	KIGDNKHD_00049	EPHBIJEA_01449	POPDKOFC_01267	KGPAFDIP_02862
group_2168		hypothetical protein	15	15	1	12	6037				221	380	351	CJFKHGND_03076	KLKGAHNF_03248	IMAMOJGA_02946	OLKIGFEC_03922	NOLPEKII_02984	GPELILMH_02502	ALLHEJAD_02202	HHAGNNPL_02446	OMLDEMHH_03449	NAHAOJJF_03039	AKLOBKDN_04039	KIGDNKHD_02741	EPHBIJEA_01874	POPDKOFC_04068	KGPAFDIP_02297
group_2173		hypothetical protein	15	15	1	12	8204				1187	1343	1313	CJFKHGND_03281	KLKGAHNF_02557	IMAMOJGA_03918	OLKIGFEC_01366	NOLPEKII_02609	GPELILMH_02751	ALLHEJAD_03020	HHAGNNPL_02555	OMLDEMHH_03117	NAHAOJJF_04051	AKLOBKDN_03667	KIGDNKHD_03804	EPHBIJEA_02091	POPDKOFC_01420	KGPAFDIP_03019
rutE		putative malonic semialdehyde reductase RutE	15	15	1	12	8213				266	590	568	CJFKHGND_03290	KLKGAHNF_02548	IMAMOJGA_03927	OLKIGFEC_01376	NOLPEKII_02600	GPELILMH_02760	ALLHEJAD_03011	HHAGNNPL_02546	OMLDEMHH_03108	NAHAOJJF_04060	AKLOBKDN_03658	KIGDNKHD_03795	EPHBIJEA_02082	POPDKOFC_01429	KGPAFDIP_03010
yqiK		Inner membrane protein YqiK	15	15	1	12	491				1076	1661	1622	CJFKHGND_03312	KLKGAHNF_03454	IMAMOJGA_00504	OLKIGFEC_01268	NOLPEKII_00209	GPELILMH_01099	ALLHEJAD_00779	HHAGNNPL_01548	OMLDEMHH_03562	NAHAOJJF_00457	AKLOBKDN_03516	KIGDNKHD_00636	EPHBIJEA_01005	POPDKOFC_03747	KGPAFDIP_01124
group_2178	murR_3	HTH-type transcriptional regulator MurR	15	15	1	12	470				479	887	859	CJFKHGND_03333	KLKGAHNF_03433	IMAMOJGA_00526	OLKIGFEC_01289	NOLPEKII_00230	GPELILMH_01120	ALLHEJAD_00758	HHAGNNPL_01569	OMLDEMHH_03541	NAHAOJJF_00478	AKLOBKDN_03537	KIGDNKHD_00657	EPHBIJEA_01026	POPDKOFC_04172	KGPAFDIP_01145
ygiS		putative deoxycholate-binding periplasmic protein YgiS	15	15	1	12	463				1457	1607	1597	CJFKHGND_03340	KLKGAHNF_03426	IMAMOJGA_00533	OLKIGFEC_01296	NOLPEKII_00237	GPELILMH_01127	ALLHEJAD_00751	HHAGNNPL_01576	OMLDEMHH_03534	NAHAOJJF_00485	AKLOBKDN_03545	KIGDNKHD_00664	EPHBIJEA_01033	POPDKOFC_04165	KGPAFDIP_01152
gpr		L-glyceraldehyde 3-phosphate reductase	15	15	1	12	446				662	1040	989	CJFKHGND_03356	KLKGAHNF_03410	IMAMOJGA_00549	OLKIGFEC_01312	NOLPEKII_00253	GPELILMH_01143	ALLHEJAD_00735	HHAGNNPL_01592	OMLDEMHH_03518	NAHAOJJF_00501	AKLOBKDN_03561	KIGDNKHD_00680	EPHBIJEA_01049	POPDKOFC_04149	KGPAFDIP_01168
yghU		Disulfide-bond oxidoreductase YghU	15	15	1	12	434				239	866	782	CJFKHGND_03367	KLKGAHNF_03399	IMAMOJGA_00560	OLKIGFEC_01323	NOLPEKII_00264	GPELILMH_01154	ALLHEJAD_00724	HHAGNNPL_01603	OMLDEMHH_03507	NAHAOJJF_00513	AKLOBKDN_03572	KIGDNKHD_00692	EPHBIJEA_01060	POPDKOFC_04138	KGPAFDIP_01179
proP_1		Proline/betaine transporter	15	15	1	12	10223				1166	1367	1297	CJFKHGND_03552	KLKGAHNF_03718	IMAMOJGA_04016	OLKIGFEC_04383	NOLPEKII_02833	GPELILMH_02783	ALLHEJAD_02988	HHAGNNPL_03005	OMLDEMHH_03876	NAHAOJJF_01959	AKLOBKDN_04323	KIGDNKHD_02599	EPHBIJEA_00205	POPDKOFC_04335	KGPAFDIP_03104
tolA		Protein TolA	15	15	1	12	9422				1154	1265	1238	CJFKHGND_03561	KLKGAHNF_03165	IMAMOJGA_03288	OLKIGFEC_04190	NOLPEKII_03299	GPELILMH_03376	ALLHEJAD_03448	HHAGNNPL_03715	OMLDEMHH_01164	NAHAOJJF_02847	AKLOBKDN_01736	KIGDNKHD_02409	EPHBIJEA_04595	POPDKOFC_03975	KGPAFDIP_02634
fumA_2		Fumarate hydratase class I, aerobic	15	15	1	12	9441				1367	1652	1519	CJFKHGND_03578	KLKGAHNF_03182	IMAMOJGA_03305	OLKIGFEC_04207	NOLPEKII_04492	GPELILMH_03522	ALLHEJAD_03485	HHAGNNPL_00906	OMLDEMHH_01181	NAHAOJJF_03705	AKLOBKDN_01753	KIGDNKHD_03386	EPHBIJEA_01936	POPDKOFC_03958	KGPAFDIP_02651
srlA		PTS system glucitol/sorbitol-specific EIIC component	15	15	1	12	4419				332	563	532	CJFKHGND_03680	KLKGAHNF_03073	IMAMOJGA_02853	OLKIGFEC_04177	NOLPEKII_01447	GPELILMH_03400	ALLHEJAD_02275	HHAGNNPL_02605	OMLDEMHH_03636	NAHAOJJF_01501	AKLOBKDN_01678	KIGDNKHD_00556	EPHBIJEA_03390	POPDKOFC_03483	KGPAFDIP_02214
ycgM		putative protein YcgM	15	15	1	12	5160				332	659	637	CJFKHGND_03844	KLKGAHNF_03944	IMAMOJGA_04807	OLKIGFEC_03708	NOLPEKII_04776	GPELILMH_04853	ALLHEJAD_04805	HHAGNNPL_04157	OMLDEMHH_04538	NAHAOJJF_02646	AKLOBKDN_03837	KIGDNKHD_02072	EPHBIJEA_03907	POPDKOFC_03424	KGPAFDIP_04592
umuD		Protein UmuD	15	15	1	12	5163				191	419	358	CJFKHGND_03847	KLKGAHNF_03947	IMAMOJGA_04804	OLKIGFEC_03711	NOLPEKII_05014	GPELILMH_04850	ALLHEJAD_04802	HHAGNNPL_04160	OMLDEMHH_04542	NAHAOJJF_02643	AKLOBKDN_03840	KIGDNKHD_02069	EPHBIJEA_03904	POPDKOFC_03427	KGPAFDIP_04589
group_2240		hypothetical protein	15	15	1	12	6365				140	359	333	CJFKHGND_03980	KLKGAHNF_04083	IMAMOJGA_04281	OLKIGFEC_02029	NOLPEKII_04572	GPELILMH_03632	ALLHEJAD_03676	HHAGNNPL_03432	OMLDEMHH_04112	NAHAOJJF_01861	AKLOBKDN_04511	KIGDNKHD_05143	EPHBIJEA_03515	POPDKOFC_04809	KGPAFDIP_03548
group_2241		hypothetical protein	15	15	1	12	6350				335	356	354	CJFKHGND_03995	KLKGAHNF_04098	IMAMOJGA_04266	OLKIGFEC_02014	NOLPEKII_05100	GPELILMH_03647	ALLHEJAD_03691	HHAGNNPL_03417	OMLDEMHH_04127	NAHAOJJF_01876	AKLOBKDN_04496	KIGDNKHD_05121	EPHBIJEA_03500	POPDKOFC_04794	KGPAFDIP_03563
yscU		Yop proteins translocation protein U	15	15	1	12	6348				224	1037	982	CJFKHGND_03997	KLKGAHNF_04100	IMAMOJGA_04264	OLKIGFEC_02012	NOLPEKII_04947	GPELILMH_03649	ALLHEJAD_03693	HHAGNNPL_03415	OMLDEMHH_04129	NAHAOJJF_01878	AKLOBKDN_04494	KIGDNKHD_05107	EPHBIJEA_03498	POPDKOFC_04792	KGPAFDIP_03565
group_2244		hypothetical protein	15	15	1	12	6344				449	653	636	CJFKHGND_04001	KLKGAHNF_04104	IMAMOJGA_04260	OLKIGFEC_02008	NOLPEKII_05083	GPELILMH_03653	ALLHEJAD_03697	HHAGNNPL_03411	OMLDEMHH_04133	NAHAOJJF_01882	AKLOBKDN_04490	KIGDNKHD_05127	EPHBIJEA_03494	POPDKOFC_04788	KGPAFDIP_03569
nrdE		Ribonucleoside-diphosphate reductase 2 subunit alpha	15	15	1	12	4389				647	2144	2044	CJFKHGND_04148	KLKGAHNF_03047	IMAMOJGA_02828	OLKIGFEC_04558	NOLPEKII_01472	GPELILMH_03685	ALLHEJAD_02301	HHAGNNPL_02580	OMLDEMHH_03782	NAHAOJJF_03172	AKLOBKDN_04385	KIGDNKHD_00530	EPHBIJEA_04651	POPDKOFC_03457	KGPAFDIP_02240
zraR		Transcriptional regulatory protein ZraR	15	15	1	12	7311				1061	1325	1289	CJFKHGND_04221	KLKGAHNF_04284	IMAMOJGA_04431	OLKIGFEC_04622	NOLPEKII_03730	GPELILMH_03881	ALLHEJAD_03963	HHAGNNPL_03755	OMLDEMHH_04248	NAHAOJJF_03193	AKLOBKDN_04636	KIGDNKHD_02893	EPHBIJEA_03785	POPDKOFC_04825	KGPAFDIP_03875
viaA		Protein ViaA	15	15	1	12	2422				896	1451	1414	CJFKHGND_04249	KLKGAHNF_04288	IMAMOJGA_04002	OLKIGFEC_03857	NOLPEKII_03767	GPELILMH_02908	ALLHEJAD_03156	HHAGNNPL_01407	OMLDEMHH_03224	NAHAOJJF_03290	AKLOBKDN_04449	KIGDNKHD_03672	EPHBIJEA_01694	POPDKOFC_02126	KGPAFDIP_03980
ybhI		Inner membrane protein YbhI	15	15	1	12	9394				1370	1463	1430	CJFKHGND_04271	KLKGAHNF_03134	IMAMOJGA_04500	OLKIGFEC_04668	NOLPEKII_03269	GPELILMH_03349	ALLHEJAD_03479	HHAGNNPL_04496	OMLDEMHH_01133	NAHAOJJF_02818	AKLOBKDN_01705	KIGDNKHD_02438	EPHBIJEA_04739	POPDKOFC_04006	KGPAFDIP_02603
group_2263		hypothetical protein	15	15	1	12	8236				485	770	730	CJFKHGND_04351	KLKGAHNF_02527	IMAMOJGA_03948	OLKIGFEC_01397	NOLPEKII_02579	GPELILMH_05057	ALLHEJAD_02677	HHAGNNPL_02525	OMLDEMHH_03087	NAHAOJJF_04271	AKLOBKDN_03636	KIGDNKHD_01990	EPHBIJEA_02061	POPDKOFC_01450	KGPAFDIP_05476
group_2265		hypothetical protein	15	15	1	12	8220				203	1256	1115	CJFKHGND_04365	KLKGAHNF_02541	IMAMOJGA_03934	OLKIGFEC_01383	NOLPEKII_02593	GPELILMH_02767	ALLHEJAD_03004	HHAGNNPL_02539	OMLDEMHH_03101	NAHAOJJF_04549	AKLOBKDN_03650	KIGDNKHD_04530	EPHBIJEA_02075	POPDKOFC_01436	KGPAFDIP_03003
yafV		Omega-amidase YafV	15	15	1	12	9663				392	770	744	CJFKHGND_04397	KLKGAHNF_04413	IMAMOJGA_02308	OLKIGFEC_00756	NOLPEKII_03503	GPELILMH_03044	ALLHEJAD_03199	HHAGNNPL_04582	OMLDEMHH_04200	NAHAOJJF_04704	AKLOBKDN_04209	KIGDNKHD_04723	EPHBIJEA_04726	POPDKOFC_01086	KGPAFDIP_03627
group_2268		hypothetical protein	15	15	1	12	2693				299	518	488	CJFKHGND_04406	KLKGAHNF_04422	IMAMOJGA_04470	OLKIGFEC_04462	NOLPEKII_04158	GPELILMH_03936	ALLHEJAD_04352	HHAGNNPL_03937	OMLDEMHH_03821	NAHAOJJF_04238	AKLOBKDN_04432	KIGDNKHD_04029	EPHBIJEA_04050	POPDKOFC_04716	KGPAFDIP_04164
group_2273		hypothetical protein	15	15	1	12	2077				857	1046	1020	CJFKHGND_04568	KLKGAHNF_04624	IMAMOJGA_04706	OLKIGFEC_00762	NOLPEKII_04192	GPELILMH_04547	ALLHEJAD_04577	HHAGNNPL_04177	OMLDEMHH_04188	NAHAOJJF_04144	AKLOBKDN_04171	KIGDNKHD_03973	EPHBIJEA_04345	POPDKOFC_05146	KGPAFDIP_03641
group_2277		hypothetical protein	15	15	1	12	5368				284	1604	1428	CJFKHGND_04580	KLKGAHNF_04595	IMAMOJGA_03034	OLKIGFEC_03001	NOLPEKII_03965	GPELILMH_03968	ALLHEJAD_04052	HHAGNNPL_03309	OMLDEMHH_04698	NAHAOJJF_04396	AKLOBKDN_02354	KIGDNKHD_04134	EPHBIJEA_03105	POPDKOFC_02886	KGPAFDIP_04213
oppA		Periplasmic oligopeptide-binding protein	15	15	1	12	7823				323	1676	1585	CJFKHGND_04643	KLKGAHNF_04496	IMAMOJGA_04590	OLKIGFEC_02831	NOLPEKII_00726	GPELILMH_01197	ALLHEJAD_03990	HHAGNNPL_04409	OMLDEMHH_02523	NAHAOJJF_04287	AKLOBKDN_04732	KIGDNKHD_04034	EPHBIJEA_04332	POPDKOFC_02482	KGPAFDIP_02514
group_2307		hypothetical protein	15	15	1	12	9616				113	470	398	CJFKHGND_04846	KLKGAHNF_04846	IMAMOJGA_02352	OLKIGFEC_00731	NOLPEKII_02735	GPELILMH_04279	ALLHEJAD_04564	HHAGNNPL_04228	OMLDEMHH_03975	NAHAOJJF_04513	AKLOBKDN_01095	KIGDNKHD_04287	EPHBIJEA_03637	POPDKOFC_01061	KGPAFDIP_04788
pphA_3		Serine/threonine-protein phosphatase 1	15	15	1	12	6103				398	665	647	CJFKHGND_04961	KLKGAHNF_04961	IMAMOJGA_05156	OLKIGFEC_04874	NOLPEKII_04902	GPELILMH_04812	ALLHEJAD_04873	HHAGNNPL_04949	OMLDEMHH_05027	NAHAOJJF_04937	AKLOBKDN_05219	KIGDNKHD_04843	EPHBIJEA_04998	POPDKOFC_05263	KGPAFDIP_05022
yedJ		putative protein YedJ	15	15	1	12	83				251	695	487	CJFKHGND_00022	KLKGAHNF_00022	IMAMOJGA_04174	OLKIGFEC_00018	NOLPEKII_01766	GPELILMH_01624	ALLHEJAD_01351	HHAGNNPL_02792	OMLDEMHH_00366	NAHAOJJF_02666	AKLOBKDN_00739	KIGDNKHD_03115	EPHBIJEA_02254	POPDKOFC_00410	KGPAFDIP_01613
group_2534		hypothetical protein	15	15	1	12	109				1139	1175	1143	CJFKHGND_00047	KLKGAHNF_00047	IMAMOJGA_04149	OLKIGFEC_00043	NOLPEKII_01741	GPELILMH_01599	ALLHEJAD_01376	HHAGNNPL_02817	OMLDEMHH_00341	NAHAOJJF_02692	AKLOBKDN_00714	KIGDNKHD_03141	EPHBIJEA_02279	POPDKOFC_00385	KGPAFDIP_01638
group_2535		tRNA-Leu(taa)	15	15	1	12	133				86	86	86	CJFKHGND_00070	KLKGAHNF_00070	IMAMOJGA_04126	OLKIGFEC_00066	NOLPEKII_01718	GPELILMH_01576	ALLHEJAD_01399	HHAGNNPL_02840	OMLDEMHH_00318	NAHAOJJF_02715	AKLOBKDN_00691	KIGDNKHD_02992	EPHBIJEA_02302	POPDKOFC_00361	KGPAFDIP_01661
yecD		Isochorismatase family protein YecD	15	15	1	12	9806				335	566	550	CJFKHGND_00109	KLKGAHNF_00109	IMAMOJGA_03199	OLKIGFEC_00105	NOLPEKII_01083	GPELILMH_01537	ALLHEJAD_01438	HHAGNNPL_03172	OMLDEMHH_00278	NAHAOJJF_02570	AKLOBKDN_00652	KIGDNKHD_02168	EPHBIJEA_02756	POPDKOFC_00322	KGPAFDIP_01700
group_2537		hypothetical protein	15	15	1	12	9868				266	299	294	CJFKHGND_00168	KLKGAHNF_00168	IMAMOJGA_03259	OLKIGFEC_00164	NOLPEKII_01142	GPELILMH_02000	ALLHEJAD_00228	HHAGNNPL_04069	OMLDEMHH_00219	NAHAOJJF_03866	AKLOBKDN_00592	KIGDNKHD_03469	EPHBIJEA_04127	POPDKOFC_00263	KGPAFDIP_00809
group_2538		hypothetical protein	15	15	1	12	9884				134	248	232	CJFKHGND_00183	KLKGAHNF_00183	IMAMOJGA_03275	OLKIGFEC_00180	NOLPEKII_01158	GPELILMH_01984	ALLHEJAD_00212	HHAGNNPL_04054	OMLDEMHH_00204	NAHAOJJF_05163	AKLOBKDN_00577	KIGDNKHD_03484	EPHBIJEA_04142	POPDKOFC_00247	KGPAFDIP_00825
nimT		2-nitroimidazole transporter	15	15	1	12	9888				1097	1181	1169	CJFKHGND_00187	KLKGAHNF_00187	IMAMOJGA_03279	OLKIGFEC_00184	NOLPEKII_01162	GPELILMH_01980	ALLHEJAD_00208	HHAGNNPL_04050	OMLDEMHH_00200	NAHAOJJF_02291	AKLOBKDN_00573	KIGDNKHD_01994	EPHBIJEA_04146	POPDKOFC_00243	KGPAFDIP_00829
ansA		L-asparaginase 1	15	15	1	12	9924				968	1016	1009	CJFKHGND_00202	KLKGAHNF_00202	IMAMOJGA_01103	OLKIGFEC_00199	NOLPEKII_01177	GPELILMH_01965	ALLHEJAD_00193	HHAGNNPL_00413	OMLDEMHH_00185	NAHAOJJF_02276	AKLOBKDN_00558	KIGDNKHD_02009	EPHBIJEA_00012	POPDKOFC_00228	KGPAFDIP_00844
ynjF		Inner membrane protein YnjF	15	15	1	12	9933				440	620	596	CJFKHGND_00211	KLKGAHNF_00211	IMAMOJGA_01112	OLKIGFEC_00208	NOLPEKII_01186	GPELILMH_01956	ALLHEJAD_00184	HHAGNNPL_00404	OMLDEMHH_00176	NAHAOJJF_02267	AKLOBKDN_00549	KIGDNKHD_02018	EPHBIJEA_00021	POPDKOFC_00219	KGPAFDIP_00853
ynjE		Thiosulfate sulfurtransferase YnjE	15	15	1	12	9934				1307	1367	1315	CJFKHGND_00212	KLKGAHNF_00212	IMAMOJGA_01113	OLKIGFEC_00209	NOLPEKII_01187	GPELILMH_01955	ALLHEJAD_00183	HHAGNNPL_00403	OMLDEMHH_00175	NAHAOJJF_02266	AKLOBKDN_00548	KIGDNKHD_02019	EPHBIJEA_00022	POPDKOFC_00218	KGPAFDIP_00854
chbR		HTH-type transcriptional regulator ChbR	15	15	1	12	9957				695	839	819	CJFKHGND_00234	KLKGAHNF_00234	IMAMOJGA_01135	OLKIGFEC_00231	NOLPEKII_04764	GPELILMH_01933	ALLHEJAD_00161	HHAGNNPL_00381	OMLDEMHH_00153	NAHAOJJF_02244	AKLOBKDN_00526	KIGDNKHD_02041	EPHBIJEA_00044	POPDKOFC_00196	KGPAFDIP_00877
cedA		Cell division activator CedA	15	15	1	12	9962				242	263	251	CJFKHGND_00238	KLKGAHNF_00238	IMAMOJGA_01139	OLKIGFEC_00235	NOLPEKII_04760	GPELILMH_01929	ALLHEJAD_00157	HHAGNNPL_00377	OMLDEMHH_00149	NAHAOJJF_04225	AKLOBKDN_00522	KIGDNKHD_04870	EPHBIJEA_00048	POPDKOFC_00192	KGPAFDIP_00881
fumD		Fumarase D	15	15	1	12	10023				209	209	209	CJFKHGND_00294	KLKGAHNF_00294	IMAMOJGA_01196	OLKIGFEC_00292	NOLPEKII_00551	GPELILMH_01391	ALLHEJAD_00100	HHAGNNPL_00320	OMLDEMHH_00095	NAHAOJJF_02466	AKLOBKDN_00466	KIGDNKHD_04375	EPHBIJEA_00105	POPDKOFC_00135	KGPAFDIP_00938
ydhW		putative protein YdhW	15	15	1	12	10026				638	704	642	CJFKHGND_00297	KLKGAHNF_00297	IMAMOJGA_01199	OLKIGFEC_00295	NOLPEKII_00548	GPELILMH_01394	ALLHEJAD_00097	HHAGNNPL_00317	OMLDEMHH_00092	NAHAOJJF_02463	AKLOBKDN_00463	KIGDNKHD_02621	EPHBIJEA_00108	POPDKOFC_00132	KGPAFDIP_00941
ydhX_1		putative ferredoxin-like protein YdhX	15	15	1	12	10027				359	668	647	CJFKHGND_00298	KLKGAHNF_00298	IMAMOJGA_01200	OLKIGFEC_00296	NOLPEKII_00547	GPELILMH_01395	ALLHEJAD_00096	HHAGNNPL_00316	OMLDEMHH_00091	NAHAOJJF_02462	AKLOBKDN_00462	KIGDNKHD_02622	EPHBIJEA_00109	POPDKOFC_00131	KGPAFDIP_00942
ydhP		Inner membrane transport protein YdhP	15	15	1	12	10040				1097	1169	1154	CJFKHGND_00313	KLKGAHNF_00313	IMAMOJGA_01215	OLKIGFEC_00311	NOLPEKII_00532	GPELILMH_01410	ALLHEJAD_00081	HHAGNNPL_00301	OMLDEMHH_00076	NAHAOJJF_02447	AKLOBKDN_00447	KIGDNKHD_02637	EPHBIJEA_00124	POPDKOFC_00116	KGPAFDIP_00957
nemA		N-ethylmaleimide reductase	15	15	1	12	10047				476	1097	1014	CJFKHGND_00320	KLKGAHNF_00320	IMAMOJGA_01222	OLKIGFEC_00318	NOLPEKII_00525	GPELILMH_01417	ALLHEJAD_00074	HHAGNNPL_00294	OMLDEMHH_00069	NAHAOJJF_02440	AKLOBKDN_00440	KIGDNKHD_02644	EPHBIJEA_00131	POPDKOFC_00109	KGPAFDIP_00964
group_2551		hypothetical protein	15	15	1	12	10064				200	290	212	CJFKHGND_00337	KLKGAHNF_00337	IMAMOJGA_01240	OLKIGFEC_00335	NOLPEKII_00508	GPELILMH_01434	ALLHEJAD_00057	HHAGNNPL_00277	OMLDEMHH_00052	NAHAOJJF_04124	AKLOBKDN_00423	KIGDNKHD_03872	EPHBIJEA_00148	POPDKOFC_00092	KGPAFDIP_00981
betI_1		HTH-type transcriptional regulator BetI	15	15	1	12	10082				578	590	578	CJFKHGND_00354	KLKGAHNF_00354	IMAMOJGA_01257	OLKIGFEC_00352	NOLPEKII_00491	GPELILMH_01451	ALLHEJAD_00040	HHAGNNPL_00260	OMLDEMHH_00035	NAHAOJJF_04439	AKLOBKDN_00406	KIGDNKHD_04197	EPHBIJEA_00165	POPDKOFC_00075	KGPAFDIP_00998
hcaR_1		Hca operon transcriptional activator HcaR	15	15	1	12	10239				668	893	863	CJFKHGND_00377	KLKGAHNF_00377	IMAMOJGA_01280	OLKIGFEC_00376	NOLPEKII_00468	GPELILMH_01474	ALLHEJAD_00017	HHAGNNPL_00237	OMLDEMHH_00011	NAHAOJJF_01942	AKLOBKDN_04798	KIGDNKHD_02582	EPHBIJEA_00188	POPDKOFC_00052	KGPAFDIP_01021
dmsB_1		Anaerobic dimethyl sulfoxide reductase chain B	15	15	1	12	10233				368	617	600	CJFKHGND_00383	KLKGAHNF_00383	IMAMOJGA_01286	OLKIGFEC_00382	NOLPEKII_00462	GPELILMH_01480	ALLHEJAD_00011	HHAGNNPL_00231	OMLDEMHH_00005	NAHAOJJF_01948	AKLOBKDN_04792	KIGDNKHD_02588	EPHBIJEA_00194	POPDKOFC_00046	KGPAFDIP_01027
rspA		Starvation-sensing protein RspA	15	15	1	12	10225				578	1214	1129	CJFKHGND_00392	KLKGAHNF_00392	IMAMOJGA_01295	OLKIGFEC_00390	NOLPEKII_00454	GPELILMH_01489	ALLHEJAD_00002	HHAGNNPL_00222	OMLDEMHH_04503	NAHAOJJF_01957	AKLOBKDN_04321	KIGDNKHD_02597	EPHBIJEA_00203	POPDKOFC_00038	KGPAFDIP_01036
pdhR_2		Pyruvate dehydrogenase complex repressor	15	15	1	12	3522				725	773	757	CJFKHGND_00417	KLKGAHNF_00417	IMAMOJGA_00751	OLKIGFEC_02347	NOLPEKII_04450	GPELILMH_02552	ALLHEJAD_02667	HHAGNNPL_01855	OMLDEMHH_00666	NAHAOJJF_04193	AKLOBKDN_00779	KIGDNKHD_03994	EPHBIJEA_02914	POPDKOFC_00715	KGPAFDIP_00292
iraD		Anti-adapter protein IraD	15	15	1	12	3520				392	392	392	CJFKHGND_00419	KLKGAHNF_00419	IMAMOJGA_00753	OLKIGFEC_02345	NOLPEKII_04473	GPELILMH_02554	ALLHEJAD_02665	HHAGNNPL_01853	OMLDEMHH_00664	NAHAOJJF_04303	AKLOBKDN_00781	KIGDNKHD_04131	EPHBIJEA_02916	POPDKOFC_00713	KGPAFDIP_00290
kptA		RNA 2'-phosphotransferase	15	15	1	12	3514				554	584	574	CJFKHGND_00424	KLKGAHNF_00424	IMAMOJGA_00759	OLKIGFEC_02340	NOLPEKII_04478	GPELILMH_02559	ALLHEJAD_02660	HHAGNNPL_01848	OMLDEMHH_00659	NAHAOJJF_04308	AKLOBKDN_00786	KIGDNKHD_04126	EPHBIJEA_02921	POPDKOFC_00708	KGPAFDIP_00285
norG		HTH-type transcriptional regulator NorG	15	15	1	12	3499				1373	1412	1409	CJFKHGND_00433	KLKGAHNF_00433	IMAMOJGA_00770	OLKIGFEC_02329	NOLPEKII_04244	GPELILMH_02570	ALLHEJAD_02649	HHAGNNPL_01839	OMLDEMHH_00650	NAHAOJJF_04601	AKLOBKDN_00797	KIGDNKHD_04511	EPHBIJEA_02930	POPDKOFC_00697	KGPAFDIP_00274
yjjP		Inner membrane protein YjjP	15	15	1	12	3473				710	770	762	CJFKHGND_00459	KLKGAHNF_00459	IMAMOJGA_00801	OLKIGFEC_02298	NOLPEKII_01843	GPELILMH_02601	ALLHEJAD_02618	HHAGNNPL_01813	OMLDEMHH_00624	NAHAOJJF_03329	AKLOBKDN_00829	KIGDNKHD_02951	EPHBIJEA_02341	POPDKOFC_00666	KGPAFDIP_00243
group_2566		hypothetical protein	15	15	1	12	3468				236	332	242	CJFKHGND_00463	KLKGAHNF_00463	IMAMOJGA_00806	OLKIGFEC_02294	NOLPEKII_01839	GPELILMH_00514	ALLHEJAD_03880	HHAGNNPL_01809	OMLDEMHH_00620	NAHAOJJF_05108	AKLOBKDN_00833	KIGDNKHD_01488	EPHBIJEA_02345	POPDKOFC_00662	KGPAFDIP_00239
group_2567		hypothetical protein	15	15	1	12	3457				155	161	160	CJFKHGND_00473	KLKGAHNF_00473	IMAMOJGA_00816	OLKIGFEC_02284	NOLPEKII_01831	GPELILMH_00506	ALLHEJAD_03872	HHAGNNPL_01801	OMLDEMHH_00610	NAHAOJJF_01935	AKLOBKDN_00841	KIGDNKHD_01498	EPHBIJEA_02355	POPDKOFC_00652	KGPAFDIP_00229
pspB_1		Putative phosphoserine phosphatase 2	15	15	1	12	3432				647	683	651	CJFKHGND_00497	KLKGAHNF_00497	IMAMOJGA_00840	OLKIGFEC_01828	NOLPEKII_01807	GPELILMH_00482	ALLHEJAD_03848	HHAGNNPL_01777	OMLDEMHH_00586	NAHAOJJF_01911	AKLOBKDN_00865	KIGDNKHD_01522	EPHBIJEA_02380	POPDKOFC_00628	KGPAFDIP_00205
hokC_1		Toxic protein HokC	15	15	1	12	3411				152	209	178	CJFKHGND_00518	KLKGAHNF_00518	IMAMOJGA_00861	OLKIGFEC_01807	NOLPEKII_01786	GPELILMH_00461	ALLHEJAD_01086	HHAGNNPL_01756	OMLDEMHH_00565	NAHAOJJF_04609	AKLOBKDN_00886	KIGDNKHD_04521	EPHBIJEA_02401	POPDKOFC_00607	KGPAFDIP_00184
yehD_1		putative fimbrial-like protein YehD	15	15	1	12	8721				251	533	514	CJFKHGND_00525	KLKGAHNF_00525	IMAMOJGA_00868	OLKIGFEC_01800	NOLPEKII_01779	GPELILMH_00454	ALLHEJAD_01079	HHAGNNPL_00604	OMLDEMHH_00558	NAHAOJJF_04615	AKLOBKDN_00892	KIGDNKHD_04515	EPHBIJEA_00429	POPDKOFC_00600	KGPAFDIP_00177
group_2571		hypothetical protein	15	15	1	12	8390				536	836	796	CJFKHGND_00572	KLKGAHNF_00572	IMAMOJGA_01345	OLKIGFEC_01753	NOLPEKII_02526	GPELILMH_00407	ALLHEJAD_01032	HHAGNNPL_00555	OMLDEMHH_00511	NAHAOJJF_00209	AKLOBKDN_00939	KIGDNKHD_00451	EPHBIJEA_00380	POPDKOFC_00553	KGPAFDIP_00130
group_2572		hypothetical protein	15	15	1	12	8340				308	347	313	CJFKHGND_00622	KLKGAHNF_00622	IMAMOJGA_01395	OLKIGFEC_01703	NOLPEKII_02666	GPELILMH_00357	ALLHEJAD_02057	HHAGNNPL_00505	OMLDEMHH_00461	NAHAOJJF_00159	AKLOBKDN_00990	KIGDNKHD_00501	EPHBIJEA_00330	POPDKOFC_00503	KGPAFDIP_00080
htrE		Outer membrane usher protein HtrE	15	15	1	12	8319				2474	2600	2591	CJFKHGND_00640	KLKGAHNF_00640	IMAMOJGA_01414	OLKIGFEC_01684	NOLPEKII_02250	GPELILMH_00339	ALLHEJAD_02039	HHAGNNPL_00487	OMLDEMHH_00443	NAHAOJJF_04618	AKLOBKDN_01008	KIGDNKHD_04539	EPHBIJEA_00312	POPDKOFC_00484	KGPAFDIP_00062
cdaR		Carbohydrate diacid regulator	15	15	1	12	8288				1115	1157	1151	CJFKHGND_00663	KLKGAHNF_00663	IMAMOJGA_01437	OLKIGFEC_01661	NOLPEKII_02227	GPELILMH_00316	ALLHEJAD_02016	HHAGNNPL_00463	OMLDEMHH_00420	NAHAOJJF_01267	AKLOBKDN_01031	KIGDNKHD_01189	EPHBIJEA_00289	POPDKOFC_00461	KGPAFDIP_00039
sbmC_2		DNA gyrase inhibitor	15	15	1	12	5412				473	473	473	CJFKHGND_00706	KLKGAHNF_00706	IMAMOJGA_03067	OLKIGFEC_03034	NOLPEKII_02111	GPELILMH_03447	ALLHEJAD_03394	HHAGNNPL_03631	OMLDEMHH_00918	NAHAOJJF_03132	AKLOBKDN_02319	KIGDNKHD_02799	EPHBIJEA_01198	POPDKOFC_02853	KGPAFDIP_04049
group_2576		hypothetical protein	15	15	1	12	5422				1004	1004	1004	CJFKHGND_00710	KLKGAHNF_00710	IMAMOJGA_03367	OLKIGFEC_03038	NOLPEKII_02107	GPELILMH_03451	ALLHEJAD_03398	HHAGNNPL_03635	OMLDEMHH_00914	NAHAOJJF_00743	AKLOBKDN_02315	KIGDNKHD_02232	EPHBIJEA_01194	POPDKOFC_02849	KGPAFDIP_03779
hisI		Histidine biosynthesis bifunctional protein HisIE	15	15	1	12	5436				611	611	611	CJFKHGND_00721	KLKGAHNF_00721	IMAMOJGA_03379	OLKIGFEC_03049	NOLPEKII_02096	GPELILMH_03462	ALLHEJAD_03409	HHAGNNPL_03648	OMLDEMHH_00903	NAHAOJJF_00754	AKLOBKDN_02304	KIGDNKHD_02221	EPHBIJEA_01181	POPDKOFC_02838	KGPAFDIP_03766
gmm		GDP-mannose mannosyl hydrolase	15	15	1	12	5479				482	482	482	CJFKHGND_00743	KLKGAHNF_00743	IMAMOJGA_03411	OLKIGFEC_03080	NOLPEKII_02065	GPELILMH_03710	ALLHEJAD_03769	HHAGNNPL_02077	OMLDEMHH_00872	NAHAOJJF_00785	AKLOBKDN_02273	KIGDNKHD_02670	EPHBIJEA_01153	POPDKOFC_02807	KGPAFDIP_03191
group_2579		hypothetical protein	15	15	1	12	5483				746	746	746	CJFKHGND_00747	KLKGAHNF_00747	IMAMOJGA_03415	OLKIGFEC_03084	NOLPEKII_02061	GPELILMH_03714	ALLHEJAD_03765	HHAGNNPL_02081	OMLDEMHH_00868	NAHAOJJF_00789	AKLOBKDN_02269	KIGDNKHD_02674	EPHBIJEA_01149	POPDKOFC_02803	KGPAFDIP_03187
dcd		dCTP deaminase	15	15	1	12	5495				581	581	581	CJFKHGND_00757	KLKGAHNF_00757	IMAMOJGA_03427	OLKIGFEC_03096	NOLPEKII_02049	GPELILMH_03726	ALLHEJAD_03753	HHAGNNPL_02091	OMLDEMHH_00856	NAHAOJJF_00801	AKLOBKDN_02257	KIGDNKHD_03886	EPHBIJEA_01139	POPDKOFC_02791	KGPAFDIP_03177
mdtA		Multidrug resistance protein MdtA	15	15	1	12	5504				1247	1367	1303	CJFKHGND_00766	KLKGAHNF_00766	IMAMOJGA_04823	OLKIGFEC_00783	NOLPEKII_02453	GPELILMH_03038	ALLHEJAD_03105	HHAGNNPL_02100	OMLDEMHH_00847	NAHAOJJF_02341	AKLOBKDN_02829	KIGDNKHD_03416	EPHBIJEA_01130	POPDKOFC_01692	KGPAFDIP_04015
group_2583		hypothetical protein	15	15	1	12	5514				317	317	317	CJFKHGND_00774	KLKGAHNF_00774	IMAMOJGA_00005	OLKIGFEC_00793	NOLPEKII_02443	GPELILMH_03028	ALLHEJAD_03115	HHAGNNPL_02110	OMLDEMHH_00837	NAHAOJJF_04695	AKLOBKDN_02819	KIGDNKHD_04671	EPHBIJEA_01120	POPDKOFC_01743	KGPAFDIP_04005
thiM		Hydroxyethylthiazole kinase	15	15	1	12	5533				788	788	788	CJFKHGND_00790	KLKGAHNF_00790	IMAMOJGA_00022	OLKIGFEC_00809	NOLPEKII_02427	GPELILMH_03012	ALLHEJAD_03131	HHAGNNPL_02126	OMLDEMHH_00820	NAHAOJJF_04432	AKLOBKDN_02803	KIGDNKHD_04185	EPHBIJEA_01104	POPDKOFC_01759	KGPAFDIP_04362
rcnR		Transcriptional repressor RcnR	15	15	1	12	5534				203	272	262	CJFKHGND_00791	KLKGAHNF_00791	IMAMOJGA_00023	OLKIGFEC_00810	NOLPEKII_02426	GPELILMH_03011	ALLHEJAD_03132	HHAGNNPL_02127	OMLDEMHH_00819	NAHAOJJF_04433	AKLOBKDN_02802	KIGDNKHD_04186	EPHBIJEA_01103	POPDKOFC_01760	KGPAFDIP_04361
yehR		putative lipoprotein YehR	15	15	1	12	5561				263	461	434	CJFKHGND_00810	KLKGAHNF_00810	IMAMOJGA_00041	OLKIGFEC_00828	NOLPEKII_02408	GPELILMH_03771	ALLHEJAD_03782	HHAGNNPL_02145	OMLDEMHH_00801	NAHAOJJF_02102	AKLOBKDN_02783	KIGDNKHD_01867	EPHBIJEA_04258	POPDKOFC_01778	KGPAFDIP_00545
mlrA		HTH-type transcriptional regulator MlrA	15	15	1	12	5573				647	731	719	CJFKHGND_00814	KLKGAHNF_00814	IMAMOJGA_00045	OLKIGFEC_00832	NOLPEKII_02404	GPELILMH_03775	ALLHEJAD_03786	HHAGNNPL_01519	OMLDEMHH_00797	NAHAOJJF_02106	AKLOBKDN_02779	KIGDNKHD_01871	EPHBIJEA_03346	POPDKOFC_01782	KGPAFDIP_00541
yehZ		Glycine betaine-binding protein YehZ	15	15	1	12	5578				917	917	917	CJFKHGND_00819	KLKGAHNF_00819	IMAMOJGA_00050	OLKIGFEC_00837	NOLPEKII_02399	GPELILMH_03780	ALLHEJAD_03791	HHAGNNPL_01514	OMLDEMHH_00792	NAHAOJJF_02111	AKLOBKDN_02774	KIGDNKHD_01876	EPHBIJEA_03341	POPDKOFC_01787	KGPAFDIP_00536
dusC		tRNA-dihydrouridine(16) synthase	15	15	1	12	5587				947	950	949	CJFKHGND_00827	KLKGAHNF_00827	IMAMOJGA_00058	OLKIGFEC_00845	NOLPEKII_02327	GPELILMH_03788	ALLHEJAD_03799	HHAGNNPL_01505	OMLDEMHH_00784	NAHAOJJF_02119	AKLOBKDN_02766	KIGDNKHD_01884	EPHBIJEA_03332	POPDKOFC_01795	KGPAFDIP_00528
preT		NAD-dependent dihydropyrimidine dehydrogenase subunit PreT	15	15	1	12	5596				1238	1238	1238	CJFKHGND_00839	KLKGAHNF_00839	IMAMOJGA_00064	OLKIGFEC_00851	NOLPEKII_02333	GPELILMH_03794	ALLHEJAD_03805	HHAGNNPL_01499	OMLDEMHH_00778	NAHAOJJF_02125	AKLOBKDN_02760	KIGDNKHD_01890	EPHBIJEA_03326	POPDKOFC_01801	KGPAFDIP_00522
mglA_2		Galactose/methyl galactoside import ATP-binding protein MglA	15	15	1	12	5599				1388	1520	1502	CJFKHGND_00842	KLKGAHNF_00842	IMAMOJGA_00067	OLKIGFEC_00854	NOLPEKII_02336	GPELILMH_03797	ALLHEJAD_03808	HHAGNNPL_01496	OMLDEMHH_00775	NAHAOJJF_02128	AKLOBKDN_02757	KIGDNKHD_01893	EPHBIJEA_03323	POPDKOFC_01804	KGPAFDIP_00519
group_2594		hypothetical protein	15	15	1	12	5602				1157	1157	1157	CJFKHGND_00845	KLKGAHNF_00845	IMAMOJGA_00070	OLKIGFEC_00857	NOLPEKII_02339	GPELILMH_00276	ALLHEJAD_00322	HHAGNNPL_01493	OMLDEMHH_00772	NAHAOJJF_02241	AKLOBKDN_02754	KIGDNKHD_01592	EPHBIJEA_03320	POPDKOFC_01807	KGPAFDIP_00516
yeiG		S-formylglutathione hydrolase YeiG	15	15	1	12	5604				836	836	836	CJFKHGND_00847	KLKGAHNF_00847	IMAMOJGA_00072	OLKIGFEC_00859	NOLPEKII_02341	GPELILMH_00274	ALLHEJAD_00324	HHAGNNPL_01491	OMLDEMHH_00770	NAHAOJJF_02239	AKLOBKDN_02752	KIGDNKHD_01594	EPHBIJEA_03318	POPDKOFC_01809	KGPAFDIP_00514
cysL		HTH-type transcriptional regulator CysL	15	15	1	12	5607				806	881	876	CJFKHGND_00850	KLKGAHNF_00850	IMAMOJGA_00075	OLKIGFEC_00862	NOLPEKII_02344	GPELILMH_00270	ALLHEJAD_00328	HHAGNNPL_01488	OMLDEMHH_00767	NAHAOJJF_02236	AKLOBKDN_02749	KIGDNKHD_01597	EPHBIJEA_03315	POPDKOFC_01812	KGPAFDIP_00510
cdhR_1		HTH-type transcriptional regulator CdhR	15	15	1	12	3219				803	953	943	CJFKHGND_00972	KLKGAHNF_01455	IMAMOJGA_01074	OLKIGFEC_00647	NOLPEKII_01007	GPELILMH_01879	ALLHEJAD_02575	HHAGNNPL_02026	OMLDEMHH_00986	NAHAOJJF_03071	AKLOBKDN_01180	KIGDNKHD_02832	EPHBIJEA_03272	POPDKOFC_00977	KGPAFDIP_00591
mhpT		3-(3-hydroxy-phenyl)propionate transporter	15	15	1	12	3210				1025	1211	1186	CJFKHGND_00981	KLKGAHNF_01446	IMAMOJGA_01065	OLKIGFEC_00638	NOLPEKII_01016	GPELILMH_01870	ALLHEJAD_02566	HHAGNNPL_02035	OMLDEMHH_00995	NAHAOJJF_03080	AKLOBKDN_01189	KIGDNKHD_02823	EPHBIJEA_03281	POPDKOFC_00968	KGPAFDIP_00600
dgcC		putative diguanylate cyclase DgcC	15	15	1	12	3182				1058	1115	1107	CJFKHGND_01008	KLKGAHNF_01418	IMAMOJGA_01036	OLKIGFEC_00609	NOLPEKII_01043	GPELILMH_01842	ALLHEJAD_00974	HHAGNNPL_02062	OMLDEMHH_01022	NAHAOJJF_03999	AKLOBKDN_01216	KIGDNKHD_03767	EPHBIJEA_03308	POPDKOFC_00940	KGPAFDIP_00627
acpH		Acyl carrier protein phosphodiesterase	15	15	1	12	3162				566	581	580	CJFKHGND_01030	KLKGAHNF_01396	IMAMOJGA_01016	OLKIGFEC_00589	NOLPEKII_01063	GPELILMH_00863	ALLHEJAD_00954	HHAGNNPL_02698	OMLDEMHH_01042	NAHAOJJF_02969	AKLOBKDN_01236	KIGDNKHD_02726	EPHBIJEA_00626	POPDKOFC_00920	KGPAFDIP_00647
yajI		putative lipoprotein YajI	15	15	1	12	3152				473	539	534	CJFKHGND_01040	KLKGAHNF_01386	IMAMOJGA_01006	OLKIGFEC_00579	NOLPEKII_01073	GPELILMH_00853	ALLHEJAD_00944	HHAGNNPL_02688	OMLDEMHH_01052	NAHAOJJF_02959	AKLOBKDN_01246	KIGDNKHD_02716	EPHBIJEA_00636	POPDKOFC_00910	KGPAFDIP_00657
ybaA		putative protein YbaA	15	15	1	12	3106				203	353	333	CJFKHGND_01084	KLKGAHNF_01342	IMAMOJGA_00961	OLKIGFEC_00535	NOLPEKII_01348	GPELILMH_00808	ALLHEJAD_00899	HHAGNNPL_02643	OMLDEMHH_01097	NAHAOJJF_01210	AKLOBKDN_01291	KIGDNKHD_02086	EPHBIJEA_00681	POPDKOFC_00866	KGPAFDIP_00702
maa		Maltose O-acetyltransferase	15	15	1	12	3103				464	551	545	CJFKHGND_01087	KLKGAHNF_01339	IMAMOJGA_00958	OLKIGFEC_00532	NOLPEKII_01345	GPELILMH_00805	ALLHEJAD_00896	HHAGNNPL_04899	OMLDEMHH_01100	NAHAOJJF_01207	AKLOBKDN_01294	KIGDNKHD_02083	EPHBIJEA_00684	POPDKOFC_00863	KGPAFDIP_00705
ldrD		Small toxic polypeptide LdrD	15	15	1	12	4260				107	107	107	CJFKHGND_01139	KLKGAHNF_00946	IMAMOJGA_03891	OLKIGFEC_04267	NOLPEKII_03618	GPELILMH_03833	ALLHEJAD_03905	HHAGNNPL_00014	OMLDEMHH_02383	NAHAOJJF_02983	AKLOBKDN_02224	KIGDNKHD_01589	EPHBIJEA_02724	POPDKOFC_04256	KGPAFDIP_03789
lpfB_1		putative fimbrial chaperone LpfB	15	15	1	12	4271				569	686	678	CJFKHGND_01151	KLKGAHNF_00958	IMAMOJGA_03879	OLKIGFEC_04255	NOLPEKII_05020	GPELILMH_04086	ALLHEJAD_04142	HHAGNNPL_00002	OMLDEMHH_02395	NAHAOJJF_03543	AKLOBKDN_02212	KIGDNKHD_03905	EPHBIJEA_02712	POPDKOFC_04268	KGPAFDIP_04306
group_2610		hypothetical protein	15	15	1	12	4274				698	764	706	CJFKHGND_01154	KLKGAHNF_00961	IMAMOJGA_03876	OLKIGFEC_04252	NOLPEKII_04608	GPELILMH_04083	ALLHEJAD_04145	HHAGNNPL_04474	OMLDEMHH_02398	NAHAOJJF_03540	AKLOBKDN_02209	KIGDNKHD_04400	EPHBIJEA_02709	POPDKOFC_04271	KGPAFDIP_04303
avtA		Valine--pyruvate aminotransferase	15	15	1	12	2642				1253	1349	1265	CJFKHGND_01179	KLKGAHNF_00986	IMAMOJGA_04235	OLKIGFEC_02954	NOLPEKII_04415	GPELILMH_02237	ALLHEJAD_01660	HHAGNNPL_04109	OMLDEMHH_01655	NAHAOJJF_04668	AKLOBKDN_02185	KIGDNKHD_04642	EPHBIJEA_04218	POPDKOFC_01939	KGPAFDIP_04119
hyfA_5		Hydrogenase-4 component A	15	15	1	12	2643				350	473	464	CJFKHGND_01180	KLKGAHNF_00987	IMAMOJGA_04234	OLKIGFEC_02953	NOLPEKII_04416	GPELILMH_02238	ALLHEJAD_01659	HHAGNNPL_04110	OMLDEMHH_01656	NAHAOJJF_04667	AKLOBKDN_02184	KIGDNKHD_04641	EPHBIJEA_04217	POPDKOFC_01940	KGPAFDIP_04118
rhaR_5		HTH-type transcriptional activator RhaR	15	15	1	12	2644				782	815	810	CJFKHGND_01181	KLKGAHNF_00988	IMAMOJGA_04233	OLKIGFEC_02952	NOLPEKII_04417	GPELILMH_02239	ALLHEJAD_01658	HHAGNNPL_04111	OMLDEMHH_01657	NAHAOJJF_04666	AKLOBKDN_02183	KIGDNKHD_04640	EPHBIJEA_04216	POPDKOFC_01941	KGPAFDIP_04117
rhsC_1		Protein RhsC	15	15	1	12	2657				3701	4178	4114	CJFKHGND_01194	KLKGAHNF_01001	IMAMOJGA_04219	OLKIGFEC_02939	NOLPEKII_04705	GPELILMH_02252	ALLHEJAD_01645	HHAGNNPL_04569	OMLDEMHH_01670	NAHAOJJF_03947	AKLOBKDN_02170	KIGDNKHD_03612	EPHBIJEA_04480	POPDKOFC_01954	KGPAFDIP_02985
sadB		Inner membrane lipoprotein SadB	15	15	1	12	2667				632	683	676	CJFKHGND_01203	KLKGAHNF_01010	IMAMOJGA_03696	OLKIGFEC_02930	NOLPEKII_04044	GPELILMH_02261	ALLHEJAD_01636	HHAGNNPL_03001	OMLDEMHH_01679	NAHAOJJF_01609	AKLOBKDN_02161	KIGDNKHD_02954	EPHBIJEA_02643	POPDKOFC_01963	KGPAFDIP_02976
ehaG		Autotransporter adhesin EhaG	15	15	1	12	2668				260	4847	4536	CJFKHGND_01204	KLKGAHNF_01011	IMAMOJGA_03695	OLKIGFEC_02929	NOLPEKII_04043	GPELILMH_02262	ALLHEJAD_01635	HHAGNNPL_03000	OMLDEMHH_01680	NAHAOJJF_01608	AKLOBKDN_02160	KIGDNKHD_02955	EPHBIJEA_05076	POPDKOFC_01964	KGPAFDIP_02975
trmH		tRNA (guanosine(18)-2'-O)-methyltransferase	15	15	1	12	2583				656	689	678	CJFKHGND_01250	KLKGAHNF_01057	IMAMOJGA_03710	OLKIGFEC_02883	NOLPEKII_03081	GPELILMH_02308	ALLHEJAD_01589	HHAGNNPL_02954	OMLDEMHH_01726	NAHAOJJF_03565	AKLOBKDN_02114	KIGDNKHD_03311	EPHBIJEA_02596	POPDKOFC_02010	KGPAFDIP_04141
group_2620		tRNA-SeC(tca)	15	15	1	12	2575				94	94	94	CJFKHGND_01258	KLKGAHNF_01065	IMAMOJGA_03718	OLKIGFEC_02875	NOLPEKII_03073	GPELILMH_02316	ALLHEJAD_01581	HHAGNNPL_02947	OMLDEMHH_01734	NAHAOJJF_03558	AKLOBKDN_02107	KIGDNKHD_03304	EPHBIJEA_02589	POPDKOFC_02018	KGPAFDIP_04149
group_2621		hypothetical protein	15	15	1	12	2574				140	140	140	CJFKHGND_01259	KLKGAHNF_01066	IMAMOJGA_03719	OLKIGFEC_02874	NOLPEKII_03072	GPELILMH_04744	ALLHEJAD_04790	HHAGNNPL_04933	OMLDEMHH_01735	NAHAOJJF_03557	AKLOBKDN_02106	KIGDNKHD_02684	EPHBIJEA_05017	POPDKOFC_02019	KGPAFDIP_04150
higA-2		hypothetical protein	15	15	1	12	2551				197	323	314	CJFKHGND_01273	KLKGAHNF_01080	IMAMOJGA_03733	OLKIGFEC_02860	NOLPEKII_04603	GPELILMH_04843	ALLHEJAD_04044	HHAGNNPL_01313	OMLDEMHH_01749	NAHAOJJF_04561	AKLOBKDN_04249	KIGDNKHD_04460	EPHBIJEA_04011	POPDKOFC_02033	KGPAFDIP_03314
ccpA		Catabolite control protein A	15	15	1	12	2544				878	992	984	CJFKHGND_01278	KLKGAHNF_01085	IMAMOJGA_03738	OLKIGFEC_02855	NOLPEKII_03988	GPELILMH_04838	ALLHEJAD_04039	HHAGNNPL_01318	OMLDEMHH_01754	NAHAOJJF_04089	AKLOBKDN_04254	KIGDNKHD_03836	EPHBIJEA_04016	POPDKOFC_02038	KGPAFDIP_03319
tisB		Small toxic protein TisB	15	15	1	12	2527				89	89	89	CJFKHGND_01293	KLKGAHNF_01100	IMAMOJGA_03753	OLKIGFEC_02840	NOLPEKII_04003	GPELILMH_04355	ALLHEJAD_04024	HHAGNNPL_01333	OMLDEMHH_01769	NAHAOJJF_02949	AKLOBKDN_04269	KIGDNKHD_02863	EPHBIJEA_04782	POPDKOFC_02053	KGPAFDIP_03334
group_2629		hypothetical protein	15	15	1	12	523				1010	1070	1062	CJFKHGND_01318	KLKGAHNF_01288	IMAMOJGA_00476	OLKIGFEC_01240	NOLPEKII_00181	GPELILMH_01071	ALLHEJAD_00807	HHAGNNPL_03376	OMLDEMHH_04311	NAHAOJJF_01734	AKLOBKDN_04108	KIGDNKHD_01473	EPHBIJEA_03541	POPDKOFC_03775	KGPAFDIP_01096
yhaH		Inner membrane protein YhaH	15	15	1	12	2168				293	365	355	CJFKHGND_01340	KLKGAHNF_01265	IMAMOJGA_00454	OLKIGFEC_01218	NOLPEKII_00159	GPELILMH_01049	ALLHEJAD_00829	HHAGNNPL_00766	OMLDEMHH_04044	NAHAOJJF_01757	AKLOBKDN_04130	KIGDNKHD_01449	EPHBIJEA_02407	POPDKOFC_03797	KGPAFDIP_01074
yhaI		Inner membrane protein YhaI	15	15	1	12	2169				356	395	361	CJFKHGND_01341	KLKGAHNF_01264	IMAMOJGA_00453	OLKIGFEC_01217	NOLPEKII_00158	GPELILMH_01048	ALLHEJAD_00830	HHAGNNPL_00765	OMLDEMHH_04043	NAHAOJJF_01758	AKLOBKDN_04131	KIGDNKHD_01448	EPHBIJEA_02408	POPDKOFC_03798	KGPAFDIP_01073
tsaR_1		HTH-type transcriptional regulator TsaR	15	15	1	12	2181				833	938	931	CJFKHGND_01353	KLKGAHNF_01252	IMAMOJGA_00441	OLKIGFEC_01205	NOLPEKII_00146	GPELILMH_01036	ALLHEJAD_00842	HHAGNNPL_00753	OMLDEMHH_04031	NAHAOJJF_01770	AKLOBKDN_04143	KIGDNKHD_01436	EPHBIJEA_02420	POPDKOFC_03810	KGPAFDIP_01061
group_2633		hypothetical protein	15	15	1	12	2183				284	1187	1066	CJFKHGND_01355	KLKGAHNF_01250	IMAMOJGA_00439	OLKIGFEC_01203	NOLPEKII_00144	GPELILMH_01034	ALLHEJAD_00844	HHAGNNPL_00751	OMLDEMHH_04029	NAHAOJJF_01772	AKLOBKDN_04145	KIGDNKHD_01434	EPHBIJEA_02422	POPDKOFC_03812	KGPAFDIP_01059
garR		2-hydroxy-3-oxopropionate reductase	15	15	1	12	2185				764	890	873	CJFKHGND_01357	KLKGAHNF_01248	IMAMOJGA_00437	OLKIGFEC_01201	NOLPEKII_00142	GPELILMH_04575	ALLHEJAD_04604	HHAGNNPL_00749	OMLDEMHH_04027	NAHAOJJF_01044	AKLOBKDN_04153	KIGDNKHD_00154	EPHBIJEA_02424	POPDKOFC_03814	KGPAFDIP_01047
deaD		ATP-dependent RNA helicase DeaD	15	15	1	12	2224				1844	1889	1886	CJFKHGND_01394	KLKGAHNF_01211	IMAMOJGA_00399	OLKIGFEC_01164	NOLPEKII_00105	GPELILMH_02117	ALLHEJAD_01799	HHAGNNPL_00712	OMLDEMHH_02267	NAHAOJJF_01006	AKLOBKDN_02872	KIGDNKHD_00192	EPHBIJEA_02461	POPDKOFC_03891	KGPAFDIP_02154
yrbL		putative protein YrbL	15	15	1	12	2268				599	632	629	CJFKHGND_01439	KLKGAHNF_01166	IMAMOJGA_00354	OLKIGFEC_01119	NOLPEKII_00060	GPELILMH_02072	ALLHEJAD_01844	HHAGNNPL_00667	OMLDEMHH_02222	NAHAOJJF_00960	AKLOBKDN_02917	KIGDNKHD_00238	EPHBIJEA_01623	POPDKOFC_03846	KGPAFDIP_02109
mtgA		Biosynthetic peptidoglycan transglycosylase	15	15	1	12	2269				728	791	732	CJFKHGND_01440	KLKGAHNF_01165	IMAMOJGA_00353	OLKIGFEC_01118	NOLPEKII_00059	GPELILMH_02071	ALLHEJAD_01845	HHAGNNPL_00666	OMLDEMHH_02221	NAHAOJJF_01672	AKLOBKDN_02918	KIGDNKHD_00239	EPHBIJEA_01624	POPDKOFC_03845	KGPAFDIP_02108
yhcG_2		Putative nuclease YhcG	15	15	1	12	2275				140	140	140	CJFKHGND_01446	KLKGAHNF_01159	IMAMOJGA_00347	OLKIGFEC_01112	NOLPEKII_00053	GPELILMH_02065	ALLHEJAD_01851	HHAGNNPL_00660	OMLDEMHH_02215	NAHAOJJF_01678	AKLOBKDN_02924	KIGDNKHD_00245	EPHBIJEA_01630	POPDKOFC_03839	KGPAFDIP_02102
acrE		Multidrug export protein AcrE	15	15	1	12	2320				902	1157	1123	CJFKHGND_01490	KLKGAHNF_01115	IMAMOJGA_00303	OLKIGFEC_01068	NOLPEKII_00009	GPELILMH_04792	ALLHEJAD_04853	HHAGNNPL_00616	OMLDEMHH_02171	NAHAOJJF_04580	AKLOBKDN_02968	KIGDNKHD_04450	EPHBIJEA_01674	POPDKOFC_04660	KGPAFDIP_04522
ulaB_1		Ascorbate-specific PTS system EIIB component	15	15	1	12	8870				215	320	313	CJFKHGND_01557	KLKGAHNF_01602	IMAMOJGA_04396	OLKIGFEC_01525	NOLPEKII_02124	GPELILMH_04597	ALLHEJAD_04629	HHAGNNPL_01261	OMLDEMHH_02577	NAHAOJJF_00326	AKLOBKDN_03073	KIGDNKHD_03249	EPHBIJEA_03185	POPDKOFC_01580	KGPAFDIP_04726
auaH		Aurachin B dehydrogenase	15	15	1	12	8858				1013	1049	1022	CJFKHGND_01568	KLKGAHNF_01591	IMAMOJGA_04180	OLKIGFEC_01514	NOLPEKII_02265	GPELILMH_03253	ALLHEJAD_02421	HHAGNNPL_01249	OMLDEMHH_02566	NAHAOJJF_00315	AKLOBKDN_03084	KIGDNKHD_01077	EPHBIJEA_03173	POPDKOFC_01569	KGPAFDIP_03361
ftsK		DNA translocase FtsK	15	15	1	12	8825				4028	4106	4100	CJFKHGND_01590	KLKGAHNF_01569	IMAMOJGA_04202	OLKIGFEC_01492	NOLPEKII_02287	GPELILMH_03275	ALLHEJAD_02443	HHAGNNPL_01227	OMLDEMHH_02544	NAHAOJJF_00293	AKLOBKDN_03796	KIGDNKHD_01055	EPHBIJEA_02143	POPDKOFC_01547	KGPAFDIP_02898
ycaD		putative MFS-type transporter YcaD	15	15	1	12	8817				1124	1148	1136	CJFKHGND_01598	KLKGAHNF_01561	IMAMOJGA_02264	OLKIGFEC_01484	NOLPEKII_02295	GPELILMH_03283	ALLHEJAD_02451	HHAGNNPL_01219	OMLDEMHH_02536	NAHAOJJF_00285	AKLOBKDN_03788	KIGDNKHD_01047	EPHBIJEA_02135	POPDKOFC_01539	KGPAFDIP_02906
focA		hypothetical protein	15	15	1	12	8812				857	1196	1173	CJFKHGND_01603	KLKGAHNF_01556	IMAMOJGA_02260	OLKIGFEC_01480	NOLPEKII_02299	GPELILMH_03287	ALLHEJAD_02455	HHAGNNPL_01215	OMLDEMHH_02532	NAHAOJJF_00280	AKLOBKDN_03784	KIGDNKHD_01042	EPHBIJEA_02131	POPDKOFC_01535	KGPAFDIP_02910
elfG_1		putative fimbrial-like protein ElfG	15	15	1	12	8768				857	1070	1055	CJFKHGND_01641	KLKGAHNF_01518	IMAMOJGA_02221	OLKIGFEC_01441	NOLPEKII_03485	GPELILMH_03750	ALLHEJAD_02721	HHAGNNPL_02481	OMLDEMHH_03695	NAHAOJJF_02528	AKLOBKDN_03747	KIGDNKHD_01946	EPHBIJEA_02017	POPDKOFC_01495	KGPAFDIP_03278
ycbU		putative fimbrial-like protein YcbU	15	15	1	12	8767				281	542	524	CJFKHGND_01642	KLKGAHNF_01517	IMAMOJGA_02220	OLKIGFEC_01440	NOLPEKII_03486	GPELILMH_03751	ALLHEJAD_02720	HHAGNNPL_02482	OMLDEMHH_03693	NAHAOJJF_02527	AKLOBKDN_03746	KIGDNKHD_01947	EPHBIJEA_02018	POPDKOFC_01494	KGPAFDIP_03279
ycbF		putative fimbrial chaperone YcbF	15	15	1	12	8764				464	689	674	CJFKHGND_01644	KLKGAHNF_01515	IMAMOJGA_02218	OLKIGFEC_01438	NOLPEKII_03488	GPELILMH_03753	ALLHEJAD_02718	HHAGNNPL_02484	OMLDEMHH_03691	NAHAOJJF_02525	AKLOBKDN_03744	KIGDNKHD_01949	EPHBIJEA_02020	POPDKOFC_01492	KGPAFDIP_03281
fabA		3-hydroxydecanoyl-[acyl-carrier-protein] dehydratase	15	15	1	12	8754				518	626	618	CJFKHGND_01654	KLKGAHNF_01505	IMAMOJGA_02208	OLKIGFEC_01428	NOLPEKII_03498	GPELILMH_03763	ALLHEJAD_02708	HHAGNNPL_02494	OMLDEMHH_03681	NAHAOJJF_02515	AKLOBKDN_03734	KIGDNKHD_01959	EPHBIJEA_02030	POPDKOFC_01482	KGPAFDIP_03291
tusB		Protein TusB	15	15	1	12	8481				287	287	287	CJFKHGND_01681	KLKGAHNF_01836	IMAMOJGA_01480	OLKIGFEC_02490	NOLPEKII_02729	GPELILMH_00697	ALLHEJAD_02867	HHAGNNPL_00213	OMLDEMHH_01496	NAHAOJJF_00004	AKLOBKDN_02088	KIGDNKHD_03036	EPHBIJEA_00609	POPDKOFC_02141	KGPAFDIP_04106
kefC_2		Glutathione-regulated potassium-efflux system protein KefC	15	15	1	12	8490				1604	1805	1791	CJFKHGND_01689	KLKGAHNF_01828	IMAMOJGA_01488	OLKIGFEC_02498	NOLPEKII_02721	GPELILMH_00689	ALLHEJAD_02859	HHAGNNPL_00205	OMLDEMHH_01488	NAHAOJJF_00012	AKLOBKDN_02080	KIGDNKHD_03028	EPHBIJEA_00601	POPDKOFC_02149	KGPAFDIP_04098
aroK		Shikimate kinase 1	15	15	1	12	8524				521	677	583	CJFKHGND_01723	KLKGAHNF_01794	IMAMOJGA_01523	OLKIGFEC_02532	NOLPEKII_02687	GPELILMH_00655	ALLHEJAD_02825	HHAGNNPL_00171	OMLDEMHH_01454	NAHAOJJF_00046	AKLOBKDN_02046	KIGDNKHD_00303	EPHBIJEA_00567	POPDKOFC_02183	KGPAFDIP_01379
ugpQ		Glycerophosphodiester phosphodiesterase, cytoplasmic	15	15	1	12	8583				635	743	735	CJFKHGND_01782	KLKGAHNF_01735	IMAMOJGA_01581	OLKIGFEC_02590	NOLPEKII_01253	GPELILMH_00596	ALLHEJAD_01267	HHAGNNPL_00113	OMLDEMHH_01395	NAHAOJJF_00104	AKLOBKDN_01988	KIGDNKHD_00361	EPHBIJEA_00509	POPDKOFC_02241	KGPAFDIP_01438
yhiM		Inner membrane protein YhiM	15	15	1	12	8629				665	1052	871	CJFKHGND_01825	KLKGAHNF_01692	IMAMOJGA_01625	OLKIGFEC_02634	NOLPEKII_01297	GPELILMH_00553	ALLHEJAD_01311	HHAGNNPL_00070	OMLDEMHH_01352	NAHAOJJF_02772	AKLOBKDN_01945	KIGDNKHD_03820	EPHBIJEA_00466	POPDKOFC_02285	KGPAFDIP_03532
group_2657		hypothetical protein	15	15	1	12	8644				1196	1223	1221	CJFKHGND_01837	KLKGAHNF_01680	IMAMOJGA_01638	OLKIGFEC_02647	NOLPEKII_04954	GPELILMH_00540	ALLHEJAD_01324	HHAGNNPL_00058	OMLDEMHH_04357	NAHAOJJF_02760	AKLOBKDN_01933	KIGDNKHD_03832	EPHBIJEA_00454	POPDKOFC_02298	KGPAFDIP_03519
slp_1		hypothetical protein	15	15	1	12	8645				566	740	728	CJFKHGND_01838	KLKGAHNF_01679	IMAMOJGA_01639	OLKIGFEC_02648	NOLPEKII_04088	GPELILMH_00539	ALLHEJAD_01325	HHAGNNPL_00057	OMLDEMHH_04358	NAHAOJJF_02759	AKLOBKDN_01932	KIGDNKHD_01543	EPHBIJEA_00453	POPDKOFC_02299	KGPAFDIP_03518
group_2659		hypothetical protein	15	15	1	12	5683				1553	1688	1652	CJFKHGND_01866	KLKGAHNF_01995	IMAMOJGA_00147	OLKIGFEC_00934	NOLPEKII_03349	GPELILMH_00198	ALLHEJAD_00400	HHAGNNPL_01644	OMLDEMHH_01922	NAHAOJJF_01554	AKLOBKDN_00340	KIGDNKHD_01394	EPHBIJEA_04236	POPDKOFC_01884	KGPAFDIP_00437
yfaL		putative autotransporter YfaL	15	15	1	12	5686				3527	3734	3706	CJFKHGND_01869	KLKGAHNF_01992	IMAMOJGA_00150	OLKIGFEC_00937	NOLPEKII_03346	GPELILMH_00195	ALLHEJAD_00403	HHAGNNPL_01647	OMLDEMHH_01925	NAHAOJJF_01557	AKLOBKDN_00337	KIGDNKHD_01391	EPHBIJEA_04239	POPDKOFC_01887	KGPAFDIP_00434
yhhS_2		putative MFS-type transporter YhhS	15	15	1	12	5691				1103	1190	1178	CJFKHGND_01874	KLKGAHNF_01987	IMAMOJGA_00155	OLKIGFEC_00942	NOLPEKII_03341	GPELILMH_00190	ALLHEJAD_00408	HHAGNNPL_01652	OMLDEMHH_01930	NAHAOJJF_04735	AKLOBKDN_00332	KIGDNKHD_04764	EPHBIJEA_04244	POPDKOFC_01892	KGPAFDIP_00429
group_2662		ISNCY family transposase ISSen7	15	15	1	12	5701				869	929	917	CJFKHGND_01883	KLKGAHNF_01977	IMAMOJGA_00164	OLKIGFEC_00951	NOLPEKII_01669	GPELILMH_00180	ALLHEJAD_00417	HHAGNNPL_01662	OMLDEMHH_01940	NAHAOJJF_03268	AKLOBKDN_00323	KIGDNKHD_02919	EPHBIJEA_01207	POPDKOFC_01901	KGPAFDIP_00420
ais		Lipopolysaccharide core heptose(II)-phosphate phosphatase	15	15	1	12	5705				491	602	594	CJFKHGND_01887	KLKGAHNF_01973	IMAMOJGA_00168	OLKIGFEC_00955	NOLPEKII_01665	GPELILMH_00176	ALLHEJAD_00421	HHAGNNPL_01667	OMLDEMHH_01944	NAHAOJJF_03264	AKLOBKDN_00318	KIGDNKHD_02915	EPHBIJEA_01212	POPDKOFC_01905	KGPAFDIP_00416
arnB		UDP-4-amino-4-deoxy-L-arabinose--oxoglutarate aminotransferase	15	15	1	12	5706				1106	1157	1150	CJFKHGND_01888	KLKGAHNF_01972	IMAMOJGA_00169	OLKIGFEC_00956	NOLPEKII_01664	GPELILMH_00175	ALLHEJAD_00422	HHAGNNPL_01668	OMLDEMHH_01945	NAHAOJJF_03263	AKLOBKDN_00317	KIGDNKHD_02914	EPHBIJEA_01213	POPDKOFC_01906	KGPAFDIP_00415
group_2665		hypothetical protein	15	15	1	12	5748				1478	1520	1494	CJFKHGND_01931	KLKGAHNF_01929	IMAMOJGA_00211	OLKIGFEC_00998	NOLPEKII_01622	GPELILMH_00132	ALLHEJAD_00465	HHAGNNPL_01710	OMLDEMHH_01987	NAHAOJJF_02292	AKLOBKDN_00274	KIGDNKHD_02321	EPHBIJEA_01255	POPDKOFC_01112	KGPAFDIP_00372
epmC		Elongation factor P hydroxylase	15	15	1	12	5776				404	548	538	CJFKHGND_01959	KLKGAHNF_01901	IMAMOJGA_00239	OLKIGFEC_01026	NOLPEKII_01594	GPELILMH_00103	ALLHEJAD_00494	HHAGNNPL_01738	OMLDEMHH_02015	NAHAOJJF_02320	AKLOBKDN_00246	KIGDNKHD_02349	EPHBIJEA_01283	POPDKOFC_01140	KGPAFDIP_00343
yfcP		putative fimbrial-like protein YfcP	15	15	1	12	5783				500	524	522	CJFKHGND_01966	KLKGAHNF_01894	IMAMOJGA_00246	OLKIGFEC_01033	NOLPEKII_01587	GPELILMH_00096	ALLHEJAD_00501	HHAGNNPL_01745	OMLDEMHH_02022	NAHAOJJF_02327	AKLOBKDN_00239	KIGDNKHD_02356	EPHBIJEA_01290	POPDKOFC_01147	KGPAFDIP_00336
fryA_1		Multiphosphoryl transfer protein 1	15	15	1	12	5842				2390	2495	2488	CJFKHGND_02004	KLKGAHNF_01856	IMAMOJGA_00283	OLKIGFEC_04401	NOLPEKII_01890	GPELILMH_00059	ALLHEJAD_02796	HHAGNNPL_00940	OMLDEMHH_01881	NAHAOJJF_00903	AKLOBKDN_00202	KIGDNKHD_00121	EPHBIJEA_02972	POPDKOFC_01195	KGPAFDIP_03165
group_2669		hypothetical protein	15	15	1	12	3740				422	869	839	CJFKHGND_02031	KLKGAHNF_02126	IMAMOJGA_04444	OLKIGFEC_02064	NOLPEKII_00857	GPELILMH_01020	ALLHEJAD_00672	HHAGNNPL_04271	OMLDEMHH_04295	NAHAOJJF_01828	AKLOBKDN_02574	KIGDNKHD_03666	EPHBIJEA_03442	POPDKOFC_03190	KGPAFDIP_01592
blc_1		Outer membrane lipoprotein Blc	15	15	1	12	3747				281	533	499	CJFKHGND_02037	KLKGAHNF_02120	IMAMOJGA_04450	OLKIGFEC_02070	NOLPEKII_00863	GPELILMH_01014	ALLHEJAD_00666	HHAGNNPL_01966	OMLDEMHH_04289	NAHAOJJF_02427	AKLOBKDN_02580	KIGDNKHD_02519	EPHBIJEA_03161	POPDKOFC_03196	KGPAFDIP_01586
group_2671		hypothetical protein	15	15	1	12	3775				119	197	191	CJFKHGND_02063	KLKGAHNF_02094	IMAMOJGA_00622	OLKIGFEC_02475	NOLPEKII_00888	GPELILMH_00989	ALLHEJAD_00640	HHAGNNPL_01940	OMLDEMHH_02946	NAHAOJJF_02401	AKLOBKDN_02606	KIGDNKHD_02546	EPHBIJEA_03136	POPDKOFC_03222	KGPAFDIP_01560
group_2672		hypothetical protein	15	15	1	12	3806				557	794	588	CJFKHGND_02090	KLKGAHNF_02067	IMAMOJGA_00650	OLKIGFEC_02447	NOLPEKII_00916	GPELILMH_00961	ALLHEJAD_00612	HHAGNNPL_01912	OMLDEMHH_02918	NAHAOJJF_04721	AKLOBKDN_02634	KIGDNKHD_04740	EPHBIJEA_02523	POPDKOFC_03250	KGPAFDIP_01532
group_2674		hypothetical protein	15	15	1	12	3813				656	842	780	CJFKHGND_02095	KLKGAHNF_02062	IMAMOJGA_00655	OLKIGFEC_02442	NOLPEKII_00921	GPELILMH_00956	ALLHEJAD_00607	HHAGNNPL_01907	OMLDEMHH_02913	NAHAOJJF_02037	AKLOBKDN_02639	KIGDNKHD_01645	EPHBIJEA_02518	POPDKOFC_03255	KGPAFDIP_01527
ytfJ_2		putative protein YtfJ	15	15	1	12	3825				554	557	555	CJFKHGND_02107	KLKGAHNF_02050	IMAMOJGA_00668	OLKIGFEC_02429	NOLPEKII_00934	GPELILMH_00943	ALLHEJAD_00594	HHAGNNPL_01895	OMLDEMHH_02901	NAHAOJJF_02024	AKLOBKDN_02652	KIGDNKHD_01658	EPHBIJEA_02506	POPDKOFC_03268	KGPAFDIP_01514
group_2679		hypothetical protein	15	15	1	12	3872				1502	1502	1502	CJFKHGND_02148	KLKGAHNF_02009	IMAMOJGA_00711	OLKIGFEC_02387	NOLPEKII_03650	GPELILMH_00901	ALLHEJAD_00552	HHAGNNPL_04203	OMLDEMHH_02860	NAHAOJJF_04476	AKLOBKDN_02694	KIGDNKHD_04273	EPHBIJEA_04543	POPDKOFC_00755	KGPAFDIP_04708
ssnA		Putative aminohydrolase SsnA	15	15	1	12	4624				878	1328	1268	CJFKHGND_02175	KLKGAHNF_02246	IMAMOJGA_01976	OLKIGFEC_03205	NOLPEKII_01519	GPELILMH_02883	ALLHEJAD_02888	HHAGNNPL_01155	OMLDEMHH_01622	NAHAOJJF_02568	AKLOBKDN_01477	KIGDNKHD_02210	EPHBIJEA_01780	POPDKOFC_02671	KGPAFDIP_01322
argP		HTH-type transcriptional regulator ArgP	15	15	1	12	4584				893	1019	901	CJFKHGND_02213	KLKGAHNF_02208	IMAMOJGA_02014	OLKIGFEC_03167	NOLPEKII_01557	GPELILMH_04714	ALLHEJAD_04728	HHAGNNPL_01117	OMLDEMHH_01584	NAHAOJJF_04673	AKLOBKDN_01439	KIGDNKHD_04650	EPHBIJEA_01818	POPDKOFC_02709	KGPAFDIP_01284
group_2682		hypothetical protein	15	15	1	12	4555				689	731	728	CJFKHGND_02241	KLKGAHNF_02180	IMAMOJGA_02042	OLKIGFEC_03139	NOLPEKII_03182	GPELILMH_03550	ALLHEJAD_03635	HHAGNNPL_01089	OMLDEMHH_01556	NAHAOJJF_01329	AKLOBKDN_01410	KIGDNKHD_01255	EPHBIJEA_04877	POPDKOFC_02737	KGPAFDIP_01255
yggR		putative protein YggR	15	15	1	12	4543				959	980	978	CJFKHGND_02252	KLKGAHNF_02169	IMAMOJGA_02053	OLKIGFEC_03128	NOLPEKII_03193	GPELILMH_03539	ALLHEJAD_03646	HHAGNNPL_01078	OMLDEMHH_01545	NAHAOJJF_01340	AKLOBKDN_01400	KIGDNKHD_01244	EPHBIJEA_03799	POPDKOFC_02748	KGPAFDIP_01244
group_2684		hypothetical protein	15	15	1	12	4537				851	1007	996	CJFKHGND_02258	KLKGAHNF_02163	IMAMOJGA_02059	OLKIGFEC_03122	NOLPEKII_03199	GPELILMH_03533	ALLHEJAD_03652	HHAGNNPL_01072	OMLDEMHH_01539	NAHAOJJF_01346	AKLOBKDN_01394	KIGDNKHD_01238	EPHBIJEA_03805	POPDKOFC_02754	KGPAFDIP_01238
speC		Constitutive ornithine decarboxylase	15	15	1	12	4528				2084	2135	2131	CJFKHGND_02267	KLKGAHNF_02154	IMAMOJGA_02068	OLKIGFEC_03113	NOLPEKII_03208	GPELILMH_04895	ALLHEJAD_04951	HHAGNNPL_01063	OMLDEMHH_01530	NAHAOJJF_01355	AKLOBKDN_01385	KIGDNKHD_01229	EPHBIJEA_03814	POPDKOFC_02763	KGPAFDIP_01229
fryA_2		Multiphosphoryl transfer protein 1	15	15	1	12	6166				2189	2501	2480	CJFKHGND_02306	KLKGAHNF_02287	IMAMOJGA_03779	OLKIGFEC_03269	NOLPEKII_02947	GPELILMH_01745	ALLHEJAD_01755	HHAGNNPL_03342	OMLDEMHH_02062	NAHAOJJF_01140	AKLOBKDN_03252	KIGDNKHD_01103	EPHBIJEA_01375	POPDKOFC_03078	KGPAFDIP_02763
gldA		Glycerol dehydrogenase	15	15	1	12	6168				1055	1103	1096	CJFKHGND_02308	KLKGAHNF_02289	IMAMOJGA_03781	OLKIGFEC_03271	NOLPEKII_02945	GPELILMH_01747	ALLHEJAD_01753	HHAGNNPL_03340	OMLDEMHH_02064	NAHAOJJF_01142	AKLOBKDN_03254	KIGDNKHD_01105	EPHBIJEA_01373	POPDKOFC_03080	KGPAFDIP_02765
rraA		Regulator of ribonuclease activity A	15	15	1	12	6184				467	485	483	CJFKHGND_02324	KLKGAHNF_02305	IMAMOJGA_03797	OLKIGFEC_03287	NOLPEKII_02929	GPELILMH_01763	ALLHEJAD_01737	HHAGNNPL_03324	OMLDEMHH_02080	NAHAOJJF_01158	AKLOBKDN_03270	KIGDNKHD_01121	EPHBIJEA_01357	POPDKOFC_03096	KGPAFDIP_02781
group_2692		hypothetical protein	15	15	1	12	6185				674	680	674	CJFKHGND_02325	KLKGAHNF_02306	IMAMOJGA_03798	OLKIGFEC_03288	NOLPEKII_03583	GPELILMH_01764	ALLHEJAD_01736	HHAGNNPL_04094	OMLDEMHH_02081	NAHAOJJF_01159	AKLOBKDN_03271	KIGDNKHD_01122	EPHBIJEA_01356	POPDKOFC_03097	KGPAFDIP_02782
rhaA		L-rhamnose isomerase	15	15	1	12	6213				1100	1259	1248	CJFKHGND_02351	KLKGAHNF_02332	IMAMOJGA_03623	OLKIGFEC_03314	NOLPEKII_03609	GPELILMH_01790	ALLHEJAD_01709	HHAGNNPL_03100	OMLDEMHH_02107	NAHAOJJF_01185	AKLOBKDN_03297	KIGDNKHD_01148	EPHBIJEA_01329	POPDKOFC_03123	KGPAFDIP_03612
group_2694		hypothetical protein	15	15	1	12	6243				653	875	845	CJFKHGND_02380	KLKGAHNF_02361	IMAMOJGA_03594	OLKIGFEC_03343	NOLPEKII_03036	GPELILMH_01819	ALLHEJAD_01680	HHAGNNPL_03750	OMLDEMHH_02136	NAHAOJJF_03898	AKLOBKDN_03327	KIGDNKHD_04420	EPHBIJEA_04843	POPDKOFC_03152	KGPAFDIP_03583
yihP_2		Putative 2,3-dihydroxypropane-1-sulfonate exporter	15	15	1	12	6248				203	1403	1323	CJFKHGND_02383	KLKGAHNF_02364	IMAMOJGA_03591	OLKIGFEC_03346	NOLPEKII_03039	GPELILMH_01822	ALLHEJAD_01677	HHAGNNPL_03747	OMLDEMHH_02139	NAHAOJJF_04821	AKLOBKDN_03330	KIGDNKHD_04822	EPHBIJEA_04840	POPDKOFC_03155	KGPAFDIP_03579
yqeG		Inner membrane transport protein YqeG	15	15	1	12	4681				422	1229	1175	CJFKHGND_02438	KLKGAHNF_03682	IMAMOJGA_02724	OLKIGFEC_03691	NOLPEKII_04693	GPELILMH_05097	ALLHEJAD_01893	HHAGNNPL_02378	OMLDEMHH_03385	NAHAOJJF_00354	AKLOBKDN_01529	KIGDNKHD_00876	EPHBIJEA_00902	POPDKOFC_03556	KGPAFDIP_04935
thlA_1		Acetyl-CoA acetyltransferase	15	15	1	12	4682				245	1181	1118	CJFKHGND_02439	KLKGAHNF_03681	IMAMOJGA_02725	OLKIGFEC_03690	NOLPEKII_04692	GPELILMH_05096	ALLHEJAD_01894	HHAGNNPL_02377	OMLDEMHH_03384	NAHAOJJF_00355	AKLOBKDN_01530	KIGDNKHD_00877	EPHBIJEA_00903	POPDKOFC_03557	KGPAFDIP_04934
galR		HTH-type transcriptional regulator GalR	15	15	1	12	4689				644	1031	1005	CJFKHGND_02446	KLKGAHNF_03674	IMAMOJGA_02732	OLKIGFEC_03683	NOLPEKII_02515	GPELILMH_05109	ALLHEJAD_01901	HHAGNNPL_02370	OMLDEMHH_03377	NAHAOJJF_00363	AKLOBKDN_01537	KIGDNKHD_00885	EPHBIJEA_00910	POPDKOFC_03564	KGPAFDIP_02679
lplT		Lysophospholipid transporter LplT	15	15	1	12	4691				212	1193	1127	CJFKHGND_02448	KLKGAHNF_03672	IMAMOJGA_02734	OLKIGFEC_03681	NOLPEKII_02513	GPELILMH_05089	ALLHEJAD_01903	HHAGNNPL_02368	OMLDEMHH_03375	NAHAOJJF_00365	AKLOBKDN_01539	KIGDNKHD_00887	EPHBIJEA_00912	POPDKOFC_03566	KGPAFDIP_02681
group_2704		hypothetical protein	15	15	1	12	4694				446	713	695	CJFKHGND_02451	KLKGAHNF_03669	IMAMOJGA_02737	OLKIGFEC_03678	NOLPEKII_02510	GPELILMH_05115	ALLHEJAD_01906	HHAGNNPL_02365	OMLDEMHH_03372	NAHAOJJF_00368	AKLOBKDN_01542	KIGDNKHD_00890	EPHBIJEA_00915	POPDKOFC_03569	KGPAFDIP_02684
queE		7-carboxy-7-deazaguanine synthase	15	15	1	12	4749				569	671	664	CJFKHGND_02508	KLKGAHNF_03614	IMAMOJGA_02794	OLKIGFEC_03621	NOLPEKII_05000	GPELILMH_02455	ALLHEJAD_01961	HHAGNNPL_02310	OMLDEMHH_04232	NAHAOJJF_00426	AKLOBKDN_01598	KIGDNKHD_00948	EPHBIJEA_00970	POPDKOFC_03626	KGPAFDIP_02741
yjmD		putative zinc-type alcohol dehydrogenase-like protein YjmD	15	15	1	12	4847				224	1013	960	CJFKHGND_02532	KLKGAHNF_02622	IMAMOJGA_01812	OLKIGFEC_01856	NOLPEKII_03693	GPELILMH_04616	ALLHEJAD_04644	HHAGNNPL_03681	OMLDEMHH_02738	NAHAOJJF_04174	AKLOBKDN_02417	KIGDNKHD_03954	EPHBIJEA_03738	POPDKOFC_02494	KGPAFDIP_01749
sorB_2		PTS system sorbose-specific EIIB component	15	15	1	12	4832				326	494	482	CJFKHGND_02547	KLKGAHNF_02637	IMAMOJGA_01827	OLKIGFEC_01871	NOLPEKII_03678	GPELILMH_02148	ALLHEJAD_03050	HHAGNNPL_03666	OMLDEMHH_02723	NAHAOJJF_03984	AKLOBKDN_02433	KIGDNKHD_03730	EPHBIJEA_03753	POPDKOFC_02509	KGPAFDIP_01764
group_2708		hypothetical protein	15	15	1	12	4823				764	791	782	CJFKHGND_02555	KLKGAHNF_02645	IMAMOJGA_01835	OLKIGFEC_01879	NOLPEKII_03984	GPELILMH_02156	ALLHEJAD_03058	HHAGNNPL_04392	OMLDEMHH_02715	NAHAOJJF_03098	AKLOBKDN_02442	KIGDNKHD_03539	EPHBIJEA_04531	POPDKOFC_02517	KGPAFDIP_01772
dusA		tRNA-dihydrouridine(20/20a) synthase	15	15	1	12	9801				1037	1037	1037	CJFKHGND_02582	KLKGAHNF_02672	IMAMOJGA_01862	OLKIGFEC_01906	NOLPEKII_02817	GPELILMH_02183	ALLHEJAD_03085	HHAGNNPL_04521	OMLDEMHH_02688	NAHAOJJF_00614	AKLOBKDN_02472	KIGDNKHD_04562	EPHBIJEA_04705	POPDKOFC_02544	KGPAFDIP_01799
soxR		Redox-sensitive transcriptional activator SoxR	15	15	1	12	9786				299	464	442	CJFKHGND_02597	KLKGAHNF_02687	IMAMOJGA_01877	OLKIGFEC_01921	NOLPEKII_02802	GPELILMH_02198	ALLHEJAD_03614	HHAGNNPL_03191	OMLDEMHH_02673	NAHAOJJF_00598	AKLOBKDN_02487	KIGDNKHD_01935	EPHBIJEA_03402	POPDKOFC_02559	KGPAFDIP_01814
cusC_1		Cation efflux system protein CusC	15	15	1	12	9767				1079	1466	1440	CJFKHGND_02615	KLKGAHNF_02705	IMAMOJGA_01895	OLKIGFEC_01939	NOLPEKII_02783	GPELILMH_02216	ALLHEJAD_03596	HHAGNNPL_03209	OMLDEMHH_02655	NAHAOJJF_00580	AKLOBKDN_02505	KIGDNKHD_01917	EPHBIJEA_03420	POPDKOFC_02577	KGPAFDIP_01832
mdtN		Multidrug resistance protein MdtN	15	15	1	12	9765				563	1031	998	CJFKHGND_02617	KLKGAHNF_02707	IMAMOJGA_01896	OLKIGFEC_01941	NOLPEKII_02781	GPELILMH_02218	ALLHEJAD_03594	HHAGNNPL_03211	OMLDEMHH_02653	NAHAOJJF_00578	AKLOBKDN_02507	KIGDNKHD_01915	EPHBIJEA_03422	POPDKOFC_02579	KGPAFDIP_01834
phnM		Alpha-D-ribose 1-methylphosphonate 5-triphosphate diphosphatase	15	15	1	12	9756				1076	1136	1128	CJFKHGND_02625	KLKGAHNF_02715	IMAMOJGA_01904	OLKIGFEC_01949	NOLPEKII_04522	GPELILMH_02226	ALLHEJAD_03586	HHAGNNPL_03219	OMLDEMHH_02645	NAHAOJJF_00570	AKLOBKDN_02515	KIGDNKHD_01907	EPHBIJEA_03430	POPDKOFC_02587	KGPAFDIP_01842
group_2715		hypothetical protein	15	15	1	12	9743				251	443	417	CJFKHGND_02636	KLKGAHNF_02726	IMAMOJGA_01915	OLKIGFEC_01960	NOLPEKII_04511	GPELILMH_04133	ALLHEJAD_03744	HHAGNNPL_03230	OMLDEMHH_02634	NAHAOJJF_00558	AKLOBKDN_02527	KIGDNKHD_01895	EPHBIJEA_03441	POPDKOFC_02598	KGPAFDIP_03459
fepE		Ferric enterobactin transport protein FepE	15	15	1	12	9569				1028	1133	1126	CJFKHGND_02667	KLKGAHNF_02413	IMAMOJGA_02494	OLKIGFEC_03396	NOLPEKII_00627	GPELILMH_02631	ALLHEJAD_02520	HHAGNNPL_00773	OMLDEMHH_01313	NAHAOJJF_03361	AKLOBKDN_01887	KIGDNKHD_03046	EPHBIJEA_04645	POPDKOFC_02958	KGPAFDIP_03914
rnk		Regulator of nucleoside diphosphate kinase	15	15	1	12	9545				326	410	398	CJFKHGND_02691	KLKGAHNF_02437	IMAMOJGA_02470	OLKIGFEC_03420	NOLPEKII_00651	GPELILMH_02655	ALLHEJAD_02496	HHAGNNPL_00798	OMLDEMHH_01289	NAHAOJJF_02807	AKLOBKDN_01863	KIGDNKHD_02395	EPHBIJEA_03575	POPDKOFC_02982	KGPAFDIP_02362
citG		2-(5''-triphosphoribosyl)-3'-dephosphocoenzyme-A synthase	15	15	1	12	9542				794	878	866	CJFKHGND_02694	KLKGAHNF_02440	IMAMOJGA_02467	OLKIGFEC_03423	NOLPEKII_00654	GPELILMH_02658	ALLHEJAD_02493	HHAGNNPL_00801	OMLDEMHH_01286	NAHAOJJF_02804	AKLOBKDN_01860	KIGDNKHD_02392	EPHBIJEA_03572	POPDKOFC_02985	KGPAFDIP_02365
group_2719		hypothetical protein	15	15	1	12	9507				1058	1451	1398	CJFKHGND_02728	KLKGAHNF_02474	IMAMOJGA_02432	OLKIGFEC_03458	NOLPEKII_00689	GPELILMH_03156	ALLHEJAD_03813	HHAGNNPL_00836	OMLDEMHH_01251	NAHAOJJF_01671	AKLOBKDN_01824	KIGDNKHD_01390	EPHBIJEA_02008	POPDKOFC_03021	KGPAFDIP_02400
abgT		p-aminobenzoyl-glutamate transport protein	15	15	1	12	7698				1406	1526	1510	CJFKHGND_02760	KLKGAHNF_02823	IMAMOJGA_02096	OLKIGFEC_02731	NOLPEKII_00826	GPELILMH_01297	ALLHEJAD_01182	HHAGNNPL_02146	OMLDEMHH_02420	NAHAOJJF_03044	AKLOBKDN_03448	KIGDNKHD_01812	EPHBIJEA_01589	POPDKOFC_02382	KGPAFDIP_02563
group_2723		hypothetical protein	15	15	1	12	7708				461	650	624	CJFKHGND_02770	KLKGAHNF_02813	IMAMOJGA_02106	OLKIGFEC_02741	NOLPEKII_00816	GPELILMH_01287	ALLHEJAD_01172	HHAGNNPL_02156	OMLDEMHH_02431	NAHAOJJF_02047	AKLOBKDN_03438	KIGDNKHD_01728	EPHBIJEA_01579	POPDKOFC_02392	KGPAFDIP_02574
tdh_1		L-threonine 3-dehydrogenase	15	15	1	12	7723				995	1052	1006	CJFKHGND_02784	KLKGAHNF_02799	IMAMOJGA_02120	OLKIGFEC_02755	NOLPEKII_00802	GPELILMH_01273	ALLHEJAD_01158	HHAGNNPL_02170	OMLDEMHH_02445	NAHAOJJF_02062	AKLOBKDN_03423	KIGDNKHD_01713	EPHBIJEA_01565	POPDKOFC_02406	KGPAFDIP_02588
group_2725		hypothetical protein	15	15	1	12	7726				461	1292	1236	CJFKHGND_02787	KLKGAHNF_02796	IMAMOJGA_02123	OLKIGFEC_02758	NOLPEKII_00799	GPELILMH_01270	ALLHEJAD_01155	HHAGNNPL_02173	OMLDEMHH_02448	NAHAOJJF_02065	AKLOBKDN_03420	KIGDNKHD_01710	EPHBIJEA_01562	POPDKOFC_02409	KGPAFDIP_02591
mexA		Multidrug resistance protein MexA	15	15	1	12	7750				1010	1121	1106	CJFKHGND_02811	KLKGAHNF_02772	IMAMOJGA_02147	OLKIGFEC_02782	NOLPEKII_00775	GPELILMH_01246	ALLHEJAD_01131	HHAGNNPL_02197	OMLDEMHH_02472	NAHAOJJF_05074	AKLOBKDN_03396	KIGDNKHD_05082	EPHBIJEA_01538	POPDKOFC_02433	KGPAFDIP_02465
group_2727		hypothetical protein	15	15	1	12	7775				1895	1994	1901	CJFKHGND_02836	KLKGAHNF_02747	IMAMOJGA_02172	OLKIGFEC_02807	NOLPEKII_00750	GPELILMH_01221	ALLHEJAD_03966	HHAGNNPL_02223	OMLDEMHH_02498	NAHAOJJF_02914	AKLOBKDN_03371	KIGDNKHD_02558	EPHBIJEA_01512	POPDKOFC_02458	KGPAFDIP_02490
group_2728		hypothetical protein	15	15	1	12	7787				692	743	739	CJFKHGND_02848	KLKGAHNF_02735	IMAMOJGA_02184	OLKIGFEC_02819	NOLPEKII_00738	GPELILMH_01209	ALLHEJAD_03978	HHAGNNPL_02235	OMLDEMHH_02510	NAHAOJJF_04784	AKLOBKDN_03359	KIGDNKHD_04792	EPHBIJEA_01500	POPDKOFC_02470	KGPAFDIP_02502
tonB		Protein TonB	15	15	1	12	7790				719	755	733	CJFKHGND_02851	KLKGAHNF_02732	IMAMOJGA_02187	OLKIGFEC_02822	NOLPEKII_00735	GPELILMH_01206	ALLHEJAD_03981	HHAGNNPL_02238	OMLDEMHH_02513	NAHAOJJF_04787	AKLOBKDN_03356	KIGDNKHD_04795	EPHBIJEA_01497	POPDKOFC_02473	KGPAFDIP_02505
group_273		hypothetical protein	15	15	1	12	5661				164	236	168	CJFKHGND_00901	KLKGAHNF_00901	IMAMOJGA_00126	OLKIGFEC_00913	NOLPEKII_02395	GPELILMH_00219	ALLHEJAD_00379	HHAGNNPL_01437	OMLDEMHH_00715	NAHAOJJF_01532	AKLOBKDN_00361	KIGDNKHD_01416	EPHBIJEA_02554	POPDKOFC_01863	KGPAFDIP_00459
group_2732		hypothetical protein	15	15	1	12	9054				1205	2180	2050	CJFKHGND_02863	KLKGAHNF_02920	IMAMOJGA_02530	OLKIGFEC_02166	NOLPEKII_00348	GPELILMH_01712	ALLHEJAD_01568	HHAGNNPL_03985	OMLDEMHH_02827	NAHAOJJF_03602	AKLOBKDN_00084	KIGDNKHD_03277	EPHBIJEA_00788	POPDKOFC_01331	KGPAFDIP_01937
dmsA_1		Dimethyl sulfoxide reductase DmsA	15	15	1	12	9039				2036	2381	2335	CJFKHGND_02876	KLKGAHNF_02907	IMAMOJGA_02543	OLKIGFEC_02153	NOLPEKII_00335	GPELILMH_01699	ALLHEJAD_01555	HHAGNNPL_03998	OMLDEMHH_02814	NAHAOJJF_00821	AKLOBKDN_00071	KIGDNKHD_00816	EPHBIJEA_00801	POPDKOFC_01344	KGPAFDIP_01924
group_2734		putative protein	15	15	1	12	9023				611	854	837	CJFKHGND_02892	KLKGAHNF_02891	IMAMOJGA_02559	OLKIGFEC_02137	NOLPEKII_00319	GPELILMH_01683	ALLHEJAD_01539	HHAGNNPL_02771	OMLDEMHH_02798	NAHAOJJF_00837	AKLOBKDN_00055	KIGDNKHD_00832	EPHBIJEA_00817	POPDKOFC_01360	KGPAFDIP_01908
eamB		Cysteine/O-acetylserine efflux protein	15	15	1	12	8977				536	587	580	CJFKHGND_02936	KLKGAHNF_02847	IMAMOJGA_02603	OLKIGFEC_02093	NOLPEKII_00275	GPELILMH_01639	ALLHEJAD_01494	HHAGNNPL_02727	OMLDEMHH_02754	NAHAOJJF_04537	AKLOBKDN_00011	KIGDNKHD_04303	EPHBIJEA_00861	POPDKOFC_01405	KGPAFDIP_01863
hyfA_1		Hydrogenase-4 component A	15	15	1	12	5919				584	617	612	CJFKHGND_02977	KLKGAHNF_02959	IMAMOJGA_02679	OLKIGFEC_02215	NOLPEKII_00398	GPELILMH_02959	ALLHEJAD_03260	HHAGNNPL_01025	OMLDEMHH_01796	NAHAOJJF_01404	AKLOBKDN_00116	KIGDNKHD_00035	EPHBIJEA_01463	POPDKOFC_01281	KGPAFDIP_02848
group_2738		hypothetical protein	15	15	1	12	5953				1187	1226	1220	CJFKHGND_03009	KLKGAHNF_02991	IMAMOJGA_02648	OLKIGFEC_02246	NOLPEKII_01945	GPELILMH_00005	ALLHEJAD_02743	HHAGNNPL_00994	OMLDEMHH_01827	NAHAOJJF_00957	AKLOBKDN_00147	KIGDNKHD_00067	EPHBIJEA_01432	POPDKOFC_01250	KGPAFDIP_03110
eutK		Ethanolamine utilization protein EutK	15	15	1	12	5958				356	500	490	CJFKHGND_03014	KLKGAHNF_02996	IMAMOJGA_02643	OLKIGFEC_02251	NOLPEKII_01940	GPELILMH_00010	ALLHEJAD_02748	HHAGNNPL_00989	OMLDEMHH_01832	NAHAOJJF_00952	AKLOBKDN_00152	KIGDNKHD_00072	EPHBIJEA_01427	POPDKOFC_01245	KGPAFDIP_03115
salL		Adenosyl-chloride synthase	15	15	1	12	6040				833	902	897	CJFKHGND_03079	KLKGAHNF_03251	IMAMOJGA_02949	OLKIGFEC_03919	NOLPEKII_02981	GPELILMH_02505	ALLHEJAD_02199	HHAGNNPL_02443	OMLDEMHH_03452	NAHAOJJF_01825	AKLOBKDN_04042	KIGDNKHD_01333	EPHBIJEA_01877	POPDKOFC_04065	KGPAFDIP_02300
yceM		Putative oxidoreductase YceM	15	15	1	12	5063				689	923	907	CJFKHGND_03165	KLKGAHNF_03338	IMAMOJGA_01738	OLKIGFEC_03570	NOLPEKII_01999	GPELILMH_02672	ALLHEJAD_02410	HHAGNNPL_02925	OMLDEMHH_03036	NAHAOJJF_00681	AKLOBKDN_03951	KIGDNKHD_00745	EPHBIJEA_02176	POPDKOFC_03339	KGPAFDIP_02001
nudF		ADP-ribose pyrophosphatase	15	15	1	12	480				512	629	613	CJFKHGND_03323	KLKGAHNF_03443	IMAMOJGA_00515	OLKIGFEC_01279	NOLPEKII_00220	GPELILMH_01110	ALLHEJAD_00768	HHAGNNPL_01559	OMLDEMHH_03551	NAHAOJJF_00468	AKLOBKDN_03527	KIGDNKHD_00647	EPHBIJEA_01016	POPDKOFC_03736	KGPAFDIP_01135
tmk_1		Thymidylate kinase	15	15	1	12	431				236	692	600	CJFKHGND_03370	KLKGAHNF_03396	IMAMOJGA_00563	OLKIGFEC_01326	NOLPEKII_03177	GPELILMH_01157	ALLHEJAD_00721	HHAGNNPL_01606	OMLDEMHH_03504	NAHAOJJF_00517	AKLOBKDN_03575	KIGDNKHD_00696	EPHBIJEA_01063	POPDKOFC_04135	KGPAFDIP_01182
elfC_4		putative outer membrane usher protein ElfC	15	15	1	12	2455				2033	2534	2467	CJFKHGND_03446	KLKGAHNF_03548	IMAMOJGA_03983	OLKIGFEC_03838	NOLPEKII_04569	GPELILMH_02927	ALLHEJAD_03175	HHAGNNPL_01388	OMLDEMHH_03205	NAHAOJJF_04943	AKLOBKDN_04468	KIGDNKHD_04956	EPHBIJEA_01713	POPDKOFC_02107	KGPAFDIP_04208
elfG_2		putative fimbrial-like protein ElfG	15	15	1	12	2457				929	1082	1061	CJFKHGND_03448	KLKGAHNF_03550	IMAMOJGA_03981	OLKIGFEC_03836	NOLPEKII_04567	GPELILMH_02929	ALLHEJAD_03177	HHAGNNPL_01386	OMLDEMHH_03203	NAHAOJJF_04703	AKLOBKDN_04470	KIGDNKHD_04685	EPHBIJEA_01715	POPDKOFC_02105	KGPAFDIP_04206
tnaB		Low affinity tryptophan permease	15	15	1	12	2494				1169	1247	1241	CJFKHGND_03472	KLKGAHNF_03574	IMAMOJGA_04359	OLKIGFEC_03814	NOLPEKII_03461	GPELILMH_04630	ALLHEJAD_04660	HHAGNNPL_01362	OMLDEMHH_03179	NAHAOJJF_04521	AKLOBKDN_04298	KIGDNKHD_04438	EPHBIJEA_01739	POPDKOFC_02083	KGPAFDIP_04806
fimH_2		Type 1 fimbrin D-mannose specific adhesin	15	15	1	12	10173				608	914	873	CJFKHGND_03504	KLKGAHNF_03766	IMAMOJGA_04716	OLKIGFEC_04534	NOLPEKII_03394	GPELILMH_04271	ALLHEJAD_04275	HHAGNNPL_03052	OMLDEMHH_03835	NAHAOJJF_04826	AKLOBKDN_04367	KIGDNKHD_04826	EPHBIJEA_04556	POPDKOFC_04625	KGPAFDIP_04630
focC		Chaperone protein FocC	15	15	1	12	10177				710	725	711	CJFKHGND_03506	KLKGAHNF_03764	IMAMOJGA_04058	OLKIGFEC_04530	NOLPEKII_03390	GPELILMH_04267	ALLHEJAD_04279	HHAGNNPL_03048	OMLDEMHH_03839	NAHAOJJF_04653	AKLOBKDN_04363	KIGDNKHD_04618	EPHBIJEA_00249	POPDKOFC_04621	KGPAFDIP_04785
lsrB_2		Autoinducer 2-binding protein LsrB	15	15	1	12	10190				161	1022	964	CJFKHGND_03521	KLKGAHNF_03749	IMAMOJGA_04046	OLKIGFEC_04353	NOLPEKII_02863	GPELILMH_02813	ALLHEJAD_02958	HHAGNNPL_03036	OMLDEMHH_03845	NAHAOJJF_01989	AKLOBKDN_04353	KIGDNKHD_03744	EPHBIJEA_00237	POPDKOFC_04365	KGPAFDIP_03074
gltR		HTH-type transcriptional regulator GltR	15	15	1	12	10200				788	881	874	CJFKHGND_03532	KLKGAHNF_03738	IMAMOJGA_04036	OLKIGFEC_04363	NOLPEKII_02853	GPELILMH_02803	ALLHEJAD_02968	HHAGNNPL_03025	OMLDEMHH_03856	NAHAOJJF_01979	AKLOBKDN_04343	KIGDNKHD_03754	EPHBIJEA_00226	POPDKOFC_04355	KGPAFDIP_03084
eamA		putative amino-acid metabolite efflux pump	15	15	1	12	10207				758	899	889	CJFKHGND_03539	KLKGAHNF_03731	IMAMOJGA_04029	OLKIGFEC_04370	NOLPEKII_02846	GPELILMH_02796	ALLHEJAD_02975	HHAGNNPL_03018	OMLDEMHH_03863	NAHAOJJF_01972	AKLOBKDN_04336	KIGDNKHD_02612	EPHBIJEA_00218	POPDKOFC_04348	KGPAFDIP_03091
glmS_1		Glutamate mutase sigma subunit	15	15	1	12	9433				332	449	433	CJFKHGND_03571	KLKGAHNF_03175	IMAMOJGA_03298	OLKIGFEC_04200	NOLPEKII_04485	GPELILMH_03386	ALLHEJAD_03438	HHAGNNPL_00913	OMLDEMHH_01174	NAHAOJJF_03712	AKLOBKDN_01746	KIGDNKHD_03379	EPHBIJEA_01929	POPDKOFC_03965	KGPAFDIP_02644
group_2768		hypothetical protein	15	15	1	12	9437				1325	1370	1364	CJFKHGND_03575	KLKGAHNF_03179	IMAMOJGA_03302	OLKIGFEC_04204	NOLPEKII_04489	GPELILMH_03390	ALLHEJAD_03434	HHAGNNPL_00909	OMLDEMHH_01178	NAHAOJJF_03708	AKLOBKDN_01750	KIGDNKHD_03383	EPHBIJEA_01933	POPDKOFC_03961	KGPAFDIP_02648
group_2769		hypothetical protein	15	15	1	12	9438				296	317	314	CJFKHGND_03576	KLKGAHNF_03180	IMAMOJGA_03303	OLKIGFEC_04205	NOLPEKII_04490	GPELILMH_03524	ALLHEJAD_03483	HHAGNNPL_00908	OMLDEMHH_01179	NAHAOJJF_03707	AKLOBKDN_01751	KIGDNKHD_03384	EPHBIJEA_01934	POPDKOFC_03960	KGPAFDIP_02649
group_2770		hypothetical protein	15	15	1	12	9457				770	1061	1022	CJFKHGND_03594	KLKGAHNF_03198	IMAMOJGA_03322	OLKIGFEC_04224	NOLPEKII_03325	GPELILMH_03505	ALLHEJAD_03502	HHAGNNPL_00890	OMLDEMHH_01197	NAHAOJJF_01617	AKLOBKDN_01770	KIGDNKHD_01336	EPHBIJEA_01952	POPDKOFC_03941	KGPAFDIP_02668
pphB		Serine/threonine-protein phosphatase 2	15	15	1	12	4457				308	656	609	CJFKHGND_03716	KLKGAHNF_03109	IMAMOJGA_02889	OLKIGFEC_04141	NOLPEKII_01411	GPELILMH_03436	ALLHEJAD_02239	HHAGNNPL_04024	OMLDEMHH_03600	NAHAOJJF_01463	AKLOBKDN_01642	KIGDNKHD_00594	EPHBIJEA_04101	POPDKOFC_03519	KGPAFDIP_02178
bsdD		Phenolic acid decarboxylase subunit D	15	15	1	12	4458				236	239	236	CJFKHGND_03717	KLKGAHNF_03110	IMAMOJGA_02890	OLKIGFEC_04140	NOLPEKII_01410	GPELILMH_03437	ALLHEJAD_02238	HHAGNNPL_04023	OMLDEMHH_03599	NAHAOJJF_01462	AKLOBKDN_01641	KIGDNKHD_00595	EPHBIJEA_04102	POPDKOFC_03520	KGPAFDIP_04485
ltxB		Leukotoxin export ATP-binding protein LtxB	15	15	1	12	3072				2042	2162	2136	CJFKHGND_03787	KLKGAHNF_03936	IMAMOJGA_00928	OLKIGFEC_00502	NOLPEKII_01315	GPELILMH_00775	ALLHEJAD_00866	HHAGNNPL_02282	OMLDEMHH_03929	NAHAOJJF_01054	AKLOBKDN_01325	KIGDNKHD_00955	EPHBIJEA_00715	POPDKOFC_00833	KGPAFDIP_00735
hyi		Hydroxypyruvate isomerase	15	15	1	12	3049				560	776	761	CJFKHGND_03808	KLKGAHNF_03915	IMAMOJGA_00906	OLKIGFEC_00481	NOLPEKII_02913	GPELILMH_00754	ALLHEJAD_03575	HHAGNNPL_02261	OMLDEMHH_03908	NAHAOJJF_01075	AKLOBKDN_01346	KIGDNKHD_00976	EPHBIJEA_00736	POPDKOFC_00812	KGPAFDIP_00756
allB		Allantoinase	15	15	1	12	3046				509	1361	1247	CJFKHGND_03811	KLKGAHNF_03912	IMAMOJGA_00903	OLKIGFEC_00478	NOLPEKII_02910	GPELILMH_00751	ALLHEJAD_03572	HHAGNNPL_02258	OMLDEMHH_03905	NAHAOJJF_01078	AKLOBKDN_01349	KIGDNKHD_00979	EPHBIJEA_00739	POPDKOFC_00809	KGPAFDIP_00759
sfmA		putative fimbrial-like protein SfmA	15	15	1	12	3027				539	542	541	CJFKHGND_03829	KLKGAHNF_03894	IMAMOJGA_00884	OLKIGFEC_00460	NOLPEKII_02892	GPELILMH_00733	ALLHEJAD_03554	HHAGNNPL_02240	OMLDEMHH_03887	NAHAOJJF_01096	AKLOBKDN_01367	KIGDNKHD_00997	EPHBIJEA_04401	POPDKOFC_00791	KGPAFDIP_00777
umuC		Protein UmuC	15	15	1	12	5165				1118	1268	1198	CJFKHGND_03848	KLKGAHNF_03948	IMAMOJGA_04826	OLKIGFEC_03725	NOLPEKII_03238	GPELILMH_03131	ALLHEJAD_03303	HHAGNNPL_04161	OMLDEMHH_04543	NAHAOJJF_02642	AKLOBKDN_03841	KIGDNKHD_02068	EPHBIJEA_03903	POPDKOFC_04289	KGPAFDIP_03256
ycgR		Flagellar brake protein YcgR	15	15	1	12	5187				734	770	738	CJFKHGND_03860	KLKGAHNF_03960	IMAMOJGA_04580	OLKIGFEC_03737	NOLPEKII_03250	GPELILMH_03119	ALLHEJAD_03315	HHAGNNPL_04541	OMLDEMHH_03761	NAHAOJJF_02630	AKLOBKDN_03854	KIGDNKHD_02056	EPHBIJEA_03889	POPDKOFC_04301	KGPAFDIP_03244
group_2788		putative protein	15	15	1	12	9600				1058	1136	1063	CJFKHGND_03894	KLKGAHNF_04019	IMAMOJGA_02360	OLKIGFEC_00723	NOLPEKII_02743	GPELILMH_04287	ALLHEJAD_04556	HHAGNNPL_04236	OMLDEMHH_03983	NAHAOJJF_03818	AKLOBKDN_01103	KIGDNKHD_03696	EPHBIJEA_03645	POPDKOFC_01053	KGPAFDIP_04796
group_2789		NADH oxidase	15	15	1	12	9584				1067	1142	1137	CJFKHGND_03910	KLKGAHNF_04003	IMAMOJGA_02376	OLKIGFEC_00707	NOLPEKII_02759	GPELILMH_04341	ALLHEJAD_04382	HHAGNNPL_04117	OMLDEMHH_03999	NAHAOJJF_03835	AKLOBKDN_01119	KIGDNKHD_04882	EPHBIJEA_03661	POPDKOFC_01037	KGPAFDIP_04701
ycjY_3		putative protein YcjY	15	15	1	12	9583				776	920	900	CJFKHGND_03911	KLKGAHNF_04002	IMAMOJGA_02377	OLKIGFEC_00706	NOLPEKII_02760	GPELILMH_04340	ALLHEJAD_04381	HHAGNNPL_04116	OMLDEMHH_04000	NAHAOJJF_03836	AKLOBKDN_01120	KIGDNKHD_04881	EPHBIJEA_03662	POPDKOFC_01036	KGPAFDIP_04702
group_2791		hypothetical protein	15	15	1	12	6375				908	1055	1045	CJFKHGND_03974	KLKGAHNF_04077	IMAMOJGA_04287	OLKIGFEC_02035	NOLPEKII_04648	GPELILMH_03626	ALLHEJAD_03670	HHAGNNPL_03438	OMLDEMHH_04106	NAHAOJJF_01855	AKLOBKDN_04517	KIGDNKHD_04880	EPHBIJEA_03521	POPDKOFC_04815	KGPAFDIP_03542
tir		Translocated intimin receptor Tir	15	15	1	12	6368				1607	1637	1616	CJFKHGND_03978	KLKGAHNF_04081	IMAMOJGA_04283	OLKIGFEC_02031	NOLPEKII_04957	GPELILMH_03630	ALLHEJAD_03674	HHAGNNPL_03434	OMLDEMHH_04110	NAHAOJJF_01859	AKLOBKDN_04513	KIGDNKHD_05100	EPHBIJEA_03517	POPDKOFC_04811	KGPAFDIP_03546
group_2793		hypothetical protein	15	15	1	12	6366				500	611	603	CJFKHGND_03979	KLKGAHNF_04082	IMAMOJGA_04282	OLKIGFEC_02030	NOLPEKII_04956	GPELILMH_03631	ALLHEJAD_03675	HHAGNNPL_03433	OMLDEMHH_04111	NAHAOJJF_01860	AKLOBKDN_04512	KIGDNKHD_05142	EPHBIJEA_03516	POPDKOFC_04810	KGPAFDIP_03547
group_2794		hypothetical protein	15	15	1	12	6357				302	302	302	CJFKHGND_03988	KLKGAHNF_04091	IMAMOJGA_04273	OLKIGFEC_02021	NOLPEKII_04580	GPELILMH_03640	ALLHEJAD_03684	HHAGNNPL_03424	OMLDEMHH_04120	NAHAOJJF_01869	AKLOBKDN_04503	KIGDNKHD_04319	EPHBIJEA_03507	POPDKOFC_04801	KGPAFDIP_03556
group_2795		hypothetical protein	15	15	1	12	6349				269	464	450	CJFKHGND_03996	KLKGAHNF_04099	IMAMOJGA_04265	OLKIGFEC_02013	NOLPEKII_04946	GPELILMH_03648	ALLHEJAD_03692	HHAGNNPL_03416	OMLDEMHH_04128	NAHAOJJF_01877	AKLOBKDN_04495	KIGDNKHD_05120	EPHBIJEA_03499	POPDKOFC_04793	KGPAFDIP_03564
spaP_2		Surface presentation of antigens protein SpaP	15	15	1	12	6345				485	653	641	CJFKHGND_04000	KLKGAHNF_04103	IMAMOJGA_04261	OLKIGFEC_02009	NOLPEKII_04950	GPELILMH_03652	ALLHEJAD_03696	HHAGNNPL_03412	OMLDEMHH_04132	NAHAOJJF_01881	AKLOBKDN_04491	KIGDNKHD_05104	EPHBIJEA_03495	POPDKOFC_04789	KGPAFDIP_03568
yjiK_2		putative protein YjiK	15	15	1	12	6338				818	818	818	CJFKHGND_04007	KLKGAHNF_04110	IMAMOJGA_04254	OLKIGFEC_02002	NOLPEKII_04842	GPELILMH_03659	ALLHEJAD_03703	HHAGNNPL_03405	OMLDEMHH_04139	NAHAOJJF_01888	AKLOBKDN_04484	KIGDNKHD_05025	EPHBIJEA_03488	POPDKOFC_05320	KGPAFDIP_03575
group_2798		hypothetical protein	15	15	1	12	6337				713	875	864	CJFKHGND_04008	KLKGAHNF_04111	IMAMOJGA_04253	OLKIGFEC_02001	NOLPEKII_04843	GPELILMH_03660	ALLHEJAD_03704	HHAGNNPL_03404	OMLDEMHH_04140	NAHAOJJF_01889	AKLOBKDN_04483	KIGDNKHD_05024	EPHBIJEA_03487	POPDKOFC_05321	KGPAFDIP_03576
group_2799		hypothetical protein	15	15	1	12	6335				218	545	501	CJFKHGND_04010	KLKGAHNF_04113	IMAMOJGA_04251	OLKIGFEC_01999	NOLPEKII_04845	GPELILMH_03662	ALLHEJAD_03706	HHAGNNPL_03402	OMLDEMHH_04142	NAHAOJJF_05270	AKLOBKDN_04481	KIGDNKHD_05022	EPHBIJEA_03485	POPDKOFC_05323	KGPAFDIP_05038
adiC		Arginine/agmatine antiporter	15	15	1	12	9732				1232	1337	1323	CJFKHGND_04023	KLKGAHNF_04154	IMAMOJGA_01924	OLKIGFEC_01969	NOLPEKII_03428	GPELILMH_04142	ALLHEJAD_03735	HHAGNNPL_03458	OMLDEMHH_04168	NAHAOJJF_00548	AKLOBKDN_02536	KIGDNKHD_03335	EPHBIJEA_04361	POPDKOFC_02607	KGPAFDIP_03450
melB		Melibiose carrier protein	15	15	1	12	9726				1301	1409	1401	CJFKHGND_04028	KLKGAHNF_04159	IMAMOJGA_01929	OLKIGFEC_01974	NOLPEKII_03423	GPELILMH_04147	ALLHEJAD_03730	HHAGNNPL_03463	OMLDEMHH_04162	NAHAOJJF_00543	AKLOBKDN_02541	KIGDNKHD_03330	EPHBIJEA_04197	POPDKOFC_02612	KGPAFDIP_03445
cobS		Adenosylcobinamide-GDP ribazoletransferase	15	15	1	12	5408				710	743	740	CJFKHGND_04056	KLKGAHNF_04135	IMAMOJGA_03063	OLKIGFEC_03030	NOLPEKII_02115	GPELILMH_03443	ALLHEJAD_03390	HHAGNNPL_03291	OMLDEMHH_00922	NAHAOJJF_03128	AKLOBKDN_02323	KIGDNKHD_02803	EPHBIJEA_03087	POPDKOFC_02857	KGPAFDIP_04053
cbl		HTH-type transcriptional regulator cbl	15	15	1	12	5386				878	950	940	CJFKHGND_04061	KLKGAHNF_04130	IMAMOJGA_03046	OLKIGFEC_03013	NOLPEKII_04380	GPELILMH_04325	ALLHEJAD_04365	HHAGNNPL_03296	OMLDEMHH_00939	NAHAOJJF_04361	AKLOBKDN_02340	KIGDNKHD_04728	EPHBIJEA_03092	POPDKOFC_02874	KGPAFDIP_03893
group_2814		hypothetical protein	15	15	1	12	5378				1001	1052	1045	CJFKHGND_04068	KLKGAHNF_04123	IMAMOJGA_03039	OLKIGFEC_03006	NOLPEKII_04208	GPELILMH_04318	ALLHEJAD_04372	HHAGNNPL_03303	OMLDEMHH_04755	NAHAOJJF_04353	AKLOBKDN_02347	KIGDNKHD_04859	EPHBIJEA_03099	POPDKOFC_02881	KGPAFDIP_03900
gabP		GABA permease	15	15	1	12	4376				968	1400	1371	CJFKHGND_04136	KLKGAHNF_03035	IMAMOJGA_02816	OLKIGFEC_04570	NOLPEKII_01484	GPELILMH_03673	ALLHEJAD_02313	HHAGNNPL_02568	OMLDEMHH_03794	NAHAOJJF_03184	AKLOBKDN_04397	KIGDNKHD_00518	EPHBIJEA_04663	POPDKOFC_03445	KGPAFDIP_02252
stpA		DNA-binding protein StpA	15	15	1	12	4382				395	404	402	CJFKHGND_04142	KLKGAHNF_03041	IMAMOJGA_02822	OLKIGFEC_04564	NOLPEKII_01478	GPELILMH_03679	ALLHEJAD_02307	HHAGNNPL_02574	OMLDEMHH_03788	NAHAOJJF_03178	AKLOBKDN_04391	KIGDNKHD_00524	EPHBIJEA_04657	POPDKOFC_03451	KGPAFDIP_02246
group_2821		putative transporter	15	15	1	12	4396				1088	1184	1177	CJFKHGND_04153	KLKGAHNF_03052	IMAMOJGA_02833	OLKIGFEC_04553	NOLPEKII_01467	GPELILMH_03690	ALLHEJAD_02296	HHAGNNPL_02585	OMLDEMHH_03777	NAHAOJJF_03167	AKLOBKDN_01697	KIGDNKHD_00535	EPHBIJEA_04513	POPDKOFC_03462	KGPAFDIP_02235
phoQ		Sensor protein PhoQ	15	15	1	12	5131				1442	1460	1458	CJFKHGND_04174	KLKGAHNF_04237	IMAMOJGA_01680	OLKIGFEC_03512	NOLPEKII_03712	GPELILMH_04398	ALLHEJAD_04470	HHAGNNPL_04375	OMLDEMHH_02978	NAHAOJJF_03845	AKLOBKDN_03810	KIGDNKHD_03914	EPHBIJEA_04529	POPDKOFC_03397	KGPAFDIP_04539
oxyR_2		Hydrogen peroxide-inducible genes activator	15	15	1	12	9396				584	953	903	CJFKHGND_04269	KLKGAHNF_03136	IMAMOJGA_04502	OLKIGFEC_04666	NOLPEKII_03271	GPELILMH_03351	ALLHEJAD_03477	HHAGNNPL_03688	OMLDEMHH_01135	NAHAOJJF_02820	AKLOBKDN_01707	KIGDNKHD_02436	EPHBIJEA_04320	POPDKOFC_04004	KGPAFDIP_02605
galD		4-oxalomesaconate tautomerase	15	15	1	12	9395				977	1052	1042	CJFKHGND_04270	KLKGAHNF_03135	IMAMOJGA_04501	OLKIGFEC_04667	NOLPEKII_03270	GPELILMH_03350	ALLHEJAD_03478	HHAGNNPL_04917	OMLDEMHH_01134	NAHAOJJF_02819	AKLOBKDN_01706	KIGDNKHD_02437	EPHBIJEA_04988	POPDKOFC_04005	KGPAFDIP_02604
xerD_4		Tyrosine recombinase XerD	15	15	1	12	9391				770	1070	1030	CJFKHGND_04274	KLKGAHNF_03131	IMAMOJGA_04497	OLKIGFEC_04671	NOLPEKII_03266	GPELILMH_03346	ALLHEJAD_03482	HHAGNNPL_04493	OMLDEMHH_01130	NAHAOJJF_02815	AKLOBKDN_01702	KIGDNKHD_02441	EPHBIJEA_04736	POPDKOFC_04009	KGPAFDIP_02600
group_2833		hypothetical protein	15	15	1	12	7371				287	467	455	CJFKHGND_04345	KLKGAHNF_04385	IMAMOJGA_04523	OLKIGFEC_04676	NOLPEKII_03827	GPELILMH_04070	ALLHEJAD_04087	HHAGNNPL_03854	OMLDEMHH_04495	NAHAOJJF_03500	AKLOBKDN_04683	KIGDNKHD_03150	EPHBIJEA_03981	POPDKOFC_04909	KGPAFDIP_04249
group_2834		hypothetical protein	15	15	1	12	8238				1964	2096	2087	CJFKHGND_04350	KLKGAHNF_02526	IMAMOJGA_03949	OLKIGFEC_01398	NOLPEKII_02578	GPELILMH_04026	ALLHEJAD_02678	HHAGNNPL_02524	OMLDEMHH_03086	NAHAOJJF_04272	AKLOBKDN_03635	KIGDNKHD_01989	EPHBIJEA_02060	POPDKOFC_01451	KGPAFDIP_04656
gfcB_1		putative lipoprotein GfcB	15	15	1	12	8235				578	644	635	CJFKHGND_04352	KLKGAHNF_02528	IMAMOJGA_03947	OLKIGFEC_01396	NOLPEKII_02580	GPELILMH_05056	ALLHEJAD_02676	HHAGNNPL_02526	OMLDEMHH_03088	NAHAOJJF_04270	AKLOBKDN_03637	KIGDNKHD_01991	EPHBIJEA_02062	POPDKOFC_01449	KGPAFDIP_05475
group_2836		NAD(P)H dehydrogenase (quinone)	15	15	1	12	8217				596	605	596	CJFKHGND_04368	KLKGAHNF_02544	IMAMOJGA_03931	OLKIGFEC_01380	NOLPEKII_02596	GPELILMH_02764	ALLHEJAD_03007	HHAGNNPL_02542	OMLDEMHH_03104	NAHAOJJF_04064	AKLOBKDN_03653	KIGDNKHD_03791	EPHBIJEA_02078	POPDKOFC_01433	KGPAFDIP_03006
dkgB		2,5-diketo-D-gluconic acid reductase B	15	15	1	12	2087				779	803	801	CJFKHGND_04578	KLKGAHNF_04614	IMAMOJGA_04696	OLKIGFEC_00772	NOLPEKII_04202	GPELILMH_04557	ALLHEJAD_05182	HHAGNNPL_04187	OMLDEMHH_04178	NAHAOJJF_04134	AKLOBKDN_04161	KIGDNKHD_03963	EPHBIJEA_04355	POPDKOFC_05156	KGPAFDIP_03651
etk		Tyrosine-protein kinase etk	15	15	1	12	8241				1946	2180	2148	CJFKHGND_04632	KLKGAHNF_02523	IMAMOJGA_03952	OLKIGFEC_01401	NOLPEKII_02575	GPELILMH_04023	ALLHEJAD_02681	HHAGNNPL_02521	OMLDEMHH_03083	NAHAOJJF_04275	AKLOBKDN_03632	KIGDNKHD_01986	EPHBIJEA_02057	POPDKOFC_01455	KGPAFDIP_04653
yciI		Protein YciI	15	15	1	12	7809				296	392	302	CJFKHGND_04635	KLKGAHNF_04504	IMAMOJGA_04598	OLKIGFEC_02823	NOLPEKII_00734	GPELILMH_01205	ALLHEJAD_03982	HHAGNNPL_04461	OMLDEMHH_02514	NAHAOJJF_04788	AKLOBKDN_04724	KIGDNKHD_04796	EPHBIJEA_04324	POPDKOFC_02474	KGPAFDIP_02506
rbsB		Ribose import binding protein RbsB	15	15	1	12	2416				860	890	888	CJFKHGND_04701	KLKGAHNF_04674	IMAMOJGA_04008	OLKIGFEC_03863	NOLPEKII_03761	GPELILMH_02902	ALLHEJAD_03150	HHAGNNPL_01413	OMLDEMHH_03230	NAHAOJJF_03296	AKLOBKDN_04443	KIGDNKHD_03678	EPHBIJEA_01687	POPDKOFC_02132	KGPAFDIP_03986
group_2888		hypothetical protein	15	15	1	12	6105				650	689	683	CJFKHGND_04926	KLKGAHNF_04893	IMAMOJGA_05001	OLKIGFEC_04876	NOLPEKII_04900	GPELILMH_04814	ALLHEJAD_04875	HHAGNNPL_04758	OMLDEMHH_04994	NAHAOJJF_05047	AKLOBKDN_05135	KIGDNKHD_05122	EPHBIJEA_03077	POPDKOFC_05265	KGPAFDIP_05020
group_2892		IS200/IS605 family transposase IS200C	15	15	1	12	9477				245	458	443	CJFKHGND_04994	KLKGAHNF_04986	IMAMOJGA_03341	OLKIGFEC_04995	NOLPEKII_05075	GPELILMH_05104	ALLHEJAD_05212	HHAGNNPL_00870	OMLDEMHH_01216	NAHAOJJF_01636	AKLOBKDN_01789	KIGDNKHD_01355	EPHBIJEA_01972	POPDKOFC_05504	KGPAFDIP_02435
lpxT		Lipid A 1-diphosphate synthase	15	15	1	12	5626				620	716	702	CJFKHGND_00868	KLKGAHNF_00868	IMAMOJGA_00093	OLKIGFEC_00880	NOLPEKII_02362	GPELILMH_00252	ALLHEJAD_00346	HHAGNNPL_01470	OMLDEMHH_00748	NAHAOJJF_02217	AKLOBKDN_02731	KIGDNKHD_01616	EPHBIJEA_02587	POPDKOFC_01830	KGPAFDIP_00492
hemX		Protein HemX	15	15	1	12	6051				1193	1232	1205	CJFKHGND_03090	KLKGAHNF_03262	IMAMOJGA_02960	OLKIGFEC_03908	NOLPEKII_02970	GPELILMH_02516	ALLHEJAD_02188	HHAGNNPL_02432	OMLDEMHH_03463	NAHAOJJF_01814	AKLOBKDN_04053	KIGDNKHD_01322	EPHBIJEA_01888	POPDKOFC_04054	KGPAFDIP_02311
group_3041		hypothetical protein	15	15	1	12	6078				407	452	446	CJFKHGND_03116	KLKGAHNF_03288	IMAMOJGA_02987	OLKIGFEC_03881	NOLPEKII_03856	GPELILMH_02543	ALLHEJAD_02161	HHAGNNPL_02405	OMLDEMHH_03489	NAHAOJJF_01787	AKLOBKDN_04080	KIGDNKHD_01295	EPHBIJEA_01915	POPDKOFC_04027	KGPAFDIP_02338
astC		Succinylornithine transaminase	15	15	1	12	9943				1220	1238	1221	CJFKHGND_00221	KLKGAHNF_00221	IMAMOJGA_01122	OLKIGFEC_00218	NOLPEKII_01196	GPELILMH_01946	ALLHEJAD_00174	HHAGNNPL_00394	OMLDEMHH_00166	NAHAOJJF_02257	AKLOBKDN_00539	KIGDNKHD_02028	EPHBIJEA_00031	POPDKOFC_00209	KGPAFDIP_00863
ftnA_2		Bacterial non-heme ferritin	15	15	1	12	141				503	671	514	CJFKHGND_00077	KLKGAHNF_00077	IMAMOJGA_04119	OLKIGFEC_00073	NOLPEKII_01711	GPELILMH_01569	ALLHEJAD_01406	HHAGNNPL_02847	OMLDEMHH_00311	NAHAOJJF_02881	AKLOBKDN_00684	KIGDNKHD_02452	EPHBIJEA_02309	POPDKOFC_00354	KGPAFDIP_01668
ybiO		Moderate conductance mechanosensitive channel YbiO	15	15	1	12	8109				1085	2225	2074	CJFKHGND_01504	KLKGAHNF_01655	IMAMOJGA_03461	OLKIGFEC_01578	NOLPEKII_02177	GPELILMH_02361	ALLHEJAD_02105	HHAGNNPL_04721	OMLDEMHH_02630	NAHAOJJF_03220	AKLOBKDN_03018	KIGDNKHD_04713	EPHBIJEA_04886	POPDKOFC_01634	KGPAFDIP_04069
group_364		hypothetical protein	15	15	1	12	10166				1988	2372	2346	CJFKHGND_03497	KLKGAHNF_03773	IMAMOJGA_04723	OLKIGFEC_04541	NOLPEKII_03401	GPELILMH_04859	ALLHEJAD_04924	HHAGNNPL_03059	OMLDEMHH_03828	NAHAOJJF_04506	AKLOBKDN_04374	KIGDNKHD_04336	EPHBIJEA_04867	POPDKOFC_04632	KGPAFDIP_04637
uidB		Glucuronide carrier protein	15	15	1	12	10086				842	1373	1313	CJFKHGND_00356	KLKGAHNF_00356	IMAMOJGA_01259	OLKIGFEC_00355	NOLPEKII_00489	GPELILMH_01453	ALLHEJAD_00038	HHAGNNPL_00258	OMLDEMHH_00033	NAHAOJJF_04436	AKLOBKDN_00404	KIGDNKHD_04200	EPHBIJEA_00167	POPDKOFC_00073	KGPAFDIP_01000
gatZ		D-tagatose-1,6-bisphosphate aldolase subunit GatZ	15	15	1	12	5521				170	1262	1116	CJFKHGND_00781	KLKGAHNF_00781	IMAMOJGA_00012	OLKIGFEC_00800	NOLPEKII_02436	GPELILMH_03021	ALLHEJAD_03122	HHAGNNPL_02117	OMLDEMHH_00830	NAHAOJJF_04688	AKLOBKDN_02812	KIGDNKHD_04678	EPHBIJEA_01113	POPDKOFC_01750	KGPAFDIP_03998
wecH		O-acetyltransferase WecH	15	15	1	12	2629				197	995	888	CJFKHGND_01168	KLKGAHNF_00975	IMAMOJGA_04246	OLKIGFEC_02965	NOLPEKII_04274	GPELILMH_04563	ALLHEJAD_01671	HHAGNNPL_04098	OMLDEMHH_01644	NAHAOJJF_04915	AKLOBKDN_02196	KIGDNKHD_04938	EPHBIJEA_04229	POPDKOFC_01928	KGPAFDIP_04130
group_591		hypothetical protein	15	15	1	12	2555				1640	9371	5300	CJFKHGND_01270	KLKGAHNF_01077	IMAMOJGA_03730	OLKIGFEC_02863	NOLPEKII_04606	GPELILMH_04846	ALLHEJAD_04047	HHAGNNPL_01310	OMLDEMHH_01746	NAHAOJJF_04558	AKLOBKDN_02095	KIGDNKHD_04463	EPHBIJEA_04008	POPDKOFC_02030	KGPAFDIP_03311
rplI		50S ribosomal protein L9	15	15	1	12	3805				449	449	449	CJFKHGND_02089	KLKGAHNF_02068	IMAMOJGA_00649	OLKIGFEC_02448	NOLPEKII_00915	GPELILMH_00962	ALLHEJAD_00613	HHAGNNPL_01913	OMLDEMHH_02919	NAHAOJJF_04720	AKLOBKDN_02633	KIGDNKHD_04741	EPHBIJEA_02524	POPDKOFC_03249	KGPAFDIP_01533
group_7058		hypothetical protein	15	15	1	12	4545				635	635	635	CJFKHGND_02250	KLKGAHNF_02171	IMAMOJGA_02051	OLKIGFEC_03130	NOLPEKII_03191	GPELILMH_03541	ALLHEJAD_03644	HHAGNNPL_01080	OMLDEMHH_01547	NAHAOJJF_01338	AKLOBKDN_01402	KIGDNKHD_01246	EPHBIJEA_03797	POPDKOFC_02746	KGPAFDIP_01246
nusB		Transcription antitermination protein NusB	15	15	1	12	3148				419	419	419	CJFKHGND_01044	KLKGAHNF_01382	IMAMOJGA_01002	OLKIGFEC_00575	NOLPEKII_01077	GPELILMH_00849	ALLHEJAD_00940	HHAGNNPL_02684	OMLDEMHH_01056	NAHAOJJF_02955	AKLOBKDN_01250	KIGDNKHD_02712	EPHBIJEA_00640	POPDKOFC_00906	KGPAFDIP_00661
dcuB		Anaerobic C4-dicarboxylate transporter DcuB	15	15	1	12	9723				1340	1340	1340	CJFKHGND_04031	KLKGAHNF_04162	IMAMOJGA_01932	OLKIGFEC_01977	NOLPEKII_03420	GPELILMH_04150	ALLHEJAD_03727	HHAGNNPL_03466	OMLDEMHH_04159	NAHAOJJF_00540	AKLOBKDN_02544	KIGDNKHD_03327	EPHBIJEA_04200	POPDKOFC_02615	KGPAFDIP_03442
group_7061		hypothetical protein	15	15	1	12	10227				341	341	341	CJFKHGND_00390	KLKGAHNF_00390	IMAMOJGA_01293	OLKIGFEC_00388	NOLPEKII_00456	GPELILMH_01487	ALLHEJAD_00004	HHAGNNPL_00224	OMLDEMHH_04501	NAHAOJJF_01954	AKLOBKDN_04319	KIGDNKHD_02594	EPHBIJEA_00201	POPDKOFC_00040	KGPAFDIP_01034
ibpB		Small heat shock protein IbpB	15	15	1	12	2515				428	428	428	CJFKHGND_03490	KLKGAHNF_03592	IMAMOJGA_04340	OLKIGFEC_03795	NOLPEKII_03442	GPELILMH_04381	ALLHEJAD_04425	HHAGNNPL_01344	OMLDEMHH_03161	NAHAOJJF_02938	AKLOBKDN_04280	KIGDNKHD_02852	EPHBIJEA_01757	POPDKOFC_02064	KGPAFDIP_03345
yihX		Alpha-D-glucose 1-phosphate phosphatase YihX	15	15	1	12	6236				599	599	599	CJFKHGND_02373	KLKGAHNF_02354	IMAMOJGA_03601	OLKIGFEC_03336	NOLPEKII_03029	GPELILMH_01812	ALLHEJAD_01687	HHAGNNPL_03122	OMLDEMHH_02129	NAHAOJJF_03905	AKLOBKDN_03320	KIGDNKHD_04413	EPHBIJEA_01307	POPDKOFC_03145	KGPAFDIP_03590
yiaD		putative lipoprotein YiaD	15	15	1	12	4279				659	659	659	CJFKHGND_01159	KLKGAHNF_00966	IMAMOJGA_03872	OLKIGFEC_04248	NOLPEKII_04612	GPELILMH_04079	ALLHEJAD_04149	HHAGNNPL_04478	OMLDEMHH_02402	NAHAOJJF_03536	AKLOBKDN_02205	KIGDNKHD_04404	EPHBIJEA_02705	POPDKOFC_04275	KGPAFDIP_04299
ypjD		Inner membrane protein YpjD	15	15	1	12	2701				866	866	866	CJFKHGND_04414	KLKGAHNF_04430	IMAMOJGA_04478	OLKIGFEC_04470	NOLPEKII_04150	GPELILMH_03928	ALLHEJAD_04344	HHAGNNPL_03945	OMLDEMHH_03813	NAHAOJJF_04246	AKLOBKDN_04424	KIGDNKHD_04021	EPHBIJEA_04042	POPDKOFC_04724	KGPAFDIP_04172
folX		Dihydroneopterin triphosphate 2'-epimerase	15	15	1	12	5753				362	362	362	CJFKHGND_01936	KLKGAHNF_01924	IMAMOJGA_00216	OLKIGFEC_01003	NOLPEKII_01617	GPELILMH_00126	ALLHEJAD_00471	HHAGNNPL_01715	OMLDEMHH_01992	NAHAOJJF_02297	AKLOBKDN_00269	KIGDNKHD_02326	EPHBIJEA_01260	POPDKOFC_01117	KGPAFDIP_00366
mobA		Molybdenum cofactor guanylyltransferase	15	15	1	12	6278				584	584	584	CJFKHGND_02404	KLKGAHNF_02385	IMAMOJGA_03571	OLKIGFEC_03366	NOLPEKII_03059	GPELILMH_04796	ALLHEJAD_04863	HHAGNNPL_03726	OMLDEMHH_02160	NAHAOJJF_04953	AKLOBKDN_03350	KIGDNKHD_04935	EPHBIJEA_04075	POPDKOFC_03175	KGPAFDIP_04461
wzb		Low molecular weight protein-tyrosine-phosphatase Wzb	15	15	1	12	5489				443	443	443	CJFKHGND_00753	KLKGAHNF_00753	IMAMOJGA_03421	OLKIGFEC_03090	NOLPEKII_02055	GPELILMH_03720	ALLHEJAD_03759	HHAGNNPL_02087	OMLDEMHH_00862	NAHAOJJF_00795	AKLOBKDN_02263	KIGDNKHD_02680	EPHBIJEA_01143	POPDKOFC_02797	KGPAFDIP_03181
group_7069		tRNA-Arg(ccg)	15	15	1	12	6058				76	76	76	CJFKHGND_03097	KLKGAHNF_03269	IMAMOJGA_02967	OLKIGFEC_03901	NOLPEKII_03836	GPELILMH_02523	ALLHEJAD_02181	HHAGNNPL_02425	OMLDEMHH_03470	NAHAOJJF_01807	AKLOBKDN_04060	KIGDNKHD_01315	EPHBIJEA_01895	POPDKOFC_04047	KGPAFDIP_02318
nrfB		Cytochrome c-type protein NrfB	15	15	1	12	9777				566	566	566	CJFKHGND_02605	KLKGAHNF_02695	IMAMOJGA_01885	OLKIGFEC_01929	NOLPEKII_02793	GPELILMH_02206	ALLHEJAD_03606	HHAGNNPL_03199	OMLDEMHH_02665	NAHAOJJF_00590	AKLOBKDN_02495	KIGDNKHD_01927	EPHBIJEA_03410	POPDKOFC_02567	KGPAFDIP_01822
chbA_1		PTS system N,N'-diacetylchitobiose-specific EIIA component	15	15	1	12	9956				350	350	350	CJFKHGND_00233	KLKGAHNF_00233	IMAMOJGA_01134	OLKIGFEC_00230	NOLPEKII_04765	GPELILMH_01934	ALLHEJAD_00162	HHAGNNPL_00382	OMLDEMHH_00154	NAHAOJJF_02245	AKLOBKDN_00527	KIGDNKHD_02040	EPHBIJEA_00043	POPDKOFC_00197	KGPAFDIP_00876
xanQ		Xanthine permease XanQ	15	15	1	12	4621				1400	1400	1400	CJFKHGND_02178	KLKGAHNF_02243	IMAMOJGA_01979	OLKIGFEC_03202	NOLPEKII_01522	GPELILMH_02880	ALLHEJAD_02891	HHAGNNPL_01152	OMLDEMHH_01619	NAHAOJJF_02565	AKLOBKDN_01474	KIGDNKHD_02207	EPHBIJEA_01783	POPDKOFC_02674	KGPAFDIP_01319
gltA		Citrate synthase	15	15	1	12	9453				1283	1283	1283	CJFKHGND_03590	KLKGAHNF_03194	IMAMOJGA_03318	OLKIGFEC_04220	NOLPEKII_03329	GPELILMH_03509	ALLHEJAD_03498	HHAGNNPL_00894	OMLDEMHH_01193	NAHAOJJF_03693	AKLOBKDN_01765	KIGDNKHD_03398	EPHBIJEA_01948	POPDKOFC_03945	KGPAFDIP_02664
group_7074		hypothetical protein	15	15	1	12	2512				260	260	260	CJFKHGND_03488	KLKGAHNF_03590	IMAMOJGA_04342	OLKIGFEC_03797	NOLPEKII_03444	GPELILMH_04379	ALLHEJAD_04427	HHAGNNPL_01346	OMLDEMHH_03163	NAHAOJJF_02936	AKLOBKDN_04282	KIGDNKHD_02850	EPHBIJEA_01755	POPDKOFC_02066	KGPAFDIP_03347
zipA		Cell division protein ZipA	15	15	1	12	5983				998	998	998	CJFKHGND_03039	KLKGAHNF_03021	IMAMOJGA_02618	OLKIGFEC_02276	NOLPEKII_01915	GPELILMH_00035	ALLHEJAD_02773	HHAGNNPL_00964	OMLDEMHH_01857	NAHAOJJF_00927	AKLOBKDN_00177	KIGDNKHD_00097	EPHBIJEA_01402	POPDKOFC_01220	KGPAFDIP_03140
opgE		Phosphoethanolamine transferase OpgE	15	15	1	12	8925				1583	1583	1583	CJFKHGND_01511	KLKGAHNF_01648	IMAMOJGA_03454	OLKIGFEC_01571	NOLPEKII_02170	GPELILMH_02354	ALLHEJAD_02098	HHAGNNPL_01307	OMLDEMHH_02623	NAHAOJJF_03227	AKLOBKDN_03025	KIGDNKHD_03437	EPHBIJEA_03694	POPDKOFC_01627	KGPAFDIP_04062
cyaY		Iron-sulfur cluster assembly protein CyaY	15	15	1	12	6047				320	320	320	CJFKHGND_03086	KLKGAHNF_03258	IMAMOJGA_02956	OLKIGFEC_03912	NOLPEKII_02974	GPELILMH_02512	ALLHEJAD_02192	HHAGNNPL_02436	OMLDEMHH_03459	NAHAOJJF_01818	AKLOBKDN_04049	KIGDNKHD_01326	EPHBIJEA_01884	POPDKOFC_04058	KGPAFDIP_02307
rho		Transcription termination factor Rho	15	15	1	12	6073				1259	1259	1259	CJFKHGND_03111	KLKGAHNF_03283	IMAMOJGA_02982	OLKIGFEC_03886	NOLPEKII_03851	GPELILMH_02538	ALLHEJAD_02166	HHAGNNPL_02410	OMLDEMHH_03484	NAHAOJJF_01792	AKLOBKDN_04075	KIGDNKHD_01300	EPHBIJEA_01910	POPDKOFC_04032	KGPAFDIP_02333
group_7079		hypothetical protein	15	15	1	12	3801				275	275	275	CJFKHGND_02085	KLKGAHNF_02072	IMAMOJGA_00645	OLKIGFEC_02452	NOLPEKII_00911	GPELILMH_00966	ALLHEJAD_00617	HHAGNNPL_01917	OMLDEMHH_02923	NAHAOJJF_04716	AKLOBKDN_02629	KIGDNKHD_04745	EPHBIJEA_02528	POPDKOFC_03245	KGPAFDIP_01537
pspE		Thiosulfate sulfurtransferase PspE	15	15	1	12	7728				314	314	314	CJFKHGND_02789	KLKGAHNF_02794	IMAMOJGA_02125	OLKIGFEC_02760	NOLPEKII_00797	GPELILMH_01268	ALLHEJAD_01153	HHAGNNPL_02175	OMLDEMHH_02450	NAHAOJJF_02067	AKLOBKDN_03418	KIGDNKHD_01708	EPHBIJEA_01560	POPDKOFC_02411	KGPAFDIP_02443
group_7081		hypothetical protein	15	15	1	12	2702				1241	1241	1241	CJFKHGND_04415	KLKGAHNF_04431	IMAMOJGA_04479	OLKIGFEC_04471	NOLPEKII_04149	GPELILMH_03927	ALLHEJAD_04343	HHAGNNPL_03946	OMLDEMHH_03812	NAHAOJJF_04247	AKLOBKDN_04423	KIGDNKHD_04020	EPHBIJEA_04041	POPDKOFC_04725	KGPAFDIP_04173
cydB		Cytochrome bd-I ubiquinol oxidase subunit 2	15	15	1	12	9428				1139	1139	1139	CJFKHGND_03567	KLKGAHNF_03171	IMAMOJGA_03294	OLKIGFEC_04196	NOLPEKII_03305	GPELILMH_03382	ALLHEJAD_03442	HHAGNNPL_03721	OMLDEMHH_01170	NAHAOJJF_02853	AKLOBKDN_01742	KIGDNKHD_02403	EPHBIJEA_04601	POPDKOFC_03969	KGPAFDIP_02640
group_7083		hypothetical protein	15	15	1	12	6034				467	467	467	CJFKHGND_03073	KLKGAHNF_03245	IMAMOJGA_02943	OLKIGFEC_03925	NOLPEKII_02987	GPELILMH_02499	ALLHEJAD_02205	HHAGNNPL_02449	OMLDEMHH_03446	NAHAOJJF_03036	AKLOBKDN_04036	KIGDNKHD_02744	EPHBIJEA_01871	POPDKOFC_04071	KGPAFDIP_02294
fic		putative adenosine monophosphate-protein transferase fic	15	15	1	12	8501				602	602	602	CJFKHGND_01700	KLKGAHNF_01817	IMAMOJGA_01500	OLKIGFEC_02509	NOLPEKII_02710	GPELILMH_00678	ALLHEJAD_02848	HHAGNNPL_00194	OMLDEMHH_01477	NAHAOJJF_00023	AKLOBKDN_02069	KIGDNKHD_03017	EPHBIJEA_00590	POPDKOFC_02160	KGPAFDIP_04087
group_7085		hypothetical protein	15	15	1	12	2172				164	164	164	CJFKHGND_01344	KLKGAHNF_01261	IMAMOJGA_00450	OLKIGFEC_01214	NOLPEKII_00155	GPELILMH_01045	ALLHEJAD_00833	HHAGNNPL_00762	OMLDEMHH_04040	NAHAOJJF_01761	AKLOBKDN_04134	KIGDNKHD_01445	EPHBIJEA_02411	POPDKOFC_03801	KGPAFDIP_01070
tolB		Protein TolB	15	15	1	12	9421				1292	1292	1292	CJFKHGND_03560	KLKGAHNF_03164	IMAMOJGA_03287	OLKIGFEC_04189	NOLPEKII_03298	GPELILMH_03375	ALLHEJAD_03449	HHAGNNPL_03714	OMLDEMHH_01163	NAHAOJJF_02846	AKLOBKDN_01735	KIGDNKHD_02410	EPHBIJEA_04594	POPDKOFC_03976	KGPAFDIP_02633
priC		Primosomal replication protein N''	15	15	1	12	3094				527	527	527	CJFKHGND_01095	KLKGAHNF_01331	IMAMOJGA_00950	OLKIGFEC_00524	NOLPEKII_01337	GPELILMH_00797	ALLHEJAD_00888	HHAGNNPL_02304	OMLDEMHH_01108	NAHAOJJF_01199	AKLOBKDN_01302	KIGDNKHD_03516	EPHBIJEA_00692	POPDKOFC_00855	KGPAFDIP_00713
pgl		6-phosphogluconolactonase	15	15	1	12	9397				995	995	995	CJFKHGND_04268	KLKGAHNF_03137	IMAMOJGA_04503	OLKIGFEC_04665	NOLPEKII_03272	GPELILMH_03352	ALLHEJAD_03476	HHAGNNPL_03689	OMLDEMHH_01136	NAHAOJJF_02821	AKLOBKDN_01708	KIGDNKHD_02435	EPHBIJEA_04319	POPDKOFC_04003	KGPAFDIP_02606
ilvC		Ketol-acid reductoisomerase (NADP(+))	15	15	1	12	6093				1475	1475	1475	CJFKHGND_03118	KLKGAHNF_03290	IMAMOJGA_02989	OLKIGFEC_03879	NOLPEKII_04540	GPELILMH_04703	ALLHEJAD_02159	HHAGNNPL_02403	OMLDEMHH_03491	NAHAOJJF_01785	AKLOBKDN_04082	KIGDNKHD_01293	EPHBIJEA_01917	POPDKOFC_04025	KGPAFDIP_02340
mdtE		Multidrug resistance protein MdtE	15	15	1	12	8661				1157	1157	1157	CJFKHGND_01854	KLKGAHNF_01663	IMAMOJGA_01655	OLKIGFEC_02664	NOLPEKII_04104	GPELILMH_00523	ALLHEJAD_01341	HHAGNNPL_00041	OMLDEMHH_04374	NAHAOJJF_02742	AKLOBKDN_01916	KIGDNKHD_01560	EPHBIJEA_00437	POPDKOFC_02315	KGPAFDIP_03502
ndk		Nucleoside diphosphate kinase	15	15	1	12	9043				431	431	431	CJFKHGND_02872	KLKGAHNF_02911	IMAMOJGA_02539	OLKIGFEC_02157	NOLPEKII_00339	GPELILMH_01703	ALLHEJAD_01559	HHAGNNPL_03994	OMLDEMHH_02818	NAHAOJJF_00817	AKLOBKDN_00075	KIGDNKHD_00812	EPHBIJEA_00797	POPDKOFC_01340	KGPAFDIP_01928
nadD		Nicotinate-nucleotide adenylyltransferase	15	15	1	12	9517				641	641	641	CJFKHGND_02719	KLKGAHNF_02465	IMAMOJGA_02442	OLKIGFEC_03448	NOLPEKII_00679	GPELILMH_03146	ALLHEJAD_04593	HHAGNNPL_00826	OMLDEMHH_01261	NAHAOJJF_02779	AKLOBKDN_01834	KIGDNKHD_02367	EPHBIJEA_04286	POPDKOFC_03010	KGPAFDIP_02390
typA		GTP-binding protein TypA/BipA	15	15	1	12	6259				1823	1823	1823	CJFKHGND_02389	KLKGAHNF_02370	IMAMOJGA_03586	OLKIGFEC_03351	NOLPEKII_03044	GPELILMH_04672	ALLHEJAD_04722	HHAGNNPL_03741	OMLDEMHH_02145	NAHAOJJF_04016	AKLOBKDN_03335	KIGDNKHD_03784	EPHBIJEA_04060	POPDKOFC_03160	KGPAFDIP_04446
group_7094		tRNA-Pro(tgg)	15	15	1	12	6055				76	76	76	CJFKHGND_03094	KLKGAHNF_03266	IMAMOJGA_02964	OLKIGFEC_03904	NOLPEKII_03833	GPELILMH_02520	ALLHEJAD_02184	HHAGNNPL_02428	OMLDEMHH_03467	NAHAOJJF_01810	AKLOBKDN_04057	KIGDNKHD_01318	EPHBIJEA_01892	POPDKOFC_04050	KGPAFDIP_02315
hpaC		4-hydroxyphenylacetate 3-monooxygenase reductase component	15	15	1	12	3493				512	512	512	CJFKHGND_00439	KLKGAHNF_00439	IMAMOJGA_00781	OLKIGFEC_02318	NOLPEKII_01863	GPELILMH_02581	ALLHEJAD_02638	HHAGNNPL_01833	OMLDEMHH_00644	NAHAOJJF_03351	AKLOBKDN_00809	KIGDNKHD_02929	EPHBIJEA_02936	POPDKOFC_00686	KGPAFDIP_00263
dksA		RNA polymerase-binding transcription factor DksA	15	15	1	12	8306				455	455	455	CJFKHGND_00646	KLKGAHNF_00646	IMAMOJGA_01420	OLKIGFEC_01678	NOLPEKII_02244	GPELILMH_00333	ALLHEJAD_02033	HHAGNNPL_00481	OMLDEMHH_00437	NAHAOJJF_01250	AKLOBKDN_01014	KIGDNKHD_01206	EPHBIJEA_00306	POPDKOFC_00478	KGPAFDIP_00056
pepA		Cytosol aminopeptidase	15	15	1	12	3866				1511	1511	1511	CJFKHGND_02145	KLKGAHNF_02012	IMAMOJGA_00708	OLKIGFEC_02390	NOLPEKII_03647	GPELILMH_00904	ALLHEJAD_00555	HHAGNNPL_04206	OMLDEMHH_02863	NAHAOJJF_04473	AKLOBKDN_02691	KIGDNKHD_04276	EPHBIJEA_04546	POPDKOFC_00758	KGPAFDIP_04711
wecF		TDP-N-acetylfucosamine:lipid II N-acetylfucosaminyltransferase	15	15	1	12	6062				1079	1079	1079	CJFKHGND_03101	KLKGAHNF_03273	IMAMOJGA_02971	OLKIGFEC_03897	NOLPEKII_03840	GPELILMH_02527	ALLHEJAD_02177	HHAGNNPL_02421	OMLDEMHH_03474	NAHAOJJF_01803	AKLOBKDN_04064	KIGDNKHD_01311	EPHBIJEA_01899	POPDKOFC_04043	KGPAFDIP_02322
bhsA_4		Multiple stress resistance protein BhsA	15	15	1	12	8097				260	260	260	CJFKHGND_03962	KLKGAHNF_04028	IMAMOJGA_03467	OLKIGFEC_01584	NOLPEKII_02183	GPELILMH_02367	ALLHEJAD_02111	HHAGNNPL_03279	OMLDEMHH_04095	NAHAOJJF_04465	AKLOBKDN_03012	KIGDNKHD_04361	EPHBIJEA_03036	POPDKOFC_01640	KGPAFDIP_04075
yfgJ		putative protein YfgJ	15	15	1	12	9053				215	215	215	CJFKHGND_02864	KLKGAHNF_02919	IMAMOJGA_02531	OLKIGFEC_02165	NOLPEKII_00347	GPELILMH_01711	ALLHEJAD_01567	HHAGNNPL_03986	OMLDEMHH_02826	NAHAOJJF_00809	AKLOBKDN_00083	KIGDNKHD_00804	EPHBIJEA_00789	POPDKOFC_01332	KGPAFDIP_01936
amiB		N-acetylmuramoyl-L-alanine amidase AmiB	15	15	1	12	3768				1334	1334	1334	CJFKHGND_02056	KLKGAHNF_02101	IMAMOJGA_00615	OLKIGFEC_02482	NOLPEKII_00881	GPELILMH_00996	ALLHEJAD_00647	HHAGNNPL_01947	OMLDEMHH_02953	NAHAOJJF_02408	AKLOBKDN_02599	KIGDNKHD_02539	EPHBIJEA_03143	POPDKOFC_03215	KGPAFDIP_01567
citX		Apo-citrate lyase phosphoribosyl-dephospho-CoA transferase	15	15	1	12	9541				551	551	551	CJFKHGND_02695	KLKGAHNF_02441	IMAMOJGA_02466	OLKIGFEC_03424	NOLPEKII_00655	GPELILMH_02659	ALLHEJAD_02492	HHAGNNPL_00802	OMLDEMHH_01285	NAHAOJJF_02803	AKLOBKDN_01859	KIGDNKHD_02391	EPHBIJEA_03571	POPDKOFC_02986	KGPAFDIP_02366
melA		Alpha-galactosidase	15	15	1	12	9727				1355	1355	1355	CJFKHGND_04027	KLKGAHNF_04158	IMAMOJGA_01928	OLKIGFEC_01973	NOLPEKII_03424	GPELILMH_04146	ALLHEJAD_03731	HHAGNNPL_03462	OMLDEMHH_04163	NAHAOJJF_00544	AKLOBKDN_02540	KIGDNKHD_03331	EPHBIJEA_04357	POPDKOFC_02611	KGPAFDIP_03446
group_7104		hypothetical protein	15	15	1	12	5204				278	278	278	CJFKHGND_03876	KLKGAHNF_03976	IMAMOJGA_04301	OLKIGFEC_03754	NOLPEKII_03921	GPELILMH_03102	ALLHEJAD_03331	HHAGNNPL_03485	OMLDEMHH_03745	NAHAOJJF_04316	AKLOBKDN_03871	KIGDNKHD_04110	EPHBIJEA_03633	POPDKOFC_04317	KGPAFDIP_03227
group_7105		hypothetical protein	15	15	1	12	5188				254	254	254	CJFKHGND_03861	KLKGAHNF_03961	IMAMOJGA_04579	OLKIGFEC_03738	NOLPEKII_03251	GPELILMH_03118	ALLHEJAD_03316	HHAGNNPL_04542	OMLDEMHH_03760	NAHAOJJF_02629	AKLOBKDN_03855	KIGDNKHD_02055	EPHBIJEA_03888	POPDKOFC_04302	KGPAFDIP_03243
envZ		Osmolarity sensor protein EnvZ	15	15	1	12	8538				1352	1352	1352	CJFKHGND_01737	KLKGAHNF_01780	IMAMOJGA_01537	OLKIGFEC_02546	NOLPEKII_01209	GPELILMH_00641	ALLHEJAD_02811	HHAGNNPL_00157	OMLDEMHH_01440	NAHAOJJF_00060	AKLOBKDN_02032	KIGDNKHD_00317	EPHBIJEA_00553	POPDKOFC_02197	KGPAFDIP_01393
atpB		ATP synthase subunit a	15	15	1	12	2429				815	815	815	CJFKHGND_04242	KLKGAHNF_04295	IMAMOJGA_03995	OLKIGFEC_03850	NOLPEKII_03774	GPELILMH_02915	ALLHEJAD_03163	HHAGNNPL_01400	OMLDEMHH_03217	NAHAOJJF_03283	AKLOBKDN_04456	KIGDNKHD_04262	EPHBIJEA_01701	POPDKOFC_02119	KGPAFDIP_03973
rlmJ		Ribosomal RNA large subunit methyltransferase J	15	15	1	12	8637				842	842	842	CJFKHGND_01833	KLKGAHNF_01684	IMAMOJGA_01634	OLKIGFEC_02643	NOLPEKII_01306	GPELILMH_00544	ALLHEJAD_01320	HHAGNNPL_00062	OMLDEMHH_01344	NAHAOJJF_02764	AKLOBKDN_01937	KIGDNKHD_03828	EPHBIJEA_00458	POPDKOFC_02294	KGPAFDIP_03523
csgB		Minor curlin subunit	15	15	1	12	5037				455	455	455	CJFKHGND_03139	KLKGAHNF_03312	IMAMOJGA_01764	OLKIGFEC_03596	NOLPEKII_01973	GPELILMH_04117	ALLHEJAD_04169	HHAGNNPL_03601	OMLDEMHH_03062	NAHAOJJF_00707	AKLOBKDN_03925	KIGDNKHD_00719	EPHBIJEA_04377	POPDKOFC_03313	KGPAFDIP_01975
metR		HTH-type transcriptional regulator MetR	15	15	1	12	6026				953	953	953	CJFKHGND_03065	KLKGAHNF_03237	IMAMOJGA_02935	OLKIGFEC_03933	NOLPEKII_02995	GPELILMH_02491	ALLHEJAD_02213	HHAGNNPL_02457	OMLDEMHH_03438	NAHAOJJF_03028	AKLOBKDN_04028	KIGDNKHD_02752	EPHBIJEA_01863	POPDKOFC_04079	KGPAFDIP_02286
ybeY		Endoribonuclease YbeY	15	15	1	12	9498				467	467	467	CJFKHGND_02737	KLKGAHNF_02483	IMAMOJGA_02423	OLKIGFEC_03467	NOLPEKII_00698	GPELILMH_03165	ALLHEJAD_03822	HHAGNNPL_00846	OMLDEMHH_01242	NAHAOJJF_01662	AKLOBKDN_01815	KIGDNKHD_01381	EPHBIJEA_01998	POPDKOFC_03030	KGPAFDIP_02409
holD		DNA polymerase III subunit psi	15	15	1	12	3462				413	413	413	CJFKHGND_00468	KLKGAHNF_00468	IMAMOJGA_00811	OLKIGFEC_02289	NOLPEKII_01836	GPELILMH_00511	ALLHEJAD_03877	HHAGNNPL_01806	OMLDEMHH_00615	NAHAOJJF_01940	AKLOBKDN_00836	KIGDNKHD_01493	EPHBIJEA_02350	POPDKOFC_00657	KGPAFDIP_00234
ygjH		tRNA-binding protein YgjH	15	15	1	12	517				332	332	332	CJFKHGND_01313	KLKGAHNF_01293	IMAMOJGA_00481	OLKIGFEC_01245	NOLPEKII_00186	GPELILMH_01076	ALLHEJAD_00802	HHAGNNPL_03371	OMLDEMHH_04316	NAHAOJJF_01728	AKLOBKDN_04103	KIGDNKHD_01479	EPHBIJEA_03536	POPDKOFC_03770	KGPAFDIP_01101
group_7114		hypothetical protein	15	15	1	12	9473				104	104	104	CJFKHGND_03610	KLKGAHNF_03214	IMAMOJGA_03338	OLKIGFEC_04240	NOLPEKII_03309	GPELILMH_03489	ALLHEJAD_03518	HHAGNNPL_00873	OMLDEMHH_01213	NAHAOJJF_01633	AKLOBKDN_01786	KIGDNKHD_01352	EPHBIJEA_01969	POPDKOFC_03925	KGPAFDIP_02438
fetA		putative iron export ATP-binding protein FetA	15	15	1	12	3061				677	677	677	CJFKHGND_03796	KLKGAHNF_03927	IMAMOJGA_00918	OLKIGFEC_00493	NOLPEKII_02925	GPELILMH_00766	ALLHEJAD_00857	HHAGNNPL_02273	OMLDEMHH_03920	NAHAOJJF_01063	AKLOBKDN_01334	KIGDNKHD_00964	EPHBIJEA_00724	POPDKOFC_00824	KGPAFDIP_00744
argR		Arginine repressor	15	15	1	12	2294				470	470	470	CJFKHGND_01464	KLKGAHNF_01141	IMAMOJGA_00329	OLKIGFEC_01094	NOLPEKII_00035	GPELILMH_02047	ALLHEJAD_01869	HHAGNNPL_00642	OMLDEMHH_02197	NAHAOJJF_01696	AKLOBKDN_02942	KIGDNKHD_00263	EPHBIJEA_01648	POPDKOFC_03821	KGPAFDIP_02084
atpH		ATP synthase subunit delta	15	15	1	12	2432				533	533	533	CJFKHGND_04239	KLKGAHNF_04298	IMAMOJGA_03992	OLKIGFEC_03847	NOLPEKII_03777	GPELILMH_02918	ALLHEJAD_03166	HHAGNNPL_01397	OMLDEMHH_03214	NAHAOJJF_03280	AKLOBKDN_04459	KIGDNKHD_04265	EPHBIJEA_01704	POPDKOFC_02116	KGPAFDIP_03970
murG		UDP-N-acetylglucosamine--N-acetylmuramyl-(pentapeptide) pyrophosphoryl-undecaprenol N-acetylglucosamine transferase	15	15	1	12	8370				1067	1067	1067	CJFKHGND_00592	KLKGAHNF_00592	IMAMOJGA_01365	OLKIGFEC_01733	NOLPEKII_02636	GPELILMH_00387	ALLHEJAD_01012	HHAGNNPL_00535	OMLDEMHH_00491	NAHAOJJF_00189	AKLOBKDN_00959	KIGDNKHD_00471	EPHBIJEA_00360	POPDKOFC_00533	KGPAFDIP_00110
ttdT_2		L-tartrate/succinate antiporter	15	15	1	12	9543				1463	1463	1463	CJFKHGND_02693	KLKGAHNF_02439	IMAMOJGA_02468	OLKIGFEC_03422	NOLPEKII_00653	GPELILMH_02657	ALLHEJAD_02494	HHAGNNPL_00800	OMLDEMHH_01287	NAHAOJJF_02805	AKLOBKDN_01861	KIGDNKHD_02393	EPHBIJEA_03573	POPDKOFC_02984	KGPAFDIP_02364
nuoK		NADH-quinone oxidoreductase subunit K	15	15	1	12	5728				302	302	302	CJFKHGND_01911	KLKGAHNF_01949	IMAMOJGA_00191	OLKIGFEC_00978	NOLPEKII_01642	GPELILMH_00152	ALLHEJAD_00445	HHAGNNPL_01690	OMLDEMHH_01967	NAHAOJJF_03399	AKLOBKDN_00294	KIGDNKHD_03083	EPHBIJEA_01235	POPDKOFC_01092	KGPAFDIP_00392
nimR		HTH-type transcriptional regulator NimR	15	15	1	12	9889				818	818	818	CJFKHGND_00188	KLKGAHNF_00188	IMAMOJGA_03280	OLKIGFEC_00185	NOLPEKII_01163	GPELILMH_01979	ALLHEJAD_00207	HHAGNNPL_04049	OMLDEMHH_00199	NAHAOJJF_02290	AKLOBKDN_00572	KIGDNKHD_01995	EPHBIJEA_04147	POPDKOFC_00242	KGPAFDIP_00830
ilvN		Acetolactate synthase isozyme 1 small subunit	15	15	1	12	2529				290	290	290	CJFKHGND_01291	KLKGAHNF_01098	IMAMOJGA_03751	OLKIGFEC_02842	NOLPEKII_04001	GPELILMH_04357	ALLHEJAD_04026	HHAGNNPL_01331	OMLDEMHH_01767	NAHAOJJF_02951	AKLOBKDN_04267	KIGDNKHD_02865	EPHBIJEA_04780	POPDKOFC_02051	KGPAFDIP_03332
bamD		Outer membrane protein assembly factor BamD	15	15	1	12	7069				737	737	737	CJFKHGND_04828	KLKGAHNF_04822	IMAMOJGA_04952	OLKIGFEC_04900	NOLPEKII_04840	GPELILMH_04947	ALLHEJAD_04997	HHAGNNPL_04674	OMLDEMHH_04889	NAHAOJJF_04800	AKLOBKDN_04990	KIGDNKHD_04809	EPHBIJEA_04878	POPDKOFC_05330	KGPAFDIP_05232
group_7124		hypothetical protein	15	15	1	12	7702				257	257	257	CJFKHGND_02764	KLKGAHNF_02819	IMAMOJGA_02100	OLKIGFEC_02735	NOLPEKII_00822	GPELILMH_01293	ALLHEJAD_01178	HHAGNNPL_02150	OMLDEMHH_02424	NAHAOJJF_03040	AKLOBKDN_03444	KIGDNKHD_01808	EPHBIJEA_01585	POPDKOFC_02386	KGPAFDIP_02567
pssA		CDP-diacylglycerol--serine O-phosphatidyltransferase	15	15	1	12	8970				1355	1355	1355	CJFKHGND_02943	KLKGAHNF_02840	IMAMOJGA_02610	OLKIGFEC_02086	NOLPEKII_00268	GPELILMH_01632	ALLHEJAD_01487	HHAGNNPL_02720	OMLDEMHH_02747	NAHAOJJF_04530	AKLOBKDN_00004	KIGDNKHD_04310	EPHBIJEA_00868	POPDKOFC_01412	KGPAFDIP_01856
aceE		Pyruvate dehydrogenase E1 component	15	15	1	12	8348				2663	2663	2663	CJFKHGND_00614	KLKGAHNF_00614	IMAMOJGA_01387	OLKIGFEC_01711	NOLPEKII_02658	GPELILMH_00365	ALLHEJAD_00990	HHAGNNPL_00513	OMLDEMHH_00469	NAHAOJJF_00167	AKLOBKDN_00982	KIGDNKHD_00493	EPHBIJEA_00338	POPDKOFC_00511	KGPAFDIP_00088
group_7127		hypothetical protein	15	15	1	12	8810				692	692	692	CJFKHGND_01605	KLKGAHNF_01554	IMAMOJGA_02258	OLKIGFEC_01478	NOLPEKII_02301	GPELILMH_03943	ALLHEJAD_02457	HHAGNNPL_01213	OMLDEMHH_02530	NAHAOJJF_00278	AKLOBKDN_03782	KIGDNKHD_01040	EPHBIJEA_02129	POPDKOFC_01533	KGPAFDIP_02912
sbcD		Nuclease SbcCD subunit D	15	15	1	12	3169				1202	1202	1202	CJFKHGND_01022	KLKGAHNF_01404	IMAMOJGA_01023	OLKIGFEC_00596	NOLPEKII_01056	GPELILMH_01829	ALLHEJAD_00961	HHAGNNPL_02705	OMLDEMHH_01035	NAHAOJJF_02976	AKLOBKDN_01229	KIGDNKHD_02733	EPHBIJEA_00619	POPDKOFC_00927	KGPAFDIP_00640
rpsJ		30S ribosomal protein S10	15	15	1	12	7370				311	311	311	CJFKHGND_04344	KLKGAHNF_04384	IMAMOJGA_04524	OLKIGFEC_04677	NOLPEKII_03826	GPELILMH_04069	ALLHEJAD_04088	HHAGNNPL_03853	OMLDEMHH_04494	NAHAOJJF_03499	AKLOBKDN_04682	KIGDNKHD_03151	EPHBIJEA_03980	POPDKOFC_04910	KGPAFDIP_04250
proQ_1		RNA chaperone ProQ	15	15	1	12	9846				698	698	698	CJFKHGND_00147	KLKGAHNF_00147	IMAMOJGA_03238	OLKIGFEC_00143	NOLPEKII_01121	GPELILMH_02021	ALLHEJAD_00249	HHAGNNPL_03134	OMLDEMHH_00240	NAHAOJJF_03785	AKLOBKDN_00613	KIGDNKHD_03636	EPHBIJEA_02794	POPDKOFC_00284	KGPAFDIP_00788
ecpR		HTH-type transcriptional regulator EcpR	15	15	1	12	9588				542	542	542	CJFKHGND_03906	KLKGAHNF_04007	IMAMOJGA_02372	OLKIGFEC_00711	NOLPEKII_02755	GPELILMH_04345	ALLHEJAD_04386	HHAGNNPL_04121	OMLDEMHH_03995	NAHAOJJF_03831	AKLOBKDN_01115	KIGDNKHD_03683	EPHBIJEA_03657	POPDKOFC_01041	KGPAFDIP_04697
amiA		N-acetylmuramoyl-L-alanine amidase AmiA	15	15	1	12	5961				869	869	869	CJFKHGND_03017	KLKGAHNF_02999	IMAMOJGA_02640	OLKIGFEC_02254	NOLPEKII_01937	GPELILMH_00013	ALLHEJAD_02751	HHAGNNPL_00986	OMLDEMHH_01835	NAHAOJJF_00949	AKLOBKDN_00155	KIGDNKHD_00075	EPHBIJEA_01424	POPDKOFC_01242	KGPAFDIP_03118
lptC		Lipopolysaccharide export system protein LptC	15	15	1	12	2260				575	575	575	CJFKHGND_01431	KLKGAHNF_01174	IMAMOJGA_00362	OLKIGFEC_01127	NOLPEKII_00068	GPELILMH_02080	ALLHEJAD_01836	HHAGNNPL_00675	OMLDEMHH_02230	NAHAOJJF_00968	AKLOBKDN_02909	KIGDNKHD_00230	EPHBIJEA_01615	POPDKOFC_03854	KGPAFDIP_02117
secE		Protein translocase subunit SecE	15	15	1	12	7286				383	383	383	CJFKHGND_04196	KLKGAHNF_04259	IMAMOJGA_04406	OLKIGFEC_04647	NOLPEKII_03755	GPELILMH_03856	ALLHEJAD_03938	HHAGNNPL_03780	OMLDEMHH_04273	NAHAOJJF_03218	AKLOBKDN_04611	KIGDNKHD_02868	EPHBIJEA_03760	POPDKOFC_04850	KGPAFDIP_03850
bhsA_3		Multiple stress resistance protein BhsA	15	15	1	12	5106				257	257	257	CJFKHGND_03208	KLKGAHNF_03381	IMAMOJGA_01695	OLKIGFEC_03527	NOLPEKII_03727	GPELILMH_02715	ALLHEJAD_02367	HHAGNNPL_02882	OMLDEMHH_02993	NAHAOJJF_00638	AKLOBKDN_03994	KIGDNKHD_00788	EPHBIJEA_02219	POPDKOFC_03382	KGPAFDIP_02044
ybjO		Inner membrane protein YbjO	15	15	1	12	8873				488	488	488	CJFKHGND_01554	KLKGAHNF_01605	IMAMOJGA_04393	OLKIGFEC_01528	NOLPEKII_02127	GPELILMH_04600	ALLHEJAD_04626	HHAGNNPL_01264	OMLDEMHH_02580	NAHAOJJF_00329	AKLOBKDN_03070	KIGDNKHD_03252	EPHBIJEA_03188	POPDKOFC_01583	KGPAFDIP_04729
lacR		HTH-type transcriptional regulator LacR	15	15	1	12	519				983	983	983	CJFKHGND_01314	KLKGAHNF_01292	IMAMOJGA_00480	OLKIGFEC_01244	NOLPEKII_00185	GPELILMH_01075	ALLHEJAD_00803	HHAGNNPL_03372	OMLDEMHH_04315	NAHAOJJF_01729	AKLOBKDN_04104	KIGDNKHD_01478	EPHBIJEA_03537	POPDKOFC_03771	KGPAFDIP_01100
rplD		50S ribosomal protein L4	15	15	1	12	7368				605	605	605	CJFKHGND_04342	KLKGAHNF_04382	IMAMOJGA_04526	OLKIGFEC_04679	NOLPEKII_03824	GPELILMH_04067	ALLHEJAD_04090	HHAGNNPL_03851	OMLDEMHH_04492	NAHAOJJF_03497	AKLOBKDN_04680	KIGDNKHD_03153	EPHBIJEA_03978	POPDKOFC_04912	KGPAFDIP_04252
yfhL		Ferredoxin YfhL	15	15	1	12	8993				260	260	260	CJFKHGND_02920	KLKGAHNF_02863	IMAMOJGA_02587	OLKIGFEC_02109	NOLPEKII_00291	GPELILMH_01655	ALLHEJAD_01510	HHAGNNPL_02743	OMLDEMHH_02770	NAHAOJJF_00865	AKLOBKDN_00027	KIGDNKHD_00860	EPHBIJEA_00845	POPDKOFC_01389	KGPAFDIP_01879
rpsI		30S ribosomal protein S9	15	15	1	12	2287				392	392	392	CJFKHGND_01457	KLKGAHNF_01148	IMAMOJGA_00336	OLKIGFEC_01101	NOLPEKII_00042	GPELILMH_02054	ALLHEJAD_01862	HHAGNNPL_00649	OMLDEMHH_02204	NAHAOJJF_01689	AKLOBKDN_02935	KIGDNKHD_00256	EPHBIJEA_01641	POPDKOFC_03828	KGPAFDIP_02091
clpP		ATP-dependent Clp protease proteolytic subunit	15	15	1	12	3125				623	623	623	CJFKHGND_01066	KLKGAHNF_01360	IMAMOJGA_00979	OLKIGFEC_00553	NOLPEKII_01366	GPELILMH_00826	ALLHEJAD_00917	HHAGNNPL_02661	OMLDEMHH_01079	NAHAOJJF_01228	AKLOBKDN_01272	KIGDNKHD_02104	EPHBIJEA_00663	POPDKOFC_00884	KGPAFDIP_00684
yjeO		Inner membrane protein YjeO	15	15	1	12	3755				302	302	302	CJFKHGND_02045	KLKGAHNF_02112	IMAMOJGA_04458	OLKIGFEC_02078	NOLPEKII_00871	GPELILMH_01006	ALLHEJAD_00658	HHAGNNPL_01958	OMLDEMHH_04281	NAHAOJJF_02418	AKLOBKDN_02588	KIGDNKHD_02528	EPHBIJEA_03153	POPDKOFC_03204	KGPAFDIP_01578
pliG		Inhibitor of g-type lysozyme	15	15	1	12	5158				401	401	401	CJFKHGND_03842	KLKGAHNF_03942	IMAMOJGA_04809	OLKIGFEC_03706	NOLPEKII_04778	GPELILMH_04855	ALLHEJAD_04807	HHAGNNPL_04155	OMLDEMHH_04536	NAHAOJJF_02648	AKLOBKDN_03835	KIGDNKHD_02074	EPHBIJEA_03909	POPDKOFC_03422	KGPAFDIP_04594
tusD		Sulfurtransferase TusD	15	15	1	12	8483				386	386	386	CJFKHGND_01683	KLKGAHNF_01834	IMAMOJGA_01482	OLKIGFEC_02492	NOLPEKII_02727	GPELILMH_00695	ALLHEJAD_02865	HHAGNNPL_00211	OMLDEMHH_01494	NAHAOJJF_00006	AKLOBKDN_02086	KIGDNKHD_03034	EPHBIJEA_00607	POPDKOFC_02143	KGPAFDIP_04104
grxC		Glutaredoxin 3	15	15	1	12	2676				251	251	251	CJFKHGND_01212	KLKGAHNF_01019	IMAMOJGA_03687	OLKIGFEC_02921	NOLPEKII_04035	GPELILMH_02270	ALLHEJAD_01627	HHAGNNPL_02992	OMLDEMHH_01688	NAHAOJJF_01600	AKLOBKDN_02152	KIGDNKHD_02963	EPHBIJEA_02634	POPDKOFC_01972	KGPAFDIP_02967
ubiC		Chorismate pyruvate-lyase	15	15	1	12	181				497	497	497	CJFKHGND_02573	KLKGAHNF_02663	IMAMOJGA_01853	OLKIGFEC_01897	NOLPEKII_02826	GPELILMH_02174	ALLHEJAD_03076	HHAGNNPL_03967	OMLDEMHH_02697	NAHAOJJF_03116	AKLOBKDN_02462	KIGDNKHD_04430	EPHBIJEA_04085	POPDKOFC_02535	KGPAFDIP_01790
ybjI		5-amino-6-(5-phospho-D-ribitylamino)uracil phosphatase YbjI	15	15	1	12	8887				815	815	815	CJFKHGND_01540	KLKGAHNF_01619	IMAMOJGA_04379	OLKIGFEC_01542	NOLPEKII_02141	GPELILMH_02325	ALLHEJAD_02069	HHAGNNPL_01278	OMLDEMHH_02594	NAHAOJJF_00343	AKLOBKDN_03055	KIGDNKHD_03266	EPHBIJEA_03202	POPDKOFC_01597	KGPAFDIP_03468
eutC		Ethanolamine ammonia-lyase light chain	15	15	1	12	5956				887	887	887	CJFKHGND_03012	KLKGAHNF_02994	IMAMOJGA_02645	OLKIGFEC_02249	NOLPEKII_01942	GPELILMH_00008	ALLHEJAD_02746	HHAGNNPL_00991	OMLDEMHH_01830	NAHAOJJF_00954	AKLOBKDN_00150	KIGDNKHD_00070	EPHBIJEA_01429	POPDKOFC_01247	KGPAFDIP_03113
yvoA		HTH-type transcriptional repressor YvoA	15	15	1	12	5529				746	746	746	CJFKHGND_00787	KLKGAHNF_00787	IMAMOJGA_00019	OLKIGFEC_00806	NOLPEKII_02430	GPELILMH_03015	ALLHEJAD_03128	HHAGNNPL_02123	OMLDEMHH_00823	NAHAOJJF_04429	AKLOBKDN_02806	KIGDNKHD_04182	EPHBIJEA_01107	POPDKOFC_01756	KGPAFDIP_03992
efp		Elongation factor P	15	15	1	12	3742				566	566	566	CJFKHGND_02033	KLKGAHNF_02124	IMAMOJGA_04446	OLKIGFEC_02066	NOLPEKII_00859	GPELILMH_01018	ALLHEJAD_00670	HHAGNNPL_01970	OMLDEMHH_04293	NAHAOJJF_02431	AKLOBKDN_02576	KIGDNKHD_02515	EPHBIJEA_03165	POPDKOFC_03192	KGPAFDIP_01590
ftsH		ATP-dependent zinc metalloprotease FtsH	15	15	1	12	2239				1943	1943	1943	CJFKHGND_01410	KLKGAHNF_01195	IMAMOJGA_00383	OLKIGFEC_01148	NOLPEKII_00089	GPELILMH_02101	ALLHEJAD_01815	HHAGNNPL_00696	OMLDEMHH_02251	NAHAOJJF_00989	AKLOBKDN_02888	KIGDNKHD_00209	EPHBIJEA_01594	POPDKOFC_03875	KGPAFDIP_02138
ycaO		Ribosomal protein S12 methylthiotransferase accessory factor YcaO	15	15	1	12	8811				1760	1760	1760	CJFKHGND_01604	KLKGAHNF_01555	IMAMOJGA_02259	OLKIGFEC_01479	NOLPEKII_02300	GPELILMH_03942	ALLHEJAD_02456	HHAGNNPL_01214	OMLDEMHH_02531	NAHAOJJF_00279	AKLOBKDN_03783	KIGDNKHD_01041	EPHBIJEA_02130	POPDKOFC_01534	KGPAFDIP_02911
yabJ		2-iminobutanoate/2-iminopropanoate deaminase	15	15	1	12	9869				347	347	347	CJFKHGND_00169	KLKGAHNF_00169	IMAMOJGA_03260	OLKIGFEC_00165	NOLPEKII_01143	GPELILMH_01999	ALLHEJAD_00227	HHAGNNPL_04068	OMLDEMHH_00218	NAHAOJJF_03867	AKLOBKDN_00591	KIGDNKHD_03470	EPHBIJEA_04128	POPDKOFC_00262	KGPAFDIP_00810
mraY		Phospho-N-acetylmuramoyl-pentapeptide-transferase	15	15	1	12	8373				1082	1082	1082	CJFKHGND_00589	KLKGAHNF_00589	IMAMOJGA_01362	OLKIGFEC_01736	NOLPEKII_02633	GPELILMH_00390	ALLHEJAD_01015	HHAGNNPL_00538	OMLDEMHH_00494	NAHAOJJF_00192	AKLOBKDN_00956	KIGDNKHD_00468	EPHBIJEA_00363	POPDKOFC_00536	KGPAFDIP_00113
cutD		Choline trimethylamine-lyase activating enzyme	15	15	1	12	8911				899	899	899	CJFKHGND_01520	KLKGAHNF_01639	IMAMOJGA_03445	OLKIGFEC_01562	NOLPEKII_02161	GPELILMH_02345	ALLHEJAD_02089	HHAGNNPL_01298	OMLDEMHH_02614	NAHAOJJF_03236	AKLOBKDN_03034	KIGDNKHD_03428	EPHBIJEA_03675	POPDKOFC_01618	KGPAFDIP_03488
slmA		Nucleoid occlusion factor SlmA	15	15	1	12	2596				596	596	596	CJFKHGND_01240	KLKGAHNF_01047	IMAMOJGA_03659	OLKIGFEC_02893	NOLPEKII_03091	GPELILMH_02298	ALLHEJAD_01599	HHAGNNPL_02964	OMLDEMHH_01716	NAHAOJJF_01572	AKLOBKDN_02124	KIGDNKHD_03569	EPHBIJEA_02606	POPDKOFC_02000	KGPAFDIP_02939
grcA		Autonomous glycyl radical cofactor	15	15	1	12	8976				383	383	383	CJFKHGND_02937	KLKGAHNF_02846	IMAMOJGA_02604	OLKIGFEC_02092	NOLPEKII_00274	GPELILMH_01638	ALLHEJAD_01493	HHAGNNPL_02726	OMLDEMHH_02753	NAHAOJJF_04536	AKLOBKDN_00010	KIGDNKHD_04304	EPHBIJEA_00862	POPDKOFC_01406	KGPAFDIP_01862
aroL		Shikimate kinase 2	15	15	1	12	3179				524	524	524	CJFKHGND_01011	KLKGAHNF_01415	IMAMOJGA_01033	OLKIGFEC_00606	NOLPEKII_01046	GPELILMH_01839	ALLHEJAD_00971	HHAGNNPL_02715	OMLDEMHH_01025	NAHAOJJF_03996	AKLOBKDN_01219	KIGDNKHD_03770	EPHBIJEA_04864	POPDKOFC_00937	KGPAFDIP_00630
group_7159		hypothetical protein	15	15	1	12	6376				578	578	578	CJFKHGND_03973	KLKGAHNF_04076	IMAMOJGA_04288	OLKIGFEC_02036	NOLPEKII_04649	GPELILMH_03625	ALLHEJAD_03669	HHAGNNPL_03439	OMLDEMHH_04105	NAHAOJJF_01854	AKLOBKDN_04518	KIGDNKHD_04879	EPHBIJEA_03522	POPDKOFC_04816	KGPAFDIP_03541
nudI		Nucleoside triphosphatase NudI	15	15	1	12	5704				425	425	425	CJFKHGND_01886	KLKGAHNF_01974	IMAMOJGA_00167	OLKIGFEC_00954	NOLPEKII_01666	GPELILMH_00177	ALLHEJAD_00420	HHAGNNPL_01666	OMLDEMHH_01943	NAHAOJJF_03265	AKLOBKDN_00319	KIGDNKHD_02916	EPHBIJEA_01211	POPDKOFC_01904	KGPAFDIP_00417
fadB		Fatty acid oxidation complex subunit alpha	15	15	1	12	6010				2189	2189	2189	CJFKHGND_03049	KLKGAHNF_03221	IMAMOJGA_02919	OLKIGFEC_03949	NOLPEKII_03011	GPELILMH_02475	ALLHEJAD_02229	HHAGNNPL_02473	OMLDEMHH_03422	NAHAOJJF_03012	AKLOBKDN_04012	KIGDNKHD_02768	EPHBIJEA_01847	POPDKOFC_04095	KGPAFDIP_02270
gapA		Glyceraldehyde-3-phosphate dehydrogenase A	15	15	1	12	9920				995	995	995	CJFKHGND_00198	KLKGAHNF_00198	IMAMOJGA_01099	OLKIGFEC_00195	NOLPEKII_01173	GPELILMH_01969	ALLHEJAD_00197	HHAGNNPL_00417	OMLDEMHH_00189	NAHAOJJF_02280	AKLOBKDN_00562	KIGDNKHD_02005	EPHBIJEA_00008	POPDKOFC_00232	KGPAFDIP_00840
pgk		Phosphoglycerate kinase	15	15	1	12	4572				1163	1163	1163	CJFKHGND_02225	KLKGAHNF_02196	IMAMOJGA_02026	OLKIGFEC_03155	NOLPEKII_01569	GPELILMH_03566	ALLHEJAD_03619	HHAGNNPL_01105	OMLDEMHH_01572	NAHAOJJF_01312	AKLOBKDN_01426	KIGDNKHD_01272	EPHBIJEA_01830	POPDKOFC_02721	KGPAFDIP_01272
ptsH		Phosphocarrier protein HPr	15	15	1	12	5980				257	257	257	CJFKHGND_03036	KLKGAHNF_03018	IMAMOJGA_02621	OLKIGFEC_02273	NOLPEKII_01918	GPELILMH_00032	ALLHEJAD_02770	HHAGNNPL_00967	OMLDEMHH_01854	NAHAOJJF_00930	AKLOBKDN_00174	KIGDNKHD_00094	EPHBIJEA_01405	POPDKOFC_01223	KGPAFDIP_03137
ada		Bifunctional transcriptional activator/DNA repair enzyme Ada	15	15	1	12	5667				1064	1064	1064	CJFKHGND_00906	KLKGAHNF_00906	IMAMOJGA_00131	OLKIGFEC_00918	NOLPEKII_04640	GPELILMH_00214	ALLHEJAD_00384	HHAGNNPL_01432	OMLDEMHH_00710	NAHAOJJF_01537	AKLOBKDN_00356	KIGDNKHD_01411	EPHBIJEA_02549	POPDKOFC_01868	KGPAFDIP_00453
yceF		Maf-like protein YceF	15	15	1	12	5081				623	623	623	CJFKHGND_03183	KLKGAHNF_03356	IMAMOJGA_01720	OLKIGFEC_03552	NOLPEKII_02017	GPELILMH_02690	ALLHEJAD_02392	HHAGNNPL_02907	OMLDEMHH_03018	NAHAOJJF_00663	AKLOBKDN_03969	KIGDNKHD_00763	EPHBIJEA_02194	POPDKOFC_03357	KGPAFDIP_02019
lpxK		Tetraacyldisaccharide 4'-kinase	15	15	1	12	8799				986	986	986	CJFKHGND_01614	KLKGAHNF_01545	IMAMOJGA_02248	OLKIGFEC_01468	NOLPEKII_02312	GPELILMH_03952	ALLHEJAD_02466	HHAGNNPL_01204	OMLDEMHH_04447	NAHAOJJF_00269	AKLOBKDN_03773	KIGDNKHD_01031	EPHBIJEA_02120	POPDKOFC_01522	KGPAFDIP_02921
ugpB		sn-glycerol-3-phosphate-binding periplasmic protein UgpB	15	15	1	12	8587				1316	1316	1316	CJFKHGND_01786	KLKGAHNF_01731	IMAMOJGA_01585	OLKIGFEC_02594	NOLPEKII_01257	GPELILMH_00592	ALLHEJAD_01271	HHAGNNPL_00109	OMLDEMHH_01391	NAHAOJJF_00108	AKLOBKDN_01984	KIGDNKHD_00365	EPHBIJEA_00505	POPDKOFC_02245	KGPAFDIP_01442
group_7169		hypothetical protein	15	15	1	12	3187				212	212	212	CJFKHGND_01003	KLKGAHNF_01423	IMAMOJGA_01041	OLKIGFEC_00614	NOLPEKII_01038	GPELILMH_01847	ALLHEJAD_00979	HHAGNNPL_02057	OMLDEMHH_01017	NAHAOJJF_04004	AKLOBKDN_01211	KIGDNKHD_03762	EPHBIJEA_03303	POPDKOFC_00945	KGPAFDIP_00622
ansB		L-asparaginase 2	15	15	1	12	4536				1046	1046	1046	CJFKHGND_02259	KLKGAHNF_02162	IMAMOJGA_02060	OLKIGFEC_03121	NOLPEKII_03200	GPELILMH_03532	ALLHEJAD_03653	HHAGNNPL_01071	OMLDEMHH_01538	NAHAOJJF_01347	AKLOBKDN_01393	KIGDNKHD_01237	EPHBIJEA_03806	POPDKOFC_02755	KGPAFDIP_01237
group_7171		hypothetical protein	15	15	1	12	5102				542	542	542	CJFKHGND_03204	KLKGAHNF_03377	IMAMOJGA_01699	OLKIGFEC_03531	NOLPEKII_02038	GPELILMH_02711	ALLHEJAD_02371	HHAGNNPL_02886	OMLDEMHH_02997	NAHAOJJF_00642	AKLOBKDN_03990	KIGDNKHD_00784	EPHBIJEA_02215	POPDKOFC_03378	KGPAFDIP_02040
mliC		Membrane-bound lysozyme inhibitor of C-type lysozyme	15	15	1	12	10058				323	323	323	CJFKHGND_00331	KLKGAHNF_00331	IMAMOJGA_01234	OLKIGFEC_00329	NOLPEKII_00514	GPELILMH_01428	ALLHEJAD_00063	HHAGNNPL_00283	OMLDEMHH_00058	NAHAOJJF_04118	AKLOBKDN_00429	KIGDNKHD_03866	EPHBIJEA_00142	POPDKOFC_00098	KGPAFDIP_00975
ccdB		Toxin CcdB	15	15	1	12	8410				314	314	314	CJFKHGND_00553	KLKGAHNF_00553	IMAMOJGA_01326	OLKIGFEC_01772	NOLPEKII_02545	GPELILMH_00426	ALLHEJAD_01051	HHAGNNPL_00575	OMLDEMHH_00530	NAHAOJJF_00228	AKLOBKDN_00920	KIGDNKHD_00432	EPHBIJEA_00400	POPDKOFC_00572	KGPAFDIP_00149
gadE		Transcriptional regulator GadE	15	15	1	12	8659				527	527	527	CJFKHGND_01852	KLKGAHNF_01665	IMAMOJGA_01653	OLKIGFEC_02662	NOLPEKII_04102	GPELILMH_00525	ALLHEJAD_01339	HHAGNNPL_00043	OMLDEMHH_04372	NAHAOJJF_02744	AKLOBKDN_01918	KIGDNKHD_01558	EPHBIJEA_00439	POPDKOFC_02313	KGPAFDIP_03504
pyrE_2		Orotate phosphoribosyltransferase	15	15	1	12	2595				641	641	641	CJFKHGND_01241	KLKGAHNF_01048	IMAMOJGA_03658	OLKIGFEC_02892	NOLPEKII_03090	GPELILMH_02299	ALLHEJAD_01598	HHAGNNPL_02963	OMLDEMHH_01717	NAHAOJJF_01571	AKLOBKDN_02123	KIGDNKHD_03570	EPHBIJEA_02605	POPDKOFC_02001	KGPAFDIP_02938
grpE		Protein GrpE	15	15	1	12	2703				593	593	593	CJFKHGND_04416	KLKGAHNF_04432	IMAMOJGA_04480	OLKIGFEC_04472	NOLPEKII_04148	GPELILMH_03926	ALLHEJAD_04342	HHAGNNPL_03947	OMLDEMHH_03811	NAHAOJJF_04248	AKLOBKDN_04422	KIGDNKHD_04019	EPHBIJEA_04040	POPDKOFC_04726	KGPAFDIP_04174
rpsM		30S ribosomal protein S13	15	15	1	12	7347				356	356	356	CJFKHGND_04321	KLKGAHNF_04361	IMAMOJGA_04547	OLKIGFEC_04700	NOLPEKII_03803	GPELILMH_04046	ALLHEJAD_04111	HHAGNNPL_03830	OMLDEMHH_04471	NAHAOJJF_03476	AKLOBKDN_04659	KIGDNKHD_03174	EPHBIJEA_03957	POPDKOFC_04933	KGPAFDIP_04273
aspA		Aspartate ammonia-lyase	15	15	1	12	3734				1436	1436	1436	CJFKHGND_02025	KLKGAHNF_02132	IMAMOJGA_04438	OLKIGFEC_02058	NOLPEKII_00851	GPELILMH_01026	ALLHEJAD_00678	HHAGNNPL_04277	OMLDEMHH_04301	NAHAOJJF_01834	AKLOBKDN_02568	KIGDNKHD_03660	EPHBIJEA_03448	POPDKOFC_03184	KGPAFDIP_01598
ybbJ		Inner membrane protein YbbJ	15	15	1	12	3063				458	458	458	CJFKHGND_03794	KLKGAHNF_03929	IMAMOJGA_00920	OLKIGFEC_00495	NOLPEKII_02927	GPELILMH_00768	ALLHEJAD_00859	HHAGNNPL_02275	OMLDEMHH_03922	NAHAOJJF_01061	AKLOBKDN_01332	KIGDNKHD_00962	EPHBIJEA_00722	POPDKOFC_00826	KGPAFDIP_00742
chiQ		putative lipoprotein ChiQ	15	15	1	12	9484				326	326	326	CJFKHGND_04516	KLKGAHNF_02502	IMAMOJGA_03348	OLKIGFEC_03485	NOLPEKII_00716	GPELILMH_03183	ALLHEJAD_03839	HHAGNNPL_00863	OMLDEMHH_01223	NAHAOJJF_01643	AKLOBKDN_01796	KIGDNKHD_01362	EPHBIJEA_01979	POPDKOFC_03050	KGPAFDIP_02428
gcvT_1		Aminomethyltransferase	15	15	1	12	4598				1094	1094	1094	CJFKHGND_02200	KLKGAHNF_02221	IMAMOJGA_02001	OLKIGFEC_03180	NOLPEKII_01544	GPELILMH_02857	ALLHEJAD_02914	HHAGNNPL_01130	OMLDEMHH_01597	NAHAOJJF_02542	AKLOBKDN_01452	KIGDNKHD_02184	EPHBIJEA_01805	POPDKOFC_02696	KGPAFDIP_01297
greB		Transcription elongation factor GreB	15	15	1	12	8540				476	476	476	CJFKHGND_01739	KLKGAHNF_01778	IMAMOJGA_01539	OLKIGFEC_02548	NOLPEKII_01211	GPELILMH_00639	ALLHEJAD_02809	HHAGNNPL_00155	OMLDEMHH_01438	NAHAOJJF_00062	AKLOBKDN_02030	KIGDNKHD_00319	EPHBIJEA_00551	POPDKOFC_02199	KGPAFDIP_01395
ydjF		putative HTH-type transcriptional regulator YdjF	15	15	1	12	4719				731	731	731	CJFKHGND_02479	KLKGAHNF_03643	IMAMOJGA_02765	OLKIGFEC_03650	NOLPEKII_02484	GPELILMH_02426	ALLHEJAD_01932	HHAGNNPL_02339	OMLDEMHH_03344	NAHAOJJF_00396	AKLOBKDN_01569	KIGDNKHD_00918	EPHBIJEA_00941	POPDKOFC_03597	KGPAFDIP_02712
truD		tRNA pseudouridine synthase D	15	15	1	12	4468				1049	1049	1049	CJFKHGND_03725	KLKGAHNF_03118	IMAMOJGA_02898	OLKIGFEC_04132	NOLPEKII_01402	GPELILMH_04491	ALLHEJAD_04531	HHAGNNPL_04015	OMLDEMHH_03591	NAHAOJJF_01454	AKLOBKDN_01633	KIGDNKHD_00603	EPHBIJEA_04110	POPDKOFC_03529	KGPAFDIP_04493
glpE		Thiosulfate sulfurtransferase GlpE	15	15	1	12	8562				326	326	326	CJFKHGND_01761	KLKGAHNF_01756	IMAMOJGA_01560	OLKIGFEC_02569	NOLPEKII_01232	GPELILMH_00617	ALLHEJAD_01246	HHAGNNPL_00134	OMLDEMHH_01416	NAHAOJJF_00083	AKLOBKDN_02009	KIGDNKHD_00340	EPHBIJEA_00530	POPDKOFC_02220	KGPAFDIP_01417
rpsE		30S ribosomal protein S5	15	15	1	12	7352				503	503	503	CJFKHGND_04326	KLKGAHNF_04366	IMAMOJGA_04542	OLKIGFEC_04695	NOLPEKII_03808	GPELILMH_04051	ALLHEJAD_04106	HHAGNNPL_03835	OMLDEMHH_04476	NAHAOJJF_03481	AKLOBKDN_04664	KIGDNKHD_03169	EPHBIJEA_03962	POPDKOFC_04928	KGPAFDIP_04268
group_7187		hypothetical protein	15	15	1	12	4594				578	578	578	CJFKHGND_02204	KLKGAHNF_02217	IMAMOJGA_02005	OLKIGFEC_03176	NOLPEKII_01548	GPELILMH_02853	ALLHEJAD_02918	HHAGNNPL_01126	OMLDEMHH_01593	NAHAOJJF_02538	AKLOBKDN_01448	KIGDNKHD_02180	EPHBIJEA_01809	POPDKOFC_02700	KGPAFDIP_01293
spy		Periplasmic chaperone Spy	15	15	1	12	9948				485	485	485	CJFKHGND_00226	KLKGAHNF_00226	IMAMOJGA_01127	OLKIGFEC_00223	NOLPEKII_01201	GPELILMH_01941	ALLHEJAD_00169	HHAGNNPL_00389	OMLDEMHH_00161	NAHAOJJF_02252	AKLOBKDN_00534	KIGDNKHD_02033	EPHBIJEA_00036	POPDKOFC_00204	KGPAFDIP_00868
rhaM		L-rhamnose mutarotase	15	15	1	12	6215				314	314	314	CJFKHGND_02353	KLKGAHNF_02334	IMAMOJGA_03621	OLKIGFEC_03316	NOLPEKII_03611	GPELILMH_01792	ALLHEJAD_01707	HHAGNNPL_03102	OMLDEMHH_02109	NAHAOJJF_01187	AKLOBKDN_03299	KIGDNKHD_01150	EPHBIJEA_01327	POPDKOFC_03125	KGPAFDIP_03610
hspQ		Heat shock protein HspQ	15	15	1	12	8742				317	317	317	CJFKHGND_01666	KLKGAHNF_01493	IMAMOJGA_02196	OLKIGFEC_01416	NOLPEKII_04296	GPELILMH_04008	ALLHEJAD_02696	HHAGNNPL_02506	OMLDEMHH_03669	NAHAOJJF_02503	AKLOBKDN_03722	KIGDNKHD_01971	EPHBIJEA_02042	POPDKOFC_01470	KGPAFDIP_03303
group_7191		hypothetical protein	15	15	1	12	8327				209	209	209	CJFKHGND_00633	KLKGAHNF_00633	IMAMOJGA_01406	OLKIGFEC_01692	NOLPEKII_02258	GPELILMH_00346	ALLHEJAD_02046	HHAGNNPL_00494	OMLDEMHH_00450	NAHAOJJF_04625	AKLOBKDN_01001	KIGDNKHD_04532	EPHBIJEA_00319	POPDKOFC_00492	KGPAFDIP_00069
gstA		Glutathione S-transferase GstA	15	15	1	12	10062				605	605	605	CJFKHGND_00335	KLKGAHNF_00335	IMAMOJGA_01238	OLKIGFEC_00333	NOLPEKII_00510	GPELILMH_01432	ALLHEJAD_00059	HHAGNNPL_00279	OMLDEMHH_00054	NAHAOJJF_04122	AKLOBKDN_00425	KIGDNKHD_03870	EPHBIJEA_00146	POPDKOFC_00094	KGPAFDIP_00979
ygdR_2		putative lipoprotein YgdR	15	15	1	12	4715				227	227	227	CJFKHGND_02475	KLKGAHNF_03647	IMAMOJGA_02761	OLKIGFEC_03654	NOLPEKII_02488	GPELILMH_02422	ALLHEJAD_01928	HHAGNNPL_02343	OMLDEMHH_03348	NAHAOJJF_00392	AKLOBKDN_01565	KIGDNKHD_00914	EPHBIJEA_00937	POPDKOFC_03593	KGPAFDIP_02708
pemK_2		Endoribonuclease PemK	15	15	1	12	5364				332	332	332	CJFKHGND_04584	KLKGAHNF_04599	IMAMOJGA_03030	OLKIGFEC_02997	NOLPEKII_03961	GPELILMH_03972	ALLHEJAD_04056	HHAGNNPL_03313	OMLDEMHH_04702	NAHAOJJF_04392	AKLOBKDN_02358	KIGDNKHD_04138	EPHBIJEA_03109	POPDKOFC_02890	KGPAFDIP_04217
adk		Adenylate kinase	15	15	1	12	3087				644	644	644	CJFKHGND_01102	KLKGAHNF_01324	IMAMOJGA_00943	OLKIGFEC_00517	NOLPEKII_01330	GPELILMH_00790	ALLHEJAD_00881	HHAGNNPL_02297	OMLDEMHH_01115	NAHAOJJF_01192	AKLOBKDN_01309	KIGDNKHD_03509	EPHBIJEA_00699	POPDKOFC_00848	KGPAFDIP_00720
cheW		Chemotaxis protein CheW	15	15	1	12	153				503	503	503	CJFKHGND_00089	KLKGAHNF_00089	IMAMOJGA_04107	OLKIGFEC_00085	NOLPEKII_01699	GPELILMH_01557	ALLHEJAD_01418	HHAGNNPL_02859	OMLDEMHH_00298	NAHAOJJF_02869	AKLOBKDN_00672	KIGDNKHD_02464	EPHBIJEA_02321	POPDKOFC_00342	KGPAFDIP_01680
chbA_2		PTS system N,N'-diacetylchitobiose-specific EIIA component	15	15	1	12	2540				302	302	302	CJFKHGND_01282	KLKGAHNF_01089	IMAMOJGA_03742	OLKIGFEC_02851	NOLPEKII_03992	GPELILMH_04366	ALLHEJAD_04035	HHAGNNPL_01322	OMLDEMHH_01758	NAHAOJJF_04093	AKLOBKDN_04258	KIGDNKHD_03840	EPHBIJEA_04020	POPDKOFC_02042	KGPAFDIP_03323
ftsZ		Cell division protein FtsZ	15	15	1	12	8365				1151	1151	1151	CJFKHGND_00597	KLKGAHNF_00597	IMAMOJGA_01370	OLKIGFEC_01728	NOLPEKII_02641	GPELILMH_00382	ALLHEJAD_01007	HHAGNNPL_00530	OMLDEMHH_00486	NAHAOJJF_00184	AKLOBKDN_00964	KIGDNKHD_00476	EPHBIJEA_00355	POPDKOFC_00528	KGPAFDIP_00105
malP_1		Maltodextrin phosphorylase	15	15	1	12	8552				2393	2393	2393	CJFKHGND_01751	KLKGAHNF_01766	IMAMOJGA_01551	OLKIGFEC_02560	NOLPEKII_01223	GPELILMH_00627	ALLHEJAD_01236	HHAGNNPL_00143	OMLDEMHH_01426	NAHAOJJF_00074	AKLOBKDN_02018	KIGDNKHD_00331	EPHBIJEA_00539	POPDKOFC_02211	KGPAFDIP_01407
lysP		Lysine-specific permease	15	15	1	12	5606				1469	1469	1469	CJFKHGND_00849	KLKGAHNF_00849	IMAMOJGA_00074	OLKIGFEC_00861	NOLPEKII_02343	GPELILMH_00271	ALLHEJAD_00327	HHAGNNPL_01489	OMLDEMHH_00768	NAHAOJJF_02237	AKLOBKDN_02750	KIGDNKHD_01596	EPHBIJEA_03316	POPDKOFC_01811	KGPAFDIP_00511
ribE		6,7-dimethyl-8-ribityllumazine synthase	15	15	1	12	3149				470	470	470	CJFKHGND_01043	KLKGAHNF_01383	IMAMOJGA_01003	OLKIGFEC_00576	NOLPEKII_01076	GPELILMH_00850	ALLHEJAD_00941	HHAGNNPL_02685	OMLDEMHH_01055	NAHAOJJF_02956	AKLOBKDN_01249	KIGDNKHD_02713	EPHBIJEA_00639	POPDKOFC_00907	KGPAFDIP_00660
rpsK		30S ribosomal protein S11	15	15	1	12	7346				389	389	389	CJFKHGND_04320	KLKGAHNF_04360	IMAMOJGA_04548	OLKIGFEC_04701	NOLPEKII_03802	GPELILMH_04045	ALLHEJAD_04112	HHAGNNPL_03829	OMLDEMHH_04470	NAHAOJJF_03475	AKLOBKDN_04658	KIGDNKHD_03175	EPHBIJEA_03956	POPDKOFC_04934	KGPAFDIP_04274
upp		Uracil phosphoribosyltransferase	15	15	1	12	5900				626	626	626	CJFKHGND_02962	KLKGAHNF_02944	IMAMOJGA_02696	OLKIGFEC_02198	NOLPEKII_00381	GPELILMH_02976	ALLHEJAD_03277	HHAGNNPL_01042	OMLDEMHH_01779	NAHAOJJF_01422	AKLOBKDN_00099	KIGDNKHD_00017	EPHBIJEA_01480	POPDKOFC_01298	KGPAFDIP_02831
group_7204		hypothetical protein	15	15	1	12	3209				539	539	539	CJFKHGND_00982	KLKGAHNF_01445	IMAMOJGA_01064	OLKIGFEC_00637	NOLPEKII_01017	GPELILMH_01869	ALLHEJAD_02565	HHAGNNPL_02036	OMLDEMHH_00996	NAHAOJJF_03081	AKLOBKDN_01190	KIGDNKHD_02822	EPHBIJEA_03282	POPDKOFC_00967	KGPAFDIP_00601
group_7205		hypothetical protein	15	15	1	12	9598				956	956	956	CJFKHGND_03896	KLKGAHNF_04017	IMAMOJGA_02362	OLKIGFEC_00721	NOLPEKII_02745	GPELILMH_04289	ALLHEJAD_04554	HHAGNNPL_04238	OMLDEMHH_03985	NAHAOJJF_03820	AKLOBKDN_01105	KIGDNKHD_03694	EPHBIJEA_03647	POPDKOFC_01051	KGPAFDIP_04798
aspT_1		Aspartate/alanine antiporter	15	15	1	12	8884				1685	1685	1685	CJFKHGND_01543	KLKGAHNF_01616	IMAMOJGA_04382	OLKIGFEC_01539	NOLPEKII_02138	GPELILMH_02322	ALLHEJAD_02066	HHAGNNPL_01275	OMLDEMHH_02591	NAHAOJJF_00340	AKLOBKDN_03058	KIGDNKHD_03263	EPHBIJEA_03199	POPDKOFC_01594	KGPAFDIP_03465
solA		N-methyl-L-tryptophan oxidase	15	15	1	12	5054				1118	1118	1118	CJFKHGND_03156	KLKGAHNF_03329	IMAMOJGA_01747	OLKIGFEC_03579	NOLPEKII_01990	GPELILMH_04100	ALLHEJAD_04186	HHAGNNPL_02934	OMLDEMHH_03045	NAHAOJJF_00690	AKLOBKDN_03942	KIGDNKHD_00736	EPHBIJEA_02167	POPDKOFC_03330	KGPAFDIP_01992
yvgN_1		Glyoxal reductase	15	15	1	12	9918				854	854	854	CJFKHGND_00196	KLKGAHNF_00196	IMAMOJGA_01097	OLKIGFEC_00193	NOLPEKII_01171	GPELILMH_01971	ALLHEJAD_00199	HHAGNNPL_00419	OMLDEMHH_00191	NAHAOJJF_02282	AKLOBKDN_00564	KIGDNKHD_02003	EPHBIJEA_00006	POPDKOFC_00234	KGPAFDIP_00838
group_7209		hypothetical protein	15	15	1	12	457				257	257	257	CJFKHGND_03345	KLKGAHNF_03421	IMAMOJGA_00538	OLKIGFEC_01301	NOLPEKII_00242	GPELILMH_01132	ALLHEJAD_00746	HHAGNNPL_01581	OMLDEMHH_03529	NAHAOJJF_00490	AKLOBKDN_03550	KIGDNKHD_00669	EPHBIJEA_01038	POPDKOFC_04160	KGPAFDIP_01157
xylA		Xylose isomerase	15	15	1	12	2633				1322	1322	1322	CJFKHGND_01172	KLKGAHNF_00979	IMAMOJGA_04242	OLKIGFEC_02961	NOLPEKII_04278	GPELILMH_04567	ALLHEJAD_01667	HHAGNNPL_04102	OMLDEMHH_01648	NAHAOJJF_04852	AKLOBKDN_02192	KIGDNKHD_04851	EPHBIJEA_04225	POPDKOFC_01932	KGPAFDIP_04126
ygcS_1		Inner membrane metabolite transport protein YgcS	15	15	1	12	8415				1331	1331	1331	CJFKHGND_00548	KLKGAHNF_00548	IMAMOJGA_01321	OLKIGFEC_01777	NOLPEKII_02550	GPELILMH_00431	ALLHEJAD_01056	HHAGNNPL_00580	OMLDEMHH_00535	NAHAOJJF_00233	AKLOBKDN_00915	KIGDNKHD_00427	EPHBIJEA_00405	POPDKOFC_00577	KGPAFDIP_00154
yifK		putative transport protein YifK	15	15	1	12	6059				1385	1385	1385	CJFKHGND_03098	KLKGAHNF_03270	IMAMOJGA_02968	OLKIGFEC_03900	NOLPEKII_03837	GPELILMH_02524	ALLHEJAD_02180	HHAGNNPL_02424	OMLDEMHH_03471	NAHAOJJF_01806	AKLOBKDN_04061	KIGDNKHD_01314	EPHBIJEA_01896	POPDKOFC_04046	KGPAFDIP_02319
dgkA		Diacylglycerol kinase	15	15	1	12	184				368	368	368	CJFKHGND_02576	KLKGAHNF_02666	IMAMOJGA_01856	OLKIGFEC_01900	NOLPEKII_02823	GPELILMH_02177	ALLHEJAD_03079	HHAGNNPL_03970	OMLDEMHH_02694	NAHAOJJF_03119	AKLOBKDN_02465	KIGDNKHD_04427	EPHBIJEA_04088	POPDKOFC_02538	KGPAFDIP_01793
minD		Septum site-determining protein MinD	15	15	1	12	5155				812	812	812	CJFKHGND_03839	KLKGAHNF_03939	IMAMOJGA_04812	OLKIGFEC_03703	NOLPEKII_04781	GPELILMH_05031	ALLHEJAD_04810	HHAGNNPL_04152	OMLDEMHH_04533	NAHAOJJF_02651	AKLOBKDN_03832	KIGDNKHD_02077	EPHBIJEA_03912	POPDKOFC_03419	KGPAFDIP_04597
yccJ		putative protein YccJ	15	15	1	12	8218				227	227	227	CJFKHGND_04367	KLKGAHNF_02543	IMAMOJGA_03932	OLKIGFEC_01381	NOLPEKII_02595	GPELILMH_02765	ALLHEJAD_03006	HHAGNNPL_02541	OMLDEMHH_03103	NAHAOJJF_04065	AKLOBKDN_03652	KIGDNKHD_03790	EPHBIJEA_02077	POPDKOFC_01434	KGPAFDIP_03005
zraP		Zinc resistance-associated protein	15	15	1	12	7309				419	419	419	CJFKHGND_04219	KLKGAHNF_04282	IMAMOJGA_04429	OLKIGFEC_04624	NOLPEKII_03732	GPELILMH_03879	ALLHEJAD_03961	HHAGNNPL_03757	OMLDEMHH_04250	NAHAOJJF_03195	AKLOBKDN_04634	KIGDNKHD_02891	EPHBIJEA_03783	POPDKOFC_04827	KGPAFDIP_03873
yfeZ		Inner membrane protein YfeZ	15	15	1	12	5963				449	449	449	CJFKHGND_03019	KLKGAHNF_03001	IMAMOJGA_02638	OLKIGFEC_02256	NOLPEKII_01935	GPELILMH_00015	ALLHEJAD_02753	HHAGNNPL_00984	OMLDEMHH_01837	NAHAOJJF_00947	AKLOBKDN_00157	KIGDNKHD_00077	EPHBIJEA_01422	POPDKOFC_01240	KGPAFDIP_03120
aldB		Aldehyde dehydrogenase B	15	15	1	12	2651				1538	1538	1538	CJFKHGND_01188	KLKGAHNF_00995	IMAMOJGA_04225	OLKIGFEC_02945	NOLPEKII_04424	GPELILMH_02246	ALLHEJAD_01651	HHAGNNPL_04710	OMLDEMHH_01664	NAHAOJJF_03941	AKLOBKDN_02176	KIGDNKHD_03618	EPHBIJEA_04474	POPDKOFC_01948	KGPAFDIP_02991
yceJ		Cytochrome b561	15	15	1	12	5052				566	566	566	CJFKHGND_03154	KLKGAHNF_03327	IMAMOJGA_01749	OLKIGFEC_03581	NOLPEKII_01988	GPELILMH_04102	ALLHEJAD_04184	HHAGNNPL_02936	OMLDEMHH_03047	NAHAOJJF_00692	AKLOBKDN_03940	KIGDNKHD_00734	EPHBIJEA_02165	POPDKOFC_03328	KGPAFDIP_01990
ydcV_2		Inner membrane ABC transporter permease protein YdcV	15	15	1	12	5123				794	794	794	CJFKHGND_03218	KLKGAHNF_03391	IMAMOJGA_01685	OLKIGFEC_03517	NOLPEKII_03717	GPELILMH_02725	ALLHEJAD_02357	HHAGNNPL_02872	OMLDEMHH_02983	NAHAOJJF_00628	AKLOBKDN_04004	KIGDNKHD_00798	EPHBIJEA_02229	POPDKOFC_03392	KGPAFDIP_02054
ttdB		L(+)-tartrate dehydratase subunit beta	15	15	1	12	502				605	605	605	CJFKHGND_03301	KLKGAHNF_03465	IMAMOJGA_00493	OLKIGFEC_01257	NOLPEKII_00198	GPELILMH_01088	ALLHEJAD_00790	HHAGNNPL_01536	OMLDEMHH_03573	NAHAOJJF_00446	AKLOBKDN_03505	KIGDNKHD_00625	EPHBIJEA_00994	POPDKOFC_03758	KGPAFDIP_01113
tdcC		Threonine/serine transporter TdcC	15	15	1	12	2179				1331	1331	1331	CJFKHGND_01351	KLKGAHNF_01254	IMAMOJGA_00443	OLKIGFEC_01207	NOLPEKII_00148	GPELILMH_01038	ALLHEJAD_00840	HHAGNNPL_00755	OMLDEMHH_04033	NAHAOJJF_01768	AKLOBKDN_04141	KIGDNKHD_01438	EPHBIJEA_02418	POPDKOFC_03808	KGPAFDIP_01063
group_7223		hypothetical protein	15	15	1	12	3079				794	794	794	CJFKHGND_01110	KLKGAHNF_01316	IMAMOJGA_00935	OLKIGFEC_00509	NOLPEKII_01322	GPELILMH_00782	ALLHEJAD_00873	HHAGNNPL_02289	OMLDEMHH_01123	NAHAOJJF_04856	AKLOBKDN_01317	KIGDNKHD_04853	EPHBIJEA_00707	POPDKOFC_00840	KGPAFDIP_00728
group_7224		hypothetical protein	15	15	1	12	9035				776	776	776	CJFKHGND_02880	KLKGAHNF_02903	IMAMOJGA_02547	OLKIGFEC_02149	NOLPEKII_00331	GPELILMH_01695	ALLHEJAD_01551	HHAGNNPL_02783	OMLDEMHH_02810	NAHAOJJF_00825	AKLOBKDN_00067	KIGDNKHD_00820	EPHBIJEA_00805	POPDKOFC_01348	KGPAFDIP_01920
bioB		Biotin synthase	15	15	1	12	8064				1040	1040	1040	CJFKHGND_03934	KLKGAHNF_04056	IMAMOJGA_03496	OLKIGFEC_01612	NOLPEKII_04634	GPELILMH_02395	ALLHEJAD_02139	HHAGNNPL_03250	OMLDEMHH_04067	NAHAOJJF_03433	AKLOBKDN_02984	KIGDNKHD_03245	EPHBIJEA_03065	POPDKOFC_01668	KGPAFDIP_03662
ypeA		Acetyltransferase YpeA	15	15	1	12	5962				425	425	425	CJFKHGND_03018	KLKGAHNF_03000	IMAMOJGA_02639	OLKIGFEC_02255	NOLPEKII_01936	GPELILMH_00014	ALLHEJAD_02752	HHAGNNPL_00985	OMLDEMHH_01836	NAHAOJJF_00948	AKLOBKDN_00156	KIGDNKHD_00076	EPHBIJEA_01423	POPDKOFC_01241	KGPAFDIP_03119
rplO		50S ribosomal protein L15	15	15	1	12	7350				434	434	434	CJFKHGND_04324	KLKGAHNF_04364	IMAMOJGA_04544	OLKIGFEC_04697	NOLPEKII_03806	GPELILMH_04049	ALLHEJAD_04108	HHAGNNPL_03833	OMLDEMHH_04474	NAHAOJJF_03479	AKLOBKDN_04662	KIGDNKHD_03171	EPHBIJEA_03960	POPDKOFC_04930	KGPAFDIP_04270
tauD		Alpha-ketoglutarate-dependent taurine dioxygenase	15	15	1	12	3196				851	851	851	CJFKHGND_00995	KLKGAHNF_01432	IMAMOJGA_01050	OLKIGFEC_00624	NOLPEKII_01030	GPELILMH_01856	ALLHEJAD_02552	HHAGNNPL_02049	OMLDEMHH_01009	NAHAOJJF_03095	AKLOBKDN_01203	KIGDNKHD_02808	EPHBIJEA_03295	POPDKOFC_00954	KGPAFDIP_00614
mscL		Large-conductance mechanosensitive channel	15	15	1	12	7339				410	410	410	CJFKHGND_04313	KLKGAHNF_04353	IMAMOJGA_04555	OLKIGFEC_04708	NOLPEKII_03795	GPELILMH_04038	ALLHEJAD_04119	HHAGNNPL_03822	OMLDEMHH_04463	NAHAOJJF_03468	AKLOBKDN_04651	KIGDNKHD_03182	EPHBIJEA_03949	POPDKOFC_04941	KGPAFDIP_04281
pemK_1		Endoribonuclease PemK	15	15	1	12	8546				368	368	368	CJFKHGND_01745	KLKGAHNF_01772	IMAMOJGA_01545	OLKIGFEC_02554	NOLPEKII_01217	GPELILMH_00633	ALLHEJAD_01230	HHAGNNPL_00149	OMLDEMHH_01432	NAHAOJJF_00068	AKLOBKDN_02024	KIGDNKHD_00325	EPHBIJEA_00545	POPDKOFC_02205	KGPAFDIP_01401
zapC		Cell division protein ZapC	15	15	1	12	8762				542	542	542	CJFKHGND_01646	KLKGAHNF_01513	IMAMOJGA_02216	OLKIGFEC_01436	NOLPEKII_03490	GPELILMH_03755	ALLHEJAD_02716	HHAGNNPL_02486	OMLDEMHH_03689	NAHAOJJF_02523	AKLOBKDN_03742	KIGDNKHD_01951	EPHBIJEA_02022	POPDKOFC_01490	KGPAFDIP_03283
hdeD		Protein HdeD	15	15	1	12	8658				572	572	572	CJFKHGND_01851	KLKGAHNF_01666	IMAMOJGA_01652	OLKIGFEC_02661	NOLPEKII_04101	GPELILMH_00526	ALLHEJAD_01338	HHAGNNPL_00044	OMLDEMHH_04371	NAHAOJJF_02745	AKLOBKDN_01919	KIGDNKHD_01557	EPHBIJEA_00440	POPDKOFC_02312	KGPAFDIP_03505
trpS		Tryptophan--tRNA ligase	15	15	1	12	8518				1004	1004	1004	CJFKHGND_01717	KLKGAHNF_01800	IMAMOJGA_01517	OLKIGFEC_02526	NOLPEKII_02693	GPELILMH_00661	ALLHEJAD_02831	HHAGNNPL_00177	OMLDEMHH_01460	NAHAOJJF_00040	AKLOBKDN_02052	KIGDNKHD_00297	EPHBIJEA_00573	POPDKOFC_02177	KGPAFDIP_01373
yfcE		Phosphodiesterase YfcE	15	15	1	12	5750				551	551	551	CJFKHGND_01933	KLKGAHNF_01927	IMAMOJGA_00213	OLKIGFEC_01000	NOLPEKII_01620	GPELILMH_00130	ALLHEJAD_00467	HHAGNNPL_01712	OMLDEMHH_01989	NAHAOJJF_02294	AKLOBKDN_00272	KIGDNKHD_02323	EPHBIJEA_01257	POPDKOFC_01114	KGPAFDIP_00370
yhhT_1		Putative transport protein YhhT	15	15	1	12	8612				1049	1049	1049	CJFKHGND_01811	KLKGAHNF_01706	IMAMOJGA_01610	OLKIGFEC_02619	NOLPEKII_01282	GPELILMH_00567	ALLHEJAD_01296	HHAGNNPL_00084	OMLDEMHH_01366	NAHAOJJF_00133	AKLOBKDN_01959	KIGDNKHD_00390	EPHBIJEA_00480	POPDKOFC_02270	KGPAFDIP_01467
group_7236		hypothetical protein	15	15	1	12	5888				539	539	539	CJFKHGND_02953	KLKGAHNF_02935	IMAMOJGA_02706	OLKIGFEC_02188	NOLPEKII_00370	GPELILMH_02986	ALLHEJAD_03287	HHAGNNPL_01051	OMLDEMHH_04745	NAHAOJJF_01432	AKLOBKDN_00090	KIGDNKHD_00007	EPHBIJEA_01489	POPDKOFC_01309	KGPAFDIP_02821
rlmH		Ribosomal RNA large subunit methyltransferase H	15	15	1	12	9520				467	467	467	CJFKHGND_02716	KLKGAHNF_02462	IMAMOJGA_02445	OLKIGFEC_03445	NOLPEKII_00676	GPELILMH_03143	ALLHEJAD_04596	HHAGNNPL_00823	OMLDEMHH_01264	NAHAOJJF_02782	AKLOBKDN_01837	KIGDNKHD_02370	EPHBIJEA_04289	POPDKOFC_03007	KGPAFDIP_02387
malE		Maltose-binding periplasmic protein	15	15	1	12	4808				1190	1190	1190	CJFKHGND_02567	KLKGAHNF_02657	IMAMOJGA_01847	OLKIGFEC_01891	NOLPEKII_03972	GPELILMH_02168	ALLHEJAD_03070	HHAGNNPL_03961	OMLDEMHH_02703	NAHAOJJF_03110	AKLOBKDN_02454	KIGDNKHD_03551	EPHBIJEA_04079	POPDKOFC_02529	KGPAFDIP_01784
tatD		3'-5' ssDNA/RNA exonuclease TatD	15	15	1	12	6015				782	782	782	CJFKHGND_03054	KLKGAHNF_03226	IMAMOJGA_02924	OLKIGFEC_03944	NOLPEKII_03006	GPELILMH_02480	ALLHEJAD_02224	HHAGNNPL_02468	OMLDEMHH_03427	NAHAOJJF_03017	AKLOBKDN_04017	KIGDNKHD_02763	EPHBIJEA_01852	POPDKOFC_04090	KGPAFDIP_02275
group_7240	hyfA_2	Hydrogenase-4 component A	15	15	1	12	4444				611	611	611	CJFKHGND_03705	KLKGAHNF_03098	IMAMOJGA_02878	OLKIGFEC_04152	NOLPEKII_01422	GPELILMH_03425	ALLHEJAD_02250	HHAGNNPL_02630	OMLDEMHH_03611	NAHAOJJF_01475	AKLOBKDN_01653	KIGDNKHD_00582	EPHBIJEA_03365	POPDKOFC_03508	KGPAFDIP_02189
yafJ		Putative glutamine amidotransferase YafJ	15	15	1	12	9667				767	767	767	CJFKHGND_04393	KLKGAHNF_04409	IMAMOJGA_02312	OLKIGFEC_00752	NOLPEKII_03507	GPELILMH_03048	ALLHEJAD_03203	HHAGNNPL_04586	OMLDEMHH_04204	NAHAOJJF_04708	AKLOBKDN_04213	KIGDNKHD_04719	EPHBIJEA_04730	POPDKOFC_01082	KGPAFDIP_03623
nagC		N-acetylglucosamine repressor	15	15	1	12	9490				1220	1220	1220	CJFKHGND_04510	KLKGAHNF_02496	IMAMOJGA_03354	OLKIGFEC_03479	NOLPEKII_00710	GPELILMH_03177	ALLHEJAD_03833	HHAGNNPL_00857	OMLDEMHH_01229	NAHAOJJF_01649	AKLOBKDN_01802	KIGDNKHD_01368	EPHBIJEA_01985	POPDKOFC_03044	KGPAFDIP_02422
yaiA		putative protein YaiA	15	15	1	12	3178				191	191	191	CJFKHGND_01012	KLKGAHNF_01414	IMAMOJGA_01032	OLKIGFEC_00605	NOLPEKII_01047	GPELILMH_01838	ALLHEJAD_00970	HHAGNNPL_02714	OMLDEMHH_01026	NAHAOJJF_03995	AKLOBKDN_01220	KIGDNKHD_03771	EPHBIJEA_04863	POPDKOFC_00936	KGPAFDIP_00631
yfcD		putative Nudix hydrolase YfcD	15	15	1	12	5749				542	542	542	CJFKHGND_01932	KLKGAHNF_01928	IMAMOJGA_00212	OLKIGFEC_00999	NOLPEKII_01621	GPELILMH_00131	ALLHEJAD_00466	HHAGNNPL_01711	OMLDEMHH_01988	NAHAOJJF_02293	AKLOBKDN_00273	KIGDNKHD_02322	EPHBIJEA_01256	POPDKOFC_01113	KGPAFDIP_00371
tesB		Acyl-CoA thioesterase 2	15	15	1	12	3109				860	860	860	CJFKHGND_01081	KLKGAHNF_01345	IMAMOJGA_00964	OLKIGFEC_00538	NOLPEKII_01351	GPELILMH_00811	ALLHEJAD_00902	HHAGNNPL_02646	OMLDEMHH_01094	NAHAOJJF_01213	AKLOBKDN_01288	KIGDNKHD_02089	EPHBIJEA_00678	POPDKOFC_00869	KGPAFDIP_00699
mlaB		putative phospholipid ABC transporter-binding protein MlaB	15	15	1	12	2252				293	293	293	CJFKHGND_01423	KLKGAHNF_01182	IMAMOJGA_00370	OLKIGFEC_01135	NOLPEKII_00076	GPELILMH_02088	ALLHEJAD_01828	HHAGNNPL_00683	OMLDEMHH_02238	NAHAOJJF_00976	AKLOBKDN_02901	KIGDNKHD_00222	EPHBIJEA_01607	POPDKOFC_03862	KGPAFDIP_02125
yhjB		Putative HTH-type transcriptional regulator YhjB	15	15	1	12	4240				602	602	602	CJFKHGND_01120	KLKGAHNF_00927	IMAMOJGA_03910	OLKIGFEC_04286	NOLPEKII_03637	GPELILMH_03852	ALLHEJAD_03886	HHAGNNPL_00033	OMLDEMHH_02364	NAHAOJJF_03004	AKLOBKDN_02243	KIGDNKHD_01568	EPHBIJEA_02743	POPDKOFC_04237	KGPAFDIP_03808
recO		DNA repair protein RecO	15	15	1	12	8990				728	728	728	CJFKHGND_02923	KLKGAHNF_02860	IMAMOJGA_02590	OLKIGFEC_02106	NOLPEKII_00288	GPELILMH_01652	ALLHEJAD_01507	HHAGNNPL_02740	OMLDEMHH_02767	NAHAOJJF_00868	AKLOBKDN_00024	KIGDNKHD_00863	EPHBIJEA_00848	POPDKOFC_01392	KGPAFDIP_01876
ppiC		Peptidyl-prolyl cis-trans isomerase C	15	15	1	12	6094				281	281	281	CJFKHGND_03117	KLKGAHNF_03289	IMAMOJGA_02988	OLKIGFEC_03880	NOLPEKII_04541	GPELILMH_04704	ALLHEJAD_02160	HHAGNNPL_02404	OMLDEMHH_03490	NAHAOJJF_01786	AKLOBKDN_04081	KIGDNKHD_01294	EPHBIJEA_01916	POPDKOFC_04026	KGPAFDIP_02339
group_7250		hypothetical protein	15	15	1	12	8596				266	266	266	CJFKHGND_01795	KLKGAHNF_01722	IMAMOJGA_01594	OLKIGFEC_02603	NOLPEKII_01266	GPELILMH_00583	ALLHEJAD_01280	HHAGNNPL_00100	OMLDEMHH_01382	NAHAOJJF_00117	AKLOBKDN_01975	KIGDNKHD_00374	EPHBIJEA_00496	POPDKOFC_02254	KGPAFDIP_01451
amiC		N-acetylmuramoyl-L-alanine amidase AmiC	15	15	1	12	4710				1253	1253	1253	CJFKHGND_02467	KLKGAHNF_03653	IMAMOJGA_02753	OLKIGFEC_03662	NOLPEKII_02494	GPELILMH_02416	ALLHEJAD_01922	HHAGNNPL_02349	OMLDEMHH_03356	NAHAOJJF_00384	AKLOBKDN_01558	KIGDNKHD_00906	EPHBIJEA_00931	POPDKOFC_03585	KGPAFDIP_02700
group_7252		tRNA-Ser(tga)	15	15	1	12	8731				87	87	87	CJFKHGND_04622	KLKGAHNF_02513	IMAMOJGA_03962	OLKIGFEC_01411	NOLPEKII_04291	GPELILMH_04013	ALLHEJAD_02691	HHAGNNPL_02511	OMLDEMHH_03073	NAHAOJJF_04742	AKLOBKDN_03621	KIGDNKHD_01976	EPHBIJEA_02047	POPDKOFC_01465	KGPAFDIP_04643
lgoD		L-galactonate-5-dehydrogenase	15	15	1	12	3479				1022	1022	1022	CJFKHGND_00453	KLKGAHNF_00453	IMAMOJGA_00795	OLKIGFEC_02304	NOLPEKII_01849	GPELILMH_02595	ALLHEJAD_02624	HHAGNNPL_01819	OMLDEMHH_00630	NAHAOJJF_03335	AKLOBKDN_00823	KIGDNKHD_02945	EPHBIJEA_02335	POPDKOFC_00672	KGPAFDIP_00249
ygaU		putative protein YgaU	15	15	1	12	4378				449	449	449	CJFKHGND_04138	KLKGAHNF_03037	IMAMOJGA_02818	OLKIGFEC_04568	NOLPEKII_01482	GPELILMH_03675	ALLHEJAD_02311	HHAGNNPL_02570	OMLDEMHH_03792	NAHAOJJF_03182	AKLOBKDN_04395	KIGDNKHD_00520	EPHBIJEA_04661	POPDKOFC_03447	KGPAFDIP_02250
lacC		Tagatose-6-phosphate kinase	15	15	1	12	5618				938	938	938	CJFKHGND_00861	KLKGAHNF_00861	IMAMOJGA_00086	OLKIGFEC_00873	NOLPEKII_02355	GPELILMH_00259	ALLHEJAD_00339	HHAGNNPL_01477	OMLDEMHH_00756	NAHAOJJF_02224	AKLOBKDN_02738	KIGDNKHD_01609	EPHBIJEA_04610	POPDKOFC_01823	KGPAFDIP_00499
group_7256		hypothetical protein	15	15	1	12	6229				182	182	182	CJFKHGND_02366	KLKGAHNF_02347	IMAMOJGA_03608	OLKIGFEC_03329	NOLPEKII_03022	GPELILMH_01805	ALLHEJAD_01694	HHAGNNPL_03115	OMLDEMHH_02122	NAHAOJJF_03912	AKLOBKDN_03313	KIGDNKHD_04257	EPHBIJEA_01314	POPDKOFC_03138	KGPAFDIP_03597
dkgA		2,5-diketo-D-gluconic acid reductase A	15	15	1	12	455				827	827	827	CJFKHGND_03347	KLKGAHNF_03419	IMAMOJGA_00540	OLKIGFEC_01303	NOLPEKII_00244	GPELILMH_01134	ALLHEJAD_00744	HHAGNNPL_01583	OMLDEMHH_03527	NAHAOJJF_00492	AKLOBKDN_03552	KIGDNKHD_00671	EPHBIJEA_01040	POPDKOFC_04158	KGPAFDIP_01159
rlmL		Ribosomal RNA large subunit methyltransferase K/L	15	15	1	12	8760				2108	2108	2108	CJFKHGND_01648	KLKGAHNF_01511	IMAMOJGA_02214	OLKIGFEC_01434	NOLPEKII_03492	GPELILMH_03757	ALLHEJAD_02714	HHAGNNPL_02488	OMLDEMHH_03687	NAHAOJJF_02521	AKLOBKDN_03740	KIGDNKHD_01953	EPHBIJEA_02024	POPDKOFC_01488	KGPAFDIP_03285
hisM		Histidine transport system permease protein HisM	15	15	1	12	5757				716	716	716	CJFKHGND_01940	KLKGAHNF_01920	IMAMOJGA_00220	OLKIGFEC_01007	NOLPEKII_01613	GPELILMH_00122	ALLHEJAD_00475	HHAGNNPL_01719	OMLDEMHH_01996	NAHAOJJF_02301	AKLOBKDN_00265	KIGDNKHD_02330	EPHBIJEA_01264	POPDKOFC_01121	KGPAFDIP_00362
fkpA		FKBP-type peptidyl-prolyl cis-trans isomerase FkpA	15	15	1	12	8485				812	812	812	CJFKHGND_01685	KLKGAHNF_01832	IMAMOJGA_01484	OLKIGFEC_02494	NOLPEKII_02725	GPELILMH_00693	ALLHEJAD_02863	HHAGNNPL_00209	OMLDEMHH_01492	NAHAOJJF_00008	AKLOBKDN_02084	KIGDNKHD_03032	EPHBIJEA_00605	POPDKOFC_02145	KGPAFDIP_04102
yofA		HTH-type transcriptional regulator YofA	15	15	1	12	8978				881	881	881	CJFKHGND_02935	KLKGAHNF_02848	IMAMOJGA_02602	OLKIGFEC_02094	NOLPEKII_00276	GPELILMH_01640	ALLHEJAD_01495	HHAGNNPL_02728	OMLDEMHH_02755	NAHAOJJF_00880	AKLOBKDN_00012	KIGDNKHD_00875	EPHBIJEA_00860	POPDKOFC_01404	KGPAFDIP_01864
mprA		Transcriptional repressor MprA	15	15	1	12	4399				530	530	530	CJFKHGND_04156	KLKGAHNF_03055	IMAMOJGA_02836	OLKIGFEC_04550	NOLPEKII_01464	GPELILMH_03693	ALLHEJAD_02293	HHAGNNPL_02588	OMLDEMHH_03774	NAHAOJJF_03164	AKLOBKDN_01694	KIGDNKHD_00538	EPHBIJEA_04510	POPDKOFC_03465	KGPAFDIP_02232
yieH		6-phosphogluconate phosphatase	15	15	1	12	2488				665	665	665	CJFKHGND_03466	KLKGAHNF_03568	IMAMOJGA_04365	OLKIGFEC_03820	NOLPEKII_03467	GPELILMH_04624	ALLHEJAD_04666	HHAGNNPL_01368	OMLDEMHH_03185	NAHAOJJF_04527	AKLOBKDN_04304	KIGDNKHD_04432	EPHBIJEA_01733	POPDKOFC_02089	KGPAFDIP_04800
mglC		Galactoside transport system permease protein MglC	15	15	1	12	5598				1010	1010	1010	CJFKHGND_00841	KLKGAHNF_00841	IMAMOJGA_00066	OLKIGFEC_00853	NOLPEKII_02335	GPELILMH_03796	ALLHEJAD_03807	HHAGNNPL_01497	OMLDEMHH_00776	NAHAOJJF_02127	AKLOBKDN_02758	KIGDNKHD_01892	EPHBIJEA_03324	POPDKOFC_01803	KGPAFDIP_00520
secM		Secretion monitor	15	15	1	12	8363				587	587	587	CJFKHGND_00599	KLKGAHNF_00599	IMAMOJGA_01372	OLKIGFEC_01726	NOLPEKII_02643	GPELILMH_00380	ALLHEJAD_01005	HHAGNNPL_00528	OMLDEMHH_00484	NAHAOJJF_00182	AKLOBKDN_00966	KIGDNKHD_00478	EPHBIJEA_00353	POPDKOFC_00526	KGPAFDIP_00103
ybaY		putative lipoprotein YbaY	15	15	1	12	3108				572	572	572	CJFKHGND_01082	KLKGAHNF_01344	IMAMOJGA_00963	OLKIGFEC_00537	NOLPEKII_01350	GPELILMH_00810	ALLHEJAD_00901	HHAGNNPL_02645	OMLDEMHH_01095	NAHAOJJF_01212	AKLOBKDN_01289	KIGDNKHD_02088	EPHBIJEA_00679	POPDKOFC_00868	KGPAFDIP_00700
group_7267		hypothetical protein	15	15	1	12	10049				239	239	239	CJFKHGND_00322	KLKGAHNF_00322	IMAMOJGA_01224	OLKIGFEC_00320	NOLPEKII_00523	GPELILMH_01419	ALLHEJAD_00072	HHAGNNPL_00292	OMLDEMHH_00067	NAHAOJJF_02437	AKLOBKDN_00438	KIGDNKHD_02647	EPHBIJEA_00133	POPDKOFC_00107	KGPAFDIP_00966
btuR_1		Cob(I)yrinic acid a,c-diamide adenosyltransferase	15	15	1	12	7773				590	590	590	CJFKHGND_02834	KLKGAHNF_02749	IMAMOJGA_02170	OLKIGFEC_02805	NOLPEKII_00752	GPELILMH_01223	ALLHEJAD_01108	HHAGNNPL_02221	OMLDEMHH_02496	NAHAOJJF_02912	AKLOBKDN_03373	KIGDNKHD_02560	EPHBIJEA_01514	POPDKOFC_02456	KGPAFDIP_02488
group_7269		hypothetical protein	15	15	1	12	2707				290	290	290	CJFKHGND_04420	KLKGAHNF_04436	IMAMOJGA_04484	OLKIGFEC_04476	NOLPEKII_04144	GPELILMH_03922	ALLHEJAD_04338	HHAGNNPL_03951	OMLDEMHH_03807	NAHAOJJF_04252	AKLOBKDN_04418	KIGDNKHD_04015	EPHBIJEA_04036	POPDKOFC_04730	KGPAFDIP_04178
group_7270		hypothetical protein	15	15	1	12	7828				329	329	329	CJFKHGND_04638	KLKGAHNF_04501	IMAMOJGA_04595	OLKIGFEC_02826	NOLPEKII_00731	GPELILMH_01202	ALLHEJAD_03985	HHAGNNPL_04414	OMLDEMHH_02518	NAHAOJJF_04282	AKLOBKDN_04727	KIGDNKHD_04039	EPHBIJEA_04327	POPDKOFC_02477	KGPAFDIP_02509
rbsR		Ribose operon repressor	15	15	1	12	2414				992	992	992	CJFKHGND_04699	KLKGAHNF_04676	IMAMOJGA_04010	OLKIGFEC_03865	NOLPEKII_03759	GPELILMH_02900	ALLHEJAD_03148	HHAGNNPL_01415	OMLDEMHH_03232	NAHAOJJF_03298	AKLOBKDN_04441	KIGDNKHD_03680	EPHBIJEA_01685	POPDKOFC_02134	KGPAFDIP_03988
murJ		Lipid II flippase MurJ	15	15	1	12	5064				1535	1535	1535	CJFKHGND_03166	KLKGAHNF_03339	IMAMOJGA_01737	OLKIGFEC_03569	NOLPEKII_02000	GPELILMH_02673	ALLHEJAD_02409	HHAGNNPL_02924	OMLDEMHH_03035	NAHAOJJF_00680	AKLOBKDN_03952	KIGDNKHD_00746	EPHBIJEA_02177	POPDKOFC_03340	KGPAFDIP_02002
glpR_1		Glycerol-3-phosphate regulon repressor	15	15	1	12	8560				758	758	758	CJFKHGND_01759	KLKGAHNF_01758	IMAMOJGA_01558	OLKIGFEC_02567	NOLPEKII_01230	GPELILMH_00619	ALLHEJAD_01244	HHAGNNPL_00136	OMLDEMHH_01418	NAHAOJJF_00081	AKLOBKDN_02011	KIGDNKHD_00338	EPHBIJEA_00532	POPDKOFC_02218	KGPAFDIP_01415
tolQ		Protein TolQ	15	15	1	12	9424				692	692	692	CJFKHGND_03563	KLKGAHNF_03167	IMAMOJGA_03290	OLKIGFEC_04192	NOLPEKII_03301	GPELILMH_03378	ALLHEJAD_03446	HHAGNNPL_03717	OMLDEMHH_01166	NAHAOJJF_02849	AKLOBKDN_01738	KIGDNKHD_02407	EPHBIJEA_04597	POPDKOFC_03973	KGPAFDIP_02636
greA		Transcription elongation factor GreA	15	15	1	12	2242				476	476	476	CJFKHGND_01413	KLKGAHNF_01192	IMAMOJGA_00380	OLKIGFEC_01145	NOLPEKII_00086	GPELILMH_02098	ALLHEJAD_01818	HHAGNNPL_00693	OMLDEMHH_02248	NAHAOJJF_00986	AKLOBKDN_02891	KIGDNKHD_00212	EPHBIJEA_01597	POPDKOFC_03872	KGPAFDIP_02135
cueR		HTH-type transcriptional regulator CueR	15	15	1	12	3069				407	407	407	CJFKHGND_03789	KLKGAHNF_03934	IMAMOJGA_00925	OLKIGFEC_00500	NOLPEKII_01313	GPELILMH_00773	ALLHEJAD_00864	HHAGNNPL_02280	OMLDEMHH_03927	NAHAOJJF_01056	AKLOBKDN_01327	KIGDNKHD_00957	EPHBIJEA_00717	POPDKOFC_00831	KGPAFDIP_00737
cdgI		putative diguanylate cyclase CdgI	15	15	1	12	9914				1475	1475	1475	CJFKHGND_00192	KLKGAHNF_00192	IMAMOJGA_01093	OLKIGFEC_00189	NOLPEKII_01167	GPELILMH_01975	ALLHEJAD_00203	HHAGNNPL_00423	OMLDEMHH_00195	NAHAOJJF_02286	AKLOBKDN_00568	KIGDNKHD_01999	EPHBIJEA_00002	POPDKOFC_00238	KGPAFDIP_00834
ycjU		Beta-phosphoglucomutase	15	15	1	12	7718				659	659	659	CJFKHGND_02780	KLKGAHNF_02803	IMAMOJGA_02116	OLKIGFEC_02751	NOLPEKII_00806	GPELILMH_01277	ALLHEJAD_01162	HHAGNNPL_02166	OMLDEMHH_02441	NAHAOJJF_02057	AKLOBKDN_03428	KIGDNKHD_01718	EPHBIJEA_01569	POPDKOFC_02402	KGPAFDIP_02584
glnS		Glutamine--tRNA ligase	15	15	1	12	9486				1664	1664	1664	CJFKHGND_04514	KLKGAHNF_02500	IMAMOJGA_03350	OLKIGFEC_03483	NOLPEKII_00714	GPELILMH_03181	ALLHEJAD_03837	HHAGNNPL_00861	OMLDEMHH_01225	NAHAOJJF_01645	AKLOBKDN_01798	KIGDNKHD_01364	EPHBIJEA_01981	POPDKOFC_03048	KGPAFDIP_02426
rplQ		50S ribosomal protein L17	15	15	1	12	7343				383	383	383	CJFKHGND_04317	KLKGAHNF_04357	IMAMOJGA_04551	OLKIGFEC_04704	NOLPEKII_03799	GPELILMH_04042	ALLHEJAD_04115	HHAGNNPL_03826	OMLDEMHH_04467	NAHAOJJF_03472	AKLOBKDN_04655	KIGDNKHD_03178	EPHBIJEA_03953	POPDKOFC_04937	KGPAFDIP_04277
emtA		Endo-type membrane-bound lytic murein transglycosylase A	15	15	1	12	5186				611	611	611	CJFKHGND_03859	KLKGAHNF_03959	IMAMOJGA_04581	OLKIGFEC_03736	NOLPEKII_03249	GPELILMH_03120	ALLHEJAD_03314	HHAGNNPL_04540	OMLDEMHH_03762	NAHAOJJF_02631	AKLOBKDN_03853	KIGDNKHD_02057	EPHBIJEA_03890	POPDKOFC_04300	KGPAFDIP_03245
mreD		Rod shape-determining protein MreD	15	15	1	12	2305				488	488	488	CJFKHGND_01475	KLKGAHNF_01130	IMAMOJGA_00318	OLKIGFEC_01083	NOLPEKII_00024	GPELILMH_02036	ALLHEJAD_01880	HHAGNNPL_00631	OMLDEMHH_02186	NAHAOJJF_01707	AKLOBKDN_02953	KIGDNKHD_00274	EPHBIJEA_01659	POPDKOFC_04645	KGPAFDIP_02073
group_7283		hypothetical protein	15	15	1	12	6268				185	185	185	CJFKHGND_02398	KLKGAHNF_02379	IMAMOJGA_03577	OLKIGFEC_03360	NOLPEKII_03053	GPELILMH_04802	ALLHEJAD_04857	HHAGNNPL_03732	OMLDEMHH_02154	NAHAOJJF_04025	AKLOBKDN_03344	KIGDNKHD_03775	EPHBIJEA_04069	POPDKOFC_03169	KGPAFDIP_04455
hemH		Ferrochelatase	15	15	1	12	3086				962	962	962	CJFKHGND_01103	KLKGAHNF_01323	IMAMOJGA_00942	OLKIGFEC_00516	NOLPEKII_01329	GPELILMH_00789	ALLHEJAD_00880	HHAGNNPL_02296	OMLDEMHH_01116	NAHAOJJF_01191	AKLOBKDN_01310	KIGDNKHD_03508	EPHBIJEA_00700	POPDKOFC_00847	KGPAFDIP_00721
hcaR_2		Hca operon transcriptional activator HcaR	15	15	1	12	3437				887	887	887	CJFKHGND_00492	KLKGAHNF_00492	IMAMOJGA_00835	OLKIGFEC_01833	NOLPEKII_01812	GPELILMH_00487	ALLHEJAD_03853	HHAGNNPL_01782	OMLDEMHH_00591	NAHAOJJF_01916	AKLOBKDN_00860	KIGDNKHD_01517	EPHBIJEA_02375	POPDKOFC_00633	KGPAFDIP_00210
ybaL		Putative cation/proton antiporter YbaL	15	15	1	12	3083				1676	1676	1676	CJFKHGND_01106	KLKGAHNF_01320	IMAMOJGA_00939	OLKIGFEC_00513	NOLPEKII_01326	GPELILMH_00786	ALLHEJAD_00877	HHAGNNPL_02293	OMLDEMHH_01119	NAHAOJJF_01188	AKLOBKDN_01313	KIGDNKHD_03505	EPHBIJEA_00703	POPDKOFC_00844	KGPAFDIP_00724
gutQ		Arabinose 5-phosphate isomerase GutQ	15	15	1	12	4425				965	965	965	CJFKHGND_03686	KLKGAHNF_03079	IMAMOJGA_02859	OLKIGFEC_04171	NOLPEKII_01441	GPELILMH_03406	ALLHEJAD_02269	HHAGNNPL_02611	OMLDEMHH_03630	NAHAOJJF_01494	AKLOBKDN_01672	KIGDNKHD_00563	EPHBIJEA_03384	POPDKOFC_03489	KGPAFDIP_02208
group_7288		hypothetical protein	15	15	1	12	6380				221	221	221	CJFKHGND_03969	KLKGAHNF_04072	IMAMOJGA_04292	OLKIGFEC_02040	NOLPEKII_04653	GPELILMH_03621	ALLHEJAD_03665	HHAGNNPL_03443	OMLDEMHH_04101	NAHAOJJF_01850	AKLOBKDN_04522	KIGDNKHD_04875	EPHBIJEA_03526	POPDKOFC_04820	KGPAFDIP_03537
group_7289		hypothetical protein	15	15	1	12	2588				617	617	617	CJFKHGND_01245	KLKGAHNF_01052	IMAMOJGA_03705	OLKIGFEC_02888	NOLPEKII_03086	GPELILMH_02303	ALLHEJAD_01594	HHAGNNPL_02959	OMLDEMHH_01721	NAHAOJJF_03570	AKLOBKDN_02119	KIGDNKHD_03316	EPHBIJEA_02601	POPDKOFC_02005	KGPAFDIP_04136
rplX		50S ribosomal protein L24	15	15	1	12	7358				314	314	314	CJFKHGND_04332	KLKGAHNF_04372	IMAMOJGA_04536	OLKIGFEC_04689	NOLPEKII_03814	GPELILMH_04057	ALLHEJAD_04100	HHAGNNPL_03841	OMLDEMHH_04482	NAHAOJJF_03487	AKLOBKDN_04670	KIGDNKHD_03163	EPHBIJEA_03968	POPDKOFC_04922	KGPAFDIP_04262
group_7291		hypothetical protein	15	15	1	12	5890				173	173	173	CJFKHGND_02955	KLKGAHNF_02937	IMAMOJGA_02704	OLKIGFEC_02190	NOLPEKII_00372	GPELILMH_02984	ALLHEJAD_03285	HHAGNNPL_01049	OMLDEMHH_04747	NAHAOJJF_01430	AKLOBKDN_00092	KIGDNKHD_00009	EPHBIJEA_01487	POPDKOFC_01307	KGPAFDIP_02823
nudG		CTP pyrophosphohydrolase	15	15	1	12	9932				407	407	407	CJFKHGND_00210	KLKGAHNF_00210	IMAMOJGA_01111	OLKIGFEC_00207	NOLPEKII_01185	GPELILMH_01957	ALLHEJAD_00185	HHAGNNPL_00405	OMLDEMHH_00177	NAHAOJJF_02268	AKLOBKDN_00550	KIGDNKHD_02017	EPHBIJEA_00020	POPDKOFC_00220	KGPAFDIP_00852
nlpD_2		Murein hydrolase activator NlpD	15	15	1	12	4465				1139	1139	1139	CJFKHGND_03722	KLKGAHNF_03115	IMAMOJGA_02895	OLKIGFEC_04135	NOLPEKII_01405	GPELILMH_04488	ALLHEJAD_04534	HHAGNNPL_04018	OMLDEMHH_03594	NAHAOJJF_01457	AKLOBKDN_01636	KIGDNKHD_00600	EPHBIJEA_04107	POPDKOFC_03526	KGPAFDIP_04490
yqiC		putative protein YqiC	15	15	1	12	488				299	299	299	CJFKHGND_03315	KLKGAHNF_03451	IMAMOJGA_00507	OLKIGFEC_01271	NOLPEKII_00212	GPELILMH_01102	ALLHEJAD_00776	HHAGNNPL_01551	OMLDEMHH_03559	NAHAOJJF_00460	AKLOBKDN_03519	KIGDNKHD_00639	EPHBIJEA_01008	POPDKOFC_03744	KGPAFDIP_01127
kdsC		3-deoxy-D-manno-octulosonate 8-phosphate phosphatase KdsC	15	15	1	12	2259				566	566	566	CJFKHGND_01430	KLKGAHNF_01175	IMAMOJGA_00363	OLKIGFEC_01128	NOLPEKII_00069	GPELILMH_02081	ALLHEJAD_01835	HHAGNNPL_00676	OMLDEMHH_02231	NAHAOJJF_00969	AKLOBKDN_02908	KIGDNKHD_00229	EPHBIJEA_01614	POPDKOFC_03855	KGPAFDIP_02118
group_7296		hypothetical protein	15	15	1	12	486				170	170	170	CJFKHGND_03317	KLKGAHNF_03449	IMAMOJGA_00509	OLKIGFEC_01273	NOLPEKII_00214	GPELILMH_01104	ALLHEJAD_00774	HHAGNNPL_01553	OMLDEMHH_03557	NAHAOJJF_00462	AKLOBKDN_03521	KIGDNKHD_00641	EPHBIJEA_01010	POPDKOFC_03742	KGPAFDIP_01129
group_7297		hypothetical protein	15	15	1	12	4756				1454	1454	1454	CJFKHGND_02512	KLKGAHNF_03610	IMAMOJGA_02798	OLKIGFEC_03617	NOLPEKII_04360	GPELILMH_02460	ALLHEJAD_01966	HHAGNNPL_04216	OMLDEMHH_04227	NAHAOJJF_00430	AKLOBKDN_01602	KIGDNKHD_03808	EPHBIJEA_00975	POPDKOFC_03630	KGPAFDIP_04662
osmY_1		Osmotically-inducible protein Y	15	15	1	12	3458				605	605	605	CJFKHGND_00472	KLKGAHNF_00472	IMAMOJGA_00815	OLKIGFEC_02285	NOLPEKII_01832	GPELILMH_00507	ALLHEJAD_03873	HHAGNNPL_01802	OMLDEMHH_00611	NAHAOJJF_01936	AKLOBKDN_00840	KIGDNKHD_01497	EPHBIJEA_02354	POPDKOFC_00653	KGPAFDIP_00230
ybbN		putative protein YbbN	15	15	1	12	3059				854	854	854	CJFKHGND_03798	KLKGAHNF_03925	IMAMOJGA_00916	OLKIGFEC_00491	NOLPEKII_02923	GPELILMH_00764	ALLHEJAD_00855	HHAGNNPL_02271	OMLDEMHH_03918	NAHAOJJF_01065	AKLOBKDN_01336	KIGDNKHD_00966	EPHBIJEA_00726	POPDKOFC_00822	KGPAFDIP_00746
rpsQ		30S ribosomal protein S17	15	15	1	12	7360				254	254	254	CJFKHGND_04334	KLKGAHNF_04374	IMAMOJGA_04534	OLKIGFEC_04687	NOLPEKII_03816	GPELILMH_04059	ALLHEJAD_04098	HHAGNNPL_03843	OMLDEMHH_04484	NAHAOJJF_03489	AKLOBKDN_04672	KIGDNKHD_03161	EPHBIJEA_03970	POPDKOFC_04920	KGPAFDIP_04260
ulaD		3-keto-L-gulonate-6-phosphate decarboxylase UlaD	15	15	1	12	3798				650	650	650	CJFKHGND_02082	KLKGAHNF_02075	IMAMOJGA_00642	OLKIGFEC_02455	NOLPEKII_00908	GPELILMH_00969	ALLHEJAD_00620	HHAGNNPL_01920	OMLDEMHH_02926	NAHAOJJF_04712	AKLOBKDN_02626	KIGDNKHD_04749	EPHBIJEA_02531	POPDKOFC_03242	KGPAFDIP_01540
cheR		Chemotaxis protein methyltransferase	15	15	1	12	156				860	860	860	CJFKHGND_00092	KLKGAHNF_00092	IMAMOJGA_04104	OLKIGFEC_00088	NOLPEKII_01696	GPELILMH_01554	ALLHEJAD_01421	HHAGNNPL_02862	OMLDEMHH_00295	NAHAOJJF_02866	AKLOBKDN_00669	KIGDNKHD_02467	EPHBIJEA_02324	POPDKOFC_00339	KGPAFDIP_01683
sucA		2-oxoglutarate dehydrogenase E1 component	15	15	1	12	9447				2801	2801	2801	CJFKHGND_03584	KLKGAHNF_03188	IMAMOJGA_03312	OLKIGFEC_04214	NOLPEKII_03335	GPELILMH_03515	ALLHEJAD_03492	HHAGNNPL_00900	OMLDEMHH_01187	NAHAOJJF_03699	AKLOBKDN_01759	KIGDNKHD_03392	EPHBIJEA_01942	POPDKOFC_03951	KGPAFDIP_02658
yqjE		Inner membrane protein YqjE	15	15	1	12	543				404	404	404	CJFKHGND_01336	KLKGAHNF_01269	IMAMOJGA_00458	OLKIGFEC_01222	NOLPEKII_00163	GPELILMH_01053	ALLHEJAD_00825	HHAGNNPL_03394	OMLDEMHH_04048	NAHAOJJF_01753	AKLOBKDN_04126	KIGDNKHD_01453	EPHBIJEA_03559	POPDKOFC_03793	KGPAFDIP_01078
purD		Phosphoribosylamine--glycine ligase	15	15	1	12	7312				1289	1289	1289	CJFKHGND_04222	KLKGAHNF_04285	IMAMOJGA_04432	OLKIGFEC_04621	NOLPEKII_03729	GPELILMH_03882	ALLHEJAD_03964	HHAGNNPL_03754	OMLDEMHH_04247	NAHAOJJF_03191	AKLOBKDN_04637	KIGDNKHD_02895	EPHBIJEA_03786	POPDKOFC_04824	KGPAFDIP_03876
folA		Dihydrofolate reductase	15	15	1	12	8412				590	590	590	CJFKHGND_00551	KLKGAHNF_00551	IMAMOJGA_01324	OLKIGFEC_01774	NOLPEKII_02547	GPELILMH_00428	ALLHEJAD_01053	HHAGNNPL_00577	OMLDEMHH_00532	NAHAOJJF_00230	AKLOBKDN_00918	KIGDNKHD_00430	EPHBIJEA_00402	POPDKOFC_00574	KGPAFDIP_00151
holA		DNA polymerase III subunit delta	15	15	1	12	9516				1031	1031	1031	CJFKHGND_02720	KLKGAHNF_02466	IMAMOJGA_02441	OLKIGFEC_03449	NOLPEKII_00680	GPELILMH_03147	ALLHEJAD_04592	HHAGNNPL_00827	OMLDEMHH_01260	NAHAOJJF_02778	AKLOBKDN_01833	KIGDNKHD_02366	EPHBIJEA_04285	POPDKOFC_03011	KGPAFDIP_02391
glnA		Glutamine synthetase	15	15	1	12	6260				1409	1409	1409	CJFKHGND_02390	KLKGAHNF_02371	IMAMOJGA_03585	OLKIGFEC_03352	NOLPEKII_03045	GPELILMH_04671	ALLHEJAD_04721	HHAGNNPL_03740	OMLDEMHH_02146	NAHAOJJF_04017	AKLOBKDN_03336	KIGDNKHD_03783	EPHBIJEA_04061	POPDKOFC_03161	KGPAFDIP_04447
rpsS		30S ribosomal protein S19	15	15	1	12	7365				278	278	278	CJFKHGND_04339	KLKGAHNF_04379	IMAMOJGA_04529	OLKIGFEC_04682	NOLPEKII_03821	GPELILMH_04064	ALLHEJAD_04093	HHAGNNPL_03848	OMLDEMHH_04489	NAHAOJJF_03494	AKLOBKDN_04677	KIGDNKHD_03156	EPHBIJEA_03975	POPDKOFC_04915	KGPAFDIP_04255
zwf		Glucose-6-phosphate 1-dehydrogenase	15	15	1	12	9822				1475	1475	1475	CJFKHGND_00125	KLKGAHNF_00125	IMAMOJGA_03215	OLKIGFEC_00121	NOLPEKII_01099	GPELILMH_01521	ALLHEJAD_01454	HHAGNNPL_03156	OMLDEMHH_00262	NAHAOJJF_02586	AKLOBKDN_00635	KIGDNKHD_02152	EPHBIJEA_02772	POPDKOFC_00306	KGPAFDIP_01716
elaB		Protein ElaB	15	15	1	12	5720				305	305	305	CJFKHGND_01902	KLKGAHNF_01958	IMAMOJGA_00183	OLKIGFEC_00970	NOLPEKII_01650	GPELILMH_00161	ALLHEJAD_00436	HHAGNNPL_01682	OMLDEMHH_01959	NAHAOJJF_03249	AKLOBKDN_00303	KIGDNKHD_02900	EPHBIJEA_01227	POPDKOFC_01920	KGPAFDIP_00401
tmcA		tRNA(Met) cytidine acetyltransferase TmcA	15	15	1	12	5927				2015	2015	2015	CJFKHGND_02985	KLKGAHNF_02967	IMAMOJGA_02671	OLKIGFEC_02223	NOLPEKII_00406	GPELILMH_02951	ALLHEJAD_03252	HHAGNNPL_01017	OMLDEMHH_01804	NAHAOJJF_01396	AKLOBKDN_00124	KIGDNKHD_00043	EPHBIJEA_01455	POPDKOFC_01273	KGPAFDIP_02856
lsrF		3-hydroxy-5-phosphonooxypentane-2,4-dione thiolase	15	15	1	12	10191				875	875	875	CJFKHGND_03522	KLKGAHNF_03748	IMAMOJGA_04045	OLKIGFEC_04354	NOLPEKII_02862	GPELILMH_02812	ALLHEJAD_02959	HHAGNNPL_03035	OMLDEMHH_03846	NAHAOJJF_01988	AKLOBKDN_04352	KIGDNKHD_03745	EPHBIJEA_00236	POPDKOFC_04364	KGPAFDIP_03075
mug		G/U mismatch-specific DNA glycosylase	15	15	1	12	511				506	506	506	CJFKHGND_03295	KLKGAHNF_03471	IMAMOJGA_00487	OLKIGFEC_01251	NOLPEKII_00192	GPELILMH_01082	ALLHEJAD_00796	HHAGNNPL_01530	OMLDEMHH_04958	NAHAOJJF_05052	AKLOBKDN_03499	KIGDNKHD_05030	EPHBIJEA_00988	POPDKOFC_03764	KGPAFDIP_01107
edcC		Phenolic acid decarboxylase subunit C	15	15	1	12	4459				1427	1427	1427	CJFKHGND_03718	KLKGAHNF_03111	IMAMOJGA_02891	OLKIGFEC_04139	NOLPEKII_01409	GPELILMH_03438	ALLHEJAD_02237	HHAGNNPL_04022	OMLDEMHH_03598	NAHAOJJF_01461	AKLOBKDN_01640	KIGDNKHD_00596	EPHBIJEA_04103	POPDKOFC_03521	KGPAFDIP_04486
psiF		Phosphate starvation-inducible protein PsiF	15	15	1	12	3183				320	320	320	CJFKHGND_01007	KLKGAHNF_01419	IMAMOJGA_01037	OLKIGFEC_00610	NOLPEKII_01042	GPELILMH_01843	ALLHEJAD_00975	HHAGNNPL_02061	OMLDEMHH_01021	NAHAOJJF_04000	AKLOBKDN_01215	KIGDNKHD_03766	EPHBIJEA_03307	POPDKOFC_00941	KGPAFDIP_00626
hha_1		Hemolysin expression-modulating protein Hha	15	15	1	12	3101				218	218	218	CJFKHGND_01088	KLKGAHNF_01338	IMAMOJGA_00957	OLKIGFEC_00531	NOLPEKII_01344	GPELILMH_00804	ALLHEJAD_00895	HHAGNNPL_04898	OMLDEMHH_01101	NAHAOJJF_01206	AKLOBKDN_01295	KIGDNKHD_02082	EPHBIJEA_00685	POPDKOFC_00862	KGPAFDIP_00706
ribA		GTP cyclohydrolase-2	15	15	1	12	7764				590	590	590	CJFKHGND_02825	KLKGAHNF_02758	IMAMOJGA_02161	OLKIGFEC_02796	NOLPEKII_00761	GPELILMH_01232	ALLHEJAD_01117	HHAGNNPL_02211	OMLDEMHH_02486	NAHAOJJF_02903	AKLOBKDN_03382	KIGDNKHD_02569	EPHBIJEA_01524	POPDKOFC_02447	KGPAFDIP_02479
glxR		2-hydroxy-3-oxopropionate reductase	15	15	1	12	3048				878	878	878	CJFKHGND_03809	KLKGAHNF_03914	IMAMOJGA_00905	OLKIGFEC_00480	NOLPEKII_02912	GPELILMH_00753	ALLHEJAD_03574	HHAGNNPL_02260	OMLDEMHH_03907	NAHAOJJF_01076	AKLOBKDN_01347	KIGDNKHD_00977	EPHBIJEA_00737	POPDKOFC_00811	KGPAFDIP_00757
ahpC		Alkyl hydroperoxide reductase C	15	15	1	12	9550				563	563	563	CJFKHGND_02686	KLKGAHNF_02432	IMAMOJGA_02475	OLKIGFEC_03415	NOLPEKII_00646	GPELILMH_02650	ALLHEJAD_02501	HHAGNNPL_00793	OMLDEMHH_01294	NAHAOJJF_02812	AKLOBKDN_01868	KIGDNKHD_02400	EPHBIJEA_03580	POPDKOFC_02977	KGPAFDIP_02357
uxaA_1		Altronate dehydratase	15	15	1	12	535				1487	1487	1487	CJFKHGND_01328	KLKGAHNF_01277	IMAMOJGA_00466	OLKIGFEC_01230	NOLPEKII_00171	GPELILMH_01061	ALLHEJAD_00817	HHAGNNPL_03386	OMLDEMHH_04056	NAHAOJJF_01745	AKLOBKDN_04118	KIGDNKHD_01461	EPHBIJEA_03551	POPDKOFC_03785	KGPAFDIP_01086
frmB		S-formylglutathione hydrolase FrmB	15	15	1	12	3208				833	833	833	CJFKHGND_00983	KLKGAHNF_01444	IMAMOJGA_01063	OLKIGFEC_00636	NOLPEKII_01018	GPELILMH_01868	ALLHEJAD_02564	HHAGNNPL_02037	OMLDEMHH_00997	NAHAOJJF_03082	AKLOBKDN_01191	KIGDNKHD_02821	EPHBIJEA_03283	POPDKOFC_00966	KGPAFDIP_00602
nanT		Sialic acid transporter NanT	15	15	1	12	2281				1490	1490	1490	CJFKHGND_01451	KLKGAHNF_01154	IMAMOJGA_00342	OLKIGFEC_01107	NOLPEKII_00048	GPELILMH_02060	ALLHEJAD_01856	HHAGNNPL_00655	OMLDEMHH_02210	NAHAOJJF_01683	AKLOBKDN_02929	KIGDNKHD_00250	EPHBIJEA_01635	POPDKOFC_03834	KGPAFDIP_02097
smg		Protein Smg	15	15	1	12	7333				473	473	473	CJFKHGND_04307	KLKGAHNF_04347	IMAMOJGA_04561	OLKIGFEC_04714	NOLPEKII_03789	GPELILMH_04032	ALLHEJAD_04125	HHAGNNPL_03816	OMLDEMHH_04937	NAHAOJJF_03462	AKLOBKDN_04644	KIGDNKHD_03188	EPHBIJEA_03943	POPDKOFC_04947	KGPAFDIP_04287
wecD		dTDP-fucosamine acetyltransferase	15	15	1	12	6065				674	674	674	CJFKHGND_03104	KLKGAHNF_03276	IMAMOJGA_02974	OLKIGFEC_03894	NOLPEKII_03843	GPELILMH_02530	ALLHEJAD_02174	HHAGNNPL_02418	OMLDEMHH_03477	NAHAOJJF_01800	AKLOBKDN_04067	KIGDNKHD_01308	EPHBIJEA_01902	POPDKOFC_04040	KGPAFDIP_02325
tdcF		Putative reactive intermediate deaminase TdcF	15	15	1	12	2176				389	389	389	CJFKHGND_01348	KLKGAHNF_01257	IMAMOJGA_00446	OLKIGFEC_01210	NOLPEKII_00151	GPELILMH_01041	ALLHEJAD_00837	HHAGNNPL_00758	OMLDEMHH_04036	NAHAOJJF_01765	AKLOBKDN_04138	KIGDNKHD_01441	EPHBIJEA_02415	POPDKOFC_03805	KGPAFDIP_01066
yjiG		Inner membrane protein YjiG	15	15	1	12	3516				461	461	461	CJFKHGND_00422	KLKGAHNF_00422	IMAMOJGA_00757	OLKIGFEC_02342	NOLPEKII_04476	GPELILMH_02557	ALLHEJAD_02662	HHAGNNPL_01850	OMLDEMHH_00661	NAHAOJJF_04306	AKLOBKDN_00784	KIGDNKHD_04128	EPHBIJEA_02919	POPDKOFC_00710	KGPAFDIP_00287
group_7328		hypothetical protein	15	15	1	12	10206				218	218	218	CJFKHGND_03538	KLKGAHNF_03732	IMAMOJGA_04030	OLKIGFEC_04369	NOLPEKII_02847	GPELILMH_02797	ALLHEJAD_02974	HHAGNNPL_03019	OMLDEMHH_03862	NAHAOJJF_01973	AKLOBKDN_04337	KIGDNKHD_02613	EPHBIJEA_00219	POPDKOFC_04349	KGPAFDIP_03090
yhaK		Pirin-like protein YhaK	15	15	1	12	2171				701	701	701	CJFKHGND_01343	KLKGAHNF_01262	IMAMOJGA_00451	OLKIGFEC_01215	NOLPEKII_00156	GPELILMH_01046	ALLHEJAD_00832	HHAGNNPL_00763	OMLDEMHH_04041	NAHAOJJF_01760	AKLOBKDN_04133	KIGDNKHD_01446	EPHBIJEA_02410	POPDKOFC_03800	KGPAFDIP_01071
yjaB_2		putative N-acetyltransferase YjaB	15	15	1	12	4852				443	443	443	CJFKHGND_02527	KLKGAHNF_02617	IMAMOJGA_01807	OLKIGFEC_01851	NOLPEKII_03698	GPELILMH_04621	ALLHEJAD_04639	HHAGNNPL_03686	OMLDEMHH_02743	NAHAOJJF_04179	AKLOBKDN_02412	KIGDNKHD_03959	EPHBIJEA_03733	POPDKOFC_02489	KGPAFDIP_05248
mepM		Murein DD-endopeptidase MepM	15	15	1	12	9817				1322	1322	1322	CJFKHGND_00120	KLKGAHNF_00120	IMAMOJGA_03210	OLKIGFEC_00116	NOLPEKII_01094	GPELILMH_01526	ALLHEJAD_01449	HHAGNNPL_03161	OMLDEMHH_00267	NAHAOJJF_02581	AKLOBKDN_00640	KIGDNKHD_02157	EPHBIJEA_02767	POPDKOFC_00311	KGPAFDIP_01711
csgG		Curli production assembly/transport component CsgG	15	15	1	12	5033				833	833	833	CJFKHGND_03135	KLKGAHNF_03308	IMAMOJGA_01768	OLKIGFEC_03600	NOLPEKII_01969	GPELILMH_04121	ALLHEJAD_04165	HHAGNNPL_03605	OMLDEMHH_03066	NAHAOJJF_00711	AKLOBKDN_03921	KIGDNKHD_00715	EPHBIJEA_04381	POPDKOFC_03309	KGPAFDIP_01971
folE		GTP cyclohydrolase 1	15	15	1	12	5603				668	668	668	CJFKHGND_00846	KLKGAHNF_00846	IMAMOJGA_00071	OLKIGFEC_00858	NOLPEKII_02340	GPELILMH_00275	ALLHEJAD_00323	HHAGNNPL_01492	OMLDEMHH_00771	NAHAOJJF_02240	AKLOBKDN_02753	KIGDNKHD_01593	EPHBIJEA_03319	POPDKOFC_01808	KGPAFDIP_00515
oppB		Oligopeptide transport system permease protein OppB	15	15	1	12	7824				920	920	920	CJFKHGND_04642	KLKGAHNF_04497	IMAMOJGA_04591	OLKIGFEC_02830	NOLPEKII_00727	GPELILMH_01198	ALLHEJAD_03989	HHAGNNPL_04410	OMLDEMHH_02522	NAHAOJJF_04286	AKLOBKDN_04731	KIGDNKHD_04035	EPHBIJEA_04331	POPDKOFC_02481	KGPAFDIP_02513
gsiB		Glutathione-binding protein GsiB	15	15	1	12	8905				1538	1538	1538	CJFKHGND_01526	KLKGAHNF_01633	IMAMOJGA_03439	OLKIGFEC_01556	NOLPEKII_02155	GPELILMH_02339	ALLHEJAD_02083	HHAGNNPL_01292	OMLDEMHH_02608	NAHAOJJF_03242	AKLOBKDN_03040	KIGDNKHD_03422	EPHBIJEA_03669	POPDKOFC_01612	KGPAFDIP_03482
sucC		Succinate--CoA ligase [ADP-forming] subunit beta	15	15	1	12	9445				1166	1166	1166	CJFKHGND_03582	KLKGAHNF_03186	IMAMOJGA_03310	OLKIGFEC_04212	NOLPEKII_03337	GPELILMH_03517	ALLHEJAD_03490	HHAGNNPL_00902	OMLDEMHH_01185	NAHAOJJF_03701	AKLOBKDN_01757	KIGDNKHD_03390	EPHBIJEA_01940	POPDKOFC_03953	KGPAFDIP_02656
luxS		S-ribosylhomocysteine lyase	15	15	1	12	4402				515	515	515	CJFKHGND_04159	KLKGAHNF_03058	IMAMOJGA_02839	OLKIGFEC_04547	NOLPEKII_01461	GPELILMH_03696	ALLHEJAD_02290	HHAGNNPL_02591	OMLDEMHH_03771	NAHAOJJF_03161	AKLOBKDN_01691	KIGDNKHD_00541	EPHBIJEA_04507	POPDKOFC_03468	KGPAFDIP_02229
map		Methionine aminopeptidase	15	15	1	12	8284				794	794	794	CJFKHGND_00667	KLKGAHNF_00667	IMAMOJGA_01441	OLKIGFEC_01657	NOLPEKII_02223	GPELILMH_00312	ALLHEJAD_02012	HHAGNNPL_00459	OMLDEMHH_00416	NAHAOJJF_01271	AKLOBKDN_01035	KIGDNKHD_01185	EPHBIJEA_00285	POPDKOFC_00457	KGPAFDIP_00035
narL_2		Nitrate/nitrite response regulator protein NarL	15	15	1	12	4050				650	650	650	CJFKHGND_04446	KLKGAHNF_04451	IMAMOJGA_04319	OLKIGFEC_03772	NOLPEKII_03905	GPELILMH_04235	ALLHEJAD_04269	HHAGNNPL_03503	OMLDEMHH_03728	NAHAOJJF_03764	AKLOBKDN_03889	KIGDNKHD_03455	EPHBIJEA_03615	POPDKOFC_05026	KGPAFDIP_04416
envC		Murein hydrolase activator EnvC	15	15	1	12	2679				1259	1259	1259	CJFKHGND_01215	KLKGAHNF_01022	IMAMOJGA_03684	OLKIGFEC_02918	NOLPEKII_04032	GPELILMH_02273	ALLHEJAD_01624	HHAGNNPL_02989	OMLDEMHH_01691	NAHAOJJF_01597	AKLOBKDN_02149	KIGDNKHD_02966	EPHBIJEA_02631	POPDKOFC_01975	KGPAFDIP_02964
rpoA		DNA-directed RNA polymerase subunit alpha	15	15	1	12	7344				989	989	989	CJFKHGND_04318	KLKGAHNF_04358	IMAMOJGA_04550	OLKIGFEC_04703	NOLPEKII_03800	GPELILMH_04043	ALLHEJAD_04114	HHAGNNPL_03827	OMLDEMHH_04468	NAHAOJJF_03473	AKLOBKDN_04656	KIGDNKHD_03177	EPHBIJEA_03954	POPDKOFC_04936	KGPAFDIP_04276
flhD		Flagellar transcriptional regulator FlhD	15	15	1	12	148				350	350	350	CJFKHGND_00084	KLKGAHNF_00084	IMAMOJGA_04112	OLKIGFEC_00080	NOLPEKII_01704	GPELILMH_01562	ALLHEJAD_01413	HHAGNNPL_02854	OMLDEMHH_00303	NAHAOJJF_02874	AKLOBKDN_00677	KIGDNKHD_02459	EPHBIJEA_02316	POPDKOFC_00347	KGPAFDIP_01675
gcvP		Glycine dehydrogenase (decarboxylating)	15	15	1	12	4600				2873	2873	2873	CJFKHGND_02198	KLKGAHNF_02223	IMAMOJGA_01999	OLKIGFEC_03182	NOLPEKII_01542	GPELILMH_02859	ALLHEJAD_02912	HHAGNNPL_01132	OMLDEMHH_01599	NAHAOJJF_02544	AKLOBKDN_01454	KIGDNKHD_02186	EPHBIJEA_01803	POPDKOFC_02694	KGPAFDIP_01299
rsmB		Ribosomal RNA small subunit methyltransferase B	15	15	1	12	7337				1289	1289	1289	CJFKHGND_04311	KLKGAHNF_04351	IMAMOJGA_04557	OLKIGFEC_04710	NOLPEKII_03793	GPELILMH_04036	ALLHEJAD_04121	HHAGNNPL_03820	OMLDEMHH_04461	NAHAOJJF_03466	AKLOBKDN_04649	KIGDNKHD_03184	EPHBIJEA_03947	POPDKOFC_04943	KGPAFDIP_04283
ccmD		Heme exporter protein D	15	15	1	12	5650				209	209	209	CJFKHGND_00890	KLKGAHNF_00890	IMAMOJGA_00115	OLKIGFEC_00902	NOLPEKII_02384	GPELILMH_00230	ALLHEJAD_00368	HHAGNNPL_01448	OMLDEMHH_00726	NAHAOJJF_01521	AKLOBKDN_00372	KIGDNKHD_01427	EPHBIJEA_02565	POPDKOFC_01852	KGPAFDIP_00470
argH		Argininosuccinate lyase	15	15	1	12	6153				1373	1373	1373	CJFKHGND_02294	KLKGAHNF_02275	IMAMOJGA_03767	OLKIGFEC_03257	NOLPEKII_02959	GPELILMH_01733	ALLHEJAD_01767	HHAGNNPL_03354	OMLDEMHH_02050	NAHAOJJF_01127	AKLOBKDN_03240	KIGDNKHD_01090	EPHBIJEA_01387	POPDKOFC_03066	KGPAFDIP_02751
secF		Protein translocase subunit SecF	15	15	1	12	3157				971	971	971	CJFKHGND_01035	KLKGAHNF_01391	IMAMOJGA_01011	OLKIGFEC_00584	NOLPEKII_01068	GPELILMH_00858	ALLHEJAD_00949	HHAGNNPL_02693	OMLDEMHH_01047	NAHAOJJF_02964	AKLOBKDN_01241	KIGDNKHD_02721	EPHBIJEA_00631	POPDKOFC_00915	KGPAFDIP_00652
cpxA		Sensor histidine kinase CpxA	15	15	1	12	6205				1373	1373	1373	CJFKHGND_02343	KLKGAHNF_02324	IMAMOJGA_03631	OLKIGFEC_03306	NOLPEKII_03601	GPELILMH_01782	ALLHEJAD_01717	HHAGNNPL_03092	OMLDEMHH_02099	NAHAOJJF_01177	AKLOBKDN_03289	KIGDNKHD_01140	EPHBIJEA_01337	POPDKOFC_03115	KGPAFDIP_02800
flgA		Flagella basal body P-ring formation protein FlgA	15	15	1	12	5067				659	659	659	CJFKHGND_03169	KLKGAHNF_03342	IMAMOJGA_01734	OLKIGFEC_03566	NOLPEKII_02003	GPELILMH_02676	ALLHEJAD_02406	HHAGNNPL_02921	OMLDEMHH_03032	NAHAOJJF_00677	AKLOBKDN_03955	KIGDNKHD_00749	EPHBIJEA_02180	POPDKOFC_03343	KGPAFDIP_02005
pdxJ		Pyridoxine 5'-phosphate synthase	15	15	1	12	8991				731	731	731	CJFKHGND_02922	KLKGAHNF_02861	IMAMOJGA_02589	OLKIGFEC_02107	NOLPEKII_00289	GPELILMH_01653	ALLHEJAD_01508	HHAGNNPL_02741	OMLDEMHH_02768	NAHAOJJF_00867	AKLOBKDN_00025	KIGDNKHD_00862	EPHBIJEA_00847	POPDKOFC_01391	KGPAFDIP_01877
corA		Magnesium transport protein CorA	15	15	1	12	6038				950	950	950	CJFKHGND_03077	KLKGAHNF_03249	IMAMOJGA_02947	OLKIGFEC_03921	NOLPEKII_02983	GPELILMH_02503	ALLHEJAD_02201	HHAGNNPL_02445	OMLDEMHH_03450	NAHAOJJF_01827	AKLOBKDN_04040	KIGDNKHD_01335	EPHBIJEA_01875	POPDKOFC_04067	KGPAFDIP_02298
thyA		Thymidylate synthase	15	15	1	12	4700				794	794	794	CJFKHGND_02457	KLKGAHNF_03663	IMAMOJGA_02743	OLKIGFEC_03672	NOLPEKII_02504	GPELILMH_02406	ALLHEJAD_01912	HHAGNNPL_02359	OMLDEMHH_03366	NAHAOJJF_00374	AKLOBKDN_01548	KIGDNKHD_00896	EPHBIJEA_00921	POPDKOFC_03575	KGPAFDIP_02690
ydgC		Inner membrane protein YdgC	15	15	1	12	10095				335	335	335	CJFKHGND_00365	KLKGAHNF_00365	IMAMOJGA_01268	OLKIGFEC_00364	NOLPEKII_00480	GPELILMH_01462	ALLHEJAD_00029	HHAGNNPL_00249	OMLDEMHH_00024	NAHAOJJF_03805	AKLOBKDN_00395	KIGDNKHD_03493	EPHBIJEA_00176	POPDKOFC_00064	KGPAFDIP_01009
ynjB		Protein YnjB	15	15	1	12	9937				1166	1166	1166	CJFKHGND_00215	KLKGAHNF_00215	IMAMOJGA_01116	OLKIGFEC_00212	NOLPEKII_01190	GPELILMH_01952	ALLHEJAD_00180	HHAGNNPL_00400	OMLDEMHH_00172	NAHAOJJF_02263	AKLOBKDN_00545	KIGDNKHD_02022	EPHBIJEA_00025	POPDKOFC_00215	KGPAFDIP_00857
sdhA		Succinate dehydrogenase flavoprotein subunit	15	15	1	12	9449				1766	1766	1766	CJFKHGND_03586	KLKGAHNF_03190	IMAMOJGA_03314	OLKIGFEC_04216	NOLPEKII_03333	GPELILMH_03513	ALLHEJAD_03494	HHAGNNPL_00898	OMLDEMHH_01189	NAHAOJJF_03697	AKLOBKDN_01761	KIGDNKHD_03394	EPHBIJEA_01944	POPDKOFC_03949	KGPAFDIP_02660
rpsP		30S ribosomal protein S16	15	15	1	12	2699				248	248	248	CJFKHGND_04412	KLKGAHNF_04428	IMAMOJGA_04476	OLKIGFEC_04468	NOLPEKII_04152	GPELILMH_03930	ALLHEJAD_04346	HHAGNNPL_03943	OMLDEMHH_03815	NAHAOJJF_04244	AKLOBKDN_04426	KIGDNKHD_04023	EPHBIJEA_04044	POPDKOFC_04722	KGPAFDIP_04170
fimH_1		Type 1 fimbrin D-mannose specific adhesin	15	15	1	12	3527				902	902	902	CJFKHGND_00412	KLKGAHNF_00412	IMAMOJGA_00746	OLKIGFEC_02351	NOLPEKII_04454	GPELILMH_02548	ALLHEJAD_02672	HHAGNNPL_01861	OMLDEMHH_00671	NAHAOJJF_04189	AKLOBKDN_00775	KIGDNKHD_03989	EPHBIJEA_02908	POPDKOFC_00719	KGPAFDIP_00296
rpmH		50S ribosomal protein L34	15	15	1	12	2502				140	140	140	CJFKHGND_03478	KLKGAHNF_03580	IMAMOJGA_04352	OLKIGFEC_03807	NOLPEKII_03454	GPELILMH_04637	ALLHEJAD_04653	HHAGNNPL_01356	OMLDEMHH_03173	NAHAOJJF_02926	AKLOBKDN_04292	KIGDNKHD_02840	EPHBIJEA_01745	POPDKOFC_02076	KGPAFDIP_04813
nuoH		NADH-quinone oxidoreductase subunit H	15	15	1	12	5731				977	977	977	CJFKHGND_01914	KLKGAHNF_01946	IMAMOJGA_00194	OLKIGFEC_00981	NOLPEKII_01639	GPELILMH_00149	ALLHEJAD_00448	HHAGNNPL_01693	OMLDEMHH_01970	NAHAOJJF_03396	AKLOBKDN_00291	KIGDNKHD_03080	EPHBIJEA_01238	POPDKOFC_01095	KGPAFDIP_00389
cysJ		Sulfite reductase [NADPH] flavoprotein alpha-component	15	15	1	12	4764				1799	1799	1799	CJFKHGND_02520	KLKGAHNF_03602	IMAMOJGA_02805	OLKIGFEC_03609	NOLPEKII_04352	GPELILMH_02468	ALLHEJAD_01974	HHAGNNPL_04224	OMLDEMHH_04219	NAHAOJJF_00438	AKLOBKDN_01611	KIGDNKHD_03816	EPHBIJEA_00983	POPDKOFC_03638	KGPAFDIP_04671
gltC_2		HTH-type transcriptional regulator GltC	15	15	1	12	6092				890	890	890	CJFKHGND_03119	KLKGAHNF_03291	IMAMOJGA_02990	OLKIGFEC_03878	NOLPEKII_04539	GPELILMH_04702	ALLHEJAD_02158	HHAGNNPL_02402	OMLDEMHH_03492	NAHAOJJF_01784	AKLOBKDN_04083	KIGDNKHD_01292	EPHBIJEA_01918	POPDKOFC_04024	KGPAFDIP_02341
rbfA		30S ribosome-binding factor	15	15	1	12	2229				401	401	401	CJFKHGND_01399	KLKGAHNF_01206	IMAMOJGA_00394	OLKIGFEC_01159	NOLPEKII_00100	GPELILMH_02112	ALLHEJAD_01804	HHAGNNPL_00707	OMLDEMHH_02262	NAHAOJJF_01001	AKLOBKDN_02877	KIGDNKHD_00197	EPHBIJEA_02466	POPDKOFC_03886	KGPAFDIP_02149
mipA_1		MltA-interacting protein	15	15	1	12	9917				746	746	746	CJFKHGND_00195	KLKGAHNF_00195	IMAMOJGA_01096	OLKIGFEC_00192	NOLPEKII_01170	GPELILMH_01972	ALLHEJAD_00200	HHAGNNPL_00420	OMLDEMHH_00192	NAHAOJJF_02283	AKLOBKDN_00565	KIGDNKHD_02002	EPHBIJEA_00005	POPDKOFC_00235	KGPAFDIP_00837
rpoE		ECF RNA polymerase sigma-E factor	15	15	1	12	8982				575	575	575	CJFKHGND_02931	KLKGAHNF_02852	IMAMOJGA_02598	OLKIGFEC_02098	NOLPEKII_00280	GPELILMH_01644	ALLHEJAD_01499	HHAGNNPL_02732	OMLDEMHH_02759	NAHAOJJF_00876	AKLOBKDN_00016	KIGDNKHD_00871	EPHBIJEA_00856	POPDKOFC_01400	KGPAFDIP_01868
yohK		Inner membrane protein YohK	15	15	1	12	5592				695	695	695	CJFKHGND_00835	KLKGAHNF_00835	IMAMOJGA_00060	OLKIGFEC_00847	NOLPEKII_02329	GPELILMH_03790	ALLHEJAD_03801	HHAGNNPL_01503	OMLDEMHH_00782	NAHAOJJF_02121	AKLOBKDN_02764	KIGDNKHD_01886	EPHBIJEA_03330	POPDKOFC_01797	KGPAFDIP_00526
group_7366		hypothetical protein	15	15	1	12	9668				740	740	740	CJFKHGND_04392	KLKGAHNF_04408	IMAMOJGA_02313	OLKIGFEC_00751	NOLPEKII_03508	GPELILMH_03049	ALLHEJAD_03204	HHAGNNPL_04587	OMLDEMHH_04205	NAHAOJJF_04709	AKLOBKDN_04214	KIGDNKHD_04718	EPHBIJEA_04731	POPDKOFC_01081	KGPAFDIP_03622
mutM		Formamidopyrimidine-DNA glycosylase	15	15	1	12	2602				809	809	809	CJFKHGND_01234	KLKGAHNF_01041	IMAMOJGA_03665	OLKIGFEC_02899	NOLPEKII_03097	GPELILMH_02292	ALLHEJAD_01605	HHAGNNPL_02970	OMLDEMHH_01710	NAHAOJJF_01578	AKLOBKDN_02130	KIGDNKHD_03563	EPHBIJEA_02612	POPDKOFC_01994	KGPAFDIP_02945
fliS		Flagellar secretion chaperone FliS	15	15	1	12	117				410	410	410	CJFKHGND_00054	KLKGAHNF_00054	IMAMOJGA_04142	OLKIGFEC_00050	NOLPEKII_01734	GPELILMH_01592	ALLHEJAD_01383	HHAGNNPL_02824	OMLDEMHH_00334	NAHAOJJF_02699	AKLOBKDN_00707	KIGDNKHD_03008	EPHBIJEA_02286	POPDKOFC_00377	KGPAFDIP_01645
rplA		50S ribosomal protein L1	15	15	1	12	7289				704	704	704	CJFKHGND_04199	KLKGAHNF_04262	IMAMOJGA_04409	OLKIGFEC_04644	NOLPEKII_03752	GPELILMH_03859	ALLHEJAD_03941	HHAGNNPL_03777	OMLDEMHH_04270	NAHAOJJF_03215	AKLOBKDN_04614	KIGDNKHD_02871	EPHBIJEA_03763	POPDKOFC_04847	KGPAFDIP_03853
marA		Multiple antibiotic resistance protein MarA	15	15	1	12	10205				383	383	383	CJFKHGND_03537	KLKGAHNF_03733	IMAMOJGA_04031	OLKIGFEC_04368	NOLPEKII_02848	GPELILMH_02798	ALLHEJAD_02973	HHAGNNPL_03020	OMLDEMHH_03861	NAHAOJJF_01974	AKLOBKDN_04338	KIGDNKHD_02614	EPHBIJEA_00220	POPDKOFC_04350	KGPAFDIP_03089
yjdJ_1		putative protein YjdJ	15	15	1	12	6336				179	179	179	CJFKHGND_04009	KLKGAHNF_04112	IMAMOJGA_04252	OLKIGFEC_02000	NOLPEKII_04844	GPELILMH_03661	ALLHEJAD_03705	HHAGNNPL_03403	OMLDEMHH_04141	NAHAOJJF_01890	AKLOBKDN_04482	KIGDNKHD_05023	EPHBIJEA_03486	POPDKOFC_05322	KGPAFDIP_05039
ptsI		Phosphoenolpyruvate-protein phosphotransferase	15	15	1	12	5979				1727	1727	1727	CJFKHGND_03035	KLKGAHNF_03017	IMAMOJGA_02622	OLKIGFEC_02272	NOLPEKII_01919	GPELILMH_00031	ALLHEJAD_02769	HHAGNNPL_00968	OMLDEMHH_01853	NAHAOJJF_00931	AKLOBKDN_00173	KIGDNKHD_00093	EPHBIJEA_01406	POPDKOFC_01224	KGPAFDIP_03136
group_7373		hypothetical protein	15	15	1	12	3177				677	677	677	CJFKHGND_01013	KLKGAHNF_01413	IMAMOJGA_01031	OLKIGFEC_00604	NOLPEKII_01048	GPELILMH_01837	ALLHEJAD_00969	HHAGNNPL_02713	OMLDEMHH_01027	NAHAOJJF_03994	AKLOBKDN_01221	KIGDNKHD_03772	EPHBIJEA_04862	POPDKOFC_00935	KGPAFDIP_00632
group_7374		hypothetical protein	15	15	1	12	3430				473	473	473	CJFKHGND_00499	KLKGAHNF_00499	IMAMOJGA_00842	OLKIGFEC_01826	NOLPEKII_01805	GPELILMH_00480	ALLHEJAD_01105	HHAGNNPL_01775	OMLDEMHH_00584	NAHAOJJF_01909	AKLOBKDN_00867	KIGDNKHD_01524	EPHBIJEA_02382	POPDKOFC_00626	KGPAFDIP_00203
group_7375		hypothetical protein	15	15	1	12	4703				407	407	407	CJFKHGND_02460	KLKGAHNF_03660	IMAMOJGA_02746	OLKIGFEC_03669	NOLPEKII_02501	GPELILMH_02409	ALLHEJAD_01915	HHAGNNPL_02356	OMLDEMHH_03363	NAHAOJJF_00377	AKLOBKDN_01551	KIGDNKHD_00899	EPHBIJEA_00924	POPDKOFC_03578	KGPAFDIP_02693
hflD		High frequency lysogenization protein HflD	15	15	1	12	5134				641	641	641	CJFKHGND_04177	KLKGAHNF_04240	IMAMOJGA_01677	OLKIGFEC_03509	NOLPEKII_03709	GPELILMH_04395	ALLHEJAD_04467	HHAGNNPL_04378	OMLDEMHH_02975	NAHAOJJF_03848	AKLOBKDN_03813	KIGDNKHD_03911	EPHBIJEA_04526	POPDKOFC_03400	KGPAFDIP_04542
ymiA		putative protein YmiA	15	15	1	12	7767				128	128	128	CJFKHGND_02828	KLKGAHNF_02755	IMAMOJGA_02164	OLKIGFEC_02799	NOLPEKII_00758	GPELILMH_01229	ALLHEJAD_01114	HHAGNNPL_02215	OMLDEMHH_02490	NAHAOJJF_02906	AKLOBKDN_03379	KIGDNKHD_02566	EPHBIJEA_01520	POPDKOFC_02450	KGPAFDIP_02482
eco		Ecotin	15	15	1	12	5662				488	488	488	CJFKHGND_00902	KLKGAHNF_00902	IMAMOJGA_00127	OLKIGFEC_00914	NOLPEKII_04644	GPELILMH_00218	ALLHEJAD_00380	HHAGNNPL_01436	OMLDEMHH_00714	NAHAOJJF_01533	AKLOBKDN_00360	KIGDNKHD_01415	EPHBIJEA_02553	POPDKOFC_01864	KGPAFDIP_00458
tatB		Sec-independent protein translocase protein TatB	15	15	1	12	6017				515	515	515	CJFKHGND_03056	KLKGAHNF_03228	IMAMOJGA_02926	OLKIGFEC_03942	NOLPEKII_03004	GPELILMH_02482	ALLHEJAD_02222	HHAGNNPL_02466	OMLDEMHH_03429	NAHAOJJF_03019	AKLOBKDN_04019	KIGDNKHD_02761	EPHBIJEA_01854	POPDKOFC_04088	KGPAFDIP_02277
dadX		Alanine racemase, catabolic	15	15	1	12	5171				1070	1070	1070	CJFKHGND_03854	KLKGAHNF_03954	IMAMOJGA_04832	OLKIGFEC_03731	NOLPEKII_03244	GPELILMH_03125	ALLHEJAD_03309	HHAGNNPL_04167	OMLDEMHH_04549	NAHAOJJF_02636	AKLOBKDN_03847	KIGDNKHD_02062	EPHBIJEA_03897	POPDKOFC_04295	KGPAFDIP_03250
ppx		Exopolyphosphatase	15	15	1	12	5896				1541	1541	1541	CJFKHGND_02958	KLKGAHNF_02940	IMAMOJGA_02700	OLKIGFEC_02194	NOLPEKII_00377	GPELILMH_02980	ALLHEJAD_03281	HHAGNNPL_01046	OMLDEMHH_01775	NAHAOJJF_01426	AKLOBKDN_00095	KIGDNKHD_00013	EPHBIJEA_01484	POPDKOFC_01302	KGPAFDIP_02827
group_7382		hypothetical protein	15	15	1	12	8343				362	362	362	CJFKHGND_00619	KLKGAHNF_00619	IMAMOJGA_01392	OLKIGFEC_01706	NOLPEKII_02663	GPELILMH_00360	ALLHEJAD_02060	HHAGNNPL_00508	OMLDEMHH_00464	NAHAOJJF_00162	AKLOBKDN_00987	KIGDNKHD_00498	EPHBIJEA_00333	POPDKOFC_00506	KGPAFDIP_00083
queD		6-carboxy-5,6,7,8-tetrahydropterin synthase	15	15	1	12	4763				365	365	365	CJFKHGND_02519	KLKGAHNF_03603	IMAMOJGA_02804	OLKIGFEC_03610	NOLPEKII_04353	GPELILMH_02467	ALLHEJAD_01973	HHAGNNPL_04223	OMLDEMHH_04220	NAHAOJJF_00437	AKLOBKDN_01610	KIGDNKHD_03815	EPHBIJEA_00982	POPDKOFC_03637	KGPAFDIP_04670
group_7384		hypothetical protein	15	15	1	12	2664				209	209	209	CJFKHGND_01201	KLKGAHNF_01008	IMAMOJGA_03698	OLKIGFEC_02932	NOLPEKII_04772	GPELILMH_02259	ALLHEJAD_01638	HHAGNNPL_04606	OMLDEMHH_01677	NAHAOJJF_01611	AKLOBKDN_02163	KIGDNKHD_04653	EPHBIJEA_04771	POPDKOFC_01961	KGPAFDIP_02978
tadA		tRNA-specific adenosine deaminase	15	15	1	12	8996				503	503	503	CJFKHGND_02917	KLKGAHNF_02866	IMAMOJGA_02584	OLKIGFEC_02112	NOLPEKII_00294	GPELILMH_01658	ALLHEJAD_01513	HHAGNNPL_02746	OMLDEMHH_02773	NAHAOJJF_00862	AKLOBKDN_00030	KIGDNKHD_00857	EPHBIJEA_00842	POPDKOFC_01386	KGPAFDIP_01882
ppnP		Pyrimidine/purine nucleoside phosphorylase	15	15	1	12	3176				284	284	284	CJFKHGND_01014	KLKGAHNF_01412	IMAMOJGA_01030	OLKIGFEC_00603	NOLPEKII_01049	GPELILMH_01836	ALLHEJAD_00968	HHAGNNPL_02712	OMLDEMHH_01028	NAHAOJJF_03993	AKLOBKDN_01222	KIGDNKHD_03773	EPHBIJEA_04861	POPDKOFC_00934	KGPAFDIP_00633
cpdA		3',5'-cyclic adenosine monophosphate phosphodiesterase CpdA	15	15	1	12	478				827	827	827	CJFKHGND_03325	KLKGAHNF_03441	IMAMOJGA_00517	OLKIGFEC_01281	NOLPEKII_00222	GPELILMH_01112	ALLHEJAD_00766	HHAGNNPL_01561	OMLDEMHH_03549	NAHAOJJF_00470	AKLOBKDN_03529	KIGDNKHD_00649	EPHBIJEA_01018	POPDKOFC_03734	KGPAFDIP_01137
uhpB_2		Signal transduction histidine-protein kinase/phosphatase UhpB	15	15	1	12	2535				1502	1502	1502	CJFKHGND_01287	KLKGAHNF_01094	IMAMOJGA_03747	OLKIGFEC_02846	NOLPEKII_03997	GPELILMH_04361	ALLHEJAD_04030	HHAGNNPL_01327	OMLDEMHH_01763	NAHAOJJF_04098	AKLOBKDN_04263	KIGDNKHD_03845	EPHBIJEA_04026	POPDKOFC_02047	KGPAFDIP_03328
menI		1,4-dihydroxy-2-naphthoyl-CoA hydrolase	15	15	1	12	10012				410	410	410	CJFKHGND_00283	KLKGAHNF_00283	IMAMOJGA_01185	OLKIGFEC_00281	NOLPEKII_00562	GPELILMH_01380	ALLHEJAD_00111	HHAGNNPL_00332	OMLDEMHH_00106	NAHAOJJF_04789	AKLOBKDN_00477	KIGDNKHD_04812	EPHBIJEA_00093	POPDKOFC_00146	KGPAFDIP_00927
ompF		Outer membrane protein F	15	15	1	12	8785				1088	1088	1088	CJFKHGND_01628	KLKGAHNF_01531	IMAMOJGA_02234	OLKIGFEC_01454	NOLPEKII_03472	GPELILMH_03737	ALLHEJAD_02734	HHAGNNPL_04267	OMLDEMHH_03708	NAHAOJJF_04156	AKLOBKDN_03759	KIGDNKHD_03924	EPHBIJEA_02106	POPDKOFC_01508	KGPAFDIP_03265
dus		putative tRNA-dihydrouridine synthase	15	15	1	12	2315				965	965	965	CJFKHGND_01485	KLKGAHNF_01120	IMAMOJGA_00308	OLKIGFEC_01073	NOLPEKII_00014	GPELILMH_04759	ALLHEJAD_04830	HHAGNNPL_00621	OMLDEMHH_02176	NAHAOJJF_01717	AKLOBKDN_02963	KIGDNKHD_00284	EPHBIJEA_01669	POPDKOFC_04655	KGPAFDIP_04517
fnr		Fumarate and nitrate reduction regulatory protein	15	15	1	12	7700				752	752	752	CJFKHGND_02762	KLKGAHNF_02821	IMAMOJGA_02098	OLKIGFEC_02733	NOLPEKII_00824	GPELILMH_01295	ALLHEJAD_01180	HHAGNNPL_02148	OMLDEMHH_02422	NAHAOJJF_03042	AKLOBKDN_03446	KIGDNKHD_01810	EPHBIJEA_01587	POPDKOFC_02384	KGPAFDIP_02565
gmk		Guanylate kinase	15	15	1	12	2586				623	623	623	CJFKHGND_01247	KLKGAHNF_01054	IMAMOJGA_03707	OLKIGFEC_02886	NOLPEKII_03084	GPELILMH_02305	ALLHEJAD_01592	HHAGNNPL_02957	OMLDEMHH_01723	NAHAOJJF_03568	AKLOBKDN_02117	KIGDNKHD_03314	EPHBIJEA_02599	POPDKOFC_02007	KGPAFDIP_04138
ykgR		putative membrane protein YkgR	15	15	1	12	9585				101	101	101	CJFKHGND_03909	KLKGAHNF_04004	IMAMOJGA_02375	OLKIGFEC_00708	NOLPEKII_02758	GPELILMH_04342	ALLHEJAD_04383	HHAGNNPL_04118	OMLDEMHH_03998	NAHAOJJF_03834	AKLOBKDN_01118	KIGDNKHD_04883	EPHBIJEA_03660	POPDKOFC_01038	KGPAFDIP_04700
yihI		Der GTPase-activating protein YihI	15	15	1	12	6265				506	506	506	CJFKHGND_02395	KLKGAHNF_02376	IMAMOJGA_03580	OLKIGFEC_03357	NOLPEKII_03050	GPELILMH_04666	ALLHEJAD_04716	HHAGNNPL_03735	OMLDEMHH_02151	NAHAOJJF_04022	AKLOBKDN_03341	KIGDNKHD_03778	EPHBIJEA_04066	POPDKOFC_03166	KGPAFDIP_04452
rluA		Ribosomal large subunit pseudouridine synthase A	15	15	1	12	8402				659	659	659	CJFKHGND_00561	KLKGAHNF_00561	IMAMOJGA_01334	OLKIGFEC_01764	NOLPEKII_02537	GPELILMH_00418	ALLHEJAD_01043	HHAGNNPL_00567	OMLDEMHH_00522	NAHAOJJF_00220	AKLOBKDN_00928	KIGDNKHD_00440	EPHBIJEA_00392	POPDKOFC_00564	KGPAFDIP_00141
manX_3		PTS system mannose-specific EIIAB component	15	15	1	12	2198				434	434	434	CJFKHGND_01368	KLKGAHNF_01237	IMAMOJGA_00425	OLKIGFEC_01190	NOLPEKII_00131	GPELILMH_04586	ALLHEJAD_04615	HHAGNNPL_00738	OMLDEMHH_04016	NAHAOJJF_01033	AKLOBKDN_02846	KIGDNKHD_00165	EPHBIJEA_02435	POPDKOFC_03917	KGPAFDIP_05125
dctA_2		Aerobic C4-dicarboxylate transport protein	15	15	1	12	4249				1286	1286	1286	CJFKHGND_01128	KLKGAHNF_00935	IMAMOJGA_03902	OLKIGFEC_04278	NOLPEKII_03629	GPELILMH_03844	ALLHEJAD_03894	HHAGNNPL_00025	OMLDEMHH_02372	NAHAOJJF_02994	AKLOBKDN_02235	KIGDNKHD_01578	EPHBIJEA_02735	POPDKOFC_04245	KGPAFDIP_03800
group_7399		hypothetical protein	15	15	1	12	9887				347	347	347	CJFKHGND_00186	KLKGAHNF_00186	IMAMOJGA_03278	OLKIGFEC_00183	NOLPEKII_01161	GPELILMH_01981	ALLHEJAD_00209	HHAGNNPL_04051	OMLDEMHH_00201	NAHAOJJF_05019	AKLOBKDN_00574	KIGDNKHD_05005	EPHBIJEA_04145	POPDKOFC_00244	KGPAFDIP_00828
sufC		putative ATP-dependent transporter SufC	15	15	1	12	10016				746	746	746	CJFKHGND_00287	KLKGAHNF_00287	IMAMOJGA_01189	OLKIGFEC_00285	NOLPEKII_00558	GPELILMH_01384	ALLHEJAD_00107	HHAGNNPL_00327	OMLDEMHH_00102	NAHAOJJF_02473	AKLOBKDN_00473	KIGDNKHD_04368	EPHBIJEA_00098	POPDKOFC_00142	KGPAFDIP_00931
pflB		Formate acetyltransferase 1	15	15	1	12	8813				2282	2282	2282	CJFKHGND_01602	KLKGAHNF_01557	IMAMOJGA_02261	OLKIGFEC_01481	NOLPEKII_02298	GPELILMH_03286	ALLHEJAD_02454	HHAGNNPL_01216	OMLDEMHH_02533	NAHAOJJF_00281	AKLOBKDN_03785	KIGDNKHD_01043	EPHBIJEA_02132	POPDKOFC_01536	KGPAFDIP_02909
argG		Argininosuccinate synthase	15	15	1	12	2233				1343	1343	1343	CJFKHGND_01404	KLKGAHNF_01201	IMAMOJGA_00389	OLKIGFEC_01154	NOLPEKII_00095	GPELILMH_02107	ALLHEJAD_01809	HHAGNNPL_00702	OMLDEMHH_02257	NAHAOJJF_00996	AKLOBKDN_02882	KIGDNKHD_00202	EPHBIJEA_02471	POPDKOFC_03881	KGPAFDIP_02144
ugpC_1		sn-glycerol-3-phosphate import ATP-binding protein UgpC	15	15	1	12	3205				1046	1046	1046	CJFKHGND_00986	KLKGAHNF_01441	IMAMOJGA_01060	OLKIGFEC_00633	NOLPEKII_01021	GPELILMH_01865	ALLHEJAD_02561	HHAGNNPL_02040	OMLDEMHH_01000	NAHAOJJF_03085	AKLOBKDN_01194	KIGDNKHD_02818	EPHBIJEA_03286	POPDKOFC_00963	KGPAFDIP_00605
cpoB		Cell division coordinator CpoB	15	15	1	12	9419				791	791	791	CJFKHGND_03558	KLKGAHNF_03162	IMAMOJGA_03285	OLKIGFEC_04187	NOLPEKII_03296	GPELILMH_03373	ALLHEJAD_03451	HHAGNNPL_03712	OMLDEMHH_01161	NAHAOJJF_02844	AKLOBKDN_01733	KIGDNKHD_02412	EPHBIJEA_04592	POPDKOFC_03978	KGPAFDIP_02631
rhaD		Rhamnulose-1-phosphate aldolase	15	15	1	12	6214				824	824	824	CJFKHGND_02352	KLKGAHNF_02333	IMAMOJGA_03622	OLKIGFEC_03315	NOLPEKII_03610	GPELILMH_01791	ALLHEJAD_01708	HHAGNNPL_03101	OMLDEMHH_02108	NAHAOJJF_01186	AKLOBKDN_03298	KIGDNKHD_01149	EPHBIJEA_01328	POPDKOFC_03124	KGPAFDIP_03611
phrB		Deoxyribodipyrimidine photo-lyase	15	15	1	12	9465				1418	1418	1418	CJFKHGND_03602	KLKGAHNF_03206	IMAMOJGA_03330	OLKIGFEC_04232	NOLPEKII_03317	GPELILMH_03497	ALLHEJAD_03510	HHAGNNPL_00882	OMLDEMHH_01205	NAHAOJJF_01625	AKLOBKDN_01778	KIGDNKHD_01344	EPHBIJEA_01960	POPDKOFC_03933	KGPAFDIP_05098
wecB		UDP-N-acetylglucosamine 2-epimerase	15	15	1	12	6069				1130	1130	1130	CJFKHGND_03108	KLKGAHNF_03280	IMAMOJGA_02978	OLKIGFEC_03890	NOLPEKII_03847	GPELILMH_02534	ALLHEJAD_02170	HHAGNNPL_02414	OMLDEMHH_03481	NAHAOJJF_01796	AKLOBKDN_04071	KIGDNKHD_01304	EPHBIJEA_01906	POPDKOFC_04036	KGPAFDIP_02329
apt		Adenine phosphoribosyltransferase	15	15	1	12	3092				551	551	551	CJFKHGND_01097	KLKGAHNF_01329	IMAMOJGA_00948	OLKIGFEC_00522	NOLPEKII_01335	GPELILMH_00795	ALLHEJAD_00886	HHAGNNPL_02302	OMLDEMHH_01110	NAHAOJJF_01197	AKLOBKDN_01304	KIGDNKHD_03514	EPHBIJEA_00694	POPDKOFC_00853	KGPAFDIP_00715
ndhF		Nicotinate dehydrogenase FAD-subunit	15	15	1	12	4639				878	878	878	CJFKHGND_02163	KLKGAHNF_02258	IMAMOJGA_01964	OLKIGFEC_03217	NOLPEKII_01507	GPELILMH_02895	ALLHEJAD_02876	HHAGNNPL_01167	OMLDEMHH_01634	NAHAOJJF_04629	AKLOBKDN_01489	KIGDNKHD_04550	EPHBIJEA_01768	POPDKOFC_02659	KGPAFDIP_01334
dnaG		DNA primase	15	15	1	12	506				1745	1745	1745	CJFKHGND_03297	KLKGAHNF_03469	IMAMOJGA_00489	OLKIGFEC_01253	NOLPEKII_00194	GPELILMH_01084	ALLHEJAD_00794	HHAGNNPL_01532	OMLDEMHH_03577	NAHAOJJF_00442	AKLOBKDN_03501	KIGDNKHD_00621	EPHBIJEA_00990	POPDKOFC_03762	KGPAFDIP_01109
yeaX		Carnitine monooxygenase reductase subunit	15	15	1	12	9875				965	965	965	CJFKHGND_00175	KLKGAHNF_00175	IMAMOJGA_03266	OLKIGFEC_00171	NOLPEKII_01149	GPELILMH_01993	ALLHEJAD_00221	HHAGNNPL_04062	OMLDEMHH_00212	NAHAOJJF_03873	AKLOBKDN_00585	KIGDNKHD_03476	EPHBIJEA_04134	POPDKOFC_00256	KGPAFDIP_00816
basS		Sensor protein BasS	15	15	1	12	9735				1100	1100	1100	CJFKHGND_04020	KLKGAHNF_04151	IMAMOJGA_01921	OLKIGFEC_01966	NOLPEKII_03431	GPELILMH_04139	ALLHEJAD_03738	HHAGNNPL_03455	OMLDEMHH_04171	NAHAOJJF_00551	AKLOBKDN_02533	KIGDNKHD_03338	EPHBIJEA_04364	POPDKOFC_02604	KGPAFDIP_03453
yohC		Inner membrane protein YohC	15	15	1	12	5582				587	587	587	CJFKHGND_00823	KLKGAHNF_00823	IMAMOJGA_00054	OLKIGFEC_00841	NOLPEKII_02323	GPELILMH_03784	ALLHEJAD_03795	HHAGNNPL_01510	OMLDEMHH_00788	NAHAOJJF_02115	AKLOBKDN_02770	KIGDNKHD_01880	EPHBIJEA_03337	POPDKOFC_01791	KGPAFDIP_00532
ynaI		Low conductance mechanosensitive channel YnaI	15	15	1	12	7703				1031	1031	1031	CJFKHGND_02765	KLKGAHNF_02818	IMAMOJGA_02101	OLKIGFEC_02736	NOLPEKII_00821	GPELILMH_01292	ALLHEJAD_01177	HHAGNNPL_02151	OMLDEMHH_02425	NAHAOJJF_02041	AKLOBKDN_03443	KIGDNKHD_01734	EPHBIJEA_01584	POPDKOFC_02387	KGPAFDIP_02568
menB		1,4-dihydroxy-2-naphthoyl-CoA synthase	15	15	1	12	5716				857	857	857	CJFKHGND_01898	KLKGAHNF_01962	IMAMOJGA_00179	OLKIGFEC_00966	NOLPEKII_01654	GPELILMH_00165	ALLHEJAD_00432	HHAGNNPL_01678	OMLDEMHH_01955	NAHAOJJF_03253	AKLOBKDN_00307	KIGDNKHD_02904	EPHBIJEA_01223	POPDKOFC_01916	KGPAFDIP_00405
yjbR		putative protein YjbR	15	15	1	12	9792				356	356	356	CJFKHGND_02591	KLKGAHNF_02681	IMAMOJGA_01871	OLKIGFEC_01915	NOLPEKII_02808	GPELILMH_02192	ALLHEJAD_03094	HHAGNNPL_03185	OMLDEMHH_02679	NAHAOJJF_00605	AKLOBKDN_02481	KIGDNKHD_01942	EPHBIJEA_04823	POPDKOFC_02553	KGPAFDIP_01808
group_7417		putative protein	15	15	1	12	3203				1031	1031	1031	CJFKHGND_00988	KLKGAHNF_01439	IMAMOJGA_01058	OLKIGFEC_00631	NOLPEKII_01023	GPELILMH_01863	ALLHEJAD_02559	HHAGNNPL_02042	OMLDEMHH_01002	NAHAOJJF_03087	AKLOBKDN_01196	KIGDNKHD_02816	EPHBIJEA_03288	POPDKOFC_00961	KGPAFDIP_00607
group_7418		hypothetical protein	15	15	1	12	9970				536	536	536	CJFKHGND_00243	KLKGAHNF_00243	IMAMOJGA_01144	OLKIGFEC_00240	NOLPEKII_04748	GPELILMH_01924	ALLHEJAD_00152	HHAGNNPL_00372	OMLDEMHH_00144	NAHAOJJF_04231	AKLOBKDN_00517	KIGDNKHD_04471	EPHBIJEA_00053	POPDKOFC_00187	KGPAFDIP_00886
obgE		GTPase ObgE/CgtA	15	15	1	12	2244				1172	1172	1172	CJFKHGND_01415	KLKGAHNF_01190	IMAMOJGA_00378	OLKIGFEC_01143	NOLPEKII_00084	GPELILMH_02096	ALLHEJAD_01820	HHAGNNPL_00691	OMLDEMHH_02246	NAHAOJJF_00984	AKLOBKDN_02893	KIGDNKHD_00214	EPHBIJEA_01599	POPDKOFC_03870	KGPAFDIP_02133
group_7420		hypothetical protein	15	15	1	12	9886				254	254	254	CJFKHGND_00185	KLKGAHNF_00185	IMAMOJGA_03277	OLKIGFEC_00182	NOLPEKII_01160	GPELILMH_01982	ALLHEJAD_00210	HHAGNNPL_04052	OMLDEMHH_00202	NAHAOJJF_05020	AKLOBKDN_00575	KIGDNKHD_05006	EPHBIJEA_04144	POPDKOFC_00245	KGPAFDIP_00827
group_7421		hypothetical protein	15	15	1	12	2216				443	443	443	CJFKHGND_01386	KLKGAHNF_01219	IMAMOJGA_00407	OLKIGFEC_01172	NOLPEKII_00113	GPELILMH_02125	ALLHEJAD_01791	HHAGNNPL_00720	OMLDEMHH_02275	NAHAOJJF_01014	AKLOBKDN_02864	KIGDNKHD_00184	EPHBIJEA_02453	POPDKOFC_03899	KGPAFDIP_02162
glmS_2		Glutamine--fructose-6-phosphate aminotransferase [isomerizing]	15	15	1	12	2438				1829	1829	1829	CJFKHGND_04233	KLKGAHNF_04304	IMAMOJGA_03986	OLKIGFEC_03841	NOLPEKII_03783	GPELILMH_02924	ALLHEJAD_03172	HHAGNNPL_01391	OMLDEMHH_03208	NAHAOJJF_03274	AKLOBKDN_04465	KIGDNKHD_04271	EPHBIJEA_01710	POPDKOFC_02110	KGPAFDIP_03964
mdoG		Glucans biosynthesis protein G	15	15	1	12	5044				1502	1502	1502	CJFKHGND_03146	KLKGAHNF_03319	IMAMOJGA_01757	OLKIGFEC_03589	NOLPEKII_01980	GPELILMH_04110	ALLHEJAD_04176	HHAGNNPL_03594	OMLDEMHH_03055	NAHAOJJF_00700	AKLOBKDN_03932	KIGDNKHD_00726	EPHBIJEA_04370	POPDKOFC_03320	KGPAFDIP_01982
hflX		GTPase HflX	15	15	1	12	3772				1280	1280	1280	CJFKHGND_02060	KLKGAHNF_02097	IMAMOJGA_00619	OLKIGFEC_02478	NOLPEKII_00885	GPELILMH_00992	ALLHEJAD_00643	HHAGNNPL_01943	OMLDEMHH_02949	NAHAOJJF_02404	AKLOBKDN_02603	KIGDNKHD_02543	EPHBIJEA_03139	POPDKOFC_03219	KGPAFDIP_01563
hxpB		Hexitol phosphatase B	15	15	1	12	9969				668	668	668	CJFKHGND_00242	KLKGAHNF_00242	IMAMOJGA_01143	OLKIGFEC_00239	NOLPEKII_04747	GPELILMH_01925	ALLHEJAD_00153	HHAGNNPL_00373	OMLDEMHH_00145	NAHAOJJF_04230	AKLOBKDN_00518	KIGDNKHD_04472	EPHBIJEA_00052	POPDKOFC_00188	KGPAFDIP_00885
fucA		L-fuculose phosphate aldolase	15	15	1	12	4724				647	647	647	CJFKHGND_02484	KLKGAHNF_03638	IMAMOJGA_02770	OLKIGFEC_03645	NOLPEKII_02479	GPELILMH_02431	ALLHEJAD_01937	HHAGNNPL_02334	OMLDEMHH_03339	NAHAOJJF_00401	AKLOBKDN_01574	KIGDNKHD_00923	EPHBIJEA_00946	POPDKOFC_03602	KGPAFDIP_02717
fliY		L-cystine-binding protein FliY	15	15	1	12	122				857	857	857	CJFKHGND_00059	KLKGAHNF_00059	IMAMOJGA_04137	OLKIGFEC_00055	NOLPEKII_01729	GPELILMH_01587	ALLHEJAD_01388	HHAGNNPL_02829	OMLDEMHH_00329	NAHAOJJF_02704	AKLOBKDN_00702	KIGDNKHD_03003	EPHBIJEA_02291	POPDKOFC_00372	KGPAFDIP_01650
hpt		Hypoxanthine phosphoribosyltransferase	15	15	1	12	8337				536	536	536	CJFKHGND_00625	KLKGAHNF_00625	IMAMOJGA_01398	OLKIGFEC_01700	NOLPEKII_02669	GPELILMH_00354	ALLHEJAD_02054	HHAGNNPL_00502	OMLDEMHH_00458	NAHAOJJF_00156	AKLOBKDN_00993	KIGDNKHD_00504	EPHBIJEA_00327	POPDKOFC_00500	KGPAFDIP_00077
fliM		Flagellar motor switch protein FliM	15	15	1	12	100				1004	1004	1004	CJFKHGND_00038	KLKGAHNF_00038	IMAMOJGA_04158	OLKIGFEC_00034	NOLPEKII_01750	GPELILMH_01608	ALLHEJAD_01367	HHAGNNPL_02808	OMLDEMHH_00350	NAHAOJJF_02683	AKLOBKDN_00723	KIGDNKHD_03132	EPHBIJEA_02270	POPDKOFC_00394	KGPAFDIP_01629
ubiG		Ubiquinone biosynthesis O-methyltransferase	15	15	1	12	5685				722	722	722	CJFKHGND_01868	KLKGAHNF_01993	IMAMOJGA_00149	OLKIGFEC_00936	NOLPEKII_03347	GPELILMH_00196	ALLHEJAD_00402	HHAGNNPL_01646	OMLDEMHH_01924	NAHAOJJF_01556	AKLOBKDN_00338	KIGDNKHD_01392	EPHBIJEA_04238	POPDKOFC_01886	KGPAFDIP_00435
group_7431		hypothetical protein	15	15	1	12	9460				734	734	734	CJFKHGND_03597	KLKGAHNF_03201	IMAMOJGA_03325	OLKIGFEC_04227	NOLPEKII_03322	GPELILMH_03502	ALLHEJAD_03505	HHAGNNPL_00887	OMLDEMHH_01200	NAHAOJJF_01620	AKLOBKDN_01773	KIGDNKHD_01339	EPHBIJEA_01955	POPDKOFC_03938	KGPAFDIP_02671
serA		D-3-phosphoglycerate dehydrogenase	15	15	1	12	4591				1232	1232	1232	CJFKHGND_02207	KLKGAHNF_02214	IMAMOJGA_02008	OLKIGFEC_03173	NOLPEKII_01551	GPELILMH_02850	ALLHEJAD_02921	HHAGNNPL_01123	OMLDEMHH_01590	NAHAOJJF_02535	AKLOBKDN_01445	KIGDNKHD_02177	EPHBIJEA_01812	POPDKOFC_02703	KGPAFDIP_01290
ftsW		putative peptidoglycan glycosyltransferase FtsW	15	15	1	12	8371				1244	1244	1244	CJFKHGND_00591	KLKGAHNF_00591	IMAMOJGA_01364	OLKIGFEC_01734	NOLPEKII_02635	GPELILMH_00388	ALLHEJAD_01013	HHAGNNPL_00536	OMLDEMHH_00492	NAHAOJJF_00190	AKLOBKDN_00958	KIGDNKHD_00470	EPHBIJEA_00361	POPDKOFC_00534	KGPAFDIP_00111
group_7434		hypothetical protein	15	15	1	12	5574				107	107	107	CJFKHGND_00815	KLKGAHNF_00815	IMAMOJGA_00046	OLKIGFEC_00833	NOLPEKII_02403	GPELILMH_03776	ALLHEJAD_03787	HHAGNNPL_01518	OMLDEMHH_00796	NAHAOJJF_02107	AKLOBKDN_02778	KIGDNKHD_01872	EPHBIJEA_03345	POPDKOFC_01783	KGPAFDIP_00540
murA		UDP-N-acetylglucosamine 1-carboxyvinyltransferase	15	15	1	12	2250				1259	1259	1259	CJFKHGND_01421	KLKGAHNF_01184	IMAMOJGA_00372	OLKIGFEC_01137	NOLPEKII_00078	GPELILMH_02090	ALLHEJAD_01826	HHAGNNPL_00685	OMLDEMHH_02240	NAHAOJJF_00978	AKLOBKDN_02899	KIGDNKHD_00220	EPHBIJEA_01605	POPDKOFC_03864	KGPAFDIP_02127
ddlB		D-alanine--D-alanine ligase B	15	15	1	12	8368				920	920	920	CJFKHGND_00594	KLKGAHNF_00594	IMAMOJGA_01367	OLKIGFEC_01731	NOLPEKII_02638	GPELILMH_00385	ALLHEJAD_01010	HHAGNNPL_00533	OMLDEMHH_00489	NAHAOJJF_00187	AKLOBKDN_00961	KIGDNKHD_00473	EPHBIJEA_00358	POPDKOFC_00531	KGPAFDIP_00108
trmO		tRNA (adenine(37)-N6)-methyltransferase	15	15	1	12	8254				707	707	707	CJFKHGND_00696	KLKGAHNF_00696	IMAMOJGA_01470	OLKIGFEC_01628	NOLPEKII_02194	GPELILMH_00283	ALLHEJAD_01983	HHAGNNPL_00430	OMLDEMHH_00386	NAHAOJJF_01300	AKLOBKDN_01064	KIGDNKHD_01156	EPHBIJEA_00256	POPDKOFC_00428	KGPAFDIP_00006
group_7438		hypothetical protein	15	15	1	12	8564				602	602	602	CJFKHGND_01763	KLKGAHNF_01754	IMAMOJGA_01562	OLKIGFEC_02571	NOLPEKII_01234	GPELILMH_00615	ALLHEJAD_01248	HHAGNNPL_00132	OMLDEMHH_01414	NAHAOJJF_00085	AKLOBKDN_02007	KIGDNKHD_00342	EPHBIJEA_00528	POPDKOFC_02222	KGPAFDIP_01419
group_7439		hypothetical protein	15	15	1	12	8881				287	287	287	CJFKHGND_01546	KLKGAHNF_01613	IMAMOJGA_04385	OLKIGFEC_01536	NOLPEKII_02135	GPELILMH_02319	ALLHEJAD_02063	HHAGNNPL_01272	OMLDEMHH_02588	NAHAOJJF_00337	AKLOBKDN_03061	KIGDNKHD_03260	EPHBIJEA_03196	POPDKOFC_01591	KGPAFDIP_03462
group_7440		hypothetical protein	15	15	1	12	9829				110	110	110	CJFKHGND_00131	KLKGAHNF_00131	IMAMOJGA_03222	OLKIGFEC_00127	NOLPEKII_01105	GPELILMH_01515	ALLHEJAD_01460	HHAGNNPL_03150	OMLDEMHH_00256	NAHAOJJF_02592	AKLOBKDN_00629	KIGDNKHD_02146	EPHBIJEA_02778	POPDKOFC_00300	KGPAFDIP_01722
mutT		8-oxo-dGTP diphosphatase	15	15	1	12	8361				389	389	389	CJFKHGND_00601	KLKGAHNF_00601	IMAMOJGA_01374	OLKIGFEC_01724	NOLPEKII_02645	GPELILMH_00378	ALLHEJAD_01003	HHAGNNPL_00526	OMLDEMHH_00482	NAHAOJJF_00180	AKLOBKDN_00968	KIGDNKHD_00480	EPHBIJEA_00351	POPDKOFC_00524	KGPAFDIP_00101
group_7442		hypothetical protein	15	15	1	12	6027			Hypothetical protein with no hits to refseq/uniprot/clusters/cdd/tigrfams/pfam overlapping another protein with hits	899	899	899	CJFKHGND_03066	KLKGAHNF_03238	IMAMOJGA_02936	OLKIGFEC_03932	NOLPEKII_02994	GPELILMH_02492	ALLHEJAD_02212	HHAGNNPL_02456	OMLDEMHH_03439	NAHAOJJF_03029	AKLOBKDN_04029	KIGDNKHD_02751	EPHBIJEA_01864	POPDKOFC_04078	KGPAFDIP_02287
ybdG		Miniconductance mechanosensitive channel YbdG	15	15	1	12	9336				1247	1247	1247	CJFKHGND_02656	KLKGAHNF_02402	IMAMOJGA_02505	OLKIGFEC_03385	NOLPEKII_00616	GPELILMH_02620	ALLHEJAD_02531	HHAGNNPL_03919	OMLDEMHH_01324	NAHAOJJF_03885	AKLOBKDN_01898	KIGDNKHD_03533	EPHBIJEA_04003	POPDKOFC_02947	KGPAFDIP_04339
flgM		Negative regulator of flagellin synthesis	15	15	1	12	5066				293	293	293	CJFKHGND_03168	KLKGAHNF_03341	IMAMOJGA_01735	OLKIGFEC_03567	NOLPEKII_02002	GPELILMH_02675	ALLHEJAD_02407	HHAGNNPL_02922	OMLDEMHH_03033	NAHAOJJF_00678	AKLOBKDN_03954	KIGDNKHD_00748	EPHBIJEA_02179	POPDKOFC_03342	KGPAFDIP_02004
yhjR		Protein YhjR	15	15	1	12	4256				188	188	188	CJFKHGND_01135	KLKGAHNF_00942	IMAMOJGA_03895	OLKIGFEC_04271	NOLPEKII_03622	GPELILMH_03837	ALLHEJAD_03901	HHAGNNPL_00018	OMLDEMHH_02379	NAHAOJJF_02987	AKLOBKDN_02228	KIGDNKHD_01585	EPHBIJEA_02728	POPDKOFC_04252	KGPAFDIP_03793
mcbA		putative protein McbA	15	15	1	12	8102				260	260	260	CJFKHGND_01502	KLKGAHNF_01657	IMAMOJGA_03463	OLKIGFEC_01580	NOLPEKII_02179	GPELILMH_02363	ALLHEJAD_02107	HHAGNNPL_04797	OMLDEMHH_02632	NAHAOJJF_04469	AKLOBKDN_03016	KIGDNKHD_04365	EPHBIJEA_04924	POPDKOFC_01636	KGPAFDIP_04071
ilvH		Acetolactate synthase isozyme 3 small subunit	15	15	1	12	8381				491	491	491	CJFKHGND_00581	KLKGAHNF_00581	IMAMOJGA_01354	OLKIGFEC_01744	NOLPEKII_02625	GPELILMH_00398	ALLHEJAD_01023	HHAGNNPL_00546	OMLDEMHH_00502	NAHAOJJF_00200	AKLOBKDN_00948	KIGDNKHD_00460	EPHBIJEA_00371	POPDKOFC_00544	KGPAFDIP_00121
tldD		Metalloprotease TldD	15	15	1	12	2301				1445	1445	1445	CJFKHGND_01471	KLKGAHNF_01134	IMAMOJGA_00322	OLKIGFEC_01087	NOLPEKII_00028	GPELILMH_02040	ALLHEJAD_01876	HHAGNNPL_00635	OMLDEMHH_02190	NAHAOJJF_01703	AKLOBKDN_02949	KIGDNKHD_00270	EPHBIJEA_01655	POPDKOFC_04641	KGPAFDIP_02077
proY		Proline-specific permease ProY	15	15	1	12	3165				1373	1373	1373	CJFKHGND_01026	KLKGAHNF_01400	IMAMOJGA_01019	OLKIGFEC_00592	NOLPEKII_01060	GPELILMH_01825	ALLHEJAD_00957	HHAGNNPL_02701	OMLDEMHH_01039	NAHAOJJF_02972	AKLOBKDN_01233	KIGDNKHD_02729	EPHBIJEA_00623	POPDKOFC_00923	KGPAFDIP_00644
rplN		50S ribosomal protein L14	15	15	1	12	7359				371	371	371	CJFKHGND_04333	KLKGAHNF_04373	IMAMOJGA_04535	OLKIGFEC_04688	NOLPEKII_03815	GPELILMH_04058	ALLHEJAD_04099	HHAGNNPL_03842	OMLDEMHH_04483	NAHAOJJF_03488	AKLOBKDN_04671	KIGDNKHD_03162	EPHBIJEA_03969	POPDKOFC_04921	KGPAFDIP_04261
mtlD		Mannitol-1-phosphate 5-dehydrogenase	15	15	1	12	2662				1148	1148	1148	CJFKHGND_01199	KLKGAHNF_01006	IMAMOJGA_03700	OLKIGFEC_02934	NOLPEKII_04770	GPELILMH_02257	ALLHEJAD_01640	HHAGNNPL_04608	OMLDEMHH_01675	NAHAOJJF_01613	AKLOBKDN_02165	KIGDNKHD_04655	EPHBIJEA_04773	POPDKOFC_01959	KGPAFDIP_02980
narK		Nitrate/nitrite transporter NarK	15	15	1	12	4047				1391	1391	1391	CJFKHGND_04443	KLKGAHNF_04454	IMAMOJGA_04322	OLKIGFEC_03775	NOLPEKII_03902	GPELILMH_04232	ALLHEJAD_04266	HHAGNNPL_03506	OMLDEMHH_03725	NAHAOJJF_03761	AKLOBKDN_03892	KIGDNKHD_03452	EPHBIJEA_03612	POPDKOFC_05023	KGPAFDIP_04413
nikB		Nickel transport system permease protein NikB	15	15	1	12	8616				944	944	944	CJFKHGND_01814	KLKGAHNF_01703	IMAMOJGA_01614	OLKIGFEC_02623	NOLPEKII_01286	GPELILMH_00564	ALLHEJAD_01300	HHAGNNPL_00081	OMLDEMHH_01363	NAHAOJJF_00137	AKLOBKDN_01956	KIGDNKHD_00393	EPHBIJEA_00477	POPDKOFC_02274	KGPAFDIP_01471
glpF		Glycerol uptake facilitator protein	15	15	1	12	6188				845	845	845	CJFKHGND_02328	KLKGAHNF_02309	IMAMOJGA_03801	OLKIGFEC_03291	NOLPEKII_03586	GPELILMH_01767	ALLHEJAD_01733	HHAGNNPL_04091	OMLDEMHH_02084	NAHAOJJF_01162	AKLOBKDN_03274	KIGDNKHD_01125	EPHBIJEA_01353	POPDKOFC_03100	KGPAFDIP_02785
dppD		Dipeptide transport ATP-binding protein DppD	15	15	1	12	4263				983	983	983	CJFKHGND_01142	KLKGAHNF_00949	IMAMOJGA_03888	OLKIGFEC_04264	NOLPEKII_04464	GPELILMH_04095	ALLHEJAD_04133	HHAGNNPL_00011	OMLDEMHH_02386	NAHAOJJF_03552	AKLOBKDN_02221	KIGDNKHD_03896	EPHBIJEA_02721	POPDKOFC_04259	KGPAFDIP_04315
group_7456		hypothetical protein	15	15	1	12	5849				326	326	326	CJFKHGND_02011	KLKGAHNF_01849	IMAMOJGA_00290	OLKIGFEC_04394	NOLPEKII_01897	GPELILMH_00052	ALLHEJAD_02789	HHAGNNPL_00947	OMLDEMHH_01874	NAHAOJJF_00910	AKLOBKDN_00195	KIGDNKHD_00114	EPHBIJEA_02979	POPDKOFC_01202	KGPAFDIP_03158
group_7457		hypothetical protein	15	15	1	12	9338				368	368	368	CJFKHGND_02658	KLKGAHNF_02404	IMAMOJGA_02503	OLKIGFEC_03387	NOLPEKII_00618	GPELILMH_02622	ALLHEJAD_02529	HHAGNNPL_03917	OMLDEMHH_01322	NAHAOJJF_03883	AKLOBKDN_01896	KIGDNKHD_03535	EPHBIJEA_04005	POPDKOFC_02949	KGPAFDIP_03905
alaE		L-alanine exporter AlaE	15	15	1	12	4383				449	449	449	CJFKHGND_04143	KLKGAHNF_03042	IMAMOJGA_02823	OLKIGFEC_04563	NOLPEKII_01477	GPELILMH_03680	ALLHEJAD_02306	HHAGNNPL_02575	OMLDEMHH_03787	NAHAOJJF_03177	AKLOBKDN_04390	KIGDNKHD_00525	EPHBIJEA_04656	POPDKOFC_03452	KGPAFDIP_02245
rbsC_4		Ribose import permease protein RbsC	15	15	1	12	2417				965	965	965	CJFKHGND_04702	KLKGAHNF_04673	IMAMOJGA_04007	OLKIGFEC_03862	NOLPEKII_03762	GPELILMH_02903	ALLHEJAD_03151	HHAGNNPL_01412	OMLDEMHH_03229	NAHAOJJF_03295	AKLOBKDN_04444	KIGDNKHD_03677	EPHBIJEA_01688	POPDKOFC_02131	KGPAFDIP_03985
tusA		Sulfur carrier protein TusA	15	15	1	12	8608				245	245	245	CJFKHGND_01807	KLKGAHNF_01710	IMAMOJGA_01606	OLKIGFEC_02615	NOLPEKII_01278	GPELILMH_00571	ALLHEJAD_01292	HHAGNNPL_00088	OMLDEMHH_01370	NAHAOJJF_00129	AKLOBKDN_01963	KIGDNKHD_00386	EPHBIJEA_00484	POPDKOFC_02266	KGPAFDIP_01463
ybfE		putative protein YbfE	15	15	1	12	9481				362	362	362	CJFKHGND_04519	KLKGAHNF_02505	IMAMOJGA_03345	OLKIGFEC_03488	NOLPEKII_00719	GPELILMH_03186	ALLHEJAD_03842	HHAGNNPL_00866	OMLDEMHH_01220	NAHAOJJF_01640	AKLOBKDN_01793	KIGDNKHD_01359	EPHBIJEA_01976	POPDKOFC_03053	KGPAFDIP_02431
clpB		Chaperone protein ClpB	15	15	1	12	6498				2573	2573	2573	CJFKHGND_04831	KLKGAHNF_04819	IMAMOJGA_04949	OLKIGFEC_04897	NOLPEKII_04837	GPELILMH_04950	ALLHEJAD_04994	HHAGNNPL_04677	OMLDEMHH_04892	NAHAOJJF_04803	AKLOBKDN_04987	KIGDNKHD_04806	EPHBIJEA_04881	POPDKOFC_05327	KGPAFDIP_05229
pspC		Phage shock protein C	15	15	1	12	7730				359	359	359	CJFKHGND_02791	KLKGAHNF_02792	IMAMOJGA_02127	OLKIGFEC_02762	NOLPEKII_00795	GPELILMH_01266	ALLHEJAD_01151	HHAGNNPL_02177	OMLDEMHH_02452	NAHAOJJF_02069	AKLOBKDN_03416	KIGDNKHD_01706	EPHBIJEA_01558	POPDKOFC_02413	KGPAFDIP_02445
dppA		Periplasmic dipeptide transport protein	15	15	1	12	4266				1607	1607	1607	CJFKHGND_01145	KLKGAHNF_00952	IMAMOJGA_03885	OLKIGFEC_04261	NOLPEKII_04467	GPELILMH_04092	ALLHEJAD_04136	HHAGNNPL_00008	OMLDEMHH_02389	NAHAOJJF_03549	AKLOBKDN_02218	KIGDNKHD_03899	EPHBIJEA_02718	POPDKOFC_04262	KGPAFDIP_04312
mlc_1		Protein mlc	15	15	1	12	10238				1220	1220	1220	CJFKHGND_00378	KLKGAHNF_00378	IMAMOJGA_01281	OLKIGFEC_00377	NOLPEKII_00467	GPELILMH_01475	ALLHEJAD_00016	HHAGNNPL_00236	OMLDEMHH_00010	NAHAOJJF_01943	AKLOBKDN_04797	KIGDNKHD_02583	EPHBIJEA_00189	POPDKOFC_00051	KGPAFDIP_01022
pyrG		CTP synthase	15	15	1	12	4745				1637	1637	1637	CJFKHGND_02504	KLKGAHNF_03618	IMAMOJGA_02790	OLKIGFEC_03625	NOLPEKII_02459	GPELILMH_02451	ALLHEJAD_01957	HHAGNNPL_02314	OMLDEMHH_04236	NAHAOJJF_00422	AKLOBKDN_01594	KIGDNKHD_00944	EPHBIJEA_00966	POPDKOFC_03622	KGPAFDIP_02737
fusA		Elongation factor G	15	15	1	12	8478				2114	2114	2114	CJFKHGND_01678	KLKGAHNF_01839	IMAMOJGA_01477	OLKIGFEC_02487	NOLPEKII_02732	GPELILMH_00700	ALLHEJAD_02870	HHAGNNPL_00216	OMLDEMHH_01499	NAHAOJJF_00001	AKLOBKDN_02091	KIGDNKHD_03039	EPHBIJEA_00612	POPDKOFC_02138	KGPAFDIP_04109
yejG		putative protein YejG	15	15	1	12	5633				344	344	344	CJFKHGND_00875	KLKGAHNF_00875	IMAMOJGA_00100	OLKIGFEC_00887	NOLPEKII_02369	GPELILMH_00245	ALLHEJAD_00353	HHAGNNPL_01463	OMLDEMHH_00741	NAHAOJJF_02210	AKLOBKDN_02724	KIGDNKHD_01623	EPHBIJEA_02580	POPDKOFC_01837	KGPAFDIP_00485
group_7469		hypothetical protein	15	15	1	12	9452				107	107	107	CJFKHGND_03589	KLKGAHNF_03193	IMAMOJGA_03317	OLKIGFEC_04219	NOLPEKII_03330	GPELILMH_03510	ALLHEJAD_03497	HHAGNNPL_00895	OMLDEMHH_01192	NAHAOJJF_03694	AKLOBKDN_01764	KIGDNKHD_03397	EPHBIJEA_01947	POPDKOFC_03946	KGPAFDIP_02663
hda		DnaA regulatory inactivator Hda	15	15	1	12	5902				746	746	746	CJFKHGND_02964	KLKGAHNF_02946	IMAMOJGA_02694	OLKIGFEC_02200	NOLPEKII_00383	GPELILMH_02974	ALLHEJAD_03275	HHAGNNPL_01040	OMLDEMHH_01781	NAHAOJJF_01420	AKLOBKDN_00101	KIGDNKHD_00019	EPHBIJEA_01478	POPDKOFC_01296	KGPAFDIP_02833
deoC		Deoxyribose-phosphate aldolase	15	15	1	12	3452				779	779	779	CJFKHGND_00478	KLKGAHNF_00478	IMAMOJGA_00821	OLKIGFEC_01847	NOLPEKII_01826	GPELILMH_00501	ALLHEJAD_03867	HHAGNNPL_01796	OMLDEMHH_00605	NAHAOJJF_01930	AKLOBKDN_00846	KIGDNKHD_01503	EPHBIJEA_02360	POPDKOFC_00647	KGPAFDIP_00224
iscR		HTH-type transcriptional regulator IscR	15	15	1	12	9026				488	488	488	CJFKHGND_02889	KLKGAHNF_02894	IMAMOJGA_02556	OLKIGFEC_02140	NOLPEKII_00322	GPELILMH_01686	ALLHEJAD_01542	HHAGNNPL_02774	OMLDEMHH_02801	NAHAOJJF_00834	AKLOBKDN_00058	KIGDNKHD_00829	EPHBIJEA_00814	POPDKOFC_01357	KGPAFDIP_01911
group_7473		hypothetical protein	15	15	1	12	8516				362	362	362	CJFKHGND_01715	KLKGAHNF_01802	IMAMOJGA_01515	OLKIGFEC_02524	NOLPEKII_02695	GPELILMH_00663	ALLHEJAD_02833	HHAGNNPL_00179	OMLDEMHH_01462	NAHAOJJF_00038	AKLOBKDN_02054	KIGDNKHD_00295	EPHBIJEA_00575	POPDKOFC_02175	KGPAFDIP_01371
glyS		Glycine--tRNA ligase beta subunit	15	15	1	12	2626				2069	2069	2069	CJFKHGND_01165	KLKGAHNF_00972	IMAMOJGA_04249	OLKIGFEC_02968	NOLPEKII_04271	GPELILMH_04560	ALLHEJAD_01674	HHAGNNPL_04095	OMLDEMHH_01641	NAHAOJJF_04918	AKLOBKDN_02199	KIGDNKHD_04941	EPHBIJEA_04232	POPDKOFC_01925	KGPAFDIP_04133
dut		Deoxyuridine 5'-triphosphate nucleotidohydrolase	15	15	1	12	2597				458	458	458	CJFKHGND_01239	KLKGAHNF_01046	IMAMOJGA_03660	OLKIGFEC_02894	NOLPEKII_03092	GPELILMH_02297	ALLHEJAD_01600	HHAGNNPL_02965	OMLDEMHH_01715	NAHAOJJF_01573	AKLOBKDN_02125	KIGDNKHD_03568	EPHBIJEA_02607	POPDKOFC_01999	KGPAFDIP_02940
pdhR_1		Pyruvate dehydrogenase complex repressor	15	15	1	12	8349				764	764	764	CJFKHGND_00613	KLKGAHNF_00613	IMAMOJGA_01386	OLKIGFEC_01712	NOLPEKII_02657	GPELILMH_00366	ALLHEJAD_00991	HHAGNNPL_00514	OMLDEMHH_00470	NAHAOJJF_00168	AKLOBKDN_00981	KIGDNKHD_00492	EPHBIJEA_00339	POPDKOFC_00512	KGPAFDIP_00089
mglB		D-galactose-binding periplasmic protein	15	15	1	12	5600				998	998	998	CJFKHGND_00843	KLKGAHNF_00843	IMAMOJGA_00068	OLKIGFEC_00855	NOLPEKII_02337	GPELILMH_03798	ALLHEJAD_03809	HHAGNNPL_01495	OMLDEMHH_00774	NAHAOJJF_02243	AKLOBKDN_02756	KIGDNKHD_01590	EPHBIJEA_03322	POPDKOFC_01805	KGPAFDIP_00518
rsd		Regulator of sigma D	15	15	1	12	7302				476	476	476	CJFKHGND_04212	KLKGAHNF_04275	IMAMOJGA_04422	OLKIGFEC_04631	NOLPEKII_03739	GPELILMH_03872	ALLHEJAD_03954	HHAGNNPL_03764	OMLDEMHH_04257	NAHAOJJF_03202	AKLOBKDN_04627	KIGDNKHD_02884	EPHBIJEA_03776	POPDKOFC_04834	KGPAFDIP_03866
coaBC		Coenzyme A biosynthesis bifunctional protein CoaBC	15	15	1	12	2598				1220	1220	1220	CJFKHGND_01238	KLKGAHNF_01045	IMAMOJGA_03661	OLKIGFEC_02895	NOLPEKII_03093	GPELILMH_02296	ALLHEJAD_01601	HHAGNNPL_02966	OMLDEMHH_01714	NAHAOJJF_01574	AKLOBKDN_02126	KIGDNKHD_03567	EPHBIJEA_02608	POPDKOFC_01998	KGPAFDIP_02941
rplF		50S ribosomal protein L6	15	15	1	12	7354				533	533	533	CJFKHGND_04328	KLKGAHNF_04368	IMAMOJGA_04540	OLKIGFEC_04693	NOLPEKII_03810	GPELILMH_04053	ALLHEJAD_04104	HHAGNNPL_03837	OMLDEMHH_04478	NAHAOJJF_03483	AKLOBKDN_04666	KIGDNKHD_03167	EPHBIJEA_03964	POPDKOFC_04926	KGPAFDIP_04266
sdhE		FAD assembly factor SdhE	15	15	1	12	4605				266	266	266	CJFKHGND_02193	KLKGAHNF_02228	IMAMOJGA_01994	OLKIGFEC_03187	NOLPEKII_01537	GPELILMH_02864	ALLHEJAD_02907	HHAGNNPL_01137	OMLDEMHH_01604	NAHAOJJF_02549	AKLOBKDN_01459	KIGDNKHD_02191	EPHBIJEA_01798	POPDKOFC_02689	KGPAFDIP_01304
degP		Periplasmic serine endoprotease DegP	15	15	1	12	8289				1424	1424	1424	CJFKHGND_00662	KLKGAHNF_00662	IMAMOJGA_01436	OLKIGFEC_01662	NOLPEKII_02228	GPELILMH_00317	ALLHEJAD_02017	HHAGNNPL_00464	OMLDEMHH_00421	NAHAOJJF_01266	AKLOBKDN_01030	KIGDNKHD_01190	EPHBIJEA_00290	POPDKOFC_00462	KGPAFDIP_00040
mraZ		Transcriptional regulator MraZ	15	15	1	12	8379				458	458	458	CJFKHGND_00583	KLKGAHNF_00583	IMAMOJGA_01356	OLKIGFEC_01742	NOLPEKII_02627	GPELILMH_00396	ALLHEJAD_01021	HHAGNNPL_00544	OMLDEMHH_00500	NAHAOJJF_00198	AKLOBKDN_00950	KIGDNKHD_00462	EPHBIJEA_00369	POPDKOFC_00542	KGPAFDIP_00119
fhuF		Ferric iron reductase protein FhuF	15	15	1	12	3469				788	788	788	CJFKHGND_00462	KLKGAHNF_00462	IMAMOJGA_00805	OLKIGFEC_02295	NOLPEKII_01840	GPELILMH_00515	ALLHEJAD_03881	HHAGNNPL_01810	OMLDEMHH_00621	NAHAOJJF_05109	AKLOBKDN_00832	KIGDNKHD_01487	EPHBIJEA_02344	POPDKOFC_00663	KGPAFDIP_00240
queA		S-adenosylmethionine:tRNA ribosyltransferase-isomerase	15	15	1	12	3161				1070	1070	1070	CJFKHGND_01031	KLKGAHNF_01395	IMAMOJGA_01015	OLKIGFEC_00588	NOLPEKII_01064	GPELILMH_00862	ALLHEJAD_00953	HHAGNNPL_02697	OMLDEMHH_01043	NAHAOJJF_02968	AKLOBKDN_01237	KIGDNKHD_02725	EPHBIJEA_00627	POPDKOFC_00919	KGPAFDIP_00648
group_7486		hypothetical protein	15	15	1	12	3204				2078	2078	2078	CJFKHGND_00987	KLKGAHNF_01440	IMAMOJGA_01059	OLKIGFEC_00632	NOLPEKII_01022	GPELILMH_01864	ALLHEJAD_02560	HHAGNNPL_02041	OMLDEMHH_01001	NAHAOJJF_03086	AKLOBKDN_01195	KIGDNKHD_02817	EPHBIJEA_03287	POPDKOFC_00962	KGPAFDIP_00606
group_7487	dmsB_2	Anaerobic dimethyl sulfoxide reductase chain B	15	15	1	12	8820				617	617	617	CJFKHGND_01595	KLKGAHNF_01564	IMAMOJGA_02267	OLKIGFEC_01487	NOLPEKII_02292	GPELILMH_03280	ALLHEJAD_02448	HHAGNNPL_01222	OMLDEMHH_02539	NAHAOJJF_00288	AKLOBKDN_03791	KIGDNKHD_01050	EPHBIJEA_02138	POPDKOFC_01542	KGPAFDIP_02903
tig		Trigger factor	15	15	1	12	3126				1298	1298	1298	CJFKHGND_01065	KLKGAHNF_01361	IMAMOJGA_00980	OLKIGFEC_00554	NOLPEKII_01367	GPELILMH_00827	ALLHEJAD_00918	HHAGNNPL_02662	OMLDEMHH_01078	NAHAOJJF_01229	AKLOBKDN_01271	KIGDNKHD_02105	EPHBIJEA_00662	POPDKOFC_00885	KGPAFDIP_00683
fdhF_1		Formate dehydrogenase H	15	15	1	12	9769				1679	1679	1679	CJFKHGND_02613	KLKGAHNF_02703	IMAMOJGA_01893	OLKIGFEC_01937	NOLPEKII_02785	GPELILMH_02214	ALLHEJAD_03598	HHAGNNPL_03207	OMLDEMHH_02657	NAHAOJJF_00582	AKLOBKDN_02503	KIGDNKHD_01919	EPHBIJEA_03418	POPDKOFC_02575	KGPAFDIP_01830
nlpI		Lipoprotein NlpI	15	15	1	12	2225				884	884	884	CJFKHGND_01395	KLKGAHNF_01210	IMAMOJGA_00398	OLKIGFEC_01163	NOLPEKII_00104	GPELILMH_02116	ALLHEJAD_01800	HHAGNNPL_00711	OMLDEMHH_02266	NAHAOJJF_01005	AKLOBKDN_02873	KIGDNKHD_00193	EPHBIJEA_02462	POPDKOFC_03890	KGPAFDIP_02153
fliI		Flagellum-specific ATP synthase	15	15	1	12	104				1373	1373	1373	CJFKHGND_00042	KLKGAHNF_00042	IMAMOJGA_04154	OLKIGFEC_00038	NOLPEKII_01746	GPELILMH_01604	ALLHEJAD_01371	HHAGNNPL_02812	OMLDEMHH_00346	NAHAOJJF_02687	AKLOBKDN_00719	KIGDNKHD_03136	EPHBIJEA_02274	POPDKOFC_00390	KGPAFDIP_01633
proW		Glycine betaine/proline betaine transport system permease protein ProW	15	15	1	12	4392				1064	1064	1064	CJFKHGND_04151	KLKGAHNF_03050	IMAMOJGA_02831	OLKIGFEC_04555	NOLPEKII_01469	GPELILMH_03688	ALLHEJAD_02298	HHAGNNPL_02583	OMLDEMHH_03779	NAHAOJJF_03169	AKLOBKDN_04381	KIGDNKHD_00533	EPHBIJEA_04515	POPDKOFC_03460	KGPAFDIP_02237
polA		DNA polymerase I	15	15	1	12	6267				2786	2786	2786	CJFKHGND_02397	KLKGAHNF_02378	IMAMOJGA_03578	OLKIGFEC_03359	NOLPEKII_03052	GPELILMH_04803	ALLHEJAD_04856	HHAGNNPL_03733	OMLDEMHH_02153	NAHAOJJF_04024	AKLOBKDN_03343	KIGDNKHD_03776	EPHBIJEA_04068	POPDKOFC_03168	KGPAFDIP_04454
acrA		Multidrug efflux pump subunit AcrA	15	15	1	12	3098				1193	1193	1193	CJFKHGND_01091	KLKGAHNF_01335	IMAMOJGA_00954	OLKIGFEC_00528	NOLPEKII_01341	GPELILMH_00801	ALLHEJAD_00892	HHAGNNPL_02308	OMLDEMHH_01104	NAHAOJJF_01203	AKLOBKDN_01298	KIGDNKHD_03520	EPHBIJEA_00688	POPDKOFC_00859	KGPAFDIP_00709
ybiV		Sugar phosphatase YbiV	15	15	1	12	8913				815	815	815	CJFKHGND_01518	KLKGAHNF_01641	IMAMOJGA_03447	OLKIGFEC_01564	NOLPEKII_02163	GPELILMH_02347	ALLHEJAD_02091	HHAGNNPL_01300	OMLDEMHH_02616	NAHAOJJF_03234	AKLOBKDN_03032	KIGDNKHD_03430	EPHBIJEA_03677	POPDKOFC_01620	KGPAFDIP_03490
iraP		Anti-adapter protein IraP	15	15	1	12	3185				260	260	260	CJFKHGND_01005	KLKGAHNF_01421	IMAMOJGA_01039	OLKIGFEC_00612	NOLPEKII_01040	GPELILMH_01845	ALLHEJAD_00977	HHAGNNPL_02059	OMLDEMHH_01019	NAHAOJJF_04002	AKLOBKDN_01213	KIGDNKHD_03764	EPHBIJEA_03305	POPDKOFC_00943	KGPAFDIP_00624
higA		Antitoxin HigA	15	15	1	12	4434				419	419	419	CJFKHGND_03695	KLKGAHNF_03088	IMAMOJGA_02868	OLKIGFEC_04162	NOLPEKII_01432	GPELILMH_03415	ALLHEJAD_02260	HHAGNNPL_02620	OMLDEMHH_03621	NAHAOJJF_01485	AKLOBKDN_01663	KIGDNKHD_00572	EPHBIJEA_03375	POPDKOFC_03498	KGPAFDIP_02199
dedD		Cell division protein DedD	15	15	1	12	5764				662	662	662	CJFKHGND_01947	KLKGAHNF_01913	IMAMOJGA_00227	OLKIGFEC_01014	NOLPEKII_01606	GPELILMH_00115	ALLHEJAD_00482	HHAGNNPL_01726	OMLDEMHH_02003	NAHAOJJF_02308	AKLOBKDN_00258	KIGDNKHD_02337	EPHBIJEA_01271	POPDKOFC_01128	KGPAFDIP_00355
rnpA		Ribonuclease P protein component	15	15	1	12	2500				326	326	326	CJFKHGND_03477	KLKGAHNF_03579	IMAMOJGA_04353	OLKIGFEC_03808	NOLPEKII_03455	GPELILMH_04636	ALLHEJAD_04654	HHAGNNPL_01357	OMLDEMHH_03174	NAHAOJJF_02925	AKLOBKDN_04293	KIGDNKHD_02839	EPHBIJEA_01744	POPDKOFC_02077	KGPAFDIP_04812
dcp		Dipeptidyl carboxypeptidase	15	15	1	12	10215				2045	2045	2045	CJFKHGND_03547	KLKGAHNF_03723	IMAMOJGA_04021	OLKIGFEC_04378	NOLPEKII_02838	GPELILMH_02788	ALLHEJAD_02983	HHAGNNPL_03010	OMLDEMHH_03871	NAHAOJJF_01964	AKLOBKDN_04328	KIGDNKHD_02604	EPHBIJEA_00210	POPDKOFC_04340	KGPAFDIP_03099
kdgK_2		2-dehydro-3-deoxygluconokinase	15	15	1	12	4247				929	929	929	CJFKHGND_01126	KLKGAHNF_00933	IMAMOJGA_03904	OLKIGFEC_04280	NOLPEKII_03631	GPELILMH_03846	ALLHEJAD_03892	HHAGNNPL_00027	OMLDEMHH_02370	NAHAOJJF_02996	AKLOBKDN_02237	KIGDNKHD_01576	EPHBIJEA_02737	POPDKOFC_04243	KGPAFDIP_03802
groL		60 kDa chaperonin	15	15	1	12	3738				1646	1646	1646	CJFKHGND_02029	KLKGAHNF_02128	IMAMOJGA_04442	OLKIGFEC_02062	NOLPEKII_00855	GPELILMH_01022	ALLHEJAD_00674	HHAGNNPL_04273	OMLDEMHH_04297	NAHAOJJF_01830	AKLOBKDN_02572	KIGDNKHD_03664	EPHBIJEA_03444	POPDKOFC_03188	KGPAFDIP_01594
ybcJ		putative protein YbcJ	15	15	1	12	3029				212	212	212	CJFKHGND_03827	KLKGAHNF_03896	IMAMOJGA_00886	OLKIGFEC_00462	NOLPEKII_02894	GPELILMH_00735	ALLHEJAD_03556	HHAGNNPL_02242	OMLDEMHH_03889	NAHAOJJF_01094	AKLOBKDN_01365	KIGDNKHD_00995	EPHBIJEA_04403	POPDKOFC_00793	KGPAFDIP_00775
ilvM		Acetolactate synthase isozyme 2 small subunit	15	15	1	12	6088				263	263	263	CJFKHGND_03123	KLKGAHNF_03295	IMAMOJGA_02994	OLKIGFEC_03874	NOLPEKII_04535	GPELILMH_04698	ALLHEJAD_02154	HHAGNNPL_02398	OMLDEMHH_03496	NAHAOJJF_01780	AKLOBKDN_04087	KIGDNKHD_01288	EPHBIJEA_01922	POPDKOFC_04020	KGPAFDIP_02345
group_7505		hypothetical protein	15	15	1	12	127				224	224	224	CJFKHGND_00064	KLKGAHNF_00064	IMAMOJGA_04132	OLKIGFEC_00060	NOLPEKII_01724	GPELILMH_01582	ALLHEJAD_01393	HHAGNNPL_02834	OMLDEMHH_00324	NAHAOJJF_02709	AKLOBKDN_00697	KIGDNKHD_02998	EPHBIJEA_02296	POPDKOFC_00367	KGPAFDIP_01655
yhbE		putative inner membrane transporter YhbE	15	15	1	12	2245				965	965	965	CJFKHGND_01416	KLKGAHNF_01189	IMAMOJGA_00377	OLKIGFEC_01142	NOLPEKII_00083	GPELILMH_02095	ALLHEJAD_01821	HHAGNNPL_00690	OMLDEMHH_02245	NAHAOJJF_00983	AKLOBKDN_02894	KIGDNKHD_00215	EPHBIJEA_01600	POPDKOFC_03869	KGPAFDIP_02132
cspA		Cold shock protein CspA	15	15	1	12	4283				212	212	212	CJFKHGND_01163	KLKGAHNF_00970	IMAMOJGA_03868	OLKIGFEC_04244	NOLPEKII_04616	GPELILMH_04075	ALLHEJAD_04153	HHAGNNPL_04482	OMLDEMHH_02406	NAHAOJJF_03532	AKLOBKDN_02201	KIGDNKHD_04408	EPHBIJEA_02701	POPDKOFC_04279	KGPAFDIP_04295
secB		Protein-export protein SecB	15	15	1	12	2675				467	467	467	CJFKHGND_01211	KLKGAHNF_01018	IMAMOJGA_03688	OLKIGFEC_02922	NOLPEKII_04036	GPELILMH_02269	ALLHEJAD_01628	HHAGNNPL_02993	OMLDEMHH_01687	NAHAOJJF_01601	AKLOBKDN_02153	KIGDNKHD_02962	EPHBIJEA_02635	POPDKOFC_01971	KGPAFDIP_02968
phoB		Phosphate regulon transcriptional regulatory protein PhoB	15	15	1	12	3168				689	689	689	CJFKHGND_01023	KLKGAHNF_01403	IMAMOJGA_01022	OLKIGFEC_00595	NOLPEKII_01057	GPELILMH_01828	ALLHEJAD_00960	HHAGNNPL_02704	OMLDEMHH_01036	NAHAOJJF_02975	AKLOBKDN_01230	KIGDNKHD_02732	EPHBIJEA_00620	POPDKOFC_00926	KGPAFDIP_00641
ppiA		Peptidyl-prolyl cis-trans isomerase A	15	15	1	12	8503				572	572	572	CJFKHGND_01702	KLKGAHNF_01815	IMAMOJGA_01502	OLKIGFEC_02511	NOLPEKII_02708	GPELILMH_00676	ALLHEJAD_02846	HHAGNNPL_00192	OMLDEMHH_01475	NAHAOJJF_00025	AKLOBKDN_02067	KIGDNKHD_03015	EPHBIJEA_00588	POPDKOFC_02162	KGPAFDIP_04085
acpP_2		Acyl carrier protein	15	15	1	12	5088				236	236	236	CJFKHGND_03190	KLKGAHNF_03363	IMAMOJGA_01713	OLKIGFEC_03545	NOLPEKII_02024	GPELILMH_02697	ALLHEJAD_02385	HHAGNNPL_02900	OMLDEMHH_03011	NAHAOJJF_00656	AKLOBKDN_03976	KIGDNKHD_00770	EPHBIJEA_02201	POPDKOFC_03364	KGPAFDIP_02026
frdD		Fumarate reductase subunit D	15	15	1	12	3749				359	359	359	CJFKHGND_02039	KLKGAHNF_02118	IMAMOJGA_04452	OLKIGFEC_02072	NOLPEKII_00865	GPELILMH_01012	ALLHEJAD_00664	HHAGNNPL_01964	OMLDEMHH_04287	NAHAOJJF_02424	AKLOBKDN_02582	KIGDNKHD_02522	EPHBIJEA_03159	POPDKOFC_03198	KGPAFDIP_01584
slyA_2		Transcriptional regulator SlyA	15	15	1	12	3483				446	446	446	CJFKHGND_00449	KLKGAHNF_00449	IMAMOJGA_00791	OLKIGFEC_02308	NOLPEKII_01853	GPELILMH_02591	ALLHEJAD_02628	HHAGNNPL_01823	OMLDEMHH_00634	NAHAOJJF_03341	AKLOBKDN_00819	KIGDNKHD_02939	EPHBIJEA_02331	POPDKOFC_00676	KGPAFDIP_00253
nfuA		Fe/S biogenesis protein NfuA	15	15	1	12	8549				575	575	575	CJFKHGND_01748	KLKGAHNF_01769	IMAMOJGA_01548	OLKIGFEC_02557	NOLPEKII_01220	GPELILMH_00630	ALLHEJAD_01233	HHAGNNPL_00146	OMLDEMHH_01429	NAHAOJJF_00071	AKLOBKDN_02021	KIGDNKHD_00328	EPHBIJEA_00542	POPDKOFC_02208	KGPAFDIP_01404
mog		Molybdopterin adenylyltransferase	15	15	1	12	3417				587	587	587	CJFKHGND_00512	KLKGAHNF_00512	IMAMOJGA_00855	OLKIGFEC_01813	NOLPEKII_01792	GPELILMH_00467	ALLHEJAD_01092	HHAGNNPL_01762	OMLDEMHH_00571	NAHAOJJF_01896	AKLOBKDN_00880	KIGDNKHD_01537	EPHBIJEA_02395	POPDKOFC_00613	KGPAFDIP_00190
group_7516		hypothetical protein	15	15	1	12	9760				329	329	329	CJFKHGND_02621	KLKGAHNF_02711	IMAMOJGA_01900	OLKIGFEC_01945	NOLPEKII_04526	GPELILMH_02222	ALLHEJAD_03590	HHAGNNPL_03215	OMLDEMHH_02649	NAHAOJJF_00574	AKLOBKDN_02511	KIGDNKHD_01911	EPHBIJEA_03426	POPDKOFC_02583	KGPAFDIP_01838
group_7517		hypothetical protein	15	15	1	12	4540				290	290	290	CJFKHGND_02255	KLKGAHNF_02166	IMAMOJGA_02056	OLKIGFEC_03125	NOLPEKII_03196	GPELILMH_03536	ALLHEJAD_03649	HHAGNNPL_01075	OMLDEMHH_01542	NAHAOJJF_01343	AKLOBKDN_01397	KIGDNKHD_01241	EPHBIJEA_03802	POPDKOFC_02751	KGPAFDIP_01241
zntR		HTH-type transcriptional regulator ZntR	15	15	1	12	7341				425	425	425	CJFKHGND_04315	KLKGAHNF_04355	IMAMOJGA_04553	OLKIGFEC_04706	NOLPEKII_03797	GPELILMH_04040	ALLHEJAD_04117	HHAGNNPL_03824	OMLDEMHH_04465	NAHAOJJF_03470	AKLOBKDN_04653	KIGDNKHD_03180	EPHBIJEA_03951	POPDKOFC_04939	KGPAFDIP_04279
rarD		Protein RarD	15	15	1	12	6035				890	890	890	CJFKHGND_03074	KLKGAHNF_03246	IMAMOJGA_02944	OLKIGFEC_03924	NOLPEKII_02986	GPELILMH_02500	ALLHEJAD_02204	HHAGNNPL_02448	OMLDEMHH_03447	NAHAOJJF_03037	AKLOBKDN_04037	KIGDNKHD_02743	EPHBIJEA_01872	POPDKOFC_04070	KGPAFDIP_02295
hemD		Uroporphyrinogen-III synthase	15	15	1	12	6050				740	740	740	CJFKHGND_03089	KLKGAHNF_03261	IMAMOJGA_02959	OLKIGFEC_03909	NOLPEKII_02971	GPELILMH_02515	ALLHEJAD_02189	HHAGNNPL_02433	OMLDEMHH_03462	NAHAOJJF_01815	AKLOBKDN_04052	KIGDNKHD_01323	EPHBIJEA_01887	POPDKOFC_04055	KGPAFDIP_02310
flhA_1		Flagellar biosynthesis protein FlhA	15	15	1	12	161				2078	2078	2078	CJFKHGND_00097	KLKGAHNF_00097	IMAMOJGA_04099	OLKIGFEC_00093	NOLPEKII_01691	GPELILMH_01549	ALLHEJAD_01426	HHAGNNPL_02867	OMLDEMHH_00290	NAHAOJJF_02861	AKLOBKDN_00664	KIGDNKHD_02472	EPHBIJEA_02329	POPDKOFC_00334	KGPAFDIP_01688
ybgI		GTP cyclohydrolase 1 type 2	15	15	1	12	9463				743	743	743	CJFKHGND_03600	KLKGAHNF_03204	IMAMOJGA_03328	OLKIGFEC_04230	NOLPEKII_03319	GPELILMH_03499	ALLHEJAD_03508	HHAGNNPL_00884	OMLDEMHH_01203	NAHAOJJF_01623	AKLOBKDN_01776	KIGDNKHD_01342	EPHBIJEA_01958	POPDKOFC_03935	KGPAFDIP_02674
potA_1		Spermidine/putrescine import ATP-binding protein PotA	15	15	1	12	8876				1133	1133	1133	CJFKHGND_01551	KLKGAHNF_01608	IMAMOJGA_04390	OLKIGFEC_01531	NOLPEKII_02130	GPELILMH_04603	ALLHEJAD_04623	HHAGNNPL_01267	OMLDEMHH_02583	NAHAOJJF_00332	AKLOBKDN_03067	KIGDNKHD_03255	EPHBIJEA_03191	POPDKOFC_01586	KGPAFDIP_04732
ebgC		Evolved beta-galactosidase subunit beta	15	15	1	12	521				449	449	449	CJFKHGND_01316	KLKGAHNF_01290	IMAMOJGA_00478	OLKIGFEC_01242	NOLPEKII_00183	GPELILMH_01073	ALLHEJAD_00805	HHAGNNPL_03374	OMLDEMHH_04313	NAHAOJJF_01732	AKLOBKDN_04106	KIGDNKHD_01475	EPHBIJEA_03539	POPDKOFC_03773	KGPAFDIP_01098
livF		High-affinity branched-chain amino acid transport ATP-binding protein LivF	15	15	1	12	8589				713	713	713	CJFKHGND_01788	KLKGAHNF_01729	IMAMOJGA_01587	OLKIGFEC_02596	NOLPEKII_01259	GPELILMH_00590	ALLHEJAD_01273	HHAGNNPL_00107	OMLDEMHH_01389	NAHAOJJF_00110	AKLOBKDN_01982	KIGDNKHD_00367	EPHBIJEA_00503	POPDKOFC_02247	KGPAFDIP_01444
cydX		Cytochrome bd-I ubiquinol oxidase subunit X	15	15	1	12	9427				113	113	113	CJFKHGND_03566	KLKGAHNF_03170	IMAMOJGA_03293	OLKIGFEC_04195	NOLPEKII_03304	GPELILMH_03381	ALLHEJAD_03443	HHAGNNPL_03720	OMLDEMHH_01169	NAHAOJJF_02852	AKLOBKDN_01741	KIGDNKHD_02404	EPHBIJEA_04600	POPDKOFC_03970	KGPAFDIP_02639
iclR		Transcriptional repressor IclR	15	15	1	12	4839				824	824	824	CJFKHGND_02540	KLKGAHNF_02630	IMAMOJGA_01820	OLKIGFEC_01864	NOLPEKII_03685	GPELILMH_02141	ALLHEJAD_03043	HHAGNNPL_03673	OMLDEMHH_02730	NAHAOJJF_03977	AKLOBKDN_02426	KIGDNKHD_03723	EPHBIJEA_03746	POPDKOFC_02502	KGPAFDIP_01757
hdeA		Acid stress chaperone HdeA	15	15	1	12	8657				332	332	332	CJFKHGND_01850	KLKGAHNF_01667	IMAMOJGA_01651	OLKIGFEC_02660	NOLPEKII_04100	GPELILMH_00527	ALLHEJAD_01337	HHAGNNPL_00045	OMLDEMHH_04370	NAHAOJJF_02746	AKLOBKDN_01920	KIGDNKHD_01556	EPHBIJEA_00441	POPDKOFC_02311	KGPAFDIP_03506
group_7529		hypothetical protein	15	15	1	12	3743				125	125	125	CJFKHGND_02034	KLKGAHNF_02123	IMAMOJGA_04447	OLKIGFEC_02067	NOLPEKII_00860	GPELILMH_01017	ALLHEJAD_00669	HHAGNNPL_01969	OMLDEMHH_04292	NAHAOJJF_02430	AKLOBKDN_02577	KIGDNKHD_02516	EPHBIJEA_03164	POPDKOFC_03193	KGPAFDIP_01589
hmuV		Hemin import ATP-binding protein HmuV	15	15	1	12	8654				770	770	770	CJFKHGND_01847	KLKGAHNF_01670	IMAMOJGA_01648	OLKIGFEC_02657	NOLPEKII_04097	GPELILMH_00530	ALLHEJAD_01334	HHAGNNPL_00048	OMLDEMHH_04367	NAHAOJJF_02749	AKLOBKDN_01923	KIGDNKHD_01553	EPHBIJEA_00444	POPDKOFC_02308	KGPAFDIP_03509
group_7531		hypothetical protein	15	15	1	12	5742				1832	1832	1832	CJFKHGND_01925	KLKGAHNF_01935	IMAMOJGA_00205	OLKIGFEC_00992	NOLPEKII_01628	GPELILMH_00138	ALLHEJAD_00459	HHAGNNPL_01704	OMLDEMHH_01981	NAHAOJJF_03385	AKLOBKDN_00280	KIGDNKHD_03069	EPHBIJEA_01249	POPDKOFC_01106	KGPAFDIP_00378
glpD		Aerobic glycerol-3-phosphate dehydrogenase	15	15	1	12	8563				1505	1505	1505	CJFKHGND_01762	KLKGAHNF_01755	IMAMOJGA_01561	OLKIGFEC_02570	NOLPEKII_01233	GPELILMH_00616	ALLHEJAD_01247	HHAGNNPL_00133	OMLDEMHH_01415	NAHAOJJF_00084	AKLOBKDN_02008	KIGDNKHD_00341	EPHBIJEA_00529	POPDKOFC_02221	KGPAFDIP_01418
purN		Phosphoribosylglycinamide formyltransferase	15	15	1	12	5898				638	638	638	CJFKHGND_02960	KLKGAHNF_02942	IMAMOJGA_02698	OLKIGFEC_02196	NOLPEKII_00379	GPELILMH_02978	ALLHEJAD_03279	HHAGNNPL_01044	OMLDEMHH_01777	NAHAOJJF_01424	AKLOBKDN_00097	KIGDNKHD_00015	EPHBIJEA_01482	POPDKOFC_01300	KGPAFDIP_02829
frdA		Fumarate reductase flavoprotein subunit	15	15	1	12	3752				1808	1808	1808	CJFKHGND_02042	KLKGAHNF_02115	IMAMOJGA_04455	OLKIGFEC_02075	NOLPEKII_00868	GPELILMH_01009	ALLHEJAD_00661	HHAGNNPL_01961	OMLDEMHH_04284	NAHAOJJF_02421	AKLOBKDN_02585	KIGDNKHD_02525	EPHBIJEA_03156	POPDKOFC_03201	KGPAFDIP_01581
lptB_1		Lipopolysaccharide export system ATP-binding protein LptB	15	15	1	12	8590				767	767	767	CJFKHGND_01789	KLKGAHNF_01728	IMAMOJGA_01588	OLKIGFEC_02597	NOLPEKII_01260	GPELILMH_00589	ALLHEJAD_01274	HHAGNNPL_00106	OMLDEMHH_01388	NAHAOJJF_00111	AKLOBKDN_01981	KIGDNKHD_00368	EPHBIJEA_00502	POPDKOFC_02248	KGPAFDIP_01445
group_7536		hypothetical protein	15	15	1	12	5608				1049	1049	1049	CJFKHGND_00851	KLKGAHNF_00851	IMAMOJGA_00076	OLKIGFEC_00863	NOLPEKII_02345	GPELILMH_00269	ALLHEJAD_00329	HHAGNNPL_01487	OMLDEMHH_00766	NAHAOJJF_02235	AKLOBKDN_02748	KIGDNKHD_01598	EPHBIJEA_03314	POPDKOFC_01813	KGPAFDIP_00509
ppa		Inorganic pyrophosphatase	15	15	1	12	3834				530	530	530	CJFKHGND_02114	KLKGAHNF_02043	IMAMOJGA_00677	OLKIGFEC_02420	NOLPEKII_00943	GPELILMH_00934	ALLHEJAD_00585	HHAGNNPL_01888	OMLDEMHH_02894	NAHAOJJF_02015	AKLOBKDN_02661	KIGDNKHD_01667	EPHBIJEA_02499	POPDKOFC_03277	KGPAFDIP_01505
hpcD		5-carboxymethyl-2-hydroxymuconate Delta-isomerase	15	15	1	12	3487				380	380	380	CJFKHGND_00445	KLKGAHNF_00445	IMAMOJGA_00787	OLKIGFEC_02312	NOLPEKII_01857	GPELILMH_02587	ALLHEJAD_02632	HHAGNNPL_01827	OMLDEMHH_00638	NAHAOJJF_03345	AKLOBKDN_00815	KIGDNKHD_02935	EPHBIJEA_02942	POPDKOFC_00680	KGPAFDIP_00257
group_7539		hypothetical protein	15	15	1	12	2628				299	299	299	CJFKHGND_01167	KLKGAHNF_00974	IMAMOJGA_04247	OLKIGFEC_02966	NOLPEKII_04273	GPELILMH_04562	ALLHEJAD_01672	HHAGNNPL_04097	OMLDEMHH_01643	NAHAOJJF_04916	AKLOBKDN_02197	KIGDNKHD_04939	EPHBIJEA_04230	POPDKOFC_01927	KGPAFDIP_04131
fpr		Flavodoxin/ferredoxin--NADP reductase	15	15	1	12	6191				746	746	746	CJFKHGND_02331	KLKGAHNF_02312	IMAMOJGA_03804	OLKIGFEC_03294	NOLPEKII_03589	GPELILMH_01770	ALLHEJAD_01730	HHAGNNPL_04088	OMLDEMHH_02087	NAHAOJJF_01165	AKLOBKDN_03277	KIGDNKHD_01128	EPHBIJEA_01350	POPDKOFC_03103	KGPAFDIP_02788
deoA		Thymidine phosphorylase	15	15	1	12	3451				1322	1322	1322	CJFKHGND_00479	KLKGAHNF_00479	IMAMOJGA_00822	OLKIGFEC_01846	NOLPEKII_01825	GPELILMH_00500	ALLHEJAD_03866	HHAGNNPL_01795	OMLDEMHH_00604	NAHAOJJF_01929	AKLOBKDN_00847	KIGDNKHD_01504	EPHBIJEA_02361	POPDKOFC_00646	KGPAFDIP_00223
hupB		DNA-binding protein HU-beta	15	15	1	12	3122				272	272	272	CJFKHGND_01069	KLKGAHNF_01357	IMAMOJGA_00976	OLKIGFEC_00550	NOLPEKII_01363	GPELILMH_00823	ALLHEJAD_00914	HHAGNNPL_02658	OMLDEMHH_01082	NAHAOJJF_01225	AKLOBKDN_01275	KIGDNKHD_02101	EPHBIJEA_00666	POPDKOFC_00881	KGPAFDIP_00687
nagD		Ribonucleotide monophosphatase NagD	15	15	1	12	9491				752	752	752	CJFKHGND_04509	KLKGAHNF_02495	IMAMOJGA_03355	OLKIGFEC_03478	NOLPEKII_00709	GPELILMH_03176	ALLHEJAD_03832	HHAGNNPL_00856	OMLDEMHH_01230	NAHAOJJF_01650	AKLOBKDN_01803	KIGDNKHD_01369	EPHBIJEA_01986	POPDKOFC_03043	KGPAFDIP_02421
hpf_1		Ribosome hibernation promoting factor	15	15	1	12	2264				287	287	287	CJFKHGND_01435	KLKGAHNF_01170	IMAMOJGA_00358	OLKIGFEC_01123	NOLPEKII_00064	GPELILMH_02076	ALLHEJAD_01840	HHAGNNPL_00671	OMLDEMHH_02226	NAHAOJJF_00964	AKLOBKDN_02913	KIGDNKHD_00234	EPHBIJEA_01619	POPDKOFC_03850	KGPAFDIP_02113
icd		Isocitrate dehydrogenase [NADP]	15	15	1	12	5138				1250	1250	1250	CJFKHGND_04181	KLKGAHNF_04244	IMAMOJGA_01673	OLKIGFEC_03505	NOLPEKII_03705	GPELILMH_04391	ALLHEJAD_04463	HHAGNNPL_04382	OMLDEMHH_02971	NAHAOJJF_03852	AKLOBKDN_03817	KIGDNKHD_03907	EPHBIJEA_04522	POPDKOFC_03404	KGPAFDIP_04546
hinT		Purine nucleoside phosphoramidase	15	15	1	12	5097				359	359	359	CJFKHGND_03199	KLKGAHNF_03372	IMAMOJGA_01704	OLKIGFEC_03536	NOLPEKII_02033	GPELILMH_02706	ALLHEJAD_02376	HHAGNNPL_02891	OMLDEMHH_03002	NAHAOJJF_00647	AKLOBKDN_03985	KIGDNKHD_00779	EPHBIJEA_02210	POPDKOFC_03373	KGPAFDIP_02035
leuE		Leucine efflux protein	15	15	1	12	9881				638	638	638	CJFKHGND_00180	KLKGAHNF_00180	IMAMOJGA_03272	OLKIGFEC_00177	NOLPEKII_01155	GPELILMH_01987	ALLHEJAD_00215	HHAGNNPL_04057	OMLDEMHH_00207	NAHAOJJF_03878	AKLOBKDN_00580	KIGDNKHD_03481	EPHBIJEA_04139	POPDKOFC_00250	KGPAFDIP_00822
moaC		Cyclic pyranopterin monophosphate synthase	15	15	1	12	8072				485	485	485	CJFKHGND_03942	KLKGAHNF_04048	IMAMOJGA_03488	OLKIGFEC_01604	NOLPEKII_04347	GPELILMH_02387	ALLHEJAD_02131	HHAGNNPL_03258	OMLDEMHH_04075	NAHAOJJF_03441	AKLOBKDN_02992	KIGDNKHD_03237	EPHBIJEA_03057	POPDKOFC_01660	KGPAFDIP_03670
pncC_2		Nicotinamide-nucleotide amidohydrolase PncC	15	15	1	12	4417				497	497	497	CJFKHGND_03678	KLKGAHNF_03071	IMAMOJGA_02851	OLKIGFEC_04179	NOLPEKII_01449	GPELILMH_03398	ALLHEJAD_02277	HHAGNNPL_02603	OMLDEMHH_03638	NAHAOJJF_01503	AKLOBKDN_01680	KIGDNKHD_00554	EPHBIJEA_03392	POPDKOFC_03481	KGPAFDIP_02216
can		Carbonic anhydrase 2	15	15	1	12	8336				662	662	662	CJFKHGND_00626	KLKGAHNF_00626	IMAMOJGA_01399	OLKIGFEC_01699	NOLPEKII_02670	GPELILMH_00353	ALLHEJAD_02053	HHAGNNPL_00501	OMLDEMHH_00457	NAHAOJJF_00155	AKLOBKDN_00994	KIGDNKHD_00505	EPHBIJEA_00326	POPDKOFC_00499	KGPAFDIP_00076
aphA		Class B acid phosphatase	15	15	1	12	9794				713	713	713	CJFKHGND_02589	KLKGAHNF_02679	IMAMOJGA_01869	OLKIGFEC_01913	NOLPEKII_02810	GPELILMH_02190	ALLHEJAD_03092	HHAGNNPL_03183	OMLDEMHH_02681	NAHAOJJF_00607	AKLOBKDN_02479	KIGDNKHD_01944	EPHBIJEA_04825	POPDKOFC_02551	KGPAFDIP_01806
rng		Ribonuclease G	15	15	1	12	2303				1469	1469	1469	CJFKHGND_01473	KLKGAHNF_01132	IMAMOJGA_00320	OLKIGFEC_01085	NOLPEKII_00026	GPELILMH_02038	ALLHEJAD_01878	HHAGNNPL_00633	OMLDEMHH_02188	NAHAOJJF_01705	AKLOBKDN_02951	KIGDNKHD_00272	EPHBIJEA_01657	POPDKOFC_04643	KGPAFDIP_02075
rpoZ		DNA-directed RNA polymerase subunit omega	15	15	1	12	2585				275	275	275	CJFKHGND_01248	KLKGAHNF_01055	IMAMOJGA_03708	OLKIGFEC_02885	NOLPEKII_03083	GPELILMH_02306	ALLHEJAD_01591	HHAGNNPL_02956	OMLDEMHH_01724	NAHAOJJF_03567	AKLOBKDN_02116	KIGDNKHD_03313	EPHBIJEA_02598	POPDKOFC_02008	KGPAFDIP_04139
ytfP		Gamma-glutamylcyclotransferase family protein YtfP	15	15	1	12	3831				341	341	341	CJFKHGND_02113	KLKGAHNF_02044	IMAMOJGA_00674	OLKIGFEC_02423	NOLPEKII_00940	GPELILMH_00937	ALLHEJAD_00588	HHAGNNPL_01889	OMLDEMHH_02895	NAHAOJJF_02018	AKLOBKDN_02658	KIGDNKHD_01664	EPHBIJEA_02500	POPDKOFC_03274	KGPAFDIP_01508
asd		Aspartate-semialdehyde dehydrogenase	15	15	1	12	8571				1103	1103	1103	CJFKHGND_01770	KLKGAHNF_01747	IMAMOJGA_01569	OLKIGFEC_02578	NOLPEKII_01241	GPELILMH_00608	ALLHEJAD_01255	HHAGNNPL_00125	OMLDEMHH_01407	NAHAOJJF_00092	AKLOBKDN_02000	KIGDNKHD_00349	EPHBIJEA_00521	POPDKOFC_02229	KGPAFDIP_01426
xerC_1		Tyrosine recombinase XerC	15	15	1	12	6043				896	896	896	CJFKHGND_03082	KLKGAHNF_03254	IMAMOJGA_02952	OLKIGFEC_03916	NOLPEKII_02978	GPELILMH_02508	ALLHEJAD_02196	HHAGNNPL_02440	OMLDEMHH_03455	NAHAOJJF_01822	AKLOBKDN_04045	KIGDNKHD_01330	EPHBIJEA_01880	POPDKOFC_04062	KGPAFDIP_02303
exuT_1		Hexuronate transporter	15	15	1	12	537				1298	1298	1298	CJFKHGND_01330	KLKGAHNF_01275	IMAMOJGA_00464	OLKIGFEC_01228	NOLPEKII_00169	GPELILMH_01059	ALLHEJAD_00819	HHAGNNPL_03388	OMLDEMHH_04054	NAHAOJJF_01747	AKLOBKDN_04120	KIGDNKHD_01459	EPHBIJEA_03553	POPDKOFC_03787	KGPAFDIP_01084
group_7558		tRNA-Ser(cga)	15	15	1	12	5356				89	89	89	CJFKHGND_04592	KLKGAHNF_04607	IMAMOJGA_03022	OLKIGFEC_02989	NOLPEKII_03953	GPELILMH_03980	ALLHEJAD_04064	HHAGNNPL_03321	OMLDEMHH_04710	NAHAOJJF_04384	AKLOBKDN_02366	KIGDNKHD_04146	EPHBIJEA_03117	POPDKOFC_02898	KGPAFDIP_04225
grxB		Glutaredoxin 2	15	15	1	12	5059				647	647	647	CJFKHGND_03161	KLKGAHNF_03334	IMAMOJGA_01742	OLKIGFEC_03574	NOLPEKII_01995	GPELILMH_02668	ALLHEJAD_02414	HHAGNNPL_02929	OMLDEMHH_03040	NAHAOJJF_00685	AKLOBKDN_03947	KIGDNKHD_00741	EPHBIJEA_02172	POPDKOFC_03335	KGPAFDIP_01997
group_7560		hypothetical protein	15	15	1	12	5857				371	371	371	CJFKHGND_02018	KLKGAHNF_01842	IMAMOJGA_05061	OLKIGFEC_04387	NOLPEKII_01904	GPELILMH_00045	ALLHEJAD_02782	HHAGNNPL_00954	OMLDEMHH_01867	NAHAOJJF_00917	AKLOBKDN_00188	KIGDNKHD_00107	EPHBIJEA_02986	POPDKOFC_01209	KGPAFDIP_03151
nuoE		NADH-quinone oxidoreductase subunit E	15	15	1	12	5734				500	500	500	CJFKHGND_01917	KLKGAHNF_01943	IMAMOJGA_00197	OLKIGFEC_00984	NOLPEKII_01636	GPELILMH_00146	ALLHEJAD_00451	HHAGNNPL_01696	OMLDEMHH_01973	NAHAOJJF_03393	AKLOBKDN_00288	KIGDNKHD_03077	EPHBIJEA_01241	POPDKOFC_01098	KGPAFDIP_00386
lpxD_1		UDP-3-O-(3-hydroxymyristoyl)glucosamine N-acyltransferase	15	15	1	12	8272				1025	1025	1025	CJFKHGND_00679	KLKGAHNF_00679	IMAMOJGA_01453	OLKIGFEC_01645	NOLPEKII_02211	GPELILMH_00300	ALLHEJAD_02000	HHAGNNPL_00447	OMLDEMHH_00404	NAHAOJJF_01283	AKLOBKDN_01047	KIGDNKHD_01173	EPHBIJEA_00273	POPDKOFC_00445	KGPAFDIP_00023
accC		Biotin carboxylase	15	15	1	12	2311				1349	1349	1349	CJFKHGND_01481	KLKGAHNF_01124	IMAMOJGA_00312	OLKIGFEC_01077	NOLPEKII_00018	GPELILMH_04755	ALLHEJAD_04826	HHAGNNPL_00625	OMLDEMHH_02180	NAHAOJJF_01713	AKLOBKDN_02959	KIGDNKHD_00280	EPHBIJEA_01665	POPDKOFC_04651	KGPAFDIP_04513
cusA		Cation efflux system protein CusA	15	15	1	12	9334				3143	3143	3143	CJFKHGND_02654	KLKGAHNF_02400	IMAMOJGA_02507	OLKIGFEC_03383	NOLPEKII_00614	GPELILMH_02618	ALLHEJAD_02533	HHAGNNPL_03921	OMLDEMHH_01326	NAHAOJJF_03887	AKLOBKDN_01900	KIGDNKHD_03531	EPHBIJEA_04001	POPDKOFC_02945	KGPAFDIP_04337
group_7565		hypothetical protein	15	15	1	12	3128				578	578	578	CJFKHGND_01063	KLKGAHNF_01363	IMAMOJGA_00982	OLKIGFEC_00556	NOLPEKII_01369	GPELILMH_00829	ALLHEJAD_00920	HHAGNNPL_02664	OMLDEMHH_01076	NAHAOJJF_01231	AKLOBKDN_01269	KIGDNKHD_02107	EPHBIJEA_00660	POPDKOFC_00887	KGPAFDIP_00681
group_7566		hypothetical protein	15	15	1	12	3095				161	161	161	CJFKHGND_01094	KLKGAHNF_01332	IMAMOJGA_00951	OLKIGFEC_00525	NOLPEKII_01338	GPELILMH_00798	ALLHEJAD_00889	HHAGNNPL_02305	OMLDEMHH_01107	NAHAOJJF_01200	AKLOBKDN_01301	KIGDNKHD_03517	EPHBIJEA_00691	POPDKOFC_00856	KGPAFDIP_00712
yigL		Pyridoxal phosphate phosphatase YigL	15	15	1	12	6028				800	800	800	CJFKHGND_03067	KLKGAHNF_03239	IMAMOJGA_02937	OLKIGFEC_03931	NOLPEKII_02993	GPELILMH_02493	ALLHEJAD_02211	HHAGNNPL_02455	OMLDEMHH_03440	NAHAOJJF_03030	AKLOBKDN_04030	KIGDNKHD_02750	EPHBIJEA_01865	POPDKOFC_04077	KGPAFDIP_02288
pnuC		Nicotinamide riboside transporter PnuC	15	15	1	12	9413				719	719	719	CJFKHGND_04252	KLKGAHNF_03153	IMAMOJGA_04519	OLKIGFEC_04649	NOLPEKII_03288	GPELILMH_03368	ALLHEJAD_03460	HHAGNNPL_03705	OMLDEMHH_01152	NAHAOJJF_02837	AKLOBKDN_01724	KIGDNKHD_02419	EPHBIJEA_04303	POPDKOFC_03987	KGPAFDIP_02622
ampG		Protein AmpG	15	15	1	12	3129				1475	1475	1475	CJFKHGND_01062	KLKGAHNF_01364	IMAMOJGA_00983	OLKIGFEC_00557	NOLPEKII_01370	GPELILMH_00830	ALLHEJAD_00921	HHAGNNPL_02665	OMLDEMHH_01075	NAHAOJJF_01232	AKLOBKDN_01268	KIGDNKHD_02108	EPHBIJEA_00659	POPDKOFC_00888	KGPAFDIP_00680
ulaR		HTH-type transcriptional regulator UlaR	15	15	1	12	3790				755	755	755	CJFKHGND_02077	KLKGAHNF_02080	IMAMOJGA_00637	OLKIGFEC_02460	NOLPEKII_00903	GPELILMH_00974	ALLHEJAD_00625	HHAGNNPL_01925	OMLDEMHH_02931	NAHAOJJF_02387	AKLOBKDN_02621	KIGDNKHD_04293	EPHBIJEA_03121	POPDKOFC_03237	KGPAFDIP_01545
ftnA		Bacterial non-heme ferritin	15	15	1	12	138				497	497	497	CJFKHGND_00074	KLKGAHNF_00074	IMAMOJGA_04122	OLKIGFEC_00070	NOLPEKII_01714	GPELILMH_01572	ALLHEJAD_01403	HHAGNNPL_02844	OMLDEMHH_00314	NAHAOJJF_02884	AKLOBKDN_00687	KIGDNKHD_02449	EPHBIJEA_02306	POPDKOFC_00357	KGPAFDIP_01665
nadK		NAD kinase	15	15	1	12	2704				878	878	878	CJFKHGND_04417	KLKGAHNF_04433	IMAMOJGA_04481	OLKIGFEC_04473	NOLPEKII_04147	GPELILMH_03925	ALLHEJAD_04341	HHAGNNPL_03948	OMLDEMHH_03810	NAHAOJJF_04249	AKLOBKDN_04421	KIGDNKHD_04018	EPHBIJEA_04039	POPDKOFC_04727	KGPAFDIP_04175
group_7573		hypothetical protein	15	15	1	12	101				464	464	464	CJFKHGND_00039	KLKGAHNF_00039	IMAMOJGA_04157	OLKIGFEC_00035	NOLPEKII_01749	GPELILMH_01607	ALLHEJAD_01368	HHAGNNPL_02809	OMLDEMHH_00349	NAHAOJJF_02684	AKLOBKDN_00722	KIGDNKHD_03133	EPHBIJEA_02271	POPDKOFC_00393	KGPAFDIP_01630
group_7574		hypothetical protein	15	15	1	12	10030				1604	1604	1604	CJFKHGND_00301	KLKGAHNF_00301	IMAMOJGA_01203	OLKIGFEC_00299	NOLPEKII_00544	GPELILMH_01398	ALLHEJAD_00093	HHAGNNPL_00313	OMLDEMHH_00088	NAHAOJJF_02459	AKLOBKDN_00459	KIGDNKHD_02625	EPHBIJEA_00112	POPDKOFC_00128	KGPAFDIP_00945
secY		Protein translocase subunit SecY	15	15	1	12	7349				1331	1331	1331	CJFKHGND_04323	KLKGAHNF_04363	IMAMOJGA_04545	OLKIGFEC_04698	NOLPEKII_03805	GPELILMH_04048	ALLHEJAD_04109	HHAGNNPL_03832	OMLDEMHH_04473	NAHAOJJF_03478	AKLOBKDN_04661	KIGDNKHD_03172	EPHBIJEA_03959	POPDKOFC_04931	KGPAFDIP_04271
msrC		Free methionine-R-sulfoxide reductase	15	15	1	12	9845				551	551	551	CJFKHGND_00146	KLKGAHNF_00146	IMAMOJGA_03237	OLKIGFEC_00142	NOLPEKII_01120	GPELILMH_02022	ALLHEJAD_00250	HHAGNNPL_03135	OMLDEMHH_00241	NAHAOJJF_03786	AKLOBKDN_00614	KIGDNKHD_03635	EPHBIJEA_02793	POPDKOFC_00285	KGPAFDIP_00787
cycA		D-serine/D-alanine/glycine transporter	15	15	1	12	3818				1412	1412	1412	CJFKHGND_02100	KLKGAHNF_02057	IMAMOJGA_00660	OLKIGFEC_02437	NOLPEKII_00926	GPELILMH_00951	ALLHEJAD_00602	HHAGNNPL_01902	OMLDEMHH_02908	NAHAOJJF_02032	AKLOBKDN_02644	KIGDNKHD_01650	EPHBIJEA_02513	POPDKOFC_03260	KGPAFDIP_01522
pqiB		Paraquat-inducible protein B	15	15	1	12	8757				1640	1640	1640	CJFKHGND_01651	KLKGAHNF_01508	IMAMOJGA_02211	OLKIGFEC_01431	NOLPEKII_03495	GPELILMH_03760	ALLHEJAD_02711	HHAGNNPL_02491	OMLDEMHH_03684	NAHAOJJF_02518	AKLOBKDN_03737	KIGDNKHD_01956	EPHBIJEA_02027	POPDKOFC_01485	KGPAFDIP_03288
ascG		HTH-type transcriptional regulator AscG	15	15	1	12	4431				1013	1013	1013	CJFKHGND_03692	KLKGAHNF_03085	IMAMOJGA_02865	OLKIGFEC_04165	NOLPEKII_01435	GPELILMH_03412	ALLHEJAD_02263	HHAGNNPL_02617	OMLDEMHH_03624	NAHAOJJF_01488	AKLOBKDN_01666	KIGDNKHD_00569	EPHBIJEA_03378	POPDKOFC_03495	KGPAFDIP_02202
hfq		RNA-binding protein Hfq	15	15	1	12	3771				308	308	308	CJFKHGND_02059	KLKGAHNF_02098	IMAMOJGA_00618	OLKIGFEC_02479	NOLPEKII_00884	GPELILMH_00993	ALLHEJAD_00644	HHAGNNPL_01944	OMLDEMHH_02950	NAHAOJJF_02405	AKLOBKDN_02602	KIGDNKHD_02542	EPHBIJEA_03140	POPDKOFC_03218	KGPAFDIP_01564
bhsA_1		Multiple stress resistance protein BhsA	15	15	1	12	2295				263	263	263	CJFKHGND_01465	KLKGAHNF_01140	IMAMOJGA_00328	OLKIGFEC_01093	NOLPEKII_00034	GPELILMH_02046	ALLHEJAD_01870	HHAGNNPL_00641	OMLDEMHH_02196	NAHAOJJF_01697	AKLOBKDN_02943	KIGDNKHD_00264	EPHBIJEA_01649	POPDKOFC_04635	KGPAFDIP_02083
ygaV		putative HTH-type transcriptional regulator YgaV	15	15	1	12	4380				299	299	299	CJFKHGND_04140	KLKGAHNF_03039	IMAMOJGA_02820	OLKIGFEC_04566	NOLPEKII_01480	GPELILMH_03677	ALLHEJAD_02309	HHAGNNPL_02572	OMLDEMHH_03790	NAHAOJJF_03180	AKLOBKDN_04393	KIGDNKHD_00522	EPHBIJEA_04659	POPDKOFC_03449	KGPAFDIP_02248
pduV		Propanediol utilization protein PduV	15	15	1	12	5942				479	479	479	CJFKHGND_02999	KLKGAHNF_02981	IMAMOJGA_02657	OLKIGFEC_02237	NOLPEKII_00420	GPELILMH_04642	ALLHEJAD_04671	HHAGNNPL_01003	OMLDEMHH_01818	NAHAOJJF_01382	AKLOBKDN_00138	KIGDNKHD_00057	EPHBIJEA_01441	POPDKOFC_01259	KGPAFDIP_02870
ydhC		Inner membrane transport protein YdhC	15	15	1	12	10036				1211	1211	1211	CJFKHGND_00309	KLKGAHNF_00309	IMAMOJGA_01211	OLKIGFEC_00307	NOLPEKII_00536	GPELILMH_01406	ALLHEJAD_00085	HHAGNNPL_00305	OMLDEMHH_00080	NAHAOJJF_02451	AKLOBKDN_00451	KIGDNKHD_02633	EPHBIJEA_00120	POPDKOFC_00120	KGPAFDIP_00953
srlD		Sorbitol-6-phosphate 2-dehydrogenase	15	15	1	12	4422				779	779	779	CJFKHGND_03683	KLKGAHNF_03076	IMAMOJGA_02856	OLKIGFEC_04174	NOLPEKII_01444	GPELILMH_03403	ALLHEJAD_02272	HHAGNNPL_02608	OMLDEMHH_03633	NAHAOJJF_01497	AKLOBKDN_01675	KIGDNKHD_00560	EPHBIJEA_03387	POPDKOFC_03486	KGPAFDIP_02211
ynhG		putative L,D-transpeptidase YnhG	15	15	1	12	10020				1004	1004	1004	CJFKHGND_00291	KLKGAHNF_00291	IMAMOJGA_01193	OLKIGFEC_00289	NOLPEKII_00554	GPELILMH_01388	ALLHEJAD_00103	HHAGNNPL_00323	OMLDEMHH_00098	NAHAOJJF_02469	AKLOBKDN_00469	KIGDNKHD_04372	EPHBIJEA_00102	POPDKOFC_00138	KGPAFDIP_00935
group_7587		hypothetical protein	15	15	1	12	5985				218	218	218	CJFKHGND_03041	KLKGAHNF_03023	IMAMOJGA_02616	OLKIGFEC_02278	NOLPEKII_01913	GPELILMH_00037	ALLHEJAD_02775	HHAGNNPL_00962	OMLDEMHH_01859	NAHAOJJF_00925	AKLOBKDN_00179	KIGDNKHD_00099	EPHBIJEA_01400	POPDKOFC_01218	KGPAFDIP_03142
rpsO		30S ribosomal protein S15	15	15	1	12	2227				269	269	269	CJFKHGND_01397	KLKGAHNF_01208	IMAMOJGA_00396	OLKIGFEC_01161	NOLPEKII_00102	GPELILMH_02114	ALLHEJAD_01802	HHAGNNPL_00709	OMLDEMHH_02264	NAHAOJJF_01003	AKLOBKDN_02875	KIGDNKHD_00195	EPHBIJEA_02464	POPDKOFC_03888	KGPAFDIP_02151
mscS		Small-conductance mechanosensitive channel	15	15	1	12	4574				875	875	875	CJFKHGND_02223	KLKGAHNF_02198	IMAMOJGA_02024	OLKIGFEC_03157	NOLPEKII_01567	GPELILMH_03568	ALLHEJAD_03617	HHAGNNPL_01107	OMLDEMHH_01574	NAHAOJJF_01310	AKLOBKDN_01428	KIGDNKHD_01274	EPHBIJEA_01828	POPDKOFC_02719	KGPAFDIP_01274
rlmN		Dual-specificity RNA methyltransferase RlmN	15	15	1	12	9044				1154	1154	1154	CJFKHGND_02871	KLKGAHNF_02912	IMAMOJGA_02538	OLKIGFEC_02158	NOLPEKII_00340	GPELILMH_01704	ALLHEJAD_01560	HHAGNNPL_03993	OMLDEMHH_02819	NAHAOJJF_00816	AKLOBKDN_00076	KIGDNKHD_00811	EPHBIJEA_00796	POPDKOFC_01339	KGPAFDIP_01929
mhpD		2-keto-4-pentenoate hydratase	15	15	1	12	3213				809	809	809	CJFKHGND_00978	KLKGAHNF_01449	IMAMOJGA_01068	OLKIGFEC_00641	NOLPEKII_01013	GPELILMH_01873	ALLHEJAD_02569	HHAGNNPL_02032	OMLDEMHH_00992	NAHAOJJF_03077	AKLOBKDN_01186	KIGDNKHD_02826	EPHBIJEA_03278	POPDKOFC_00971	KGPAFDIP_00597
ispF		2-C-methyl-D-erythritol 2,4-cyclodiphosphate synthase	15	15	1	12	4469				479	479	479	CJFKHGND_03726	KLKGAHNF_03119	IMAMOJGA_02899	OLKIGFEC_04131	NOLPEKII_01401	GPELILMH_04492	ALLHEJAD_04530	HHAGNNPL_04014	OMLDEMHH_03590	NAHAOJJF_01453	AKLOBKDN_01632	KIGDNKHD_00604	EPHBIJEA_04111	POPDKOFC_03530	KGPAFDIP_04494
mnmE		tRNA modification GTPase MnmE	15	15	1	12	2498				1364	1364	1364	CJFKHGND_03475	KLKGAHNF_03577	IMAMOJGA_04355	OLKIGFEC_03810	NOLPEKII_03457	GPELILMH_04634	ALLHEJAD_04656	HHAGNNPL_01359	OMLDEMHH_03176	NAHAOJJF_02923	AKLOBKDN_04295	KIGDNKHD_02837	EPHBIJEA_01742	POPDKOFC_02079	KGPAFDIP_04810
serS		Serine--tRNA ligase	15	15	1	12	8822				1292	1292	1292	CJFKHGND_01593	KLKGAHNF_01566	IMAMOJGA_04205	OLKIGFEC_01489	NOLPEKII_02290	GPELILMH_03278	ALLHEJAD_02446	HHAGNNPL_01224	OMLDEMHH_02541	NAHAOJJF_00290	AKLOBKDN_03793	KIGDNKHD_01052	EPHBIJEA_02140	POPDKOFC_01544	KGPAFDIP_02901
ndhC		NAD(P)H-quinone oxidoreductase subunit 3	15	15	1	12	5737				443	443	443	CJFKHGND_01920	KLKGAHNF_01940	IMAMOJGA_00200	OLKIGFEC_00987	NOLPEKII_01633	GPELILMH_00143	ALLHEJAD_00454	HHAGNNPL_01699	OMLDEMHH_01976	NAHAOJJF_03390	AKLOBKDN_00285	KIGDNKHD_03074	EPHBIJEA_01244	POPDKOFC_01101	KGPAFDIP_00383
htrC_2		Heat shock protein C	15	15	1	12	7295				332	332	332	CJFKHGND_04205	KLKGAHNF_04268	IMAMOJGA_04415	OLKIGFEC_04638	NOLPEKII_03746	GPELILMH_03865	ALLHEJAD_03947	HHAGNNPL_03771	OMLDEMHH_04264	NAHAOJJF_03209	AKLOBKDN_04620	KIGDNKHD_02877	EPHBIJEA_03769	POPDKOFC_04841	KGPAFDIP_03859
group_7597		hypothetical protein	15	15	1	12	4541				566	566	566	CJFKHGND_02254	KLKGAHNF_02167	IMAMOJGA_02055	OLKIGFEC_03126	NOLPEKII_03195	GPELILMH_03537	ALLHEJAD_03648	HHAGNNPL_01076	OMLDEMHH_01543	NAHAOJJF_01342	AKLOBKDN_01398	KIGDNKHD_01242	EPHBIJEA_03801	POPDKOFC_02750	KGPAFDIP_01242
queF		NADPH-dependent 7-cyano-7-deazaguanine reductase	15	15	1	12	4730				848	848	848	CJFKHGND_02490	KLKGAHNF_03632	IMAMOJGA_02776	OLKIGFEC_03639	NOLPEKII_02473	GPELILMH_02437	ALLHEJAD_01943	HHAGNNPL_02328	OMLDEMHH_03333	NAHAOJJF_00407	AKLOBKDN_01580	KIGDNKHD_00929	EPHBIJEA_00952	POPDKOFC_03608	KGPAFDIP_02723
argO		Arginine exporter protein ArgO	15	15	1	12	4577				635	635	635	CJFKHGND_02220	KLKGAHNF_02201	IMAMOJGA_02021	OLKIGFEC_03160	NOLPEKII_01564	GPELILMH_04707	ALLHEJAD_04735	HHAGNNPL_01110	OMLDEMHH_01577	NAHAOJJF_01307	AKLOBKDN_01431	KIGDNKHD_01277	EPHBIJEA_01825	POPDKOFC_02716	KGPAFDIP_01277
epmB		L-lysine 2,3-aminomutase	15	15	1	12	3741				1028	1028	1028	CJFKHGND_02032	KLKGAHNF_02125	IMAMOJGA_04445	OLKIGFEC_02065	NOLPEKII_00858	GPELILMH_01019	ALLHEJAD_00671	HHAGNNPL_01971	OMLDEMHH_04294	NAHAOJJF_02432	AKLOBKDN_02575	KIGDNKHD_02514	EPHBIJEA_03166	POPDKOFC_03191	KGPAFDIP_01591
group_7601		hypothetical protein	15	15	1	12	495				620	620	620	CJFKHGND_03308	KLKGAHNF_03458	IMAMOJGA_00500	OLKIGFEC_01264	NOLPEKII_00205	GPELILMH_01095	ALLHEJAD_00783	HHAGNNPL_01543	OMLDEMHH_03566	NAHAOJJF_00453	AKLOBKDN_03512	KIGDNKHD_00632	EPHBIJEA_01001	POPDKOFC_03751	KGPAFDIP_01120
nuoC		NADH-quinone oxidoreductase subunit C/D	15	15	1	12	5735				1802	1802	1802	CJFKHGND_01918	KLKGAHNF_01942	IMAMOJGA_00198	OLKIGFEC_00985	NOLPEKII_01635	GPELILMH_00145	ALLHEJAD_00452	HHAGNNPL_01697	OMLDEMHH_01974	NAHAOJJF_03392	AKLOBKDN_00287	KIGDNKHD_03076	EPHBIJEA_01242	POPDKOFC_01099	KGPAFDIP_00385
mdoC		Glucans biosynthesis protein C	15	15	1	12	5043				1157	1157	1157	CJFKHGND_03145	KLKGAHNF_03318	IMAMOJGA_01758	OLKIGFEC_03590	NOLPEKII_01979	GPELILMH_04111	ALLHEJAD_04175	HHAGNNPL_03595	OMLDEMHH_03056	NAHAOJJF_00701	AKLOBKDN_03931	KIGDNKHD_00725	EPHBIJEA_04371	POPDKOFC_03319	KGPAFDIP_01981
ffh		Signal recognition particle protein	15	15	1	12	2700				1361	1361	1361	CJFKHGND_04413	KLKGAHNF_04429	IMAMOJGA_04477	OLKIGFEC_04469	NOLPEKII_04151	GPELILMH_03929	ALLHEJAD_04345	HHAGNNPL_03944	OMLDEMHH_03814	NAHAOJJF_04245	AKLOBKDN_04425	KIGDNKHD_04022	EPHBIJEA_04043	POPDKOFC_04723	KGPAFDIP_04171
rutC		Putative aminoacrylate peracid reductase RutC	15	15	1	12	8211				386	386	386	CJFKHGND_03288	KLKGAHNF_02550	IMAMOJGA_03925	OLKIGFEC_01374	NOLPEKII_02602	GPELILMH_02758	ALLHEJAD_03013	HHAGNNPL_02548	OMLDEMHH_03110	NAHAOJJF_04058	AKLOBKDN_03660	KIGDNKHD_03797	EPHBIJEA_02084	POPDKOFC_01427	KGPAFDIP_03012
yigG		Inner membrane protein YigG	15	15	1	12	6036				380	380	380	CJFKHGND_03075	KLKGAHNF_03247	IMAMOJGA_02945	OLKIGFEC_03923	NOLPEKII_02985	GPELILMH_02501	ALLHEJAD_02203	HHAGNNPL_02447	OMLDEMHH_03448	NAHAOJJF_03038	AKLOBKDN_04038	KIGDNKHD_02742	EPHBIJEA_01873	POPDKOFC_04069	KGPAFDIP_02296
trpE		Anthranilate synthase component 1	15	15	1	12	7778				1562	1562	1562	CJFKHGND_02839	KLKGAHNF_02744	IMAMOJGA_02175	OLKIGFEC_02810	NOLPEKII_00747	GPELILMH_01218	ALLHEJAD_03969	HHAGNNPL_02226	OMLDEMHH_02501	NAHAOJJF_02917	AKLOBKDN_03368	KIGDNKHD_02555	EPHBIJEA_01509	POPDKOFC_02461	KGPAFDIP_02493
group_7608		hypothetical protein	15	15	1	12	5490				1139	1139	1139	CJFKHGND_00754	KLKGAHNF_00754	IMAMOJGA_03422	OLKIGFEC_03091	NOLPEKII_02054	GPELILMH_03721	ALLHEJAD_03758	HHAGNNPL_02088	OMLDEMHH_00861	NAHAOJJF_00796	AKLOBKDN_02262	KIGDNKHD_02681	EPHBIJEA_01142	POPDKOFC_02796	KGPAFDIP_03180
hmuU		Hemin transport system permease protein HmuU	15	15	1	12	8653				956	956	956	CJFKHGND_01846	KLKGAHNF_01671	IMAMOJGA_01647	OLKIGFEC_02656	NOLPEKII_04096	GPELILMH_00531	ALLHEJAD_01333	HHAGNNPL_00049	OMLDEMHH_04366	NAHAOJJF_02750	AKLOBKDN_01924	KIGDNKHD_01552	EPHBIJEA_00445	POPDKOFC_02307	KGPAFDIP_03510
blr		Divisome-associated membrane protein Blr	15	15	1	12	10075				125	125	125	CJFKHGND_00347	KLKGAHNF_00347	IMAMOJGA_01250	OLKIGFEC_00345	NOLPEKII_00498	GPELILMH_01444	ALLHEJAD_00047	HHAGNNPL_00267	OMLDEMHH_00042	NAHAOJJF_04446	AKLOBKDN_00413	KIGDNKHD_04190	EPHBIJEA_00158	POPDKOFC_00082	KGPAFDIP_00991
group_7611		hypothetical protein	15	15	1	12	4438				410	410	410	CJFKHGND_03699	KLKGAHNF_03092	IMAMOJGA_02872	OLKIGFEC_04158	NOLPEKII_01428	GPELILMH_03419	ALLHEJAD_02256	HHAGNNPL_02624	OMLDEMHH_03617	NAHAOJJF_01481	AKLOBKDN_01659	KIGDNKHD_00576	EPHBIJEA_03371	POPDKOFC_03502	KGPAFDIP_02195
pmrD		Signal transduction protein PmrD	15	15	1	12	5713				266	266	266	CJFKHGND_01895	KLKGAHNF_01965	IMAMOJGA_00176	OLKIGFEC_00963	NOLPEKII_01657	GPELILMH_00168	ALLHEJAD_00429	HHAGNNPL_01675	OMLDEMHH_01952	NAHAOJJF_03256	AKLOBKDN_00310	KIGDNKHD_02907	EPHBIJEA_01220	POPDKOFC_01913	KGPAFDIP_00408
plsC		1-acyl-sn-glycerol-3-phosphate acyltransferase	15	15	1	12	460				737	737	737	CJFKHGND_03342	KLKGAHNF_03424	IMAMOJGA_00535	OLKIGFEC_01298	NOLPEKII_00239	GPELILMH_01129	ALLHEJAD_00749	HHAGNNPL_01578	OMLDEMHH_03532	NAHAOJJF_00487	AKLOBKDN_03547	KIGDNKHD_00666	EPHBIJEA_01035	POPDKOFC_04163	KGPAFDIP_01154
sapC		Putrescine export system permease protein SapC	15	15	1	12	7744				890	890	890	CJFKHGND_02805	KLKGAHNF_02778	IMAMOJGA_02141	OLKIGFEC_02776	NOLPEKII_00781	GPELILMH_01252	ALLHEJAD_01137	HHAGNNPL_02191	OMLDEMHH_02466	NAHAOJJF_02083	AKLOBKDN_03402	KIGDNKHD_01692	EPHBIJEA_01544	POPDKOFC_02427	KGPAFDIP_02459
moeB		Molybdopterin-synthase adenylyltransferase	15	15	1	12	8909				749	749	749	CJFKHGND_01522	KLKGAHNF_01637	IMAMOJGA_03443	OLKIGFEC_01560	NOLPEKII_02159	GPELILMH_02343	ALLHEJAD_02087	HHAGNNPL_01296	OMLDEMHH_02612	NAHAOJJF_03238	AKLOBKDN_03036	KIGDNKHD_03426	EPHBIJEA_03673	POPDKOFC_01616	KGPAFDIP_03486
mtnN		5'-methylthioadenosine/S-adenosylhomocysteine nucleosidase	15	15	1	12	8291				698	698	698	CJFKHGND_00660	KLKGAHNF_00660	IMAMOJGA_01434	OLKIGFEC_01664	NOLPEKII_02230	GPELILMH_00319	ALLHEJAD_02019	HHAGNNPL_00466	OMLDEMHH_00423	NAHAOJJF_01264	AKLOBKDN_01028	KIGDNKHD_01192	EPHBIJEA_00292	POPDKOFC_00464	KGPAFDIP_00042
ompA		Outer membrane protein A	15	15	1	12	8751				1055	1055	1055	CJFKHGND_01657	KLKGAHNF_01502	IMAMOJGA_02205	OLKIGFEC_01425	NOLPEKII_03501	GPELILMH_03766	ALLHEJAD_02705	HHAGNNPL_02497	OMLDEMHH_03678	NAHAOJJF_02512	AKLOBKDN_03731	KIGDNKHD_01962	EPHBIJEA_02033	POPDKOFC_01479	KGPAFDIP_03294
group_7618		hypothetical protein	15	15	1	12	9546				89	89	89	CJFKHGND_02690	KLKGAHNF_02436	IMAMOJGA_02471	OLKIGFEC_03419	NOLPEKII_00650	GPELILMH_02654	ALLHEJAD_02497	HHAGNNPL_00797	OMLDEMHH_01290	NAHAOJJF_02808	AKLOBKDN_01864	KIGDNKHD_02396	EPHBIJEA_03576	POPDKOFC_02981	KGPAFDIP_02361
znuA		High-affinity zinc uptake system protein ZnuA	15	15	1	12	9816				986	986	986	CJFKHGND_00119	KLKGAHNF_00119	IMAMOJGA_03209	OLKIGFEC_00115	NOLPEKII_01093	GPELILMH_01527	ALLHEJAD_01448	HHAGNNPL_03162	OMLDEMHH_00268	NAHAOJJF_02580	AKLOBKDN_00641	KIGDNKHD_02158	EPHBIJEA_02766	POPDKOFC_00312	KGPAFDIP_01710
tatE		Sec-independent protein translocase protein TatE	15	15	1	12	9529				203	203	203	CJFKHGND_02707	KLKGAHNF_02453	IMAMOJGA_02454	OLKIGFEC_03436	NOLPEKII_00667	GPELILMH_04830	ALLHEJAD_02480	HHAGNNPL_00814	OMLDEMHH_01273	NAHAOJJF_02791	AKLOBKDN_01846	KIGDNKHD_02379	EPHBIJEA_04298	POPDKOFC_02998	KGPAFDIP_02378
group_7621		hypothetical protein	15	15	1	12	9940				677	677	677	CJFKHGND_00218	KLKGAHNF_00218	IMAMOJGA_01119	OLKIGFEC_00215	NOLPEKII_01193	GPELILMH_01949	ALLHEJAD_00177	HHAGNNPL_00397	OMLDEMHH_00169	NAHAOJJF_02260	AKLOBKDN_00542	KIGDNKHD_02025	EPHBIJEA_00028	POPDKOFC_00212	KGPAFDIP_00860
minE		Cell division topological specificity factor	15	15	1	12	5154				266	266	266	CJFKHGND_03838	KLKGAHNF_03938	IMAMOJGA_04813	OLKIGFEC_03702	NOLPEKII_04782	GPELILMH_05032	ALLHEJAD_04811	HHAGNNPL_04151	OMLDEMHH_04532	NAHAOJJF_02652	AKLOBKDN_03831	KIGDNKHD_02078	EPHBIJEA_03913	POPDKOFC_03418	KGPAFDIP_04598
rpmI		50S ribosomal protein L35	15	15	1	12	9979				197	197	197	CJFKHGND_00252	KLKGAHNF_00252	IMAMOJGA_01153	OLKIGFEC_00249	NOLPEKII_00594	GPELILMH_01348	ALLHEJAD_00143	HHAGNNPL_00363	OMLDEMHH_00135	NAHAOJJF_03407	AKLOBKDN_00508	KIGDNKHD_03110	EPHBIJEA_00062	POPDKOFC_00178	KGPAFDIP_00895
rdgB		dITP/XTP pyrophosphatase	15	15	1	12	4539				593	593	593	CJFKHGND_02256	KLKGAHNF_02165	IMAMOJGA_02057	OLKIGFEC_03124	NOLPEKII_03197	GPELILMH_03535	ALLHEJAD_03650	HHAGNNPL_01074	OMLDEMHH_01541	NAHAOJJF_01344	AKLOBKDN_01396	KIGDNKHD_01240	EPHBIJEA_03803	POPDKOFC_02752	KGPAFDIP_01240
truB		tRNA pseudouridine synthase B	15	15	1	12	2228				944	944	944	CJFKHGND_01398	KLKGAHNF_01207	IMAMOJGA_00395	OLKIGFEC_01160	NOLPEKII_00101	GPELILMH_02113	ALLHEJAD_01803	HHAGNNPL_00708	OMLDEMHH_02263	NAHAOJJF_01002	AKLOBKDN_02876	KIGDNKHD_00196	EPHBIJEA_02465	POPDKOFC_03887	KGPAFDIP_02150
atl		DNA base-flipping protein	15	15	1	12	3107				311	311	311	CJFKHGND_01083	KLKGAHNF_01343	IMAMOJGA_00962	OLKIGFEC_00536	NOLPEKII_01349	GPELILMH_00809	ALLHEJAD_00900	HHAGNNPL_02644	OMLDEMHH_01096	NAHAOJJF_01211	AKLOBKDN_01290	KIGDNKHD_02087	EPHBIJEA_00680	POPDKOFC_00867	KGPAFDIP_00701
fixB_1		Protein FixB	15	15	1	12	9997				938	938	938	CJFKHGND_00270	KLKGAHNF_00270	IMAMOJGA_01171	OLKIGFEC_00267	NOLPEKII_00576	GPELILMH_01366	ALLHEJAD_00125	HHAGNNPL_00345	OMLDEMHH_00119	NAHAOJJF_03425	AKLOBKDN_00490	KIGDNKHD_03092	EPHBIJEA_00080	POPDKOFC_00160	KGPAFDIP_00913
fixX_2		Ferredoxin-like protein FixX	15	15	1	12	8416				287	287	287	CJFKHGND_00547	KLKGAHNF_00547	IMAMOJGA_01320	OLKIGFEC_01778	NOLPEKII_02551	GPELILMH_00432	ALLHEJAD_01057	HHAGNNPL_00581	OMLDEMHH_00536	NAHAOJJF_00234	AKLOBKDN_00914	KIGDNKHD_00426	EPHBIJEA_00406	POPDKOFC_00578	KGPAFDIP_00155
nuoI		NADH-quinone oxidoreductase subunit I	15	15	1	12	5730				542	542	542	CJFKHGND_01913	KLKGAHNF_01947	IMAMOJGA_00193	OLKIGFEC_00980	NOLPEKII_01640	GPELILMH_00150	ALLHEJAD_00447	HHAGNNPL_01692	OMLDEMHH_01969	NAHAOJJF_03397	AKLOBKDN_00292	KIGDNKHD_03081	EPHBIJEA_01237	POPDKOFC_01094	KGPAFDIP_00390
group_7630		hypothetical protein	15	15	1	12	3826				206	206	206	CJFKHGND_02108	KLKGAHNF_02049	IMAMOJGA_00669	OLKIGFEC_02428	NOLPEKII_00935	GPELILMH_00942	ALLHEJAD_00593	HHAGNNPL_01894	OMLDEMHH_02900	NAHAOJJF_02023	AKLOBKDN_02653	KIGDNKHD_01659	EPHBIJEA_02505	POPDKOFC_03269	KGPAFDIP_01513
dcyD		D-cysteine desulfhydrase	15	15	1	12	123				986	986	986	CJFKHGND_00060	KLKGAHNF_00060	IMAMOJGA_04136	OLKIGFEC_00056	NOLPEKII_01728	GPELILMH_01586	ALLHEJAD_01389	HHAGNNPL_02830	OMLDEMHH_00328	NAHAOJJF_02705	AKLOBKDN_00701	KIGDNKHD_03002	EPHBIJEA_02292	POPDKOFC_00371	KGPAFDIP_01651
yadM		putative fimbrial-like protein YadM	15	15	1	12	8320				551	551	551	CJFKHGND_00639	KLKGAHNF_00639	IMAMOJGA_01413	OLKIGFEC_01685	NOLPEKII_02251	GPELILMH_00340	ALLHEJAD_02040	HHAGNNPL_00488	OMLDEMHH_00444	NAHAOJJF_04619	AKLOBKDN_01007	KIGDNKHD_04538	EPHBIJEA_00313	POPDKOFC_00485	KGPAFDIP_00063
yeaW		Carnitine monooxygenase oxygenase subunit	15	15	1	12	9876				1124	1124	1124	CJFKHGND_00176	KLKGAHNF_00176	IMAMOJGA_03267	OLKIGFEC_00172	NOLPEKII_01150	GPELILMH_01992	ALLHEJAD_00220	HHAGNNPL_04061	OMLDEMHH_00211	NAHAOJJF_03874	AKLOBKDN_00584	KIGDNKHD_03477	EPHBIJEA_04135	POPDKOFC_00255	KGPAFDIP_00817
ycfH		putative metal-dependent hydrolase YcfH	15	15	1	12	5094				797	797	797	CJFKHGND_03196	KLKGAHNF_03369	IMAMOJGA_01707	OLKIGFEC_03539	NOLPEKII_02030	GPELILMH_02703	ALLHEJAD_02379	HHAGNNPL_02894	OMLDEMHH_03005	NAHAOJJF_00650	AKLOBKDN_03982	KIGDNKHD_00776	EPHBIJEA_02207	POPDKOFC_03370	KGPAFDIP_02032
ppnN		Pyrimidine/purine nucleotide 5'-monophosphate nucleosidase	15	15	1	12	4729				1364	1364	1364	CJFKHGND_02489	KLKGAHNF_03633	IMAMOJGA_02775	OLKIGFEC_03640	NOLPEKII_02474	GPELILMH_02436	ALLHEJAD_01942	HHAGNNPL_02329	OMLDEMHH_03334	NAHAOJJF_00406	AKLOBKDN_01579	KIGDNKHD_00928	EPHBIJEA_00951	POPDKOFC_03607	KGPAFDIP_02722
rhaT		L-rhamnose-proton symporter	15	15	1	12	6209				1034	1034	1034	CJFKHGND_02347	KLKGAHNF_02328	IMAMOJGA_03627	OLKIGFEC_03310	NOLPEKII_03605	GPELILMH_01786	ALLHEJAD_01713	HHAGNNPL_03096	OMLDEMHH_02103	NAHAOJJF_01181	AKLOBKDN_03293	KIGDNKHD_01144	EPHBIJEA_01333	POPDKOFC_03119	KGPAFDIP_02804
mgsA		Methylglyoxal synthase	15	15	1	12	8745				458	458	458	CJFKHGND_01663	KLKGAHNF_01496	IMAMOJGA_02199	OLKIGFEC_01419	NOLPEKII_04299	GPELILMH_04005	ALLHEJAD_02699	HHAGNNPL_02503	OMLDEMHH_03672	NAHAOJJF_02506	AKLOBKDN_03725	KIGDNKHD_01968	EPHBIJEA_02039	POPDKOFC_01473	KGPAFDIP_03300
group_7638		hypothetical protein	15	15	1	12	9042				854	854	854	CJFKHGND_02873	KLKGAHNF_02910	IMAMOJGA_02540	OLKIGFEC_02156	NOLPEKII_00338	GPELILMH_01702	ALLHEJAD_01558	HHAGNNPL_03995	OMLDEMHH_02817	NAHAOJJF_00818	AKLOBKDN_00074	KIGDNKHD_00813	EPHBIJEA_00798	POPDKOFC_01341	KGPAFDIP_01927
group_7639		hypothetical protein	15	15	1	12	5744				494	494	494	CJFKHGND_01927	KLKGAHNF_01933	IMAMOJGA_00207	OLKIGFEC_00994	NOLPEKII_01626	GPELILMH_00136	ALLHEJAD_00461	HHAGNNPL_01706	OMLDEMHH_01983	NAHAOJJF_03383	AKLOBKDN_00278	KIGDNKHD_03067	EPHBIJEA_01251	POPDKOFC_01108	KGPAFDIP_00376
yjaB_1		putative N-acetyltransferase YjaB	15	15	1	12	4276				440	440	440	CJFKHGND_01156	KLKGAHNF_00963	IMAMOJGA_03874	OLKIGFEC_04250	NOLPEKII_04610	GPELILMH_04081	ALLHEJAD_04147	HHAGNNPL_04476	OMLDEMHH_02400	NAHAOJJF_03538	AKLOBKDN_02207	KIGDNKHD_04402	EPHBIJEA_02707	POPDKOFC_04273	KGPAFDIP_04301
yccX		Acylphosphatase	15	15	1	12	8740				278	278	278	CJFKHGND_01668	KLKGAHNF_01491	IMAMOJGA_02194	OLKIGFEC_01414	NOLPEKII_04294	GPELILMH_04010	ALLHEJAD_02694	HHAGNNPL_02508	OMLDEMHH_03667	NAHAOJJF_02501	AKLOBKDN_03720	KIGDNKHD_01973	EPHBIJEA_02044	POPDKOFC_01468	KGPAFDIP_03305
cspG		Cold shock-like protein CspG	15	15	1	12	8233				212	212	212	CJFKHGND_04354	KLKGAHNF_02530	IMAMOJGA_03945	OLKIGFEC_01394	NOLPEKII_02582	GPELILMH_02778	ALLHEJAD_02993	HHAGNNPL_02528	OMLDEMHH_03090	NAHAOJJF_04268	AKLOBKDN_03639	KIGDNKHD_01993	EPHBIJEA_02064	POPDKOFC_01447	KGPAFDIP_02992
hsrA		putative transport protein HsrA	15	15	1	12	2413				1427	1427	1427	CJFKHGND_04698	KLKGAHNF_04677	IMAMOJGA_04011	OLKIGFEC_03866	NOLPEKII_03758	GPELILMH_02899	ALLHEJAD_03147	HHAGNNPL_01416	OMLDEMHH_03233	NAHAOJJF_03299	AKLOBKDN_04440	KIGDNKHD_03681	EPHBIJEA_01684	POPDKOFC_02135	KGPAFDIP_03989
group_7644		hypothetical protein	15	15	1	12	9426				293	293	293	CJFKHGND_03565	KLKGAHNF_03169	IMAMOJGA_03292	OLKIGFEC_04194	NOLPEKII_03303	GPELILMH_03380	ALLHEJAD_03444	HHAGNNPL_03719	OMLDEMHH_01168	NAHAOJJF_02851	AKLOBKDN_01740	KIGDNKHD_02405	EPHBIJEA_04599	POPDKOFC_03971	KGPAFDIP_02638
artM_2		Arginine ABC transporter permease protein ArtM	15	15	1	12	8866				668	668	668	CJFKHGND_01560	KLKGAHNF_01599	IMAMOJGA_04399	OLKIGFEC_01522	NOLPEKII_02121	GPELILMH_04594	ALLHEJAD_04632	HHAGNNPL_01258	OMLDEMHH_02574	NAHAOJJF_00323	AKLOBKDN_03076	KIGDNKHD_04609	EPHBIJEA_03182	POPDKOFC_01577	KGPAFDIP_04723
sgrT		Putative inhibitor of glucose uptake transporter SgrT	15	15	1	12	8388				131	131	131	CJFKHGND_00574	KLKGAHNF_00574	IMAMOJGA_01347	OLKIGFEC_01751	NOLPEKII_02524	GPELILMH_00405	ALLHEJAD_01030	HHAGNNPL_00553	OMLDEMHH_00509	NAHAOJJF_00207	AKLOBKDN_00941	KIGDNKHD_00453	EPHBIJEA_00378	POPDKOFC_00551	KGPAFDIP_00128
rimI		Ribosomal-protein-alanine acetyltransferase	15	15	1	12	3461				446	446	446	CJFKHGND_00469	KLKGAHNF_00469	IMAMOJGA_00812	OLKIGFEC_02288	NOLPEKII_01835	GPELILMH_00510	ALLHEJAD_03876	HHAGNNPL_01805	OMLDEMHH_00614	NAHAOJJF_01939	AKLOBKDN_00837	KIGDNKHD_01494	EPHBIJEA_02351	POPDKOFC_00656	KGPAFDIP_00233
miaB		tRNA-2-methylthio-N(6)-dimethylallyladenosine synthase	15	15	1	12	9495				1424	1424	1424	CJFKHGND_02739	KLKGAHNF_02485	IMAMOJGA_02421	OLKIGFEC_03469	NOLPEKII_00700	GPELILMH_03167	ALLHEJAD_03824	HHAGNNPL_00848	OMLDEMHH_01240	NAHAOJJF_01660	AKLOBKDN_01813	KIGDNKHD_01379	EPHBIJEA_01996	POPDKOFC_03033	KGPAFDIP_02411
group_7649		tRNA-Pro(ggg)	15	15	1	12	5641				76	76	76	CJFKHGND_00883	KLKGAHNF_00883	IMAMOJGA_00108	OLKIGFEC_00895	NOLPEKII_02377	GPELILMH_00237	ALLHEJAD_00361	HHAGNNPL_01455	OMLDEMHH_00733	NAHAOJJF_02202	AKLOBKDN_02716	KIGDNKHD_01631	EPHBIJEA_02572	POPDKOFC_01845	KGPAFDIP_00477
fur		Ferric uptake regulation protein	15	15	1	12	9483				446	446	446	CJFKHGND_04517	KLKGAHNF_02503	IMAMOJGA_03347	OLKIGFEC_03486	NOLPEKII_00717	GPELILMH_03184	ALLHEJAD_03840	HHAGNNPL_00864	OMLDEMHH_01222	NAHAOJJF_01642	AKLOBKDN_01795	KIGDNKHD_01361	EPHBIJEA_01978	POPDKOFC_03051	KGPAFDIP_02429
group_7651		hypothetical protein	15	15	1	12	5738				164	164	164	CJFKHGND_01921	KLKGAHNF_01939	IMAMOJGA_00201	OLKIGFEC_00988	NOLPEKII_01632	GPELILMH_00142	ALLHEJAD_00455	HHAGNNPL_01700	OMLDEMHH_01977	NAHAOJJF_03389	AKLOBKDN_00284	KIGDNKHD_03073	EPHBIJEA_01245	POPDKOFC_01102	KGPAFDIP_00382
ubiD		3-octaprenyl-4-hydroxybenzoate carboxy-lyase	15	15	1	12	6013				1493	1493	1493	CJFKHGND_03052	KLKGAHNF_03224	IMAMOJGA_02922	OLKIGFEC_03946	NOLPEKII_03008	GPELILMH_02478	ALLHEJAD_02226	HHAGNNPL_02470	OMLDEMHH_03425	NAHAOJJF_03015	AKLOBKDN_04015	KIGDNKHD_02765	EPHBIJEA_01850	POPDKOFC_04092	KGPAFDIP_02273
group_7653		hypothetical protein	15	15	1	12	7766				167	167	167	CJFKHGND_02827	KLKGAHNF_02756	IMAMOJGA_02163	OLKIGFEC_02798	NOLPEKII_00759	GPELILMH_01230	ALLHEJAD_01115	HHAGNNPL_02214	OMLDEMHH_02489	NAHAOJJF_02905	AKLOBKDN_03380	KIGDNKHD_02567	EPHBIJEA_01521	POPDKOFC_02449	KGPAFDIP_02481
group_7654		hypothetical protein	15	15	1	12	5891				152	152	152	CJFKHGND_02956	KLKGAHNF_02938	IMAMOJGA_02703	OLKIGFEC_02191	NOLPEKII_00373	GPELILMH_02983	ALLHEJAD_03284	HHAGNNPL_01048	OMLDEMHH_04748	NAHAOJJF_01429	AKLOBKDN_00093	KIGDNKHD_00010	EPHBIJEA_01486	POPDKOFC_01306	KGPAFDIP_02824
nlpD_1		Murein hydrolase activator NlpD	15	15	1	12	4641				755	755	755	CJFKHGND_02161	KLKGAHNF_02260	IMAMOJGA_01962	OLKIGFEC_03219	NOLPEKII_01505	GPELILMH_02897	ALLHEJAD_02874	HHAGNNPL_01169	OMLDEMHH_01636	NAHAOJJF_04631	AKLOBKDN_01491	KIGDNKHD_04552	EPHBIJEA_01766	POPDKOFC_02657	KGPAFDIP_01336
group_7656		hypothetical protein	15	15	1	12	7329				257	257	257	CJFKHGND_04303	KLKGAHNF_04343	IMAMOJGA_04565	OLKIGFEC_04718	NOLPEKII_03785	GPELILMH_04028	ALLHEJAD_04129	HHAGNNPL_03812	OMLDEMHH_04933	NAHAOJJF_03458	AKLOBKDN_04640	KIGDNKHD_03192	EPHBIJEA_03939	POPDKOFC_04951	KGPAFDIP_04291
srkA		Stress response kinase A	15	15	1	12	6276				986	986	986	CJFKHGND_02402	KLKGAHNF_02383	IMAMOJGA_03573	OLKIGFEC_03364	NOLPEKII_03057	GPELILMH_04798	ALLHEJAD_04861	HHAGNNPL_03728	OMLDEMHH_02158	NAHAOJJF_04951	AKLOBKDN_03348	KIGDNKHD_04933	EPHBIJEA_04073	POPDKOFC_03173	KGPAFDIP_04459
bsmA		Lipoprotein BsmA	15	15	1	12	3788				329	329	329	CJFKHGND_02075	KLKGAHNF_02082	IMAMOJGA_00635	OLKIGFEC_02462	NOLPEKII_00901	GPELILMH_00976	ALLHEJAD_00627	HHAGNNPL_01927	OMLDEMHH_02933	NAHAOJJF_02389	AKLOBKDN_02619	KIGDNKHD_04295	EPHBIJEA_03123	POPDKOFC_03235	KGPAFDIP_01547
ihfB		Integration host factor subunit beta	15	15	1	12	8804				284	284	284	CJFKHGND_01611	KLKGAHNF_01548	IMAMOJGA_02252	OLKIGFEC_01472	NOLPEKII_02307	GPELILMH_03949	ALLHEJAD_02463	HHAGNNPL_01207	OMLDEMHH_04444	NAHAOJJF_00272	AKLOBKDN_03776	KIGDNKHD_01034	EPHBIJEA_02123	POPDKOFC_01527	KGPAFDIP_02918
fdoG_1		Formate dehydrogenase-O major subunit	15	15	1	12	6224				587	587	587	CJFKHGND_02361	KLKGAHNF_02342	IMAMOJGA_03613	OLKIGFEC_03324	NOLPEKII_03017	GPELILMH_01800	ALLHEJAD_01699	HHAGNNPL_03110	OMLDEMHH_02117	NAHAOJJF_03917	AKLOBKDN_03308	KIGDNKHD_04252	EPHBIJEA_01319	POPDKOFC_03133	KGPAFDIP_03602
ybaQ		putative HTH-type transcriptional regulator YbaQ	15	15	1	12	3078				395	395	395	CJFKHGND_01111	KLKGAHNF_01315	IMAMOJGA_00934	OLKIGFEC_00508	NOLPEKII_01321	GPELILMH_00781	ALLHEJAD_00872	HHAGNNPL_02288	OMLDEMHH_01124	NAHAOJJF_01048	AKLOBKDN_01318	KIGDNKHD_00949	EPHBIJEA_00708	POPDKOFC_00839	KGPAFDIP_00729
group_7662		hypothetical protein	15	15	1	12	479				422	422	422	CJFKHGND_03324	KLKGAHNF_03442	IMAMOJGA_00516	OLKIGFEC_01280	NOLPEKII_00221	GPELILMH_01111	ALLHEJAD_00767	HHAGNNPL_01560	OMLDEMHH_03550	NAHAOJJF_00469	AKLOBKDN_03528	KIGDNKHD_00648	EPHBIJEA_01017	POPDKOFC_03735	KGPAFDIP_01136
queC		7-cyano-7-deazaguanine synthase	15	15	1	12	3118				695	695	695	CJFKHGND_01073	KLKGAHNF_01353	IMAMOJGA_00972	OLKIGFEC_00546	NOLPEKII_01359	GPELILMH_00819	ALLHEJAD_00910	HHAGNNPL_02654	OMLDEMHH_01086	NAHAOJJF_01221	AKLOBKDN_01279	KIGDNKHD_02097	EPHBIJEA_00670	POPDKOFC_00877	KGPAFDIP_00691
plsY		putative glycerol-3-phosphate acyltransferase	15	15	1	12	499				617	617	617	CJFKHGND_03304	KLKGAHNF_03462	IMAMOJGA_00496	OLKIGFEC_01260	NOLPEKII_00201	GPELILMH_01091	ALLHEJAD_00787	HHAGNNPL_01539	OMLDEMHH_03570	NAHAOJJF_00449	AKLOBKDN_03508	KIGDNKHD_00628	EPHBIJEA_00997	POPDKOFC_03755	KGPAFDIP_01116
group_7665		hypothetical protein	15	15	1	12	2509				656	656	656	CJFKHGND_03485	KLKGAHNF_03587	IMAMOJGA_04345	OLKIGFEC_03800	NOLPEKII_03447	GPELILMH_04376	ALLHEJAD_04430	HHAGNNPL_01349	OMLDEMHH_03166	NAHAOJJF_02933	AKLOBKDN_04285	KIGDNKHD_02847	EPHBIJEA_01752	POPDKOFC_02069	KGPAFDIP_03350
pnp		Polyribonucleotide nucleotidyltransferase	15	15	1	12	2226				2135	2135	2135	CJFKHGND_01396	KLKGAHNF_01209	IMAMOJGA_00397	OLKIGFEC_01162	NOLPEKII_00103	GPELILMH_02115	ALLHEJAD_01801	HHAGNNPL_00710	OMLDEMHH_02265	NAHAOJJF_01004	AKLOBKDN_02874	KIGDNKHD_00194	EPHBIJEA_02463	POPDKOFC_03889	KGPAFDIP_02152
glnK		Nitrogen regulatory protein P-II 2	15	15	1	12	3111				338	338	338	CJFKHGND_01079	KLKGAHNF_01347	IMAMOJGA_00966	OLKIGFEC_00540	NOLPEKII_01353	GPELILMH_00813	ALLHEJAD_00904	HHAGNNPL_02648	OMLDEMHH_01092	NAHAOJJF_01215	AKLOBKDN_01286	KIGDNKHD_02091	EPHBIJEA_00676	POPDKOFC_00871	KGPAFDIP_00697
rlmM		Ribosomal RNA large subunit methyltransferase M	15	15	1	12	4718				1100	1100	1100	CJFKHGND_02478	KLKGAHNF_03644	IMAMOJGA_02764	OLKIGFEC_03651	NOLPEKII_02485	GPELILMH_02425	ALLHEJAD_01931	HHAGNNPL_02340	OMLDEMHH_03345	NAHAOJJF_00395	AKLOBKDN_01568	KIGDNKHD_00917	EPHBIJEA_00940	POPDKOFC_03596	KGPAFDIP_02711
acrZ		Multidrug efflux pump accessory protein AcrZ	15	15	1	12	9402				149	149	149	CJFKHGND_04263	KLKGAHNF_03142	IMAMOJGA_04508	OLKIGFEC_04660	NOLPEKII_03277	GPELILMH_03357	ALLHEJAD_03471	HHAGNNPL_03694	OMLDEMHH_01141	NAHAOJJF_02826	AKLOBKDN_01713	KIGDNKHD_02430	EPHBIJEA_04314	POPDKOFC_03998	KGPAFDIP_02611
lsrG		(4S)-4-hydroxy-5-phosphonooxypentane-2,3-dione isomerase	15	15	1	12	10192				290	290	290	CJFKHGND_03523	KLKGAHNF_03747	IMAMOJGA_04044	OLKIGFEC_04355	NOLPEKII_02861	GPELILMH_02811	ALLHEJAD_02960	HHAGNNPL_03034	OMLDEMHH_03847	NAHAOJJF_01987	AKLOBKDN_04351	KIGDNKHD_03746	EPHBIJEA_00235	POPDKOFC_04363	KGPAFDIP_03076
group_7671		hypothetical protein	15	15	1	12	2322			Hypothetical protein with no hits to refseq/uniprot/clusters/cdd/tigrfams/pfam overlapping another protein with hits	296	296	296	CJFKHGND_01492	KLKGAHNF_01113	IMAMOJGA_00301	OLKIGFEC_01066	NOLPEKII_00007	GPELILMH_04790	ALLHEJAD_04851	HHAGNNPL_00614	OMLDEMHH_02169	NAHAOJJF_04582	AKLOBKDN_02970	KIGDNKHD_04448	EPHBIJEA_01676	POPDKOFC_04662	KGPAFDIP_04524
group_7672		putative NTE family protein	15	15	1	12	4038				944	944	944	CJFKHGND_04434	KLKGAHNF_04463	IMAMOJGA_04331	OLKIGFEC_03784	NOLPEKII_03894	GPELILMH_04224	ALLHEJAD_04258	HHAGNNPL_03514	OMLDEMHH_03716	NAHAOJJF_03753	AKLOBKDN_03901	KIGDNKHD_03444	EPHBIJEA_03604	POPDKOFC_05014	KGPAFDIP_04404
group_7673		hypothetical protein	15	15	1	12	6039				764	764	764	CJFKHGND_03078	KLKGAHNF_03250	IMAMOJGA_02948	OLKIGFEC_03920	NOLPEKII_02982	GPELILMH_02504	ALLHEJAD_02200	HHAGNNPL_02444	OMLDEMHH_03451	NAHAOJJF_01826	AKLOBKDN_04041	KIGDNKHD_01334	EPHBIJEA_01876	POPDKOFC_04066	KGPAFDIP_02299
uraA		Uracil permease	15	15	1	12	5901				1289	1289	1289	CJFKHGND_02963	KLKGAHNF_02945	IMAMOJGA_02695	OLKIGFEC_02199	NOLPEKII_00382	GPELILMH_02975	ALLHEJAD_03276	HHAGNNPL_01041	OMLDEMHH_01780	NAHAOJJF_01421	AKLOBKDN_00100	KIGDNKHD_00018	EPHBIJEA_01479	POPDKOFC_01297	KGPAFDIP_02832
group_7675		hypothetical protein	15	15	1	12	456				926	926	926	CJFKHGND_03346	KLKGAHNF_03420	IMAMOJGA_00539	OLKIGFEC_01302	NOLPEKII_00243	GPELILMH_01133	ALLHEJAD_00745	HHAGNNPL_01582	OMLDEMHH_03528	NAHAOJJF_00491	AKLOBKDN_03551	KIGDNKHD_00670	EPHBIJEA_01039	POPDKOFC_04159	KGPAFDIP_01158
mhpE		4-hydroxy-2-oxovalerate aldolase	15	15	1	12	3211				1013	1013	1013	CJFKHGND_00980	KLKGAHNF_01447	IMAMOJGA_01066	OLKIGFEC_00639	NOLPEKII_01015	GPELILMH_01871	ALLHEJAD_02567	HHAGNNPL_02034	OMLDEMHH_00994	NAHAOJJF_03079	AKLOBKDN_01188	KIGDNKHD_02824	EPHBIJEA_03280	POPDKOFC_00969	KGPAFDIP_00599
group_7677		hypothetical protein	15	15	1	12	6046				203	203	203	CJFKHGND_03085	KLKGAHNF_03257	IMAMOJGA_02955	OLKIGFEC_03913	NOLPEKII_02975	GPELILMH_02511	ALLHEJAD_02193	HHAGNNPL_02437	OMLDEMHH_03458	NAHAOJJF_01819	AKLOBKDN_04048	KIGDNKHD_01327	EPHBIJEA_01883	POPDKOFC_04059	KGPAFDIP_02306
hslU		ATP-dependent protease ATPase subunit HslU	15	15	1	12	6182				1331	1331	1331	CJFKHGND_02322	KLKGAHNF_02303	IMAMOJGA_03795	OLKIGFEC_03285	NOLPEKII_02931	GPELILMH_01761	ALLHEJAD_01739	HHAGNNPL_03326	OMLDEMHH_02078	NAHAOJJF_01156	AKLOBKDN_03268	KIGDNKHD_01119	EPHBIJEA_01359	POPDKOFC_03094	KGPAFDIP_02779
holC		DNA polymerase III subunit chi	15	15	1	12	3865				443	443	443	CJFKHGND_02144	KLKGAHNF_02013	IMAMOJGA_00707	OLKIGFEC_02391	NOLPEKII_03646	GPELILMH_00905	ALLHEJAD_00556	HHAGNNPL_04207	OMLDEMHH_02864	NAHAOJJF_04472	AKLOBKDN_02690	KIGDNKHD_04277	EPHBIJEA_04547	POPDKOFC_00759	KGPAFDIP_04712
ulaB_2		Ascorbate-specific PTS system EIIB component	15	15	1	12	3794				305	305	305	CJFKHGND_02080	KLKGAHNF_02077	IMAMOJGA_00640	OLKIGFEC_02457	NOLPEKII_00906	GPELILMH_00971	ALLHEJAD_00622	HHAGNNPL_01922	OMLDEMHH_02928	NAHAOJJF_04710	AKLOBKDN_02624	KIGDNKHD_04751	EPHBIJEA_02533	POPDKOFC_03240	KGPAFDIP_01542
gsk		Inosine-guanosine kinase	15	15	1	12	3084				1304	1304	1304	CJFKHGND_01105	KLKGAHNF_01321	IMAMOJGA_00940	OLKIGFEC_00514	NOLPEKII_01327	GPELILMH_00787	ALLHEJAD_00878	HHAGNNPL_02294	OMLDEMHH_01118	NAHAOJJF_01189	AKLOBKDN_01312	KIGDNKHD_03506	EPHBIJEA_00702	POPDKOFC_00845	KGPAFDIP_00723
hcaC		3-phenylpropionate/cinnamic acid dioxygenase ferredoxin subunit	15	15	1	12	9017				320	320	320	CJFKHGND_02898	KLKGAHNF_02885	IMAMOJGA_02565	OLKIGFEC_02131	NOLPEKII_00313	GPELILMH_01677	ALLHEJAD_01533	HHAGNNPL_02765	OMLDEMHH_02792	NAHAOJJF_00843	AKLOBKDN_00049	KIGDNKHD_00838	EPHBIJEA_00823	POPDKOFC_01366	KGPAFDIP_01902
mntS		Small protein MntS	15	15	1	12	8924				128	128	128	CJFKHGND_01512	KLKGAHNF_01647	IMAMOJGA_03453	OLKIGFEC_01570	NOLPEKII_02169	GPELILMH_02353	ALLHEJAD_02097	HHAGNNPL_01306	OMLDEMHH_02622	NAHAOJJF_03228	AKLOBKDN_03026	KIGDNKHD_03436	EPHBIJEA_03693	POPDKOFC_01626	KGPAFDIP_04061
thiE		Thiamine-phosphate synthase	15	15	1	12	7300				635	635	635	CJFKHGND_04210	KLKGAHNF_04273	IMAMOJGA_04420	OLKIGFEC_04633	NOLPEKII_03741	GPELILMH_03870	ALLHEJAD_03952	HHAGNNPL_03766	OMLDEMHH_04259	NAHAOJJF_03204	AKLOBKDN_04625	KIGDNKHD_02882	EPHBIJEA_03774	POPDKOFC_04836	KGPAFDIP_03864
flgB		Flagellar basal body rod protein FlgB	15	15	1	12	5068				416	416	416	CJFKHGND_03170	KLKGAHNF_03343	IMAMOJGA_01733	OLKIGFEC_03565	NOLPEKII_02004	GPELILMH_02677	ALLHEJAD_02405	HHAGNNPL_02920	OMLDEMHH_03031	NAHAOJJF_00676	AKLOBKDN_03956	KIGDNKHD_00750	EPHBIJEA_02181	POPDKOFC_03344	KGPAFDIP_02006
lldD		L-lactate dehydrogenase	15	15	1	12	2671				1190	1190	1190	CJFKHGND_01207	KLKGAHNF_01014	IMAMOJGA_03692	OLKIGFEC_02926	NOLPEKII_04040	GPELILMH_02265	ALLHEJAD_01632	HHAGNNPL_02997	OMLDEMHH_01683	NAHAOJJF_01605	AKLOBKDN_02157	KIGDNKHD_02958	EPHBIJEA_02639	POPDKOFC_01967	KGPAFDIP_02972
group_7687		hypothetical protein	15	15	1	12	7822				296	296	296	CJFKHGND_04644	KLKGAHNF_04495	IMAMOJGA_04589	OLKIGFEC_02832	NOLPEKII_00725	GPELILMH_01196	ALLHEJAD_03991	HHAGNNPL_04408	OMLDEMHH_02524	NAHAOJJF_04288	AKLOBKDN_04733	KIGDNKHD_04033	EPHBIJEA_04334	POPDKOFC_02483	KGPAFDIP_02515
def		Peptide deformylase	15	15	1	12	7335				509	509	509	CJFKHGND_04309	KLKGAHNF_04349	IMAMOJGA_04559	OLKIGFEC_04712	NOLPEKII_03791	GPELILMH_04034	ALLHEJAD_04123	HHAGNNPL_03818	OMLDEMHH_04459	NAHAOJJF_03464	AKLOBKDN_04647	KIGDNKHD_03186	EPHBIJEA_03945	POPDKOFC_04945	KGPAFDIP_04285
deoD		Purine nucleoside phosphorylase DeoD-type	15	15	1	12	3449				719	719	719	CJFKHGND_00481	KLKGAHNF_00481	IMAMOJGA_00824	OLKIGFEC_01844	NOLPEKII_01823	GPELILMH_00498	ALLHEJAD_03864	HHAGNNPL_01793	OMLDEMHH_00602	NAHAOJJF_01927	AKLOBKDN_00849	KIGDNKHD_01506	EPHBIJEA_02363	POPDKOFC_00644	KGPAFDIP_00221
cmk		Cytidylate kinase	15	15	1	12	8806				683	683	683	CJFKHGND_01609	KLKGAHNF_01550	IMAMOJGA_02254	OLKIGFEC_01474	NOLPEKII_02305	GPELILMH_03947	ALLHEJAD_02461	HHAGNNPL_01209	OMLDEMHH_04442	NAHAOJJF_00274	AKLOBKDN_03778	KIGDNKHD_01036	EPHBIJEA_02125	POPDKOFC_01529	KGPAFDIP_02916
lpoB		Penicillin-binding protein activator LpoB	15	15	1	12	5099				641	641	641	CJFKHGND_03201	KLKGAHNF_03374	IMAMOJGA_01702	OLKIGFEC_03534	NOLPEKII_02035	GPELILMH_02708	ALLHEJAD_02374	HHAGNNPL_02889	OMLDEMHH_03000	NAHAOJJF_00645	AKLOBKDN_03987	KIGDNKHD_00781	EPHBIJEA_02212	POPDKOFC_03375	KGPAFDIP_02037
endA		Endonuclease-1	15	15	1	12	4548				707	707	707	CJFKHGND_02247	KLKGAHNF_02174	IMAMOJGA_02048	OLKIGFEC_03133	NOLPEKII_03188	GPELILMH_03544	ALLHEJAD_03641	HHAGNNPL_01083	OMLDEMHH_01550	NAHAOJJF_01335	AKLOBKDN_01405	KIGDNKHD_01249	EPHBIJEA_03794	POPDKOFC_02743	KGPAFDIP_01249
folB		Dihydroneopterin aldolase	15	15	1	12	498				368	368	368	CJFKHGND_03305	KLKGAHNF_03461	IMAMOJGA_00497	OLKIGFEC_01261	NOLPEKII_00202	GPELILMH_01092	ALLHEJAD_00786	HHAGNNPL_01540	OMLDEMHH_03569	NAHAOJJF_00450	AKLOBKDN_03509	KIGDNKHD_00629	EPHBIJEA_00998	POPDKOFC_03754	KGPAFDIP_01117
group_7694		hypothetical protein	15	15	1	12	8895				383	383	383	CJFKHGND_01532	KLKGAHNF_01627	IMAMOJGA_04371	OLKIGFEC_01550	NOLPEKII_02149	GPELILMH_02333	ALLHEJAD_02077	HHAGNNPL_01286	OMLDEMHH_02602	NAHAOJJF_00351	AKLOBKDN_03047	KIGDNKHD_03274	EPHBIJEA_03210	POPDKOFC_01605	KGPAFDIP_03476
yrdA_2		Protein YrdA	15	15	1	12	7328				554	554	554	CJFKHGND_04302	KLKGAHNF_04342	IMAMOJGA_04566	OLKIGFEC_04719	NOLPEKII_03784	GPELILMH_04027	ALLHEJAD_04130	HHAGNNPL_03811	OMLDEMHH_04932	NAHAOJJF_03457	AKLOBKDN_04639	KIGDNKHD_03193	EPHBIJEA_03938	POPDKOFC_04952	KGPAFDIP_04292
alaS		Alanine--tRNA ligase	15	15	1	12	4414				2630	2630	2630	CJFKHGND_03675	KLKGAHNF_03068	IMAMOJGA_02848	OLKIGFEC_04182	NOLPEKII_01452	GPELILMH_03395	ALLHEJAD_02280	HHAGNNPL_02600	OMLDEMHH_03641	NAHAOJJF_01506	AKLOBKDN_01683	KIGDNKHD_00551	EPHBIJEA_03395	POPDKOFC_03478	KGPAFDIP_02219
serB		Phosphoserine phosphatase	15	15	1	12	3445				968	968	968	CJFKHGND_00485	KLKGAHNF_00485	IMAMOJGA_00828	OLKIGFEC_01840	NOLPEKII_01819	GPELILMH_00494	ALLHEJAD_03860	HHAGNNPL_01789	OMLDEMHH_00598	NAHAOJJF_01923	AKLOBKDN_00853	KIGDNKHD_01510	EPHBIJEA_02367	POPDKOFC_00640	KGPAFDIP_00217
chaB		Putative cation transport regulator ChaB	15	15	1	12	4054				230	230	230	CJFKHGND_04450	KLKGAHNF_04447	IMAMOJGA_04315	OLKIGFEC_03768	NOLPEKII_03909	GPELILMH_04239	ALLHEJAD_04273	HHAGNNPL_03499	OMLDEMHH_03732	NAHAOJJF_03768	AKLOBKDN_03885	KIGDNKHD_03459	EPHBIJEA_03619	POPDKOFC_05030	KGPAFDIP_04420
group_7699		hypothetical protein	15	15	1	12	8526			Hypothetical protein with no hits to refseq/uniprot/clusters/cdd/tigrfams/pfam overlapping another protein with hits	404	404	404	CJFKHGND_01725	KLKGAHNF_01792	IMAMOJGA_01525	OLKIGFEC_02534	NOLPEKII_02685	GPELILMH_00653	ALLHEJAD_02823	HHAGNNPL_00169	OMLDEMHH_01452	NAHAOJJF_00048	AKLOBKDN_02044	KIGDNKHD_00305	EPHBIJEA_00565	POPDKOFC_02185	KGPAFDIP_01381
hxpA		Hexitol phosphatase A	15	15	1	12	5743				650	650	650	CJFKHGND_01926	KLKGAHNF_01934	IMAMOJGA_00206	OLKIGFEC_00993	NOLPEKII_01627	GPELILMH_00137	ALLHEJAD_00460	HHAGNNPL_01705	OMLDEMHH_01982	NAHAOJJF_03384	AKLOBKDN_00279	KIGDNKHD_03068	EPHBIJEA_01250	POPDKOFC_01107	KGPAFDIP_00377
folC		Dihydrofolate synthase/folylpolyglutamate synthase	15	15	1	12	5765				1268	1268	1268	CJFKHGND_01948	KLKGAHNF_01912	IMAMOJGA_00228	OLKIGFEC_01015	NOLPEKII_01605	GPELILMH_00114	ALLHEJAD_00483	HHAGNNPL_01727	OMLDEMHH_02004	NAHAOJJF_02309	AKLOBKDN_00257	KIGDNKHD_02338	EPHBIJEA_01272	POPDKOFC_01129	KGPAFDIP_00354
cpxP		Periplasmic protein CpxP	15	15	1	12	6203				500	500	500	CJFKHGND_02341	KLKGAHNF_02322	IMAMOJGA_03633	OLKIGFEC_03304	NOLPEKII_03599	GPELILMH_01780	ALLHEJAD_01719	HHAGNNPL_03090	OMLDEMHH_02097	NAHAOJJF_01175	AKLOBKDN_03287	KIGDNKHD_01138	EPHBIJEA_01339	POPDKOFC_03113	KGPAFDIP_02798
nrdR		Transcriptional repressor NrdR	15	15	1	12	3151				449	449	449	CJFKHGND_01041	KLKGAHNF_01385	IMAMOJGA_01005	OLKIGFEC_00578	NOLPEKII_01074	GPELILMH_00852	ALLHEJAD_00943	HHAGNNPL_02687	OMLDEMHH_01053	NAHAOJJF_02958	AKLOBKDN_01247	KIGDNKHD_02715	EPHBIJEA_00637	POPDKOFC_00909	KGPAFDIP_00658
sixA		Phosphohistidine phosphatase SixA	15	15	1	12	5790				485	485	485	CJFKHGND_01972	KLKGAHNF_01888	IMAMOJGA_00252	OLKIGFEC_01039	NOLPEKII_04008	GPELILMH_00090	ALLHEJAD_00507	HHAGNNPL_04604	OMLDEMHH_02028	NAHAOJJF_02333	AKLOBKDN_00233	KIGDNKHD_04706	EPHBIJEA_01296	POPDKOFC_01153	KGPAFDIP_00330
corC		Magnesium and cobalt efflux protein CorC	15	15	1	12	9499				878	878	878	CJFKHGND_02736	KLKGAHNF_02482	IMAMOJGA_02424	OLKIGFEC_03466	NOLPEKII_00697	GPELILMH_03164	ALLHEJAD_03821	HHAGNNPL_00845	OMLDEMHH_01243	NAHAOJJF_01663	AKLOBKDN_01816	KIGDNKHD_01382	EPHBIJEA_01999	POPDKOFC_03029	KGPAFDIP_02408
yjfF		Inner membrane ABC transporter permease protein YjfF	15	15	1	12	3838				995	995	995	CJFKHGND_02118	KLKGAHNF_02039	IMAMOJGA_00681	OLKIGFEC_02416	NOLPEKII_00947	GPELILMH_00930	ALLHEJAD_00581	HHAGNNPL_01884	OMLDEMHH_02890	NAHAOJJF_02010	AKLOBKDN_02665	KIGDNKHD_01672	EPHBIJEA_02495	POPDKOFC_03281	KGPAFDIP_01501
ccmC		Heme exporter protein C	15	15	1	12	5651				737	737	737	CJFKHGND_00891	KLKGAHNF_00891	IMAMOJGA_00116	OLKIGFEC_00903	NOLPEKII_02385	GPELILMH_00229	ALLHEJAD_00369	HHAGNNPL_01447	OMLDEMHH_00725	NAHAOJJF_01522	AKLOBKDN_00371	KIGDNKHD_01426	EPHBIJEA_02564	POPDKOFC_01853	KGPAFDIP_00469
group_7708		hypothetical protein	15	15	1	12	2218				503	503	503	CJFKHGND_01388	KLKGAHNF_01217	IMAMOJGA_00405	OLKIGFEC_01170	NOLPEKII_00111	GPELILMH_02123	ALLHEJAD_01793	HHAGNNPL_00718	OMLDEMHH_02273	NAHAOJJF_01012	AKLOBKDN_02866	KIGDNKHD_00186	EPHBIJEA_02455	POPDKOFC_03897	KGPAFDIP_02160
ccmB		Heme exporter protein B	15	15	1	12	5652				662	662	662	CJFKHGND_00892	KLKGAHNF_00892	IMAMOJGA_00117	OLKIGFEC_00904	NOLPEKII_02386	GPELILMH_00228	ALLHEJAD_00370	HHAGNNPL_01446	OMLDEMHH_00724	NAHAOJJF_01523	AKLOBKDN_00370	KIGDNKHD_01425	EPHBIJEA_02563	POPDKOFC_01854	KGPAFDIP_00468
dacC		D-alanyl-D-alanine carboxypeptidase DacC	15	15	1	12	8892				1202	1202	1202	CJFKHGND_01535	KLKGAHNF_01624	IMAMOJGA_04374	OLKIGFEC_01547	NOLPEKII_02146	GPELILMH_02330	ALLHEJAD_02074	HHAGNNPL_01283	OMLDEMHH_02599	NAHAOJJF_00348	AKLOBKDN_03050	KIGDNKHD_03271	EPHBIJEA_03207	POPDKOFC_01602	KGPAFDIP_03473
ydiB		Quinate/shikimate dehydrogenase	15	15	1	12	10005				866	866	866	CJFKHGND_00277	KLKGAHNF_00277	IMAMOJGA_01178	OLKIGFEC_00274	NOLPEKII_00569	GPELILMH_01373	ALLHEJAD_00118	HHAGNNPL_00338	OMLDEMHH_00112	NAHAOJJF_05046	AKLOBKDN_00483	KIGDNKHD_05051	EPHBIJEA_00087	POPDKOFC_00153	KGPAFDIP_00920
zapB		Cell division protein ZapB	15	15	1	12	6187				239	239	239	CJFKHGND_02327	KLKGAHNF_02308	IMAMOJGA_03800	OLKIGFEC_03290	NOLPEKII_03585	GPELILMH_01766	ALLHEJAD_01734	HHAGNNPL_04092	OMLDEMHH_02083	NAHAOJJF_01161	AKLOBKDN_03273	KIGDNKHD_01124	EPHBIJEA_01354	POPDKOFC_03099	KGPAFDIP_02784
csgC		Curli assembly protein CsgC	15	15	1	12	5039				332	332	332	CJFKHGND_03141	KLKGAHNF_03314	IMAMOJGA_01762	OLKIGFEC_03594	NOLPEKII_01975	GPELILMH_04115	ALLHEJAD_04171	HHAGNNPL_03599	OMLDEMHH_03060	NAHAOJJF_00705	AKLOBKDN_03927	KIGDNKHD_00721	EPHBIJEA_04375	POPDKOFC_03315	KGPAFDIP_01977
lolE		Lipoprotein-releasing system transmembrane protein LolE	15	15	1	12	5112				1238	1238	1238	CJFKHGND_03214	KLKGAHNF_03387	IMAMOJGA_01689	OLKIGFEC_03521	NOLPEKII_03721	GPELILMH_02721	ALLHEJAD_02361	HHAGNNPL_02876	OMLDEMHH_02987	NAHAOJJF_00632	AKLOBKDN_04000	KIGDNKHD_00794	EPHBIJEA_02225	POPDKOFC_03388	KGPAFDIP_02050
cysW		Sulfate transport system permease protein CysW	15	15	1	12	5973				875	875	875	CJFKHGND_03029	KLKGAHNF_03011	IMAMOJGA_02628	OLKIGFEC_02266	NOLPEKII_01925	GPELILMH_00025	ALLHEJAD_02763	HHAGNNPL_00974	OMLDEMHH_01847	NAHAOJJF_00937	AKLOBKDN_00167	KIGDNKHD_00087	EPHBIJEA_01412	POPDKOFC_01230	KGPAFDIP_03130
group_7716		hypothetical protein	15	15	1	12	6193				299	299	299	CJFKHGND_02333	KLKGAHNF_02314	IMAMOJGA_03806	OLKIGFEC_03296	NOLPEKII_03591	GPELILMH_01772	ALLHEJAD_01728	HHAGNNPL_04086	OMLDEMHH_02089	NAHAOJJF_01167	AKLOBKDN_03279	KIGDNKHD_01130	EPHBIJEA_01348	POPDKOFC_03105	KGPAFDIP_02790
group_7717		hypothetical protein	15	15	1	12	3474				473	473	473	CJFKHGND_00458	KLKGAHNF_00458	IMAMOJGA_00800	OLKIGFEC_02299	NOLPEKII_01844	GPELILMH_02600	ALLHEJAD_02619	HHAGNNPL_01814	OMLDEMHH_00625	NAHAOJJF_03330	AKLOBKDN_00828	KIGDNKHD_02950	EPHBIJEA_02340	POPDKOFC_00667	KGPAFDIP_00244
crr		PTS system glucose-specific EIIA component	15	15	1	12	5978				509	509	509	CJFKHGND_03034	KLKGAHNF_03016	IMAMOJGA_02623	OLKIGFEC_02271	NOLPEKII_01920	GPELILMH_00030	ALLHEJAD_02768	HHAGNNPL_00969	OMLDEMHH_01852	NAHAOJJF_00932	AKLOBKDN_00172	KIGDNKHD_00092	EPHBIJEA_01407	POPDKOFC_01225	KGPAFDIP_03135
group_7719		tRNA-Leu(tag)	15	15	1	12	9493				84	84	84	CJFKHGND_04506	KLKGAHNF_02492	IMAMOJGA_03358	OLKIGFEC_03475	NOLPEKII_00706	GPELILMH_03173	ALLHEJAD_03829	HHAGNNPL_00853	OMLDEMHH_01233	NAHAOJJF_01653	AKLOBKDN_01806	KIGDNKHD_01372	EPHBIJEA_01989	POPDKOFC_03040	KGPAFDIP_02418
yigB		5-amino-6-(5-phospho-D-ribitylamino)uracil phosphatase YigB	15	15	1	12	6042				716	716	716	CJFKHGND_03081	KLKGAHNF_03253	IMAMOJGA_02951	OLKIGFEC_03917	NOLPEKII_02979	GPELILMH_02507	ALLHEJAD_02197	HHAGNNPL_02441	OMLDEMHH_03454	NAHAOJJF_01823	AKLOBKDN_04044	KIGDNKHD_01331	EPHBIJEA_01879	POPDKOFC_04063	KGPAFDIP_02302
group_7721		hypothetical protein	15	15	1	12	6346				269	269	269	CJFKHGND_03999	KLKGAHNF_04102	IMAMOJGA_04262	OLKIGFEC_02010	NOLPEKII_04949	GPELILMH_03651	ALLHEJAD_03695	HHAGNNPL_03413	OMLDEMHH_04131	NAHAOJJF_01880	AKLOBKDN_04492	KIGDNKHD_05105	EPHBIJEA_03496	POPDKOFC_04790	KGPAFDIP_03567
gloB_1		Hydroxyacylglutathione hydrolase	15	15	1	12	2207				956	956	956	CJFKHGND_01377	KLKGAHNF_01228	IMAMOJGA_00416	OLKIGFEC_01181	NOLPEKII_00122	GPELILMH_02134	ALLHEJAD_01782	HHAGNNPL_00729	OMLDEMHH_02284	NAHAOJJF_01023	AKLOBKDN_02855	KIGDNKHD_00175	EPHBIJEA_02444	POPDKOFC_03908	KGPAFDIP_02171
group_7723		hypothetical protein	15	15	1	12	9048				620	620	620	CJFKHGND_02867	KLKGAHNF_02916	IMAMOJGA_02534	OLKIGFEC_02162	NOLPEKII_00344	GPELILMH_01708	ALLHEJAD_01564	HHAGNNPL_03989	OMLDEMHH_02823	NAHAOJJF_00812	AKLOBKDN_00080	KIGDNKHD_00807	EPHBIJEA_00792	POPDKOFC_01335	KGPAFDIP_01933
group_7724		hypothetical protein	15	15	1	12	7783				179	179	179	CJFKHGND_02844	KLKGAHNF_02739	IMAMOJGA_02180	OLKIGFEC_02815	NOLPEKII_00742	GPELILMH_01213	ALLHEJAD_03974	HHAGNNPL_02231	OMLDEMHH_02506	NAHAOJJF_04780	AKLOBKDN_03363	KIGDNKHD_04788	EPHBIJEA_01504	POPDKOFC_02466	KGPAFDIP_02498
menH		2-succinyl-6-hydroxy-2,4-cyclohexadiene-1-carboxylate synthase	15	15	1	12	5717				758	758	758	CJFKHGND_01899	KLKGAHNF_01961	IMAMOJGA_00180	OLKIGFEC_00967	NOLPEKII_01653	GPELILMH_00164	ALLHEJAD_00433	HHAGNNPL_01679	OMLDEMHH_01956	NAHAOJJF_03252	AKLOBKDN_00306	KIGDNKHD_02903	EPHBIJEA_01224	POPDKOFC_01917	KGPAFDIP_00404
group_7726		hypothetical protein	15	15	1	12	5976				368	368	368	CJFKHGND_03032	KLKGAHNF_03014	IMAMOJGA_02625	OLKIGFEC_02269	NOLPEKII_01922	GPELILMH_00028	ALLHEJAD_02766	HHAGNNPL_00971	OMLDEMHH_01850	NAHAOJJF_00934	AKLOBKDN_00170	KIGDNKHD_00090	EPHBIJEA_01409	POPDKOFC_01227	KGPAFDIP_03133
group_7727		hypothetical protein	15	15	1	12	9741				335	335	335	CJFKHGND_04015	KLKGAHNF_04146	IMAMOJGA_01916	OLKIGFEC_01961	NOLPEKII_04510	GPELILMH_04134	ALLHEJAD_03743	HHAGNNPL_03449	OMLDEMHH_04176	NAHAOJJF_00557	AKLOBKDN_02528	KIGDNKHD_01894	EPHBIJEA_05026	POPDKOFC_02599	KGPAFDIP_03458
group_7728		hypothetical protein	15	15	1	12	8527				440	440	440	CJFKHGND_01726	KLKGAHNF_01791	IMAMOJGA_01526	OLKIGFEC_02535	NOLPEKII_02684	GPELILMH_00652	ALLHEJAD_02822	HHAGNNPL_00168	OMLDEMHH_01451	NAHAOJJF_00049	AKLOBKDN_02043	KIGDNKHD_00306	EPHBIJEA_00564	POPDKOFC_02186	KGPAFDIP_01382
lldP		L-lactate permease	15	15	1	12	2669				1655	1655	1655	CJFKHGND_01205	KLKGAHNF_01012	IMAMOJGA_03694	OLKIGFEC_02928	NOLPEKII_04042	GPELILMH_02263	ALLHEJAD_01634	HHAGNNPL_02999	OMLDEMHH_01681	NAHAOJJF_01607	AKLOBKDN_02159	KIGDNKHD_02956	EPHBIJEA_02641	POPDKOFC_01965	KGPAFDIP_02974
group_7730		hypothetical protein	15	15	1	12	4701				470	470	470	CJFKHGND_02458	KLKGAHNF_03662	IMAMOJGA_02744	OLKIGFEC_03671	NOLPEKII_02503	GPELILMH_02407	ALLHEJAD_01913	HHAGNNPL_02358	OMLDEMHH_03365	NAHAOJJF_00375	AKLOBKDN_01549	KIGDNKHD_00897	EPHBIJEA_00922	POPDKOFC_03576	KGPAFDIP_02691
pgpC		Phosphatidylglycerophosphatase C	15	15	1	12	8995				635	635	635	CJFKHGND_02918	KLKGAHNF_02865	IMAMOJGA_02585	OLKIGFEC_02111	NOLPEKII_00293	GPELILMH_01657	ALLHEJAD_01512	HHAGNNPL_02745	OMLDEMHH_02772	NAHAOJJF_00863	AKLOBKDN_00029	KIGDNKHD_00858	EPHBIJEA_00843	POPDKOFC_01387	KGPAFDIP_01881
group_7732		hypothetical protein	15	15	1	12	4436				755	755	755	CJFKHGND_03697	KLKGAHNF_03090	IMAMOJGA_02870	OLKIGFEC_04160	NOLPEKII_01430	GPELILMH_03417	ALLHEJAD_02258	HHAGNNPL_02622	OMLDEMHH_03619	NAHAOJJF_01483	AKLOBKDN_01661	KIGDNKHD_00574	EPHBIJEA_03373	POPDKOFC_03500	KGPAFDIP_02197
pabC		Aminodeoxychorismate lyase	15	15	1	12	5090				809	809	809	CJFKHGND_03192	KLKGAHNF_03365	IMAMOJGA_01711	OLKIGFEC_03543	NOLPEKII_02026	GPELILMH_02699	ALLHEJAD_02383	HHAGNNPL_02898	OMLDEMHH_03009	NAHAOJJF_00654	AKLOBKDN_03978	KIGDNKHD_00772	EPHBIJEA_02203	POPDKOFC_03366	KGPAFDIP_02028
dmlR_5		HTH-type transcriptional regulator DmlR	15	15	1	12	4241				971	971	971	CJFKHGND_01121	KLKGAHNF_00928	IMAMOJGA_03909	OLKIGFEC_04285	NOLPEKII_03636	GPELILMH_03851	ALLHEJAD_03887	HHAGNNPL_00032	OMLDEMHH_02365	NAHAOJJF_03003	AKLOBKDN_02242	KIGDNKHD_01569	EPHBIJEA_02742	POPDKOFC_04238	KGPAFDIP_03807
coaE		Dephospho-CoA kinase	15	15	1	12	8358				620	620	620	CJFKHGND_00604	KLKGAHNF_00604	IMAMOJGA_01377	OLKIGFEC_01721	NOLPEKII_02648	GPELILMH_00375	ALLHEJAD_01000	HHAGNNPL_00523	OMLDEMHH_00479	NAHAOJJF_00177	AKLOBKDN_00971	KIGDNKHD_00483	EPHBIJEA_00348	POPDKOFC_00521	KGPAFDIP_00098
group_7736		hypothetical protein	15	15	1	12	8554				278	278	278	CJFKHGND_01753	KLKGAHNF_01764	IMAMOJGA_01553	OLKIGFEC_02562	NOLPEKII_01225	GPELILMH_00625	ALLHEJAD_01238	HHAGNNPL_00141	OMLDEMHH_01424	NAHAOJJF_00076	AKLOBKDN_02016	KIGDNKHD_00333	EPHBIJEA_00537	POPDKOFC_02213	KGPAFDIP_01409
group_7737		hypothetical protein	15	15	1	12	8860				323	323	323	CJFKHGND_01566	KLKGAHNF_01593	IMAMOJGA_04178	OLKIGFEC_01516	NOLPEKII_02263	GPELILMH_03251	ALLHEJAD_02419	HHAGNNPL_01251	OMLDEMHH_02568	NAHAOJJF_00317	AKLOBKDN_03082	KIGDNKHD_01079	EPHBIJEA_03175	POPDKOFC_01571	KGPAFDIP_03359
[truncated: 8,928 more rows]
