# Supplementary material for: Escherichia coli ST302: Genomic Analysis of Virulence Potential and Antimicrobial Resistance Mediated by Mobile Genetic Elements
Source: Front Microbiol. 2020 Jan 21;10:3098. doi: 10.3389/fmicb.2019.03098 (PMC6985150; doi:10.3389/fmicb.2019.03098)
Supplement: TABLE S4 — ST302 short-read gene screening output by Ariba. [file Table_4.XLSX]

## Sheet: CARD
Enterobase Identifier- Host-serotype	APH_3___IIa	ref_seq	APH_3___Ia	ref_seq2	APH_3____Ib	ref_seq3	APH_6__Ic	ref_seq4	APH_6__Id	ref_seq5	AcrE	ref_seq6	AcrF	ref_seq7	AcrS	ref_seq8	CRP	ref_seq9	Escherichia_coli_23S	ref_seq10	Escherichia_coli_CyaA_1	ref_seq11	Escherichia_coli_EF_Tu	ref_seq12	Escherichia_coli_GlpT	ref_seq13	Escherichia_coli_LamB	ref_seq14	Escherichia_coli_PtsI	ref_seq15	Escherichia_coli_UhpA_1	ref_seq16	Escherichia_coli_UhpT	ref_seq17	H_NS	ref_seq18	Klebsiella_pneumoniae_OmpK36	ref_seq19	Mrx	ref_seq20	PmrF	ref_seq21	QnrB	ref_seq22	blaTEM	ref_seq23	TolC	ref_seq24	YojI
BA8907-ND-O182:H9	no	NA	no	NA	yes	APH_3____Ib.3002639.AF313472.15593_16397.545	no	NA	yes	APH_6__Id.3002660.AF024602.3155_3992.467	yes	AcrE.3000499.U00096.3413863_3415021.333	yes	AcrF.3000502.U00096.3415032_3418137.700	yes	AcrS.3000656.U00096.3412802_3413465.4558	yes	CRP.3000518.AP009048.1.4153663_4154296.4752	fragmented	Escherichia_coli_23S.3004173.AE014075.1.237159_240063.4164	yes	Escherichia_coli_CyaA.3003900.HG738867.2786398_2788945.4616	yes_nonunique	Escherichia_coli_EF_Tu.3003370.NC_000913.3.3470144_3471329.4656	yes	Escherichia_coli_GlpT.3003889.HG738867.2233288_2234647.4617	yes	Escherichia_coli_LamB.3004126.BA000007.5101244_5102585.4102	yes	Escherichia_coli_PtsI.3003899.HG738867.2416338_2418066.3675	yes	Escherichia_coli_UhpA.3003893.HG738867.2930707_2931298.3671	yes	Escherichia_coli_UhpT.3003890.HG738867.2934266_2935658.3667	yes	H_NS.3000676.NC_002695.2.1737690_1738104.4718	no	NA	no	NA	yes	PmrF.3003578.U00096.2367070_2368039.2115	no	NA	yes	TEM_95.3000962.AJ308558.181_1042.933	yes	TolC.3000237.FJ768952.0_1488.563	yes
BA9503-ND-O182:H9	no	NA	no	NA	yes	APH_3____Ib.3002639.AF313472.15593_16397.545	no	NA	yes	APH_6__Id.3002660.AF024602.3155_3992.467	yes	AcrE.3000499.U00096.3413863_3415021.333	yes	AcrF.3000502.U00096.3415032_3418137.700	yes	AcrS.3000656.U00096.3412802_3413465.4558	yes	CRP.3000518.AP009048.1.4153663_4154296.4752	fragmented	Escherichia_coli_23S.3004173.AE014075.1.237159_240063.4164	yes	Escherichia_coli_CyaA.3003900.HG738867.2786398_2788945.4616	yes_nonunique	Escherichia_coli_EF_Tu.3003370.NC_000913.3.3470144_3471329.4656	yes	Escherichia_coli_GlpT.3003889.HG738867.2233288_2234647.4617	yes	Escherichia_coli_LamB.3004126.BA000007.5101244_5102585.4102	yes	Escherichia_coli_PtsI.3003899.HG738867.2416338_2418066.3675	yes	Escherichia_coli_UhpA.3003893.HG738867.2930707_2931298.3671	yes	Escherichia_coli_UhpT.3003890.HG738867.2934266_2935658.3667	yes	H_NS.3000676.NC_002695.2.1737690_1738104.4718	no	NA	no	NA	yes	PmrF.3003578.U00096.2367070_2368039.2115	no	NA	yes_nonunique	TEM_95.3000962.AJ308558.181_1042.933	yes	TolC.3000237.FJ768952.0_1488.563	yes
CA0191-ND-O108:H9	no	NA	no	NA	no	NA	no	NA	no	NA	yes	AcrE.3000499.U00096.3413863_3415021.333	yes	AcrF.3000502.U00096.3415032_3418137.700	yes	AcrS.3000656.U00096.3412802_3413465.4558	yes	CRP.3000518.AP009048.1.4153663_4154296.4752	yes_nonunique	Escherichia_coli_23S.3004173.AE014075.1.237159_240063.4164	yes	Escherichia_coli_CyaA.3003900.HG738867.2786398_2788945.4616	yes_nonunique	Escherichia_coli_EF_Tu.3003370.NC_000913.3.3470144_3471329.4656	yes	Escherichia_coli_GlpT.3003889.HG738867.2233288_2234647.4617	yes	Escherichia_coli_LamB.3004126.BA000007.5101244_5102585.4102	yes	Escherichia_coli_PtsI.3003899.HG738867.2416338_2418066.3675	yes	Escherichia_coli_UhpA.3003893.HG738867.2930707_2931298.3671	yes	Escherichia_coli_UhpT.3003890.HG738867.2934266_2935658.3667	yes	H_NS.3000676.NC_002695.2.1737690_1738104.4718	no	NA	no	NA	yes	PmrF.3003578.U00096.2367070_2368039.2115	no	NA	no	NA	yes	TolC.3000237.FJ768952.0_1488.563	yes
CA0229-ND-O108:H9	no	NA	no	NA	no	NA	no	NA	no	NA	yes	AcrE.3000499.U00096.3413863_3415021.333	yes	AcrF.3000502.U00096.3415032_3418137.700	yes	AcrS.3000656.U00096.3412802_3413465.4558	yes	CRP.3000518.AP009048.1.4153663_4154296.4752	yes_nonunique	Escherichia_coli_23S.3004173.AE014075.1.237159_240063.4164	yes	Escherichia_coli_CyaA.3003900.HG738867.2786398_2788945.4616	yes_nonunique	Escherichia_coli_EF_Tu.3003370.NC_000913.3.3470144_3471329.4656	yes	Escherichia_coli_GlpT.3003889.HG738867.2233288_2234647.4617	yes	Escherichia_coli_LamB.3004126.BA000007.5101244_5102585.4102	yes	Escherichia_coli_PtsI.3003899.HG738867.2416338_2418066.3675	yes	Escherichia_coli_UhpA.3003893.HG738867.2930707_2931298.3671	yes	Escherichia_coli_UhpT.3003890.HG738867.2934266_2935658.3667	yes	H_NS.3000676.NC_002695.2.1737690_1738104.4718	no	NA	no	NA	yes	PmrF.3003578.U00096.2367070_2368039.2115	no	NA	no	NA	yes	TolC.3000237.FJ768952.0_1488.563	yes
EA1682-Poultry-O108:H9	no	NA	no	NA	no	NA	no	NA	no	NA	yes	AcrE.3000499.U00096.3413863_3415021.333	yes	AcrF.3000502.U00096.3415032_3418137.700	yes	AcrS.3000656.U00096.3412802_3413465.4558	yes	CRP.3000518.AP009048.1.4153663_4154296.4752	yes_nonunique	Escherichia_coli_23S.3004173.AE014075.1.237159_240063.4164	yes	Escherichia_coli_CyaA.3003900.HG738867.2786398_2788945.4616	interrupted	Escherichia_coli_EF_Tu.3003370.NC_000913.3.3470144_3471329.4656	yes	Escherichia_coli_GlpT.3003889.HG738867.2233288_2234647.4617	yes	Escherichia_coli_LamB.3004126.BA000007.5101244_5102585.4102	yes	Escherichia_coli_PtsI.3003899.HG738867.2416338_2418066.3675	yes	Escherichia_coli_UhpA.3003893.HG738867.2930707_2931298.3671	yes	Escherichia_coli_UhpT.3003890.HG738867.2934266_2935658.3667	yes	H_NS.3000676.NC_002695.2.1737690_1738104.4718	no	NA	no	NA	yes	PmrF.3003578.U00096.2367070_2368039.2115	no	NA	no	NA	yes	TolC.3000237.FJ768952.0_1488.563	yes
EA2454-Poultry-O108:H9	no	NA	no	NA	yes	APH_3____Ib.3002639.AF313472.15593_16397.545	no	NA	yes	APH_6__Id.3002660.AF024602.3155_3992.467	yes	AcrE.3000499.U00096.3413863_3415021.333	yes	AcrF.3000502.U00096.3415032_3418137.700	fragmented	AcrS.3000656.U00096.3412802_3413465.4558	yes	CRP.3000518.AP009048.1.4153663_4154296.4752	yes_nonunique	Escherichia_coli_23S.3004173.AE014075.1.237159_240063.4164	interrupted	Escherichia_coli_CyaA.3003900.HG738867.2786398_2788945.4616	yes_nonunique	Escherichia_coli_EF_Tu.3003370.NC_000913.3.3470144_3471329.4656	yes	Escherichia_coli_GlpT.3003889.HG738867.2233288_2234647.4617	yes	Escherichia_coli_LamB.3004126.BA000007.5101244_5102585.4102	yes	Escherichia_coli_PtsI.3003899.HG738867.2416338_2418066.3675	yes	Escherichia_coli_UhpA.3003893.HG738867.2930707_2931298.3671	yes	Escherichia_coli_UhpT.3003890.HG738867.2934266_2935658.3667	yes	H_NS.3000676.NC_002695.2.1737690_1738104.4718	no	NA	no	NA	yes	PmrF.3003578.U00096.2367070_2368039.2115	no	NA	no	NA	yes	TolC.3000237.FJ768952.0_1488.563	yes
EA2455-Poultry-O108:H9	no	NA	no	NA	yes	APH_3____Ib.3002639.AF313472.15593_16397.545	no	NA	yes	APH_6__Id.3002660.AF024602.3155_3992.467	yes	AcrE.3000499.U00096.3413863_3415021.333	yes	AcrF.3000502.U00096.3415032_3418137.700	fragmented	AcrS.3000656.U00096.3412802_3413465.4558	yes	CRP.3000518.AP009048.1.4153663_4154296.4752	yes_nonunique	Escherichia_coli_23S.3004173.AE014075.1.237159_240063.4164	interrupted	Escherichia_coli_CyaA.3003900.HG738867.2786398_2788945.4616	interrupted	Escherichia_coli_EF_Tu.3003369.AE014075.1.3901532_3902762.4655	yes	Escherichia_coli_GlpT.3003889.HG738867.2233288_2234647.4617	yes	Escherichia_coli_LamB.3004126.BA000007.5101244_5102585.4102	yes	Escherichia_coli_PtsI.3003899.HG738867.2416338_2418066.3675	yes	Escherichia_coli_UhpA.3003893.HG738867.2930707_2931298.3671	yes	Escherichia_coli_UhpT.3003890.HG738867.2934266_2935658.3667	yes	H_NS.3000676.NC_002695.2.1737690_1738104.4718	no	NA	no	NA	yes	PmrF.3003578.U00096.2367070_2368039.2115	no	NA	no	NA	yes	TolC.3000237.FJ768952.0_1488.563	yes
EA8393-Porcine-O45:H9	no	NA	no	NA	no	NA	no	NA	no	NA	yes	AcrE.3000499.U00096.3413863_3415021.333	yes	AcrF.3000502.U00096.3415032_3418137.700	yes	AcrS.3000656.U00096.3412802_3413465.4558	yes	CRP.3000518.AP009048.1.4153663_4154296.4752	yes_nonunique	Escherichia_coli_23S.3004173.AE014075.1.237159_240063.4164	yes	Escherichia_coli_CyaA.3003900.HG738867.2786398_2788945.4616	yes_nonunique	Escherichia_coli_EF_Tu.3003370.NC_000913.3.3470144_3471329.4656	yes	Escherichia_coli_GlpT.3003889.HG738867.2233288_2234647.4617	yes	Escherichia_coli_LamB.3004126.BA000007.5101244_5102585.4102	yes	Escherichia_coli_PtsI.3003899.HG738867.2416338_2418066.3675	yes	Escherichia_coli_UhpA.3003893.HG738867.2930707_2931298.3671	yes	Escherichia_coli_UhpT.3003890.HG738867.2934266_2935658.3667	yes	H_NS.3000676.NC_002695.2.1737690_1738104.4718	no	NA	no	NA	yes	PmrF.3003578.U00096.2367070_2368039.2115	no	NA	no	NA	yes	TolC.3000237.FJ768952.0_1488.563	yes
F2_18C-Porcine-O108:H9	yes	APH_3___IIa.3002644.V00618.1.150_945.4436	no	NA	yes_nonunique	APH_3____Ib.3002639.AF313472.15593_16397.545	no	NA	yes	APH_6__Id.3002660.AF024602.3155_3992.467	yes	AcrE.3000499.U00096.3413863_3415021.333	yes	AcrF.3000502.U00096.3415032_3418137.700	yes	AcrS.3000656.U00096.3412802_3413465.4558	yes	CRP.3000518.AP009048.1.4153663_4154296.4752	yes_nonunique	Escherichia_coli_23S.3004173.AE014075.1.237159_240063.4164	yes_nonunique	Escherichia_coli_CyaA.3003900.HG738867.2786398_2788945.4616	interrupted	Escherichia_coli_EF_Tu.3003369.AE014075.1.3901532_3902762.4655	yes	Escherichia_coli_GlpT.3003889.HG738867.2233288_2234647.4617	yes	Escherichia_coli_LamB.3004126.BA000007.5101244_5102585.4102	yes	Escherichia_coli_PtsI.3003899.HG738867.2416338_2418066.3675	yes	Escherichia_coli_UhpA.3003893.HG738867.2930707_2931298.3671	yes	Escherichia_coli_UhpT.3003890.HG738867.2934266_2935658.3667	yes	H_NS.3000676.NC_002695.2.1737690_1738104.4718	no	NA	no	NA	yes	PmrF.3003578.U00096.2367070_2368039.2115	no	NA	no	NA	yes	TolC.3000237.FJ768952.0_1488.563	yes
FA0416-Human-O108:H9	no	NA	no	NA	no	NA	no	NA	no	NA	partial	AcrE.3000499.U00096.3413863_3415021.333	yes	AcrF.3000502.U00096.3415032_3418137.700	no	NA	yes	CRP.3000518.AP009048.1.4153663_4154296.4752	yes_nonunique	Escherichia_coli_23S.3004173.AE014075.1.237159_240063.4164	yes	Escherichia_coli_CyaA.3003900.HG738867.2786398_2788945.4616	yes_nonunique	Escherichia_coli_EF_Tu.3003370.NC_000913.3.3470144_3471329.4656	yes	Escherichia_coli_GlpT.3003889.HG738867.2233288_2234647.4617	yes	Escherichia_coli_LamB.3004126.BA000007.5101244_5102585.4102	yes	Escherichia_coli_PtsI.3003899.HG738867.2416338_2418066.3675	yes	Escherichia_coli_UhpA.3003893.HG738867.2930707_2931298.3671	yes	Escherichia_coli_UhpT.3003890.HG738867.2934266_2935658.3667	yes	H_NS.3000676.NC_002695.2.1737690_1738104.4718	no	NA	yes	Mrx.3003839.AY522923.1.7744_8983.4619	yes	PmrF.3003578.U00096.2367070_2368039.2115	yes	QnrB19.3002734.JX298080.433_1078.484	no	NA	yes	TolC.3000237.FJ768952.0_1488.563	yes
FA5537-ND-O108:H9	no	NA	no	NA	no	NA	no	NA	no	NA	yes	AcrE.3000499.U00096.3413863_3415021.333	yes	AcrF.3000502.U00096.3415032_3418137.700	yes	AcrS.3000656.U00096.3412802_3413465.4558	yes	CRP.3000518.AP009048.1.4153663_4154296.4752	yes_nonunique	Escherichia_coli_23S.3004173.AE014075.1.237159_240063.4164	yes	Escherichia_coli_CyaA.3003900.HG738867.2786398_2788945.4616	yes_nonunique	Escherichia_coli_EF_Tu.3003370.NC_000913.3.3470144_3471329.4656	yes	Escherichia_coli_GlpT.3003889.HG738867.2233288_2234647.4617	yes	Escherichia_coli_LamB.3004126.BA000007.5101244_5102585.4102	yes	Escherichia_coli_PtsI.3003899.HG738867.2416338_2418066.3675	yes	Escherichia_coli_UhpA.3003893.HG738867.2930707_2931298.3671	yes	Escherichia_coli_UhpT.3003890.HG738867.2934266_2935658.3667	yes	H_NS.3000676.NC_002695.2.1737690_1738104.4718	no	NA	no	NA	yes	PmrF.3003578.U00096.2367070_2368039.2115	yes	QnrB19.3002734.JX298080.433_1078.484	no	NA	yes	TolC.3000237.FJ768952.0_1488.563	yes
IA1186-Poultry-O108:H9	no	NA	no	NA	no	NA	no	NA	no	NA	partial	AcrE.3000499.U00096.3413863_3415021.333	yes	AcrF.3000502.U00096.3415032_3418137.700	no	NA	yes	CRP.3000518.AP009048.1.4153663_4154296.4752	yes_nonunique	Escherichia_coli_23S.3004173.AE014075.1.237159_240063.4164	interrupted	Escherichia_coli_CyaA.3003900.HG738867.2786398_2788945.4616	interrupted	Escherichia_coli_EF_Tu.3003370.NC_000913.3.3470144_3471329.4656	yes_nonunique	Escherichia_coli_GlpT.3003889.HG738867.2233288_2234647.4617	yes	Escherichia_coli_LamB.3004126.BA000007.5101244_5102585.4102	yes	Escherichia_coli_PtsI.3003899.HG738867.2416338_2418066.3675	yes	Escherichia_coli_UhpA.3003893.HG738867.2930707_2931298.3671	yes	Escherichia_coli_UhpT.3003890.HG738867.2934266_2935658.3667	yes	H_NS.3000676.NC_002695.2.1737690_1738104.4718	no	NA	no	NA	yes	PmrF.3003578.U00096.2367070_2368039.2115	no	NA	no	NA	yes	TolC.3000237.FJ768952.0_1488.563	yes
IA1729-Canine-O45:H9	no	NA	no	NA	no	NA	no	NA	no	NA	yes	AcrE.3000499.U00096.3413863_3415021.333	yes	AcrF.3000502.U00096.3415032_3418137.700	yes	AcrS.3000656.U00096.3412802_3413465.4558	yes	CRP.3000518.AP009048.1.4153663_4154296.4752	yes_nonunique	Escherichia_coli_23S.3004173.AE014075.1.237159_240063.4164	yes	Escherichia_coli_CyaA.3003900.HG738867.2786398_2788945.4616	yes_nonunique	Escherichia_coli_EF_Tu.3003370.NC_000913.3.3470144_3471329.4656	yes	Escherichia_coli_GlpT.3003889.HG738867.2233288_2234647.4617	yes	Escherichia_coli_LamB.3004126.BA000007.5101244_5102585.4102	yes	Escherichia_coli_PtsI.3003899.HG738867.2416338_2418066.3675	yes	Escherichia_coli_UhpA.3003893.HG738867.2930707_2931298.3671	yes	Escherichia_coli_UhpT.3003890.HG738867.2934266_2935658.3667	yes	H_NS.3000676.NC_002695.2.1737690_1738104.4718	partial	Klebsiella_pneumoniae_OmpK36.3003968.NC_016845.1.3727881_3728985.3765	no	NA	yes	PmrF.3003578.U00096.2367070_2368039.2115	no	NA	no	NA	yes	TolC.3000237.FJ768952.0_1488.563	yes
IA4731-Poultry-O108:H9	no	NA	no	NA	yes	APH_3____Ib.3002639.AF313472.15593_16397.545	no	NA	yes	APH_6__Id.3002660.AF024602.3155_3992.467	yes	AcrE.3000499.U00096.3413863_3415021.333	yes	AcrF.3000502.U00096.3415032_3418137.700	yes	AcrS.3000656.U00096.3412802_3413465.4558	yes	CRP.3000518.AP009048.1.4153663_4154296.4752	yes_nonunique	Escherichia_coli_23S.3004173.AE014075.1.237159_240063.4164	yes	Escherichia_coli_CyaA.3003900.HG738867.2786398_2788945.4616	yes_nonunique	Escherichia_coli_EF_Tu.3003370.NC_000913.3.3470144_3471329.4656	yes	Escherichia_coli_GlpT.3003889.HG738867.2233288_2234647.4617	yes	Escherichia_coli_LamB.3004126.BA000007.5101244_5102585.4102	yes	Escherichia_coli_PtsI.3003899.HG738867.2416338_2418066.3675	yes	Escherichia_coli_UhpA.3003893.HG738867.2930707_2931298.3671	yes	Escherichia_coli_UhpT.3003890.HG738867.2934266_2935658.3667	yes	H_NS.3000676.NC_002695.2.1737690_1738104.4718	no	NA	no	NA	yes	PmrF.3003578.U00096.2367070_2368039.2115	no	NA	no	NA	yes	TolC.3000237.FJ768952.0_1488.563	yes
IA7122-Poultry-O108:H9	yes	APH_3___IIa.3002644.V00618.1.150_945.4436	yes	APH_3___Ia.3002641.BX664015.1.103017_103833.4475	yes	APH_3____Ib.3002639.AF313472.15593_16397.545	yes	APH_6__Ic.3002659.X01702.484_1285.404	yes	APH_6__Id.3002660.AF024602.3155_3992.467	yes	AcrE.3000499.U00096.3413863_3415021.333	yes	AcrF.3000502.U00096.3415032_3418137.700	yes	AcrS.3000656.U00096.3412802_3413465.4558	yes	CRP.3000518.AP009048.1.4153663_4154296.4752	yes_nonunique	Escherichia_coli_23S.3004173.AE014075.1.237159_240063.4164	interrupted	Escherichia_coli_CyaA.3003900.HG738867.2786398_2788945.4616	yes_nonunique	Escherichia_coli_EF_Tu.3003370.NC_000913.3.3470144_3471329.4656	interrupted	Escherichia_coli_GlpT.3003889.HG738867.2233288_2234647.4617	yes	Escherichia_coli_LamB.3004126.BA000007.5101244_5102585.4102	yes	Escherichia_coli_PtsI.3003899.HG738867.2416338_2418066.3675	yes	Escherichia_coli_UhpA.3003893.HG738867.2930707_2931298.3671	yes	Escherichia_coli_UhpT.3003890.HG738867.2934266_2935658.3667	yes	H_NS.3000676.NC_002695.2.1737690_1738104.4718	no	NA	no	NA	yes	PmrF.3003578.U00096.2367070_2368039.2115	no	NA	no	NA	yes	TolC.3000237.FJ768952.0_1488.563	interrupted
[truncated: 139 more columns]

## Sheet: Custom
Enterobase Identifier- Host-serotype	sitA	ref_seq	hek	ref_seq22	shiD	ref_seq21	yeeT	ref_seq2	irp2	ref_seq3	ipaH	ref_seq4	cvaA	ref_seq5	cvaB	ref_seq6	cvi	ref_seq7	fecA	ref_seq8	fimH	ref_seq9	intI1	ref_seq10	ipaH2	ref_seq11	iucD	ref_seq12	iutA	ref_seq13	merA	ref_seq14	ompT	ref_seq15	pcoA	ref_seq16	silA	ref_seq17	terA	ref_seq18	tia	ref_seq19	traT	ref_seq20
BA8907-ND-O182:H9	yes	sitA__gi_387606979__VFG034194	no	NA	yes	shiD__VFG0611	interrupted	yeeT__VFG1529	no	NA	yes	ipaH_30064027_VFG012874	yes	cvaA_AY545598.5	partial	cvaB_AY545598.5	no	NA	yes	fecA_NC_000913.3	yes	fimH_CP015076.1	interrupted	intI1_HQ730118.1	partial	ipaH2.5_82524546_VFG012837	interrupted	iucD_AY545598.5	partial	iutA_KU578032.1	fragmented	merA_CP022086.1	no	NA	no	NA	no	NA	no	NA	no	NA	yes	traT_CP018978.1
BA9503-ND-O182:H9	yes	sitA__gi_387606979__VFG034194	no	NA	yes	shiD__VFG0611	interrupted	yeeT__VFG1529	no	NA	yes	ipaH_30064027_VFG012874	yes	cvaA_AY545598.5	partial	cvaB_AY545598.5	no	NA	yes	fecA_NC_000913.3	yes	fimH_CP015076.1	interrupted	intI1_HQ730118.1	partial	ipaH2.5_82524546_VFG012837	interrupted	iucD_AY545598.5	partial	iutA_KU578032.1	fragmented	merA_CP022086.1	no	NA	no	NA	no	NA	no	NA	no	NA	yes	traT_CP018978.1
CA0191-ND-O108:H9	yes	sitA__gi_387606979__VFG034194	no	NA	no	NA	yes_nonunique	yeeT__VFG1529	no	NA	yes	ipaH_30064027_VFG012874	yes	cvaA_AY545598.5	yes	cvaB_AY545598.5	yes	cvi_AY545598.5	no	NA	yes	fimH_CP015076.1	no	NA	partial	ipaH2.5_82524546_VFG012837	no	NA	no	NA	no	NA	no	NA	no	NA	no	NA	no	NA	no	NA	yes	traT_CP018978.1
CA0229-ND-O108:H9	yes	sitA__gi_387606979__VFG034194	no	NA	no	NA	yes_nonunique	yeeT__VFG1529	no	NA	yes	ipaH_30064027_VFG012874	yes	cvaA_AY545598.5	yes	cvaB_AY545598.5	yes	cvi_AY545598.5	no	NA	yes	fimH_CP015076.1	no	NA	no	NA	no	NA	no	NA	no	NA	no	NA	no	NA	no	NA	no	NA	no	NA	yes	traT_CP018978.1
EA1682-Poultry-O108:H9	yes	sitA__gi_387606979__VFG034194	no	NA	no	NA	yes_nonunique	yeeT__VFG1529	no	NA	yes	ipaH_30064027_VFG012874	partial	cvaA_AY545598.5	interrupted	cvaB_AY545598.5	no	NA	no	NA	yes	fimH_CP015076.1	no	NA	partial	ipaH2.5_82524546_VFG012837	no	NA	no	NA	no	NA	no	NA	no	NA	no	NA	no	NA	no	NA	yes	traT_CP018978.1
EA2454-Poultry-O108:H9	no	NA	no	NA	no	NA	yes_nonunique	yeeT__VFG1529	no	NA	yes	ipaH_30064027_VFG012874	no	NA	no	NA	no	NA	no	NA	yes	fimH_CP015076.1	no	NA	no	NA	no	NA	no	NA	no	NA	no	NA	no	NA	no	NA	no	NA	no	NA	yes	traT_CP018978.1
EA2455-Poultry-O108:H9	no	NA	no	NA	no	NA	yes_nonunique	yeeT__VFG1529	no	NA	yes	ipaH_30064027_VFG012874	no	NA	no	NA	no	NA	no	NA	yes	fimH_CP015076.1	no	NA	no	NA	no	NA	no	NA	no	NA	no	NA	no	NA	no	NA	no	NA	no	NA	yes	traT_CP018978.1
EA8393-Porcine-O45:H9	no	NA	no	NA	no	NA	yes_nonunique	yeeT__VFG1529	no	NA	yes	ipaH_30064027_VFG012874	no	NA	no	NA	no	NA	yes	fecA_NC_000913.3	yes	fimH_CP015076.1	no	NA	partial	ipaH2.5_82524546_VFG012837	no	NA	no	NA	no	NA	no	NA	no	NA	no	NA	no	NA	no	NA	yes	traT_CP018978.1
F2_18C-Porcine-O108:H9	yes	sitA__gi_387606979__VFG034194	no	NA	no	NA	yes_nonunique	yeeT__VFG1529	no	NA	yes	ipaH_30064027_VFG012874	no	NA	no	NA	no	NA	yes	fecA_NC_000913.3	yes	fimH_CP015076.1	yes_nonunique	intI1_HQ730118.1	partial	ipaH2.5_82524546_VFG012837	no	NA	no	NA	no	NA	no	NA	yes	pcoA_KU248945.1	partial	silA_KU248945.1	yes	terA_CP019559.1	no	NA	yes	traT_CP018978.1
FA0416-Human-O108:H9	yes	sitA__gi_88770314__VFG012575	no	NA	no	NA	partial	yeeT__VFG1529	no	NA	yes	ipaH_30064027_VFG012874	yes	cvaA_AY545598.5	partial	cvaB_AY545598.5	no	NA	no	NA	yes	fimH_CP015076.1	yes	intI1_HQ730118.1	no	NA	no	NA	no	NA	no	NA	no	NA	no	NA	no	NA	yes	terA_CP019559.1	yes	tia_CP019944.1	yes_nonunique	traT_CP018978.1
FA5537-ND-O108:H9	no	NA	no	NA	no	NA	yes_nonunique	yeeT__VFG1529	partial	irp2__gi_386604060__VFG034106	yes	ipaH_30064027_VFG012874	yes	cvaA_AY545598.5	yes	cvaB_AY545598.5	yes	cvi_AY545598.5	yes	fecA_NC_000913.3	yes	fimH_CP015076.1	no	NA	partial	ipaH2.5_82524546_VFG012837	no	NA	no	NA	no	NA	partial	ompT_HM210637.1	no	NA	no	NA	yes	terA_CP019559.1	no	NA	yes	traT_CP018978.1
IA1186-Poultry-O108:H9	yes	sitA__gi_88770314__VFG012575	no	NA	no	NA	yes_nonunique	yeeT__VFG1529	no	NA	yes	ipaH_30064027_VFG012874	yes	cvaA_AY545598.5	partial	cvaB_AY545598.5	no	NA	no	NA	yes	fimH_CP015076.1	no	NA	no	NA	no	NA	no	NA	no	NA	no	NA	no	NA	no	NA	yes	terA_CP019559.1	interrupted	tia_CP019944.1	yes	traT_CP018978.1
IA1729-Canine-O45:H9	yes	sitA__gi_387606979__VFG034194	partial	hek__VFG1539	no	NA	yes_nonunique	yeeT__VFG1529	no	NA	no	NA	no	NA	no	NA	no	NA	yes	fecA_NC_000913.3	yes	fimH_CP015076.1	no	NA	partial	ipaH2.5_82524546_VFG012837	no	NA	no	NA	no	NA	no	NA	no	NA	no	NA	no	NA	no	NA	yes_nonunique	traT_CP018978.1
IA4731-Poultry-O108:H9	yes_nonunique	sitA__gi_386618823__VFG034198	no	NA	no	NA	yes_nonunique	yeeT__VFG1529	no	NA	yes	ipaH_30064027_VFG012874	yes	cvaA_AY545598.5	yes	cvaB_AY545598.5	yes_nonunique	cvi_AY545598.5	no	NA	yes	fimH_CP015076.1	no	NA	no	NA	no	NA	no	NA	no	NA	no	NA	yes	pcoA_KU248945.1	yes	silA_KU248945.1	yes_nonunique	terA_CP019559.1	no	NA	yes_nonunique	traT_CP018978.1
IA7122-Poultry-O108:H9	no	NA	no	NA	no	NA	yes_nonunique	yeeT__VFG1529	no	NA	yes	ipaH_30064027_VFG012874	no	NA	no	NA	no	NA	no	NA	yes	fimH_CP015076.1	no	NA	no	NA	no	NA	no	NA	no	NA	no	NA	no	NA	no	NA	yes	terA_CP019559.1	yes	tia_CP019944.1	yes_nonunique	traT_CP018978.1

## Sheet: PlasmidFinder
Enterobase Identifier- Host-serotype	Col156	ref_seq	Col440I	ref_seq2	ColRNAI	ref_seq3	Col_BS512	ref_seq4	Col_MG828	ref_seq5	FIA_pBK30683	ref_seq6	IncFI	ref_seq7	IncFIA	ref_seq8	IncFIB_AP001918	ref_seq9	IncFII_S	ref_seq10	IncFII_p	ref_seq11	IncHI2	ref_seq12	IncHI2A	ref_seq13	IncI	ref_seq14	IncI2	ref_seq15	IncQ1	ref_seq16	IncY	ref_seq17	p0111	ref_seq18
BA8907-ND-O182:H9	no	NA	no	NA	no	NA	no	NA	no	NA	no	NA	yes	IncFII.1__AY458016	no	NA	yes	IncFIB_AP001918_.1__AP001918	no	NA	no	NA	no	NA	no	NA	yes	IncI1.1_Alpha_AP005147	no	NA	partial	IncQ1.1__M28829.1	no	NA	no	NA
BA9503-ND-O182:H9	no	NA	no	NA	no	NA	no	NA	yes	Col_MG828_.1__NC_008486	no	NA	yes	IncFII.1__AY458016	no	NA	yes	IncFIB_AP001918_.1__AP001918	no	NA	no	NA	no	NA	no	NA	yes	IncI1.1_Alpha_AP005147	no	NA	partial	IncQ1.1__M28829.1	no	NA	no	NA
CA0191-ND-O108:H9	yes	Col156.1__NC_009781	no	NA	no	NA	no	NA	no	NA	no	NA	yes	IncFII_pCoo_.1_pCoo_CR942285	no	NA	yes	IncFIB_AP001918_.1__AP001918	no	NA	no	NA	no	NA	no	NA	no	NA	no	NA	no	NA	no	NA	no	NA
CA0229-ND-O108:H9	no	NA	no	NA	no	NA	no	NA	yes	Col_MG828_.1__NC_008486	no	NA	yes	IncFII.1__AY458016	no	NA	no	NA	partial	IncFII_S_.1__CP000858	no	NA	no	NA	no	NA	no	NA	yes	IncI2.1_Delta_AP002527	no	NA	no	NA	no	NA
EA1682-Poultry-O108:H9	no	NA	no	NA	yes	ColRNAI.1__DQ298019	no	NA	yes	Col_MG828_.1__NC_008486	no	NA	yes	IncFII_pSE11_.1_pSE11_AP009242	no	NA	no	NA	no	NA	no	NA	no	NA	no	NA	no	NA	no	NA	no	NA	no	NA	yes	p0111.1__AP010962
EA2454-Poultry-O108:H9	no	NA	no	NA	no	NA	no	NA	no	NA	no	NA	yes	IncFII_29_.1_pUTI89_CP003035	no	NA	no	NA	no	NA	no	NA	no	NA	no	NA	no	NA	no	NA	no	NA	no	NA	yes	p0111.1__AP010962
EA2455-Poultry-O108:H9	no	NA	no	NA	no	NA	no	NA	no	NA	no	NA	yes	IncFII_29_.1_pUTI89_CP003035	no	NA	no	NA	no	NA	no	NA	no	NA	no	NA	no	NA	no	NA	no	NA	no	NA	yes	p0111.1__AP010962
EA8393-Porcine-O45:H9	no	NA	no	NA	no	NA	no	NA	no	NA	no	NA	yes	IncFIC_FII_.1__AP001918	no	NA	yes	IncFIB_AP001918_.1__AP001918	no	NA	no	NA	no	NA	no	NA	yes	IncI1.1_Alpha_AP005147	no	NA	no	NA	yes	IncY.1__K02380	no	NA
F2_18C-Porcine-O108:H9	no	NA	no	NA	yes_nonunique	ColRNAI.1__DQ298019	no	NA	no	NA	no	NA	yes	IncFII.1__AY458016	no	NA	yes	IncFIB_AP001918_.1__AP001918	no	NA	no	NA	yes	IncHI2.1__BX664015	yes	IncHI2A.1__BX664015	no	NA	no	NA	no	NA	no	NA	no	NA
FA0416-Human-O108:H9	no	NA	no	NA	no	NA	yes	Col_BS512_.1__NC_010656	no	NA	yes	FIA_pBK30683_.1__KF954760	yes_nonunique	IncFII_pCoo_.1_pCoo_CR942285	yes	IncFIA.1__AP001918	no	NA	no	NA	no	NA	no	NA	no	NA	no	NA	no	NA	no	NA	no	NA	yes	p0111.1__AP010962
FA5537-ND-O108:H9	no	NA	yes	Col440I.1__CP023920.1	no	NA	no	NA	yes	Col_MG828_.1__NC_008486	no	NA	yes_nonunique	IncFII.1__AY458016	no	NA	no	NA	no	NA	no	NA	no	NA	no	NA	no	NA	no	NA	no	NA	no	NA	no	NA
IA1186-Poultry-O108:H9	no	NA	no	NA	no	NA	yes	Col_BS512_.1__NC_010656	no	NA	no	NA	yes	IncFII_pCoo_.1_pCoo_CR942285	no	NA	no	NA	no	NA	no	NA	no	NA	no	NA	no	NA	no	NA	no	NA	no	NA	yes	p0111.1__AP010962
IA1729-Canine-O45:H9	no	NA	no	NA	no	NA	no	NA	no	NA	no	NA	yes_nonunique	IncFIC_FII_.1__AP001918	no	NA	yes	IncFIB_AP001918_.1__AP001918	no	NA	yes_nonunique	IncFII_pRSB107_.1_pRSB107_AJ851089	no	NA	no	NA	yes	IncI1.1_Alpha_AP005147	no	NA	no	NA	yes	IncY.1__K02380	no	NA
IA4731-Poultry-O108:H9	no	NA	no	NA	no	NA	no	NA	no	NA	no	NA	yes_nonunique	IncFII_29_.1_pUTI89_CP003035	no	NA	no	NA	no	NA	no	NA	yes	IncHI2.1__BX664015	yes	IncHI2A.1__BX664015	no	NA	no	NA	no	NA	no	NA	yes	p0111.1__AP010962
IA7122-Poultry-O108:H9	no	NA	no	NA	yes	ColRNAI.1__DQ298019	no	NA	no	NA	no	NA	yes_nonunique	IncFII.1__AY458016	no	NA	no	NA	no	NA	no	NA	no	NA	no	NA	no	NA	no	NA	no	NA	no	NA	partial	p0111.1__AP010962

## Sheet: ResFinder
Enterobase Identifier- Host-serotype	aadA-	ref_seq	aadA1+	ref_seq2	aadA13	ref_seq3	aph_3___IIa	ref_seq4	aph_3___Ia	ref_seq5	aph_3____Ib	ref_seq6	aph_6__Ic	ref_seq7	aph_6__Id	ref_seq8	blaTEM_-	ref_seq9	cml-	ref_seq10	dfrA12	ref_seq11	dfrA1_1	ref_seq12	mdf_A_	ref_seq13	mef_B_	ref_seq14	mph_A_	ref_seq15	qnrB-	ref_seq16	sul1	ref_seq17	sul2	ref_seq18	sul3	ref_seq19	tet_A	ref_seq20	tet_B_	ref_seq21	tet_C_	ref_seq22
BA8907-ND-O182:H9	no	NA	yes_nonunique	aadA1.4_JQ480156	partial	aadA13.1_AY713504	no	NA	no	NA	yes	aph_3____Ib.5_AF321551	no	NA	yes	aph_6__Id.1_M28829	yes	blaTEM_1B.1_AY458016	no	NA	no	NA	yes	dfrA1.9_AJ238350	yes	mdf_A_.1_Y08743	no	NA	no	NA	no	NA	yes	sul1.2_U12338	yes	sul2.3_HQ840942	no	NA	yes	tet_A_.4_AJ517790	no	NA	no	NA
BA9503-ND-O182:H9	no	NA	yes_nonunique	aadA1.5_JX185132	no	NA	no	NA	no	NA	yes	aph_3____Ib.5_AF321551	no	NA	yes	aph_6__Id.1_M28829	yes	blaTEM_1B.1_AY458016	no	NA	no	NA	yes	dfrA1.9_AJ238350	yes	mdf_A_.1_Y08743	no	NA	no	NA	no	NA	yes	sul1.2_U12338	yes	sul2.3_HQ840942	no	NA	yes	tet_A_.4_AJ517790	no	NA	no	NA
CA0191-ND-O108:H9	no	NA	no	NA	no	NA	no	NA	no	NA	no	NA	no	NA	no	NA	no	NA	no	NA	no	NA	no	NA	yes	mdf_A_.1_Y08743	no	NA	no	NA	no	NA	partial	sul1.5_EU780013	no	NA	no	NA	no	NA	no	NA	no	NA
CA0229-ND-O108:H9	no	NA	no	NA	no	NA	no	NA	no	NA	no	NA	no	NA	no	NA	no	NA	no	NA	no	NA	no	NA	yes	mdf_A_.1_Y08743	no	NA	no	NA	no	NA	no	NA	no	NA	no	NA	no	NA	no	NA	no	NA
EA1682-Poultry-O108:H9	no	NA	no	NA	no	NA	no	NA	no	NA	no	NA	no	NA	no	NA	no	NA	no	NA	no	NA	no	NA	yes	mdf_A_.1_Y08743	no	NA	no	NA	no	NA	no	NA	no	NA	no	NA	no	NA	no	NA	no	NA
EA2454-Poultry-O108:H9	no	NA	no	NA	no	NA	no	NA	no	NA	yes	aph_3____Ib.5_AF321551	no	NA	yes	aph_6__Id.1_M28829	no	NA	no	NA	no	NA	no	NA	yes	mdf_A_.1_Y08743	no	NA	no	NA	no	NA	no	NA	no	NA	no	NA	no	NA	no	NA	no	NA
EA2455-Poultry-O108:H9	no	NA	no	NA	no	NA	no	NA	no	NA	yes	aph_3____Ib.5_AF321551	no	NA	yes	aph_6__Id.1_M28829	no	NA	no	NA	no	NA	no	NA	yes	mdf_A_.1_Y08743	no	NA	no	NA	no	NA	no	NA	no	NA	no	NA	no	NA	no	NA	no	NA
EA8393-Porcine-O45:H9	no	NA	no	NA	no	NA	no	NA	no	NA	no	NA	no	NA	no	NA	no	NA	no	NA	no	NA	no	NA	yes	mdf_A_.1_Y08743	no	NA	no	NA	no	NA	no	NA	no	NA	no	NA	no	NA	no	NA	no	NA
F2_18C-Porcine-O108:H9	yes_nonunique	aadA2.2_JQ364967	yes	aadA1.3_JQ414041	no	NA	yes	aph_3___IIa.2_V00618	no	NA	yes_nonunique	aph_3____Ib.5_AF321551	no	NA	yes	aph_6__Id.1_M28829	no	NA	yes	cmlA1.1_M64556	yes	dfrA12.8_AM040708	no	NA	yes	mdf_A_.1_Y08743	partial	mef_B_.1_FJ196385	no	NA	no	NA	yes	sul1.2_U12338	no	NA	yes	sul3.2_AJ459418	yes	tet_A_.4_AJ517790	no	NA	no	NA
FA0416-Human-O108:H9	yes	aadA2.2_JQ364967	no	NA	no	NA	no	NA	no	NA	no	NA	no	NA	no	NA	no	NA	no	NA	yes	dfrA12.8_AM040708	no	NA	yes	mdf_A_.1_Y08743	no	NA	yes	mph_A_.1_D16251	yes	qnrB19.1_EU432277	yes	sul1.2_U12338	no	NA	no	NA	yes	tet_A_.4_AJ517790	no	NA	no	NA
FA5537-ND-O108:H9	no	NA	no	NA	no	NA	no	NA	no	NA	no	NA	no	NA	no	NA	no	NA	no	NA	no	NA	no	NA	yes	mdf_A_.1_Y08743	no	NA	no	NA	yes	qnrB19.1_EU432277	no	NA	no	NA	no	NA	no	NA	no	NA	no	NA
IA1186-Poultry-O108:H9	no	NA	no	NA	no	NA	no	NA	no	NA	no	NA	no	NA	no	NA	no	NA	no	NA	no	NA	no	NA	yes	mdf_A_.1_Y08743	no	NA	no	NA	no	NA	no	NA	no	NA	no	NA	yes	tet_A_.4_AJ517790	no	NA	no	NA
IA1729-Canine-O45:H9	no	NA	no	NA	no	NA	no	NA	no	NA	no	NA	no	NA	no	NA	no	NA	no	NA	no	NA	no	NA	yes	mdf_A_.1_Y08743	no	NA	no	NA	no	NA	no	NA	no	NA	no	NA	no	NA	no	NA	partial	tet_C_.2_AY046276
IA4731-Poultry-O108:H9	no	NA	no	NA	no	NA	no	NA	no	NA	yes	aph_3____Ib.5_AF321551	no	NA	yes	aph_6__Id.1_M28829	no	NA	no	NA	no	NA	no	NA	yes	mdf_A_.1_Y08743	no	NA	no	NA	no	NA	no	NA	no	NA	no	NA	no	NA	yes	tet_B_.1_AP000342	no	NA
IA7122-Poultry-O108:H9	no	NA	no	NA	no	NA	yes	aph_3___IIa.2_V00618	yes	aph_3___Ia.7_X62115	yes	aph_3____Ib.5_AF321551	yes	aph_6__Ic.1_X01702	yes	aph_6__Id.1_M28829	no	NA	no	NA	no	NA	no	NA	yes	mdf_A_.1_Y08743	no	NA	no	NA	no	NA	no	NA	no	NA	no	NA	no	NA	yes	tet_B_.2_AF326777	no	NA

## Sheet: VFDB
Enterobase Identifier- Host-serotype	aslA	astA+	cesAB	cesD	cesD2	cesL	cesT	chuA+	chuS+	chuT+	chuU+	chuV+	chuW	chuX+	chuY+	cif	csgA	eae	efa1	entB	entC	entD	entE_1	entF	entS	escC	escD	escE	escF	escG	escI	escJ	escL	escN	escO	escR	escS	escT	escU	escV	espA_1	espD	espD_1	espF	espFu_tccP	espG	espJ	espK_1	espL1
BA8907-ND-O182:H9	interrupted	no	interrupted	yes	yes	yes	yes	yes	yes	yes	yes	yes	yes	yes	yes	yes	no	yes	partial	yes	yes	yes_nonunique	yes	interrupted	yes	fragmented	yes	yes	yes	yes	partial	yes	yes	yes	yes	yes	yes	yes	yes	yes	partial	partial	no	partial	partial	partial	no	no	yes
BA9503-ND-O182:H9	interrupted	no	interrupted	yes	yes	yes	yes	yes	yes	yes	yes	yes	yes	yes	yes	yes	no	yes	partial	yes	yes	yes_nonunique	yes	interrupted	yes	partial	yes	yes	yes	interrupted	partial	yes	yes	yes	yes	yes	yes	yes	yes	yes	partial	partial	no	partial	partial	partial	no	no	yes
CA0191-ND-O108:H9	interrupted	no	interrupted	yes	yes	yes	yes	yes	yes	yes	yes	yes	yes	yes	yes	interrupted	no	yes	partial	yes	yes	yes_nonunique	yes	interrupted	yes	partial	yes	yes	yes	yes	no	yes	yes	yes	yes	yes	yes	yes	yes	yes	no	partial	no	partial	partial	partial	no	no	yes
CA0229-ND-O108:H9	interrupted	no	interrupted	yes	yes	yes	yes	yes	yes	yes	yes	yes	yes	yes	yes	yes	no	yes	partial	yes	yes	yes_nonunique	yes	interrupted	yes	yes	yes	yes	yes	yes	no	yes	yes	yes	yes	yes	yes	yes	yes	yes	no	no	partial	partial	no	interrupted	no	no	yes
EA1682-Poultry-O108:H9	interrupted	no	no	interrupted	yes	no	partial	yes	yes	yes	yes	yes	yes	yes	yes	partial	no	yes	partial	yes	yes	yes_nonunique	yes	interrupted	yes	partial	fragmented	no	yes	no	no	partial	partial	yes	yes	partial	yes	yes	partial	yes	no	partial	no	no	no	partial	no	no	interrupted
EA2454-Poultry-O108:H9	fragmented	no	interrupted	yes	yes	no	interrupted	yes	yes	yes	yes	yes	yes	yes	yes	yes	no	yes	partial	yes	yes	yes_nonunique	yes	interrupted	yes	partial	yes	partial	interrupted	no	no	interrupted	interrupted	yes	yes	yes	yes	interrupted	yes	fragmented	no	partial	no	no	no	partial	no	partial	yes
EA2455-Poultry-O108:H9	interrupted	no	interrupted	yes	yes	no	yes	yes	yes	yes	yes	yes	interrupted	yes	yes	yes	no	yes	partial	yes	yes	yes_nonunique	yes	interrupted	yes	partial	yes	yes	interrupted	partial	no	interrupted	partial	yes	yes	yes	yes	interrupted	interrupted	yes	partial	partial	no	no	no	partial	no	partial	yes
EA8393-Porcine-O45:H9	interrupted	yes	interrupted	yes	yes	no	interrupted	yes	yes	yes	yes	yes	yes	yes	yes	yes	no	yes	partial	yes	yes	yes_nonunique	yes	interrupted	yes	partial	yes	yes	yes	no	interrupted	interrupted	yes	yes	yes	yes	yes	interrupted	yes	yes	no	partial	partial	no	no	partial	no	no	yes
F2_18C-Porcine-O108:H9	interrupted	no	interrupted	yes	yes	yes	yes	yes	yes	yes	yes	yes	yes	yes	yes	yes	no	yes	partial	yes	yes	yes_nonunique	yes	interrupted	yes	yes	yes	yes	yes	yes	interrupted	yes	yes	yes	yes	yes	yes	yes	yes	yes	partial	interrupted	no	no	partial	interrupted	no	no	yes
FA0416-Human-O108:H9	fragmented	no	interrupted	yes	yes	yes	yes	yes	yes	yes	yes	yes	yes	yes	interrupted	partial	no	yes	partial	yes	yes	yes_nonunique	yes	interrupted	yes	yes	yes	yes	yes	interrupted	no	yes	yes	yes	yes	yes	yes	yes	yes	yes	no	partial	no	no	fragmented	interrupted	yes	yes	fragmented
FA5537-ND-O108:H9	interrupted	no	interrupted	yes	yes	partial	yes	yes	yes	yes	yes	yes	yes	yes	yes	interrupted	interrupted	yes	partial	yes	yes	yes_nonunique	yes	interrupted	yes	yes	yes	yes	yes	yes	no	yes	interrupted	yes	yes	yes	yes	yes	yes	yes	no	partial	no	no	partial	partial	no	yes	yes
IA1186-Poultry-O108:H9	interrupted	no	no	interrupted	yes	no	partial	yes	yes	yes	yes	yes	yes	yes	interrupted	partial	no	yes	no	yes	yes	yes_nonunique	yes	interrupted	yes	partial	partial	no	no	no	no	interrupted	no	yes	yes	partial	yes	no	partial	yes	no	partial	no	no	fragmented	partial	partial	interrupted	partial
IA1729-Canine-O45:H9	interrupted	interrupted	interrupted	yes	yes	yes	interrupted	yes	yes	yes	yes	yes	yes	yes	yes	yes	no	yes	partial	yes	yes	fragmented	yes	interrupted	yes	yes	yes	yes	yes	yes	no	interrupted	yes	yes	yes	yes	yes	yes	yes	yes	no	interrupted	no	partial	no	yes	no	no	partial
IA4731-Poultry-O108:H9	interrupted	no	no	yes	yes	no	partial	yes	yes	yes	yes	yes	interrupted	yes	yes	yes	no	yes	partial	yes	yes_nonunique	yes_nonunique	yes	interrupted	yes	interrupted	partial	yes	yes	no	no	partial	no	yes	yes	yes	yes	interrupted	partial	yes	no	partial	no	no	no	partial	no	no	yes
IA7122-Poultry-O108:H9	interrupted	no	no	yes	yes	no	yes	yes	yes	yes	yes	yes	yes	yes	yes	yes	no	yes	partial	yes	yes	yes_nonunique	yes	interrupted	yes	partial	fragmented	yes	yes	no	no	yes	partial	yes	yes	yes	yes	yes	partial	yes	no	partial	no	no	partial	interrupted	no	interrupted	yes
[truncated: 81 more columns]

## Sheet: VirlenceFinder
Enterobase Identifier- Host-serotype	air_4	ref_seq	mchC	ref_seq2	nleA_8	ref_seq3	mchB_1_2	ref_seq4	mcmA_4	ref_seq5	efa1_9_11	ref_seq6	ehxA	ref_seq7	celb	ref_seq8	nleA_16_18	ref_seq9	astA	ref_seq10	eae	ref_seq11	air_3	ref_seq13	katP	ref_seq14	mchF_9	ref_seq15	mchF_3_4_8	ref_seq16	mchF_2	ref_seq17	iha	ref_seq18	etpD	ref_seq19	tccP	ref_seq20	eilA	ref_seq21	nleA_2_4	ref_seq22	tir	ref_seq23	nleA_6	ref_seq24	nleC	ref_seq25	nleB_11
BA8907-ND-O182:H9	partial	air_4_CP003034	yes	mchC_5_CP003289	no	NA	yes	mchB_1_AE014075	no	NA	partial	efa1_11_AJ277443	yes	ehxA_6_AP010959	no	NA	no	NA	no	NA	yes	eae_45_ECU59503	partial	air_3_CP000970	yes	katP_1_AB011549	no	NA	yes	mchF_3_CP003301	no	NA	yes	iha_12_CP003289	yes	etpD_2_AP010959	fragmented	tccP_15_AP010958	yes	eilA_3_CP000970	yes	nleA_4_AM421995	yes	tir_34_AB426060	no	NA	partial	nleC_4_AE005174	yes
BA9503-ND-O182:H9	partial	air_4_CP003034	yes	mchC_5_CP003289	no	NA	yes	mchB_1_AE014075	no	NA	partial	efa1_11_AJ277443	yes	ehxA_6_AP010959	no	NA	no	NA	no	NA	yes	eae_45_ECU59503	partial	air_3_CP000970	yes	katP_1_AB011549	no	NA	yes	mchF_3_CP003301	partial	mchF_2_CP003785	yes	iha_12_CP003289	yes	etpD_2_AP010959	fragmented	tccP_15_AP010958	yes	eilA_3_CP000970	yes	nleA_4_AM421995	yes	tir_34_AB426060	no	NA	partial	nleC_4_AE005174	yes
CA0191-ND-O108:H9	fragmented	air_4_CP003034	no	NA	fragmented	nleA_8_AE005174	no	NA	no	NA	partial	efa1_9_AF453441	no	NA	no	NA	partial	nleA_18_AM421997	no	NA	yes	eae_45_ECU59503	no	NA	no	NA	yes	mchF_9_AY237108	no	NA	no	NA	no	NA	no	NA	fragmented	tccP_20_AP010953	yes	eilA_3_CP000970	partial	nleA_2_JN159726	yes	tir_34_AB426060	partial	nleA_6_AM422006	no	NA	no
CA0229-ND-O108:H9	fragmented	air_4_CP003034	no	NA	fragmented	nleA_8_AE005174	no	NA	no	NA	partial	efa1_9_AF453441	no	NA	no	NA	no	NA	no	NA	yes	eae_45_ECU59503	partial	air_3_CP000970	no	NA	yes	mchF_9_AY237108	no	NA	no	NA	no	NA	no	NA	no	NA	yes	eilA_3_CP000970	partial	nleA_2_JN159726	yes	tir_34_AB426060	partial	nleA_6_AM422006	partial	nleC_4_AE005174	no
EA1682-Poultry-O108:H9	partial	air_4_CP003034	no	NA	fragmented	nleA_8_AE005174	no	NA	no	NA	partial	efa1_9_AF453441	no	NA	no	NA	no	NA	no	NA	yes	eae_45_ECU59503	no	NA	no	NA	yes	mchF_9_AY237108	partial	mchF_4_AE014075	no	NA	no	NA	no	NA	no	NA	yes	eilA_3_CP000970	partial	nleA_2_JN159726	yes	tir_34_AB426060	partial	nleA_6_AM422006	no	NA	no
EA2454-Poultry-O108:H9	partial	air_4_CP003034	no	NA	fragmented	nleA_8_AE005174	no	NA	no	NA	partial	efa1_9_AF453441	no	NA	no	NA	no	NA	no	NA	yes	eae_45_ECU59503	no	NA	no	NA	no	NA	no	NA	no	NA	no	NA	no	NA	no	NA	yes	eilA_3_CP000970	partial	nleA_2_JN159726	yes	tir_34_AB426060	partial	nleA_6_AM422006	no	NA	no
EA2455-Poultry-O108:H9	partial	air_4_CP003034	no	NA	fragmented	nleA_8_AE005174	no	NA	no	NA	partial	efa1_9_AF453441	no	NA	no	NA	no	NA	no	NA	yes	eae_45_ECU59503	no	NA	no	NA	no	NA	no	NA	no	NA	no	NA	no	NA	no	NA	yes	eilA_3_CP000970	partial	nleA_2_JN159726	yes	tir_34_AB426060	no	NA	partial	nleC_4_AE005174	no
EA8393-Porcine-O45:H9	fragmented	air_4_CP003034	no	NA	no	NA	no	NA	no	NA	partial	efa1_9_AF453441	no	NA	no	NA	no	NA	yes	astA_4_AB042002	yes	eae_45_ECU59503	partial	air_3_CP000970	no	NA	no	NA	no	NA	no	NA	no	NA	no	NA	no	NA	no	NA	yes	nleA_4_AM421995	yes	tir_34_AB426060	no	NA	partial	nleC_4_AE005174	no
F2_18C-Porcine-O108:H9	partial	air_4_CP003034	no	NA	no	NA	no	NA	no	NA	partial	efa1_9_AF453441	yes	ehxA_6_AP010959	no	NA	no	NA	no	NA	yes	eae_45_ECU59503	partial	air_3_CP000970	yes	katP_1_AB011549	no	NA	no	NA	no	NA	no	NA	yes	etpD_2_AP010959	fragmented	tccP_15_AP010958	yes	eilA_3_CP000970	yes	nleA_4_AM421995	yes	tir_34_AB426060	no	NA	partial	nleC_4_AE005174	no
FA0416-Human-O108:H9	partial	air_4_CP003034	yes	mchC_4_FN554766	fragmented	nleA_8_AE005174	yes	mchB_2_AJ009631	yes	mcmA_4_AJ586887	partial	efa1_9_AF453441	no	NA	no	NA	no	NA	no	NA	yes	eae_45_ECU59503	partial	air_3_CP000970	no	NA	no	NA	yes	mchF_8_FN554766	partial	mchF_2_CP003785	no	NA	no	NA	fragmented	tccP_20_AP010953	no	NA	partial	nleA_2_JN159726	yes	tir_34_AB426060	no	NA	no	NA	no
FA5537-ND-O108:H9	yes_nonunique	air_4_CP003034	no	NA	fragmented	nleA_8_AE005174	no	NA	yes	mcmA_4_AJ586887	partial	efa1_9_AF453441	no	NA	yes	celb_6_X15858	no	NA	no	NA	yes	eae_45_ECU59503	no	NA	no	NA	yes	mchF_9_AY237108	no	NA	partial	mchF_2_CP003785	no	NA	no	NA	fragmented	tccP_20_AP010953	yes	eilA_3_CP000970	partial	nleA_2_JN159726	yes	tir_34_AB426060	no	NA	yes	nleC_6_AP010960	no
IA1186-Poultry-O108:H9	partial	air_4_CP003034	yes	mchC_4_FN554766	fragmented	nleA_8_AE005174	yes	mchB_2_AJ009631	yes	mcmA_4_AJ586887	no	NA	no	NA	no	NA	no	NA	no	NA	yes	eae_45_ECU59503	no	NA	no	NA	no	NA	yes	mchF_8_FN554766	no	NA	no	NA	no	NA	no	NA	no	NA	partial	nleA_2_JN159726	yes	tir_34_AB426060	no	NA	no	NA	no
IA1729-Canine-O45:H9	partial	air_4_CP003034	no	NA	no	NA	no	NA	no	NA	partial	efa1_9_AF453441	no	NA	no	NA	no	NA	yes	astA_7_AF411067	yes	eae_45_ECU59503	no	NA	no	NA	no	NA	no	NA	no	NA	no	NA	no	NA	no	NA	no	NA	yes	nleA_4_AM421995	yes	tir_34_AB426060	no	NA	partial	nleC_4_AE005174	no
IA4731-Poultry-O108:H9	yes_nonunique	air_4_CP003034	no	NA	partial	nleA_8_AE005174	no	NA	no	NA	partial	efa1_9_AF453441	no	NA	no	NA	no	NA	no	NA	yes	eae_45_ECU59503	partial	air_3_CP000970	no	NA	yes	mchF_9_AY237108	no	NA	no	NA	no	NA	no	NA	no	NA	yes	eilA_3_CP000970	partial	nleA_2_JN159726	yes	tir_34_AB426060	no	NA	partial	nleC_4_AE005174	no
IA7122-Poultry-O108:H9	fragmented	air_4_CP003034	no	NA	fragmented	nleA_8_AE005174	no	NA	no	NA	partial	efa1_9_AF453441	no	NA	no	NA	partial	nleA_16_GQ845116	no	NA	yes	eae_45_ECU59503	partial	air_3_CP000970	no	NA	no	NA	no	NA	no	NA	no	NA	no	NA	fragmented	tccP_20_AP010953	yes	eilA_3_CP000970	partial	nleA_2_JN159726	yes	tir_34_AB426060	partial	nleA_6_AM422006	partial	nleC_4_AE005174	no
[truncated: 31 more columns]
