# Supplementary material for: Escherichia coli ST302: Genomic Analysis of Virulence Potential and Antimicrobial Resistance Mediated by Mobile Genetic Elements
Source: Front Microbiol. 2020 Jan 21;10:3098. doi: 10.3389/fmicb.2019.03098 (PMC6985150; doi:10.3389/fmicb.2019.03098)
Supplement: TABLE S5 — IslandViewer output for E. coli strain F2_18C. [file Table_5.XLS]

## Sheet: Islandviewer Results
Island start	Island end	Length	Gene start	Gene end	Strand	Product
47092	60880	13788	45897	47129	1	Purine ribonucleoside efflux pump NepI
47092	60880	13788	47331	53543	1	adherence and invasion outermembrane protein (Inv,enhances Peyer's patches colonization)
47092	60880	13788	53593	55290	-1	Invasion protein iagA
47092	60880	13788	55493	56842	-1	putative type III effector protein SipD
47092	60880	13788	56886	58037	-1	hypothetical protein
47092	60880	13788	58050	59831	-1	cell invasion protein SipB
47092	60880	13788	59887	60069	-1	FIG00643201: hypothetical protein
47092	60880	13788	60079	60576	-1	Type III secretion chaperone protein for YopD (SycD)
47092	60880	13788	60878	61171	-1	HAD phosphatase YigL
53593	60576	6983	53593	55290	-1	Invasion protein iagA
53593	60576	6983	55493	56842	-1	putative type III effector protein SipD
53593	60576	6983	56886	58037	-1	hypothetical protein
53593	60576	6983	58050	59831	-1	cell invasion protein SipB
53593	60576	6983	59887	60069	-1	FIG00643201: hypothetical protein
53593	60576	6983	60079	60576	-1	Type III secretion chaperone protein for YopD (SycD)
96267	101440	5173	96267	97274	1	UDP-glucose:(glucosyl)lipopolysaccharide alpha-1,3-glucosyltransferase WaaO (EC 2.4.1.-)
96267	101440	5173	97300	98007	1	Lipopolysaccharide core heptose(II) kinase RfaY
96267	101440	5173	98032	99045	1	UDP-glucose:(glucosyl)lipopolysaccharide alpha-1,2-glucosyltransferase (EC 2.4.1.58)
96267	101440	5173	99054	100196	1	Lipopolysaccharide 1,2-N-acetylglucosaminetransferase (EC 2.4.1.56)
96267	101440	5173	100232	101440	-1	Oligosaccharide repeat unit polymerase Wzy; O-antigen ligase
96267	101440	5173	101437	102429	-1	Lipopolysaccharide core heptosyltransferase I
152342	156365	4023	152044	154014	-1	Putative glycosyl hydrolase of unknown function (DUF1680)
152342	156365	4023	154025	155425	-1	Xyloside transporter XynT
152342	156365	4023	155651	156466	1	Transcriptional regulator, AraC family
172887	180187	7300	172887	173798	1	Glycyl-tRNA synthetase alpha chain (EC 6.1.1.14)
172887	180187	7300	173808	175877	1	Glycyl-tRNA synthetase beta chain (EC 6.1.1.14)
172887	180187	7300	176175	176696	1	Mobile element protein
172887	180187	7300	176693	177544	1	Putative transposase InsK for insertion sequence element IS150
172887	180187	7300	177627	178673	-1	Transposase
172887	180187	7300	178747	178899	1	Toxic component of a type I toxin-antitoxin system, HokA
172887	180187	7300	179087	179299	-1	Cold shock protein of CSP family => CspA (naming convention as in E.coli)
172887	180187	7300	179580	179870	-1	Antitoxin to RelE-like translational repressor toxin
172887	180187	7300	180035	180187	1	FIG00641044: hypothetical protein
275913	281335	5422	275913	276026	1	hypothetical protein
275913	281335	5422	276106	277158	-1	Inner membrane protein YhiM
275913	281335	5422	277541	279148	1	Hypothetical protein YhiL
275913	281335	5422	279410	281032	1	Uncharacterized protein YhiJ
275913	281335	5422	281222	281335	1	hypothetical protein
670397	707010	36613	670397	671713	1	Integrase
670397	707010	36613	671843	672439	1	hypothetical protein
670397	707010	36613	672522	674126	-1	COG0042: tRNA-dihydrouridine synthase
670397	707010	36613	674905	675132	1	Putative DNA binding protein
670397	707010	36613	675198	675941	1	hypothetical protein
670397	707010	36613	676271	676723	1	HigA protein (antitoxin to HigB)
670397	707010	36613	677112	677726	1	Uncharacterized protein YagK
670397	707010	36613	677754	678320	1	FIG00641015: hypothetical protein
670397	707010	36613	678524	679180	-1	Transposase InsD for insertion element IS2
670397	707010	36613	679298	679624	1	Insertion element IS401 (Burkholderia multivorans) transposase
670397	707010	36613	679624	680511	1	Mobile element protein
670397	707010	36613	680709	680987	1	Mobile element protein
670397	707010	36613	681007	681522	-1	hypothetical protein
670397	707010	36613	681940	682716	1	hypothetical protein
670397	707010	36613	683372	684979	-1	Type I restriction-modification system, DNA-methyltransferase subunit M (EC 2.1.1.72)
670397	707010	36613	684976	686136	-1	Anticodon nuclease
670397	707010	36613	686133	687404	-1	Type I restriction-modification system, specificity subunit S
670397	707010	36613	687401	687586	-1	hypothetical protein
670397	707010	36613	687586	690558	-1	Type I restriction-modification system, restriction subunit R (EC 3.1.21.3)
670397	707010	36613	690751	690867	-1	hypothetical protein
670397	707010	36613	691624	692505	-1	Transposase InsD for insertion element IS2
670397	707010	36613	692463	692858	-1	Mobile element protein
670397	707010	36613	693024	693206	-1	hypothetical protein
670397	707010	36613	693537	694409	1	Uncharacterized protein YeeP
670397	707010	36613	694781	697630	1	Aida-1
670397	707010	36613	697958	698389	1	UPF0380 proteins YafZ and homologs
670397	707010	36613	698389	698775	1	UPF0380 proteins YafZ and homologs
670397	707010	36613	698867	699352	1	Antirestriction protein klcA
670397	707010	36613	699368	699844	1	UPF0758 protein YeeS
670397	707010	36613	699907	700128	1	Uncharacterized protein YeeT
670397	707010	36613	700202	700570	1	YeeU protein (antitoxin to YeeV)
670397	707010	36613	700660	701034	1	YeeV toxin protein
670397	707010	36613	701031	701522	1	hypothetical protein
670397	707010	36613	701534	701731	1	hypothetical protein
670397	707010	36613	701828	702673	1	Z1226 protein
670397	707010	36613	702972	703478	1	G/U mismatch-specific uracil DNA glycosylase (EC 3.2.2.28)
670397	707010	36613	703583	704911	1	Transposase InsG for insertion sequence element IS4
670397	707010	36613	704988	706829	-1	RNA polymerase sigma factor RpoD
670397	707010	36613	706888	707010	-1	hypothetical protein
670397	679180	8783	670397	671713	1	Integrase
670397	679180	8783	671843	672439	1	hypothetical protein
670397	679180	8783	672522	674126	-1	COG0042: tRNA-dihydrouridine synthase
670397	679180	8783	674905	675132	1	Putative DNA binding protein
670397	679180	8783	675198	675941	1	hypothetical protein
670397	679180	8783	676271	676723	1	HigA protein (antitoxin to HigB)
670397	679180	8783	677112	677726	1	Uncharacterized protein YagK
670397	679180	8783	677754	678320	1	FIG00641015: hypothetical protein
670397	679180	8783	678524	679180	-1	Transposase InsD for insertion element IS2
681007	687586	6579	681007	681522	-1	hypothetical protein
681007	687586	6579	681940	682716	1	hypothetical protein
681007	687586	6579	683372	684979	-1	Type I restriction-modification system, DNA-methyltransferase subunit M (EC 2.1.1.72)
681007	687586	6579	684976	686136	-1	Anticodon nuclease
681007	687586	6579	686133	687404	-1	Type I restriction-modification system, specificity subunit S
681007	687586	6579	687401	687586	-1	hypothetical protein
784235	818606	34371	784235	784471	-1	Conserved protein YghT, with nucleoside triphosphate hydrolase domain
784235	818606	34371	784540	784866	1	Insertion element IS401 (Burkholderia multivorans) transposase
784235	818606	34371	784866	785753	1	Mobile element protein
784235	818606	34371	785945	786235	1	FIG00641015: hypothetical protein
784235	818606	34371	786288	786482	1	FIG00639802: hypothetical protein
784235	818606	34371	786585	787082	1	hypothetical protein
784235	818606	34371	787171	787794	1	hypothetical protein
784235	818606	34371	787890	788123	1	hypothetical protein
784235	818606	34371	788176	788367	-1	hypothetical protein
784235	818606	34371	789043	790695	1	ShlB/FhaC/HecB family hemolysin secretion/activation protein
784235	818606	34371	790705	791232	1	RTX toxin activating lysine-acyltransferase (EC 2.3.1.-)
784235	818606	34371	791248	800205	1	Putative large exoprotein involved in heme utilization or adhesion of ShlA/HecA/FhaA family
784235	818606	34371	800202	800432	1	hypothetical protein
784235	818606	34371	800534	801115	1	Putative large exoprotein involved in heme utilization or adhesion of ShlA/HecA/FhaA family
784235	818606	34371	801502	801726	1	Putative large exoprotein involved in heme utilization or adhesion of ShlA/HecA/FhaA family
784235	818606	34371	801693	801830	1	Putative large exoprotein involved in heme utilization or adhesion of ShlA/HecA/FhaA family
784235	818606	34371	802190	802345	1	DNA polymerase I (EC 2.7.7.7)
784235	818606	34371	802697	803584	1	Integrase
784235	818606	34371	804017	804544	1	hypothetical protein
784235	818606	34371	804798	805073	1	hypothetical protein
784235	818606	34371	805208	805480	1	hypothetical protein
784235	818606	34371	805487	805729	1	hypothetical protein
784235	818606	34371	806275	806850	1	PagC-like membrane protein
784235	818606	34371	806959	808773	1	DNA helicase UvrD
784235	818606	34371	808866	809144	1	Hypothetical protein
784235	818606	34371	809199	810587	1	Type VI secretion-related protein impA
784235	818606	34371	810650	810838	-1	hypothetical protein
784235	818606	34371	811109	812986	1	Phage T7 exclusion protein
784235	818606	34371	812986	813795	1	hypothetical protein
784235	818606	34371	813792	815057	1	FIG014574: hypothetical protein
784235	818606	34371	815054	815812	1	Putative deoxyribonuclease similar to YcfH, type 4
784235	818606	34371	816044	816958	1	FIG00641821: hypothetical protein
784235	818606	34371	817101	817307	-1	Uncharacterized protein YagK
784235	818606	34371	817344	818606	-1	Integrase
800202	806850	6648	791248	800205	1	Putative large exoprotein involved in heme utilization or adhesion of ShlA/HecA/FhaA family
800202	806850	6648	800202	800432	1	hypothetical protein
800202	806850	6648	800534	801115	1	Putative large exoprotein involved in heme utilization or adhesion of ShlA/HecA/FhaA family
800202	806850	6648	801502	801726	1	Putative large exoprotein involved in heme utilization or adhesion of ShlA/HecA/FhaA family
800202	806850	6648	801693	801830	1	Putative large exoprotein involved in heme utilization or adhesion of ShlA/HecA/FhaA family
800202	806850	6648	802190	802345	1	DNA polymerase I (EC 2.7.7.7)
800202	806850	6648	802697	803584	1	Integrase
800202	806850	6648	804017	804544	1	hypothetical protein
800202	806850	6648	804798	805073	1	hypothetical protein
800202	806850	6648	805208	805480	1	hypothetical protein
800202	806850	6648	805487	805729	1	hypothetical protein
800202	806850	6648	806275	806850	1	PagC-like membrane protein
810650	818606	7956	810650	810838	-1	hypothetical protein
810650	818606	7956	811109	812986	1	Phage T7 exclusion protein
810650	818606	7956	812986	813795	1	hypothetical protein
810650	818606	7956	813792	815057	1	FIG014574: hypothetical protein
810650	818606	7956	815054	815812	1	Putative deoxyribonuclease similar to YcfH, type 4
810650	818606	7956	816044	816958	1	FIG00641821: hypothetical protein
810650	818606	7956	817101	817307	-1	Uncharacterized protein YagK
810650	818606	7956	817344	818606	-1	Integrase
938850	966770	27920	938850	940460	1	Uncharacterized protein YgeP
938850	966770	27920	940527	940706	1	hypothetical protein
938850	966770	27920	941052	941801	1	Type III secretion thermoregulatory protein
938850	966770	27920	942197	942592	-1	IS1 protein InsB
938850	966770	27920	942619	942894	-1	IS1 protein InsA
938850	966770	27920	943064	944278	1	Type III secretion outermembrane pore forming protein
938850	966770	27920	944283	945428	1	Type III secretion outermembrane contact sensing protein
938850	966770	27920	945421	947481	1	Type III secretion inner membrane channel protein
938850	966770	27920	947513	948445	1	Type III secretion cytoplasmic ATP synthase
938850	966770	27920	948795	949253	1	Type III secretion protein
938850	966770	27920	949231	950106	1	Type III secretion host injection and negative regulator protein
938850	966770	27920	950106	951053	1	Type III secretion inner membrane protein (homologous to flagellar export components)
938850	966770	27920	951043	951651	1	Type III secretion inner membrane protein (homologous to flagellar export components)
938850	966770	27920	951717	951977	1	Type III secretion inner membrane protein (homologous to flagellar export components)
938850	966770	27920	951979	952746	1	Type III secretion inner membrane protein (homologous to flagellar export components)
938850	966770	27920	952755	953486	1	Type III secretion inner membrane protein (homologous to flagellar export components)
938850	966770	27920	953513	953875	1	Type III secretion inner membrane protein (homologous to flagellar export components)
938850	966770	27920	953936	954229	-1	putative invasion lipoprotein
938850	966770	27920	954231	954731	-1	Transcriptional regulator
938850	966770	27920	954989	956170	1	Type III secretion protein EprH
938850	966770	27920	956184	956423	1	Type III secretion cytoplasmic protein
938850	966770	27920	956443	956775	1	Putative Type III secretion apparatus protein
938850	966770	27920	956772	957506	1	Type III secretion bridge between inner and outermembrane lipoprotein (YscJ,HrcJ,EscJ, PscJ)
938850	966770	27920	958045	958752	1	Putative uncharacterized protein YgeN
938850	966770	27920	958976	959608	1	Hypothetical response regulatory protein ygeK
938850	966770	27920	959626	960129	-1	lytic transglycosylase domain-containing protein
938850	966770	27920	960213	960431	-1	Uncharacterized protein YgeI
938850	966770	27920	960599	961975	-1	Uncharacterized protein YgeH
938850	966770	27920	962309	962800	-1	Uncharacterized protein YgeG
938850	966770	27920	963046	963516	-1	Uncharacterized protein YgeF
938850	966770	27920	963946	964371	1	Uncharacterized protein YqeK
938850	966770	27920	964520	965002	-1	YqeJ protein
938850	966770	27920	964995	965804	-1	Uncharacterized protein YqeI
938850	966770	27920	966138	966770	-1	Uncharacterized protein YqeH
938850	966770	27920	938850	940460	1	Uncharacterized protein YgeP
938850	966770	27920	940527	940706	1	hypothetical protein
938850	966770	27920	941052	941801	1	Type III secretion thermoregulatory protein
938850	966770	27920	942197	942592	-1	IS1 protein InsB
938850	966770	27920	942619	942894	-1	IS1 protein InsA
938850	966770	27920	943064	944278	1	Type III secretion outermembrane pore forming protein
938850	966770	27920	944283	945428	1	Type III secretion outermembrane contact sensing protein
938850	966770	27920	945421	947481	1	Type III secretion inner membrane channel protein
938850	966770	27920	947513	948445	1	Type III secretion cytoplasmic ATP synthase
938850	966770	27920	948795	949253	1	Type III secretion protein
938850	966770	27920	949231	950106	1	Type III secretion host injection and negative regulator protein
938850	966770	27920	950106	951053	1	Type III secretion inner membrane protein (homologous to flagellar export components)
938850	966770	27920	951043	951651	1	Type III secretion inner membrane protein (homologous to flagellar export components)
938850	966770	27920	951717	951977	1	Type III secretion inner membrane protein (homologous to flagellar export components)
938850	966770	27920	951979	952746	1	Type III secretion inner membrane protein (homologous to flagellar export components)
938850	966770	27920	952755	953486	1	Type III secretion inner membrane protein (homologous to flagellar export components)
938850	966770	27920	953513	953875	1	Type III secretion inner membrane protein (homologous to flagellar export components)
938850	966770	27920	953936	954229	-1	putative invasion lipoprotein
938850	966770	27920	954231	954731	-1	Transcriptional regulator
938850	966770	27920	954989	956170	1	Type III secretion protein EprH
938850	966770	27920	956184	956423	1	Type III secretion cytoplasmic protein
938850	966770	27920	956443	956775	1	Putative Type III secretion apparatus protein
938850	966770	27920	956772	957506	1	Type III secretion bridge between inner and outermembrane lipoprotein (YscJ,HrcJ,EscJ, PscJ)
938850	966770	27920	958045	958752	1	Putative uncharacterized protein YgeN
938850	966770	27920	958976	959608	1	Hypothetical response regulatory protein ygeK
938850	966770	27920	959626	960129	-1	lytic transglycosylase domain-containing protein
938850	966770	27920	960213	960431	-1	Uncharacterized protein YgeI
938850	966770	27920	960599	961975	-1	Uncharacterized protein YgeH
938850	966770	27920	962309	962800	-1	Uncharacterized protein YgeG
938850	966770	27920	963046	963516	-1	Uncharacterized protein YgeF
938850	966770	27920	963946	964371	1	Uncharacterized protein YqeK
938850	966770	27920	964520	965002	-1	YqeJ protein
938850	966770	27920	964995	965804	-1	Uncharacterized protein YqeI
938850	966770	27920	966138	966770	-1	Uncharacterized protein YqeH
1162001	1167963	5962	1162001	1164253	-1	Alpha-amylase (EC 3.2.1.1) (1,4-alpha-D-glucan glucanohydrolase) (GLYCOGENASE)
1162001	1167963	5962	1165508	1165621	-1	hypothetical protein
1162001	1167963	5962	1165639	1167093	1	Uncharacterized protein YpjB
1162001	1167963	5962	1167844	1167963	1	hypothetical protein
1312361	1333691	21330	1312361	1313938	1	GMP synthase [glutamine-hydrolyzing], amidotransferase subunit (EC 6.3.5.2) / GMP synthase [glutamin
1312361	1333691	21330	1314243	1315433	1	Integrase
1312361	1333691	21330	1315557	1316186	1	hypothetical protein
1312361	1333691	21330	1316764	1317828	-1	FIG00642059: hypothetical protein
1312361	1333691	21330	1317813	1318043	1	IS, phage, Tn; Transposon-related functions
1312361	1333691	21330	1318049	1318864	1	Replication protein RepA
1312361	1333691	21330	1318893	1319654	1	hypothetical protein
1312361	1333691	21330	1320342	1320695	1	IncP-type oriT binding protein TraJ
1312361	1333691	21330	1320776	1321570	1	Conjugative transfer protein TrbJ
1312361	1333691	21330	1321582	1321755	1	hypothetical protein
1312361	1333691	21330	1321758	1323149	1	Conjugative transfer protein TrbL
1312361	1333691	21330	1323231	1323377	1	hypothetical protein
1312361	1333691	21330	1323380	1324267	-1	Mobile element protein
1312361	1333691	21330	1324267	1324593	-1	Insertion element IS401 (Burkholderia multivorans) transposase
1312361	1333691	21330	1324745	1324978	1	COG3093: Plasmid maintenance system antidote protein
1312361	1333691	21330	1325290	1326270	1	hypothetical protein
1312361	1333691	21330	1326239	1326487	1	hypothetical protein
1312361	1333691	21330	1326540	1328267	1	ATPase involved in DNA repair
1312361	1333691	21330	1328416	1330494	1	ATP-dependent DNA helicase RecQ
1312361	1333691	21330	1330494	1331885	1	Rossmann fold nucleotide-binding protein Smf possibly involved in DNA uptake
1312361	1333691	21330	1332116	1332655	-1	Uncharacterized protein YfgI
1312361	1333691	21330	1332671	1333186	-1	Uncharacterized lipoprotein YfgH
1312361	1333691	21330	1333500	1333691	-1	Uncharacterized protein YfgG
1314243	1323377	9134	1314243	1315433	1	Integrase
1314243	1323377	9134	1315557	1316186	1	hypothetical protein
1314243	1323377	9134	1316764	1317828	-1	FIG00642059: hypothetical protein
1314243	1323377	9134	1317813	1318043	1	IS, phage, Tn; Transposon-related functions
1314243	1323377	9134	1318049	1318864	1	Replication protein RepA
1314243	1323377	9134	1318893	1319654	1	hypothetical protein
1314243	1323377	9134	1320342	1320695	1	IncP-type oriT binding protein TraJ
1314243	1323377	9134	1320776	1321570	1	Conjugative transfer protein TrbJ
1314243	1323377	9134	1321582	1321755	1	hypothetical protein
1314243	1323377	9134	1321758	1323149	1	Conjugative transfer protein TrbL
1314243	1323377	9134	1323231	1323377	1	hypothetical protein
1324745	1331885	7140	1324745	1324978	1	COG3093: Plasmid maintenance system antidote protein
1324745	1331885	7140	1325290	1326270	1	hypothetical protein
1324745	1331885	7140	1326239	1326487	1	hypothetical protein
1324745	1331885	7140	1326540	1328267	1	ATPase involved in DNA repair
1324745	1331885	7140	1328416	1330494	1	ATP-dependent DNA helicase RecQ
1324745	1331885	7140	1330494	1331885	1	Rossmann fold nucleotide-binding protein Smf possibly involved in DNA uptake
1455693	1470027	14334	1455693	1455968	-1	Uncharacterized lipoprotein YpdI
1455693	1470027	14334	1456264	1456899	1	Protein YfdX
1455693	1470027	14334	1457411	1458661	1	Formyl-coenzyme A transferase (EC 2.8.3.16)
1455693	1470027	14334	1458715	1460409	1	Oxalyl-CoA decarboxylase (EC 4.1.1.8)
1455693	1470027	14334	1460479	1461423	1	Uncharacterized transporter YfdV
1455693	1470027	14334	1461497	1462642	1	YfdE protein
1455693	1470027	14334	1462698	1466291	-1	Hybrid sensory histidine kinase in two-component regulatory system with EvgA
1455693	1470027	14334	1466296	1466910	-1	Positive transcription regulator EvgA
1455693	1470027	14334	1467326	1468489	1	Multidrug efflux system EmrKY-TolC, membrane fusion component EmrK
1455693	1470027	14334	1468489	1470027	1	Multidrug efflux system EmrKY-TolC, inner-membrane proton/drug antiporter EmrY (MFS type)
1477953	1493989	16036	1477953	1478693	-1	Phage ea22 protein
1477953	1493989	16036	1478695	1479381	-1	Phage ea22 protein
1477953	1493989	16036	1479378	1479599	-1	Phage TraR/YbiI family protein
1477953	1493989	16036	1479698	1479913	-1	Phage protein orf61
1477953	1493989	16036	1479990	1480181	-1	Phage protein orf63
1477953	1493989	16036	1480154	1480336	-1	Phage protein orf60a
1477953	1493989	16036	1480333	1481013	-1	Phage exonuclease (EC 3.1.11.3)
1477953	1493989	16036	1481010	1481795	-1	Phage recombination protein Bet
1477953	1493989	16036	1481801	1482097	-1	Phage host-nuclease inhibitor protein Gam
1477953	1493989	16036	1482173	1482316	-1	Phage host-killing protein Kil
1477953	1493989	16036	1482285	1482449	-1	Phage regulatory protein cIII
1477953	1493989	16036	1482522	1482890	-1	Phage component ea10
1477953	1493989	16036	1483041	1483511	-1	Phage protein
1477953	1493989	16036	1483570	1483953	-1	Phage antitermination protein N
1477953	1493989	16036	1484425	1484829	-1	Phage protein
1477953	1493989	16036	1484826	1485482	-1	Helix-turn-helix motif
1477953	1493989	16036	1485903	1486607	-1	Phage repressor protein cI
1477953	1493989	16036	1486721	1486954	1	putative cro protein
1477953	1493989	16036	1487160	1488047	-1	Mobile element protein
1477953	1493989	16036	1488047	1488373	-1	Insertion element IS401 (Burkholderia multivorans) transposase
1477953	1493989	16036	1488501	1488695	1	Phage protein NinH
1477953	1493989	16036	1488646	1489122	1	Phage antitermination protein Q
1477953	1493989	16036	1489371	1489523	1	Phage DNA adenine methylase (EC 2.1.1.72)
1477953	1493989	16036	1489988	1490419	1	hypothetical protein
1477953	1493989	16036	1490416	1490583	1	hypothetical protein
1477953	1493989	16036	1490990	1492840	1	unknown protein encoded within prophage CP-933V
1477953	1493989	16036	1493286	1493492	1	Phage holin/antiholin component S
1477953	1493989	16036	1493492	1493989	1	Phage lysozyme R (EC 3.2.1.17)
1477953	1493989	16036	1493986	1494423	1	Phage endopeptidase Rz
1482173	1486954	4781	1482173	1482316	-1	Phage host-killing protein Kil
1482173	1486954	4781	1482285	1482449	-1	Phage regulatory protein cIII
1482173	1486954	4781	1482522	1482890	-1	Phage component ea10
1482173	1486954	4781	1483041	1483511	-1	Phage protein
1482173	1486954	4781	1483570	1483953	-1	Phage antitermination protein N
1482173	1486954	4781	1484425	1484829	-1	Phage protein
1482173	1486954	4781	1484826	1485482	-1	Helix-turn-helix motif
1482173	1486954	4781	1485903	1486607	-1	Phage repressor protein cI
1482173	1486954	4781	1486721	1486954	1	putative cro protein
1498915	1522181	23266	1496993	1498918	1	Phage head, terminase DNA packaging protein A
1498915	1522181	23266	1498915	1499121	1	Phage head, head-tail joining protein W
1498915	1522181	23266	1499118	1500719	1	Phage head, portal protein B
1498915	1522181	23266	1500700	1502019	1	Phage head, head-tail preconnector protease C / Phage head, scaffolding domain Nu3
1498915	1522181	23266	1502029	1502361	1	Phage head, head-DNA stabilization protein D
1498915	1522181	23266	1502417	1503442	1	Phage head, major capsid protein E
1498915	1522181	23266	1503484	1503879	1	Phage head, DNA packaging protein FI
1498915	1522181	23266	1503891	1504244	1	Phage head, head-tail joining protein FII
1498915	1522181	23266	1504256	1504834	1	Phage tail, component Z
1498915	1522181	23266	1504831	1505226	1	Phage tail, component U
1498915	1522181	23266	1505234	1505986	1	Phage tail, major tail protein V
1498915	1522181	23266	1506000	1506422	1	Phage tail, component G
1498915	1522181	23266	1506449	1506862	1	Phage tail, component T
1498915	1522181	23266	1506843	1509455	1	Phage tail, tail length tape-measure protein H
1498915	1522181	23266	1509452	1509781	1	Phage tail tip, assembly protein M
1498915	1522181	23266	1509781	1510479	1	Phage tail tip, assembly protein L
1498915	1522181	23266	1510485	1511228	1	Phage tail tip, assembly protein K
1498915	1522181	23266	1511225	1511806	1	Phage tail tip, assembly protein I
1498915	1522181	23266	1512053	1515442	1	Phage tail tip, host specificity protein J
1498915	1522181	23266	1515510	1516109	1	Phage-encoded host-cell envelope protein Lom
1498915	1522181	23266	1516174	1517487	1	Phage tail fiber, side tail fiber protein Stf
1498915	1522181	23266	1517489	1517758	1	Phage tail fiber, side tail fiber protein Stf
1498915	1522181	23266	1517864	1518745	1	type III secretion system effector kinase NleH1-1
1498915	1522181	23266	1518780	1518914	1	Phage protein
1498915	1522181	23266	1518976	1519674	1	T3SS effector zinc metalloprotease NleD
1498915	1522181	23266	1519771	1520973	-1	Putative prophage CPS-53 integrase
1498915	1522181	23266	1521249	1522181	-1	Inner membrane protein YfdC
1503845	1507923	4078	1503484	1503879	1	Phage head, DNA packaging protein FI
1503845	1507923	4078	1503891	1504244	1	Phage head, head-tail joining protein FII
1503845	1507923	4078	1504256	1504834	1	Phage tail, component Z
1503845	1507923	4078	1504831	1505226	1	Phage tail, component U
1503845	1507923	4078	1505234	1505986	1	Phage tail, major tail protein V
1503845	1507923	4078	1506000	1506422	1	Phage tail, component G
1503845	1507923	4078	1506449	1506862	1	Phage tail, component T
1503845	1507923	4078	1506843	1509455	1	Phage tail, tail length tape-measure protein H
1648198	1663112	14914	1647649	1648275	1	Uncharacterized protein YfaT
1648198	1663112	14914	1648270	1649340	-1	Phage integrase
1648198	1663112	14914	1649414	1649710	1	Phage DNA N-6-adenine methyltransferase
1648198	1663112	14914	1650393	1652228	-1	hypothetical protein
1648198	1663112	14914	1652413	1652625	1	Alkaline phosphodiesterase I (EC 3.1.4.1) / Nucleotide pyrophosphatase (EC 3.6.1.9)
1648198	1663112	14914	1652667	1652783	1	hypothetical protein
1648198	1663112	14914	1652776	1653342	1	Phage protein, contains HNH endonuclease motif
1648198	1663112	14914	1653317	1653919	1	Phage recombination protein NinG
1648198	1663112	14914	1653916	1654581	1	Phage serine/threonine protein phosphatase NinI (EC 3.1.3.16)
1648198	1663112	14914	1654578	1655201	1	Phage antitermination protein Q
1648198	1663112	14914	1655272	1655388	1	hypothetical protein
1648198	1663112	14914	1655454	1655957	1	Putative inner membrane protein
1648198	1663112	14914	1655957	1656196	1	Putative inner membrane protein
1648198	1663112	14914	1656282	1656440	1	hypothetical protein
1648198	1663112	14914	1656823	1657746	-1	Mobile element protein
1648198	1663112	14914	1657809	1657985	-1	hypothetical protein
1648198	1663112	14914	1658128	1658343	1	Phage holin/antiholin component S
1648198	1663112	14914	1658343	1658471	1	Phage lysozyme R (EC 3.2.1.17)
1648198	1663112	14914	1658458	1658871	1	Phage-encoded host-cell envelope protein Lom
1648198	1663112	14914	1658872	1659000	-1	FIG00638731: hypothetical protein
1648198	1663112	14914	1659147	1659431	1	Phage tail fiber, side tail fiber protein Stf
1648198	1663112	14914	1659433	1659702	1	Phage tail fiber, side tail fiber protein Stf
1648198	1663112	14914	1659911	1660558	1	T3SS secreted effector NleG-like protein
1648198	1663112	14914	1661252	1662493	-1	type III secretion system effector NleA
1648270	1663951	15681	1647649	1648275	1	Uncharacterized protein YfaT
1648270	1663951	15681	1648270	1649340	-1	Phage integrase
1648270	1663951	15681	1649414	1649710	1	Phage DNA N-6-adenine methyltransferase
1648270	1663951	15681	1650393	1652228	-1	hypothetical protein
1648270	1663951	15681	1652413	1652625	1	Alkaline phosphodiesterase I (EC 3.1.4.1) / Nucleotide pyrophosphatase (EC 3.6.1.9)
1648270	1663951	15681	1652667	1652783	1	hypothetical protein
1648270	1663951	15681	1652776	1653342	1	Phage protein, contains HNH endonuclease motif
1648270	1663951	15681	1653317	1653919	1	Phage recombination protein NinG
1648270	1663951	15681	1653916	1654581	1	Phage serine/threonine protein phosphatase NinI (EC 3.1.3.16)
1648270	1663951	15681	1654578	1655201	1	Phage antitermination protein Q
1648270	1663951	15681	1655272	1655388	1	hypothetical protein
1648270	1663951	15681	1655454	1655957	1	Putative inner membrane protein
1648270	1663951	15681	1655957	1656196	1	Putative inner membrane protein
1648270	1663951	15681	1656282	1656440	1	hypothetical protein
1648270	1663951	15681	1656823	1657746	-1	Mobile element protein
1648270	1663951	15681	1657809	1657985	-1	hypothetical protein
1648270	1663951	15681	1658128	1658343	1	Phage holin/antiholin component S
1648270	1663951	15681	1658343	1658471	1	Phage lysozyme R (EC 3.2.1.17)
1648270	1663951	15681	1658458	1658871	1	Phage-encoded host-cell envelope protein Lom
1648270	1663951	15681	1658872	1659000	-1	FIG00638731: hypothetical protein
1648270	1663951	15681	1659147	1659431	1	Phage tail fiber, side tail fiber protein Stf
1648270	1663951	15681	1659433	1659702	1	Phage tail fiber, side tail fiber protein Stf
1648270	1663951	15681	1659911	1660558	1	T3SS secreted effector NleG-like protein
1648270	1663951	15681	1661252	1662493	-1	type III secretion system effector NleA
1648270	1663951	15681	1663118	1663951	1	UPF0192 protein YfaS
1648270	1656440	8170	1647649	1648275	1	Uncharacterized protein YfaT
1648270	1656440	8170	1648270	1649340	-1	Phage integrase
1648270	1656440	8170	1649414	1649710	1	Phage DNA N-6-adenine methyltransferase
1648270	1656440	8170	1650393	1652228	-1	hypothetical protein
1648270	1656440	8170	1652413	1652625	1	Alkaline phosphodiesterase I (EC 3.1.4.1) / Nucleotide pyrophosphatase (EC 3.6.1.9)
1648270	1656440	8170	1652667	1652783	1	hypothetical protein
1648270	1656440	8170	1652776	1653342	1	Phage protein, contains HNH endonuclease motif
1648270	1656440	8170	1653317	1653919	1	Phage recombination protein NinG
1648270	1656440	8170	1653916	1654581	1	Phage serine/threonine protein phosphatase NinI (EC 3.1.3.16)
1648270	1656440	8170	1654578	1655201	1	Phage antitermination protein Q
1648270	1656440	8170	1655272	1655388	1	hypothetical protein
1648270	1656440	8170	1655454	1655957	1	Putative inner membrane protein
1648270	1656440	8170	1655957	1656196	1	Putative inner membrane protein
1648270	1656440	8170	1656282	1656440	1	hypothetical protein
1806529	1812372	5843	1806529	1806810	1	Uncharacterized protein YehE
1806529	1812372	5843	1807102	1807644	1	Uncharacterized fimbrial-like protein YehD
1806529	1812372	5843	1807732	1808406	1	Probable fimbrial chaperone YehC
1806529	1812372	5843	1808422	1810902	1	Outer membrane usher protein YehB
1806529	1812372	5843	1810918	1811952	1	Uncharacterized fimbrial-like protein YehA
1806529	1812372	5843	1812034	1812372	-1	Nickel/cobalt homeostasis protein RcnB
1889074	1904449	15375	1889074	1890147	1	N-acetylneuraminate synthase (EC 2.5.1.56)
1889074	1904449	15375	1890140	1890775	1	4-amino-6-deoxy-N-Acetyl-D-hexosaminyl-(Lipid carrier) acetyltrasferase
1889074	1904449	15375	1890796	1891854	1	D-glycero-alpha-D-manno-heptose 1-phosphate guanylyltransferase (EC 2.7.7.71)
1889074	1904449	15375	1891854	1892816	1	Glutamine--fructose-6-phosphate transaminase (isomerizing), isomerase subunit (EC 2.6.1.16)
1889074	1904449	15375	1892817	1893518	1	CMP-N,N'-diacetyllegionaminic acid synthase (EC 2.7.7.82)
1889074	1904449	15375	1893520	1894284	1	Glutamine--fructose-6-phosphate transaminase (isomerizing), glutaminase subunit (EC 2.6.1.16)
1889074	1904449	15375	1894370	1895959	1	hypothetical protein
1889074	1904449	15375	1895952	1897154	1	hypothetical protein
1889074	1904449	15375	1897174	1898412	1	hypothetical protein
1889074	1904449	15375	1898463	1899563	1	mannosyltransferase B
1889074	1904449	15375	1899584	1900618	1	UDP-N-acetylglucosamine 4,6-dehydratase (EC 4.2.1.135)
1889074	1904449	15375	1900620	1901723	1	NAD(P)-dependent steroid dehydrogenase
1889074	1904449	15375	1901723	1902853	1	UDP-N-acetyl-L-fucosamine synthase (EC 5.1.3.28)
1889074	1904449	15375	1902853	1904064	1	Capsular polysaccharide synthesis enzyme Cap5L
1889074	1904449	15375	1904051	1904449	1	Tryptophan synthase beta chain like (EC 4.2.1.20)
1931443	1938887	7444	1930766	1931731	1	FIG00644922: hypothetical protein
1931443	1938887	7444	1931783	1932241	-1	PTS system, galactitol-specific IIA component (EC 2.7.1.69)
1931443	1938887	7444	1932252	1932536	-1	PTS system, galactitol-specific IIB component, putative
1931443	1938887	7444	1932560	1933930	-1	PTS system, galactitol-specific IIC component
1931443	1938887	7444	1933934	1934470	-1	Ribose-5-phosphate isomerase B (EC 5.3.1.6)
1931443	1938887	7444	1934819	1935574	1	Transcriptional repressor of the fructose operon, DeoR family
1931443	1938887	7444	1935911	1936354	1	PTS system, galactitol-specific IIA component (EC 2.7.1.69)
1931443	1938887	7444	1936373	1936666	1	PTS system, galactitol-specific IIB component (EC 2.7.1.200)
1931443	1938887	7444	1936687	1937940	1	PTS system, galactitol-specific IIC component
1931443	1938887	7444	1937963	1938607	1	Ribulose-phosphate 3-epimerase (EC 5.1.3.1)
1931443	1938887	7444	1938705	1939457	1	Oxidoreductase, short-chain dehydrogenase/reductase family
1933934	1941409	7475	1933934	1934470	-1	Ribose-5-phosphate isomerase B (EC 5.3.1.6)
1933934	1941409	7475	1934819	1935574	1	Transcriptional repressor of the fructose operon, DeoR family
1933934	1941409	7475	1935911	1936354	1	PTS system, galactitol-specific IIA component (EC 2.7.1.69)
1933934	1941409	7475	1936373	1936666	1	PTS system, galactitol-specific IIB component (EC 2.7.1.200)
1933934	1941409	7475	1936687	1937940	1	PTS system, galactitol-specific IIC component
1933934	1941409	7475	1937963	1938607	1	Ribulose-phosphate 3-epimerase (EC 5.1.3.1)
1933934	1941409	7475	1938705	1939457	1	Oxidoreductase, short-chain dehydrogenase/reductase family
1933934	1941409	7475	1939472	1940032	1	6-phospho-3-hexuloisomerase (EC 5.3.1.27)
1933934	1941409	7475	1940492	1941409	1	Nitrogen assimilation regulatory protein Nac
1961206	1970251	9045	1961206	1962438	-1	Uncharacterized transporter YeeO
1961206	1970251	9045	1962493	1963380	-1	Mobile element protein
1961206	1970251	9045	1963380	1963706	-1	Insertion element IS401 (Burkholderia multivorans) transposase
1961206	1970251	9045	1963820	1966660	1	FIG01070081: hypothetical protein
1961206	1970251	9045	1966673	1968277	1	hypothetical protein
1961206	1970251	9045	1968648	1969109	1	hypothetical protein
1961206	1970251	9045	1969106	1969312	1	Transcriptional regulator
1961206	1970251	9045	1969661	1969918	1	Programmed cell death antitoxin PemI
1961206	1970251	9045	1969919	1970251	1	Programmed cell death toxin PemK
1962451	1966946	4495	1962493	1963380	-1	Mobile element protein
1962451	1966946	4495	1963380	1963706	-1	Insertion element IS401 (Burkholderia multivorans) transposase
1962451	1966946	4495	1963820	1966660	1	FIG01070081: hypothetical protein
1962451	1966946	4495	1966673	1968277	1	hypothetical protein
1963820	1968277	4457	1963820	1966660	1	FIG01070081: hypothetical protein
1963820	1968277	4457	1966673	1968277	1	hypothetical protein
1979415	1988198	8783	1979415	1979741	1	Insertion element IS401 (Burkholderia multivorans) transposase
1979415	1988198	8783	1979741	1980628	1	Mobile element protein
1979415	1988198	8783	1981175	1981288	-1	FIG00638494: hypothetical protein
1979415	1988198	8783	1981562	1981996	1	Phage head, terminase subunit Nu1
1979415	1988198	8783	1982173	1983153	1	type III secretion system effector arginine glycosyltransferase NleB2
1979415	1988198	8783	1983187	1983477	1	type III secretion system effector zinc metalloprotease NleC (Truncated)
1979415	1988198	8783	1984015	1984575	1	T3SS effector protein NleH1-2-like
1979415	1988198	8783	1984761	1985330	1	T3SS effector caspase inhibitor NleF
1979415	1988198	8783	1986675	1987205	-1	Cytochrome b561 homolog 1
1979415	1988198	8783	1987548	1988198	-1	Metal-binding protein ZinT
1981175	1988198	7023	1981175	1981288	-1	FIG00638494: hypothetical protein
1981175	1988198	7023	1981562	1981996	1	Phage head, terminase subunit Nu1
1981175	1988198	7023	1982173	1983153	1	type III secretion system effector arginine glycosyltransferase NleB2
1981175	1988198	7023	1983187	1983477	1	type III secretion system effector zinc metalloprotease NleC (Truncated)
1981175	1988198	7023	1984015	1984575	1	T3SS effector protein NleH1-2-like
1981175	1988198	7023	1984761	1985330	1	T3SS effector caspase inhibitor NleF
1981175	1988198	7023	1986675	1987205	-1	Cytochrome b561 homolog 1
1981175	1988198	7023	1987548	1988198	-1	Metal-binding protein ZinT
1981925	1986046	4121	1981562	1981996	1	Phage head, terminase subunit Nu1
1981925	1986046	4121	1982173	1983153	1	type III secretion system effector arginine glycosyltransferase NleB2
1981925	1986046	4121	1983187	1983477	1	type III secretion system effector zinc metalloprotease NleC (Truncated)
1981925	1986046	4121	1984015	1984575	1	T3SS effector protein NleH1-2-like
1981925	1986046	4121	1984761	1985330	1	T3SS effector caspase inhibitor NleF
2354813	2369330	14517	2354813	2356630	-1	Anaerobic selenate reductase, molybdenum cofactor-containing periplasmic protein
2354813	2369330	14517	2356627	2357208	-1	Anaerobic selenate reductase, molybdenum cofactor-containing periplasmic protein
2354813	2369330	14517	2357296	2358405	-1	Anaerobic selenate reductase, molybdenum cofactor-containing periplasmic protein
2354813	2369330	14517	2358637	2359134	1	IS, phage, Tn; Transposon-related functions
2354813	2369330	14517	2359186	2359512	1	Insertion element IS401 (Burkholderia multivorans) transposase
2354813	2369330	14517	2359512	2360399	1	Mobile element protein
2354813	2369330	14517	2360773	2361141	1	hypothetical protein
2354813	2369330	14517	2361268	2362155	-1	Mobile element protein
2354813	2369330	14517	2362155	2362481	-1	Insertion element IS401 (Burkholderia multivorans) transposase
2354813	2369330	14517	2362866	2363255	1	hypothetical protein
2354813	2369330	14517	2363257	2363565	1	hypothetical protein
2354813	2369330	14517	2363856	2364341	1	hypothetical protein
2354813	2369330	14517	2364344	2364523	1	hypothetical protein
2354813	2369330	14517	2364644	2365135	1	hypothetical protein
2354813	2369330	14517	2365211	2366197	1	hypothetical protein
2354813	2369330	14517	2366346	2366501	1	hypothetical protein
2354813	2369330	14517	2366695	2368152	-1	Anaerobic selenate reductase, molybdenum cofactor-containing periplasmic protein
2354813	2369330	14517	2368351	2368656	-1	Uncharacterized protein YnfE
2354813	2369330	14517	2368728	2368952	1	UPF0257 lipoprotein YnfC
2354813	2369330	14517	2369004	2369330	1	Insertion element IS401 (Burkholderia multivorans) transposase
2358323	2366748	8425	2357296	2358405	-1	Anaerobic selenate reductase, molybdenum cofactor-containing periplasmic protein
2358323	2366748	8425	2358637	2359134	1	IS, phage, Tn; Transposon-related functions
2358323	2366748	8425	2359186	2359512	1	Insertion element IS401 (Burkholderia multivorans) transposase
2358323	2366748	8425	2359512	2360399	1	Mobile element protein
2358323	2366748	8425	2360773	2361141	1	hypothetical protein
2358323	2366748	8425	2361268	2362155	-1	Mobile element protein
2358323	2366748	8425	2362155	2362481	-1	Insertion element IS401 (Burkholderia multivorans) transposase
2358323	2366748	8425	2362866	2363255	1	hypothetical protein
2358323	2366748	8425	2363257	2363565	1	hypothetical protein
2358323	2366748	8425	2363856	2364341	1	hypothetical protein
2358323	2366748	8425	2364344	2364523	1	hypothetical protein
2358323	2366748	8425	2364644	2365135	1	hypothetical protein
2358323	2366748	8425	2365211	2366197	1	hypothetical protein
2358323	2366748	8425	2366346	2366501	1	hypothetical protein
2358323	2366748	8425	2366695	2368152	-1	Anaerobic selenate reductase, molybdenum cofactor-containing periplasmic protein
2374826	2393194	18368	2374826	2376106	-1	Phage integrase
2374826	2393194	18368	2376141	2376392	-1	Excisionase
2374826	2393194	18368	2376465	2377544	-1	Exodeoxyribonuclease VIII (EC 3.1.11.-)
2374826	2393194	18368	2377920	2378075	1	LygF
2374826	2393194	18368	2378072	2378428	1	SAM-dependent methyltransferase
2374826	2393194	18368	2378851	2378976	1	FIG00641612: hypothetical protein
2374826	2393194	18368	2379581	2379760	1	hypothetical protein
2374826	2393194	18368	2380095	2380466	1	COG2801: Transposase and inactivated derivatives
2374826	2393194	18368	2380504	2381436	1	Transposase
2374826	2393194	18368	2381873	2382205	-1	Protein FlxA (FliA regulated)
2374826	2393194	18368	2382738	2382977	1	RelB/StbD replicon stabilization protein (antitoxin to RelE/StbE)
2374826	2393194	18368	2382977	2383264	1	mRNA interferase RelE
2374826	2393194	18368	2383336	2383491	1	prophage maintenance; modulation of host cell killing
2374826	2393194	18368	2383530	2383646	1	hypothetical protein
2374826	2393194	18368	2383708	2383959	1	Antitoxin Rem
2374826	2393194	18368	2384306	2385355	1	Phage protein YdfU family
2374826	2393194	18368	2385369	2386121	1	Phage antitermination protein Q
2374826	2393194	18368	2386331	2386486	-1	hypothetical protein
2374826	2393194	18368	2386797	2387012	1	Cold shock protein of CSP family => CspB/CspG/CspI (naming convention as in E.coli)
2374826	2393194	18368	2387376	2387546	-1	hypothetical protein
2374826	2393194	18368	2387776	2387982	1	Phage holin/antiholin component S
2374826	2393194	18368	2387987	2388538	1	Uncharacterized protein, YdfR family
2374826	2393194	18368	2388860	2389291	1	Phage lysozyme R (EC 3.2.1.17)
2374826	2393194	18368	2389392	2389889	1	Uncharacterized protein RzpQ
2374826	2393194	18368	2390250	2390465	1	Cold shock protein of CSP family => CspB/CspG/CspI (naming convention as in E.coli)
2374826	2393194	18368	2390737	2390967	1	Uncharacterized protein YnfN
2374826	2393194	18368	2391140	2391313	1	GnsB protein
2374826	2393194	18368	2391609	2391815	1	Phage protein YbcW
2374826	2393194	18368	2392649	2393194	1	Phage head, terminase subunit Nu1
2374826	2393194	18368	2393169	2394722	1	Phage head, terminase DNA packaging protein A
2377920	2393194	15274	2377920	2378075	1	LygF
2377920	2393194	15274	2378072	2378428	1	SAM-dependent methyltransferase
2377920	2393194	15274	2378851	2378976	1	FIG00641612: hypothetical protein
2377920	2393194	15274	2379581	2379760	1	hypothetical protein
2377920	2393194	15274	2380095	2380466	1	COG2801: Transposase and inactivated derivatives
2377920	2393194	15274	2380504	2381436	1	Transposase
2377920	2393194	15274	2381873	2382205	-1	Protein FlxA (FliA regulated)
2377920	2393194	15274	2382738	2382977	1	RelB/StbD replicon stabilization protein (antitoxin to RelE/StbE)
2377920	2393194	15274	2382977	2383264	1	mRNA interferase RelE
2377920	2393194	15274	2383336	2383491	1	prophage maintenance; modulation of host cell killing
2377920	2393194	15274	2383530	2383646	1	hypothetical protein
2377920	2393194	15274	2383708	2383959	1	Antitoxin Rem
2377920	2393194	15274	2384306	2385355	1	Phage protein YdfU family
2377920	2393194	15274	2385369	2386121	1	Phage antitermination protein Q
2377920	2393194	15274	2386331	2386486	-1	hypothetical protein
2377920	2393194	15274	2386797	2387012	1	Cold shock protein of CSP family => CspB/CspG/CspI (naming convention as in E.coli)
2377920	2393194	15274	2387376	2387546	-1	hypothetical protein
2377920	2393194	15274	2387776	2387982	1	Phage holin/antiholin component S
2377920	2393194	15274	2387987	2388538	1	Uncharacterized protein, YdfR family
2377920	2393194	15274	2388860	2389291	1	Phage lysozyme R (EC 3.2.1.17)
2377920	2393194	15274	2389392	2389889	1	Uncharacterized protein RzpQ
2377920	2393194	15274	2390250	2390465	1	Cold shock protein of CSP family => CspB/CspG/CspI (naming convention as in E.coli)
2377920	2393194	15274	2390737	2390967	1	Uncharacterized protein YnfN
2377920	2393194	15274	2391140	2391313	1	GnsB protein
2377920	2393194	15274	2391609	2391815	1	Phage protein YbcW
2377920	2393194	15274	2392649	2393194	1	Phage head, terminase subunit Nu1
2377920	2393194	15274	2393169	2394722	1	Phage head, terminase DNA packaging protein A
2427891	2435055	7164	2427891	2428019	-1	Dienelactone hydrolase and related enzymes
2427891	2435055	7164	2428111	2428260	1	Transcriptional regulator, AraC family
2427891	2435055	7164	2428694	2429257	1	Type-1 fimbrial protein, A chain
2427891	2435055	7164	2429618	2430328	1	chaperone FimC
2427891	2435055	7164	2430370	2433021	1	Outer membrane usher protein FimD
2427891	2435055	7164	2433035	2433565	1	Uncharacterized fimbrial-like protein YdeS
2427891	2435055	7164	2433578	2434081	1	Type 1 fimbrae adaptor subunit FimG
2427891	2435055	7164	2434141	2435055	1	mannose-specific adhesin FimH
2437880	2442242	4362	2437880	2438113	1	Two-component-system connector protein SafA
2437880	2442242	4362	2438188	2438949	1	Transcriptional regulator YdeO, AraC family
2437880	2442242	4362	2439351	2441033	1	N-acetylgalactosamine 6-sulfate sulfatase (GALNS)
2437880	2442242	4362	2441085	2442242	1	GALNS arylsulfatase regulator (Fe-S oxidoreductase)
2578635	2597728	19093	2578635	2579549	1	Manganese ABC transporter, periplasmic-binding protein SitA
2578635	2597728	19093	2579608	2580111	1	Manganese ABC transporter, ATP-binding protein SitB
2578635	2597728	19093	2580108	2580965	1	Manganese ABC transporter, inner membrane permease protein SitC
2578635	2597728	19093	2580962	2581819	1	Manganese ABC transporter, inner membrane permease protein SitD
2578635	2597728	19093	2582032	2582616	-1	Phage tail fiber, tail fiber assembly protein Tfa
2578635	2597728	19093	2582616	2584547	-1	Phage tail fiber, side tail fiber protein Stf
2578635	2597728	19093	2584685	2586142	-1	Trk potassium uptake system protein TrkG
2578635	2597728	19093	2586280	2586744	-1	Phage endopeptidase Rz
2578635	2597728	19093	2586741	2587238	-1	Phage lysozyme R (EC 3.2.1.17)
2578635	2597728	19093	2587238	2587453	-1	Phage holin/antiholin component S
2578635	2597728	19093	2587705	2588100	-1	hypothetical protein
2578635	2597728	19093	2588251	2588679	-1	TolA protein
2578635	2597728	19093	2589724	2590266	-1	Phage antitermination protein Q
2578635	2597728	19093	2590263	2590553	-1	Uncharacterized protein YbcO
2578635	2597728	19093	2590553	2591152	-1	Gifsy-2 prophage protein STM1020/STM2620
2578635	2597728	19093	2591461	2592348	-1	Mobile element protein
2578635	2597728	19093	2592348	2592674	-1	Insertion element IS401 (Burkholderia multivorans) transposase
2578635	2597728	19093	2592764	2592901	-1	hypothetical protein
2578635	2597728	19093	2592882	2595146	-1	hypothetical protein
2578635	2597728	19093	2595121	2596275	-1	Cell division protein FtsH (EC 3.4.24.-)
2578635	2597728	19093	2596469	2596900	-1	LygF
2578635	2597728	19093	2596916	2597728	-1	Putative uncharacterized phage-associated protein, YdaW family
2578635	2597728	19093	2597700	2598446	-1	Bacteriophage-encoded homolog of DNA replication protein DnaC
2582032	2590553	8521	2582032	2582616	-1	Phage tail fiber, tail fiber assembly protein Tfa
2582032	2590553	8521	2582616	2584547	-1	Phage tail fiber, side tail fiber protein Stf
2582032	2590553	8521	2584685	2586142	-1	Trk potassium uptake system protein TrkG
2582032	2590553	8521	2586280	2586744	-1	Phage endopeptidase Rz
2582032	2590553	8521	2586741	2587238	-1	Phage lysozyme R (EC 3.2.1.17)
2582032	2590553	8521	2587238	2587453	-1	Phage holin/antiholin component S
2582032	2590553	8521	2587705	2588100	-1	hypothetical protein
2582032	2590553	8521	2588251	2588679	-1	TolA protein
2582032	2590553	8521	2589724	2590266	-1	Phage antitermination protein Q
2582032	2590553	8521	2590263	2590553	-1	Uncharacterized protein YbcO
2586725	2597232	10507	2586280	2586744	-1	Phage endopeptidase Rz
2586725	2597232	10507	2586741	2587238	-1	Phage lysozyme R (EC 3.2.1.17)
2586725	2597232	10507	2587238	2587453	-1	Phage holin/antiholin component S
2586725	2597232	10507	2587705	2588100	-1	hypothetical protein
2586725	2597232	10507	2588251	2588679	-1	TolA protein
2586725	2597232	10507	2589724	2590266	-1	Phage antitermination protein Q
2586725	2597232	10507	2590263	2590553	-1	Uncharacterized protein YbcO
2586725	2597232	10507	2590553	2591152	-1	Gifsy-2 prophage protein STM1020/STM2620
2586725	2597232	10507	2591461	2592348	-1	Mobile element protein
2586725	2597232	10507	2592348	2592674	-1	Insertion element IS401 (Burkholderia multivorans) transposase
2586725	2597232	10507	2592764	2592901	-1	hypothetical protein
2586725	2597232	10507	2592882	2595146	-1	hypothetical protein
2586725	2597232	10507	2595121	2596275	-1	Cell division protein FtsH (EC 3.4.24.-)
2586725	2597232	10507	2596469	2596900	-1	LygF
2586725	2597232	10507	2596916	2597728	-1	Putative uncharacterized phage-associated protein, YdaW family
2592764	2596900	4136	2592764	2592901	-1	hypothetical protein
2592764	2596900	4136	2592882	2595146	-1	hypothetical protein
2592764	2596900	4136	2595121	2596275	-1	Cell division protein FtsH (EC 3.4.24.-)
2592764	2596900	4136	2596469	2596900	-1	LygF
2812659	2822612	9953	2812659	2814824	-1	AidA-I adhesin-like protein
2812659	2822612	9953	2814848	2815321	-1	AidA-I adhesin-like protein
2812659	2822612	9953	2815485	2815619	-1	hypothetical protein
2812659	2822612	9953	2815721	2815939	-1	Inner membrane protein YmgF
2812659	2822612	9953	2816071	2817594	-1	c-di-GMP phosphodiesterase (EC 3.1.4.52) => PdeG
2812659	2822612	9953	2817930	2818178	-1	Uncharacterized protein YmgC
2812659	2822612	9953	2818291	2818557	-1	Probable two-component-system connector protein AriR
2812659	2822612	9953	2818901	2819137	-1	Probable two-component-system connector protein YcgZ
2812659	2822612	9953	2819451	2820662	1	Blue light- and temperature-regulated antirepressor BluF
2812659	2822612	9953	2820857	2821588	1	HTH-type transcriptional repressor YcgE
2812659	2822612	9953	2821809	2822213	1	Phage protein YbcV
2812659	2822612	9953	2822499	2822612	1	hypothetical protein
2932581	2955639	23058	2931536	2933545	-1	3-oxoacyl-[acyl-carrier-protein] synthase, KASII (EC 2.3.1.179)
2932581	2955639	23058	2933564	2934094	-1	3-oxoacyl-[acyl-carrier-protein] synthase, KASII (EC 2.3.1.179)
2932581	2955639	23058	2934168	2935328	-1	putative aminomethyltransferase
2932581	2955639	23058	2935364	2935645	-1	Acyl carrier protein
2932581	2955639	23058	2935667	2936215	-1	FIG00946785: hypothetical protein
2932581	2955639	23058	2936219	2936980	-1	Oxidoreductase, short-chain dehydrogenase/reductase family
2932581	2955639	23058	2936994	2937362	-1	Holo-[acyl-carrier-protein] synthase (EC 2.7.8.7)
2932581	2955639	23058	2937378	2938433	-1	Channel-forming transporter/cytolysins activator of TpsB family
2932581	2955639	23058	2938506	2938742	-1	Channel-forming transporter/cytolysins activator of TpsB family
2932581	2955639	23058	2938732	2938998	-1	Channel-forming transporter/cytolysins activator of TpsB family
2932581	2955639	23058	2939087	2942899	-1	Putative haemolysin/cytolysin secreted via TPS pathway
2932581	2955639	23058	2944292	2944915	1	hypothetical protein
2932581	2955639	23058	2944958	2945518	1	Fimbrial protein precursor
2932581	2955639	23058	2945604	2946305	1	Chaperone protein fimC precursor
2932581	2955639	23058	2946358	2947008	1	FIG031703: Fimbriae usher protein StbC
2932581	2955639	23058	2947087	2947821	1	FIG031703: Fimbriae usher protein StbC
2932581	2955639	23058	2947885	2948880	1	FIG031703: Fimbriae usher protein StbC
2932581	2955639	23058	2948896	2950230	1	Putative outer membrane protein
2932581	2955639	23058	2950287	2950916	1	Fimbrial chaperone protein
2932581	2955639	23058	2951062	2951844	-1	2-dehydro-3-deoxy-D-gluconate 5-dehydrogenase (EC 1.1.1.127) @ 2-deoxy-D-gluconate 3-dehydrogenase (
2932581	2955639	23058	2952531	2953343	1	Transcriptional regulator
2932581	2955639	23058	2953348	2953839	1	FidL-like protein
2932581	2955639	23058	2953940	2955550	-1	c-di-GMP phosphodiesterase (EC 3.1.4.52) => PdeT
2948896	2962040	13144	2948896	2950230	1	Putative outer membrane protein
2948896	2962040	13144	2950287	2950916	1	Fimbrial chaperone protein
2948896	2962040	13144	2951062	2951844	-1	2-dehydro-3-deoxy-D-gluconate 5-dehydrogenase (EC 1.1.1.127) @ 2-deoxy-D-gluconate 3-dehydrogenase (
2948896	2962040	13144	2952531	2953343	1	Transcriptional regulator
2948896	2962040	13144	2953348	2953839	1	FidL-like protein
2948896	2962040	13144	2953940	2955550	-1	c-di-GMP phosphodiesterase (EC 3.1.4.52) => PdeT
2948896	2962040	13144	2955648	2957129	-1	Diguanylate cyclase (EC 2.7.7.65) => DgcT
2948896	2962040	13144	2957590	2960013	1	Biofilm PGA outer membrane secretin PgaA
2948896	2962040	13144	2960022	2962040	1	Biofilm PGA synthesis deacetylase PgaB (EC 3.-)
2948896	2962040	13144	2962033	2963358	1	Biofilm PGA synthesis N-glycosyltransferase PgaC (EC 2.4.-.-)
3018570	3038103	19533	3016780	3018573	-1	Uptake [NiFe] hydrogenase, large subunit HyaB (EC 1.12.99.6)
3018570	3038103	19533	3018570	3019688	-1	Uptake [NiFe] hydrogenase, small subunit HyaA (EC 1.12.99.6)
3018570	3038103	19533	3020290	3020688	1	Secretion protein EspV
3018570	3038103	19533	3021134	3022027	1	Tir-cytoskeleton coupling protein TccP2
3018570	3038103	19533	3022154	3022423	-1	Phage tail fiber, side tail fiber protein Stf
3018570	3038103	19533	3022425	3023738	-1	Phage tail fiber, side tail fiber protein Stf
3018570	3038103	19533	3023803	3024402	-1	Phage-encoded host-cell envelope protein Lom
3018570	3038103	19533	3024469	3027945	-1	Phage tail tip, host specificity protein J
3018570	3038103	19533	3028079	3028606	1	Superoxide dismutase [Cu-Zn] precursor (EC 1.15.1.1)
3018570	3038103	19533	3028797	3029378	-1	Phage tail tip, assembly protein I
3018570	3038103	19533	3029375	3030118	-1	Phage tail tip, assembly protein K
3018570	3038103	19533	3030124	3030822	-1	Phage tail tip, assembly protein L
3018570	3038103	19533	3030822	3031151	-1	Phage tail tip, assembly protein M
3018570	3038103	19533	3031148	3033727	-1	Phage tail, tail length tape-measure protein H
3018570	3038103	19533	3033708	3034121	-1	Phage tail, component T
3018570	3038103	19533	3034148	3034579	-1	Phage tail, component G
3018570	3038103	19533	3034593	3035345	-1	Phage tail, major tail protein V
3018570	3038103	19533	3035353	3035748	-1	Phage tail, component U
3018570	3038103	19533	3035745	3036278	-1	Phage tail, component Z
3018570	3038103	19533	3036294	3036647	-1	Phage head, head-tail joining protein FII
3018570	3038103	19533	3036640	3037023	-1	Phage head, DNA packaging protein FI
3018570	3038103	19533	3037075	3038103	-1	Phage head, major capsid protein E
3045717	3067671	21954	3045717	3046184	-1	Phage endopeptidase Rz
3045717	3067671	21954	3046186	3046299	-1	hypothetical protein
3045717	3067671	21954	3046520	3047053	-1	Phage lysozyme R (EC 3.2.1.17)
3045717	3067671	21954	3047213	3047485	1	hypothetical protein
3045717	3067671	21954	3047741	3047947	-1	Phage holin lysis protein S (ACLAME 206)
3045717	3067671	21954	3048137	3049024	-1	Mobile element protein
3045717	3067671	21954	3049024	3049350	-1	Insertion element IS401 (Burkholderia multivorans) transposase
3045717	3067671	21954	3049708	3051558	-1	unknown protein encoded within prophage CP-933V
3045717	3067671	21954	3052326	3052913	-1	Transcriptional regulator
3045717	3067671	21954	3052930	3053070	1	hypothetical protein
3045717	3067671	21954	3053177	3053374	-1	Phage protein
3045717	3067671	21954	3053661	3054479	-1	CAAX amino terminal protease family protein
3045717	3067671	21954	3054631	3055002	-1	Phage antitermination protein Q
3045717	3067671	21954	3054992	3055363	-1	Holliday junction resolvase / Crossover junction endodeoxyribonuclease rusA (EC 3.1.22.-)
3045717	3067671	21954	3055376	3056425	-1	Uncharacterized protein, YdfU family
3045717	3067671	21954	3056508	3056687	1	hypothetical protein
3045717	3067671	21954	3056873	3057028	-1	host killer protein
3045717	3067671	21954	3057100	3058173	1	Transposase
3045717	3067671	21954	3058231	3058368	1	Phage protein
3045717	3067671	21954	3058734	3059507	1	IroE protein
3045717	3067671	21954	3059859	3060272	-1	LygF
3045717	3067671	21954	3060288	3061058	-1	Putative uncharacterized phage-associated protein, YdaW family
3045717	3067671	21954	3061140	3061826	-1	Bacteriophage-encoded homolog of DNA replication protein DnaC
3045717	3067671	21954	3061833	3062948	-1	Phage DNA replication protein O
3045717	3067671	21954	3063027	3063482	1	hypothetical protein
3045717	3067671	21954	3063689	3064114	-1	Phage activator protein cII
3045717	3067671	21954	3064098	3064370	-1	Phage transcriptional regulator cro
3045717	3067671	21954	3064479	3064880	1	Phage transcriptional regulator cro
3045717	3067671	21954	3064908	3065099	1	hypothetical protein
3045717	3067671	21954	3065663	3065818	1	Phage head, head-DNA stabilization protein D
3045717	3067671	21954	3065820	3065948	1	Uncharacterized protein YdfB
3045717	3067671	21954	3065960	3066349	1	hypothetical protein
3045717	3067671	21954	3066536	3066721	-1	hypothetical protein
3045717	3067671	21954	3067295	3067483	1	Cell division inhibition protein DicB
3045717	3067671	21954	3067480	3067671	1	Uncharacterized protein, YdfD family
3278857	3282989	4132	3278857	3278970	-1	FIG00639874: hypothetical protein
3278857	3282989	4132	3278987	3280999	-1	hypothetical protein
3278857	3282989	4132	3281304	3282989	1	hypothetical protein
3307984	3312387	4403	3309052	3309273	-1	FIG00642056: hypothetical protein
3307984	3312387	4403	3309357	3309737	-1	FIG00644573: hypothetical protein
3307984	3312387	4403	3309938	3310513	-1	T3SS effector NleG
3307984	3312387	4403	3311432	3312280	-1	type III secretion system effector Cif
3307984	3312387	4403	3312356	3312469	-1	hypothetical protein
3309052	3328849	19797	3309052	3309273	-1	FIG00642056: hypothetical protein
3309052	3328849	19797	3309357	3309737	-1	FIG00644573: hypothetical protein
3309052	3328849	19797	3309938	3310513	-1	T3SS effector NleG
3309052	3328849	19797	3311432	3312280	-1	type III secretion system effector Cif
3309052	3328849	19797	3312356	3312469	-1	hypothetical protein
3309052	3328849	19797	3312504	3313385	-1	T3SS effector protein NleH
3309052	3328849	19797	3313491	3313760	-1	Phage tail fiber, side tail fiber protein Stf
3309052	3328849	19797	3313762	3315030	-1	Phage tail fiber, side tail fiber protein Stf
3309052	3328849	19797	3315467	3315625	-1	hypothetical protein
3309052	3328849	19797	3315711	3315950	-1	Putative inner membrane protein
3309052	3328849	19797	3315950	3316426	-1	Putative inner membrane protein
3309052	3328849	19797	3316638	3317327	-1	Phage antitermination protein Q
3309052	3328849	19797	3317801	3318760	1	Putative outer membrane protein
3309052	3328849	19797	3318972	3319637	-1	Phage serine/threonine protein phosphatase NinI (EC 3.1.3.16)
3309052	3328849	19797	3319634	3320254	-1	Phage recombination protein NinG
3309052	3328849	19797	3320890	3321105	-1	Phage transcriptional regulator cro
3309052	3328849	19797	3321221	3321874	1	Phage repressor protein cI
3309052	3328849	19797	3321914	3322471	1	hypothetical protein
3309052	3328849	19797	3322471	3323220	1	hypothetical protein
3309052	3328849	19797	3323657	3323929	1	Phage antitermination protein N
3309052	3328849	19797	3323946	3324527	-1	Phage superinfection exclusion protein B
3309052	3328849	19797	3324741	3324941	1	Phage restriction alleviation ral
3309052	3328849	19797	3325124	3325492	1	Phage component ea10
3309052	3328849	19797	3325565	3325729	1	Phage regulatory protein cIII
3309052	3328849	19797	3325698	3325841	1	Phage host-killing protein Kil
3309052	3328849	19797	3325990	3326877	-1	Mobile element protein
3309052	3328849	19797	3326877	3327203	-1	Insertion element IS401 (Burkholderia multivorans) transposase
3309052	3328849	19797	3327779	3328849	1	Phage integrase
3309052	3313760	4708	3309052	3309273	-1	FIG00642056: hypothetical protein
3309052	3313760	4708	3309357	3309737	-1	FIG00644573: hypothetical protein
3309052	3313760	4708	3309938	3310513	-1	T3SS effector NleG
3309052	3313760	4708	3311432	3312280	-1	type III secretion system effector Cif
3309052	3313760	4708	3312356	3312469	-1	hypothetical protein
3309052	3313760	4708	3312504	3313385	-1	T3SS effector protein NleH
3309052	3313760	4708	3313491	3313760	-1	Phage tail fiber, side tail fiber protein Stf
3315107	3324984	9877	3315467	3315625	-1	hypothetical protein
3315107	3324984	9877	3315711	3315950	-1	Putative inner membrane protein
3315107	3324984	9877	3315950	3316426	-1	Putative inner membrane protein
3315107	3324984	9877	3316638	3317327	-1	Phage antitermination protein Q
3315107	3324984	9877	3317801	3318760	1	Putative outer membrane protein
3315107	3324984	9877	3318972	3319637	-1	Phage serine/threonine protein phosphatase NinI (EC 3.1.3.16)
3315107	3324984	9877	3319634	3320254	-1	Phage recombination protein NinG
3315107	3324984	9877	3320890	3321105	-1	Phage transcriptional regulator cro
3315107	3324984	9877	3321221	3321874	1	Phage repressor protein cI
3315107	3324984	9877	3321914	3322471	1	hypothetical protein
3315107	3324984	9877	3322471	3323220	1	hypothetical protein
3315107	3324984	9877	3323657	3323929	1	Phage antitermination protein N
3315107	3324984	9877	3323946	3324527	-1	Phage superinfection exclusion protein B
3315107	3324984	9877	3324741	3324941	1	Phage restriction alleviation ral
3315711	3325841	10130	3315711	3315950	-1	Putative inner membrane protein
3315711	3325841	10130	3315950	3316426	-1	Putative inner membrane protein
3315711	3325841	10130	3316638	3317327	-1	Phage antitermination protein Q
3315711	3325841	10130	3317801	3318760	1	Putative outer membrane protein
3315711	3325841	10130	3318972	3319637	-1	Phage serine/threonine protein phosphatase NinI (EC 3.1.3.16)
3315711	3325841	10130	3319634	3320254	-1	Phage recombination protein NinG
3315711	3325841	10130	3320890	3321105	-1	Phage transcriptional regulator cro
3315711	3325841	10130	3321221	3321874	1	Phage repressor protein cI
3315711	3325841	10130	3321914	3322471	1	hypothetical protein
3315711	3325841	10130	3322471	3323220	1	hypothetical protein
3315711	3325841	10130	3323657	3323929	1	Phage antitermination protein N
3315711	3325841	10130	3323946	3324527	-1	Phage superinfection exclusion protein B
3315711	3325841	10130	3324741	3324941	1	Phage restriction alleviation ral
3315711	3325841	10130	3325124	3325492	1	Phage component ea10
3315711	3325841	10130	3325565	3325729	1	Phage regulatory protein cIII
3315711	3325841	10130	3325698	3325841	1	Phage host-killing protein Kil
3543639	3582419	38780	3543639	3544400	1	Porin thermoregulatory protein envY
3543639	3582419	38780	3544696	3544887	-1	FIG00639767: hypothetical protein
3543639	3582419	38780	3544913	3545866	1	Protease VII (Omptin) precursor (EC 3.4.23.49) @ Outer membrane protease OmpT
3543639	3582419	38780	3546053	3547537	1	hypothetical protein
3543639	3582419	38780	3547721	3548026	-1	Phage tail fiber, tail fiber assembly protein Tfa
3543639	3582419	38780	3548319	3548750	1	Putative uncharacterized protein YbcY
3543639	3582419	38780	3548805	3549389	-1	Phage tail fiber, tail fiber assembly protein Tfa
3543639	3582419	38780	3549389	3550984	-1	Phage tail fiber, side tail fiber protein Stf
3543639	3582419	38780	3550945	3551079	-1	Phage tail fiber protein
3543639	3582419	38780	3551115	3551852	1	Phage tail fiber protein
3543639	3582419	38780	3552240	3552413	1	FIG00638731: hypothetical protein
3543639	3582419	38780	3552414	3553013	-1	Phage-encoded host-cell envelope protein Lom
3543639	3582419	38780	3553083	3556496	-1	Phage tail tip, host specificity protein J
3543639	3582419	38780	3556557	3557129	-1	Phage tail tip, assembly protein I
3543639	3582419	38780	3557126	3557869	-1	Phage tail tip, assembly protein K
3543639	3582419	38780	3557875	3558573	-1	Phage tail tip, assembly protein L
3543639	3582419	38780	3558573	3558902	-1	Phage tail tip, assembly protein M
3543639	3582419	38780	3558899	3561460	-1	Phage tail, tail length tape-measure protein H
3543639	3582419	38780	3561453	3561887	-1	Phage tail, component T
3543639	3582419	38780	3561869	3562291	-1	Phage tail, component G
3543639	3582419	38780	3562307	3563047	-1	Phage tail, major tail protein V
3543639	3582419	38780	3563055	3563450	-1	Phage tail, component U
3543639	3582419	38780	3563447	3564025	-1	Phage tail, component Z
3543639	3582419	38780	3564016	3564390	-1	Phage head, head-tail joining protein FII
3543639	3582419	38780	3564402	3564797	-1	Phage head, DNA packaging protein FI
3543639	3582419	38780	3564839	3565864	-1	Phage head, major capsid protein E
3543639	3582419	38780	3565920	3566252	-1	Phage head, head-DNA stabilization protein D
3543639	3582419	38780	3566262	3567581	-1	Phage head, head-tail preconnector protease C / Phage head, scaffolding domain Nu3
3543639	3582419	38780	3567562	3569163	-1	Phage head, portal protein B
3543639	3582419	38780	3569160	3569366	-1	Phage head, head-tail joining protein W
3543639	3582419	38780	3569363	3571288	-1	Phage head, terminase DNA packaging protein A
3543639	3582419	38780	3571263	3571808	-1	Phage head, terminase subunit Nu1
3543639	3582419	38780	3572754	3573047	1	Increased serum survival
3543639	3582419	38780	3573079	3573540	-1	Phage endopeptidase Rz
3543639	3582419	38780	3573537	3574034	-1	Phage lysozyme R (EC 3.2.1.17)
3543639	3582419	38780	3574034	3574249	-1	Phage holin/antiholin component S
3543639	3582419	38780	3574838	3575920	1	Outer membrane porin OmpD
3543639	3582419	38780	3576109	3576492	-1	Phage antitermination protein Q
3543639	3582419	38780	3576510	3577499	-1	Phage protein YdfU family
3543639	3582419	38780	3577507	3578316	-1	Phage protein
3543639	3582419	38780	3578336	3578725	-1	Holliday junction resolvase / Crossover junction endodeoxyribonuclease rusA (EC 3.1.22.-)
3543639	3582419	38780	3578722	3579048	-1	Phage protein similar to LexA
3543639	3582419	38780	3579048	3579536	-1	Uncharacterized protein YfdN
3543639	3582419	38780	3579539	3580480	-1	Phage DNA replication protein O
3543639	3582419	38780	3580490	3580828	-1	Uncharacterized protein YmfM
3543639	3582419	38780	3580825	3581376	-1	Uncharacterized protein YmfL
3543639	3582419	38780	3581369	3581629	-1	Phage DNA binding protein
3543639	3582419	38780	3581772	3582419	1	Transcriptional regulator, Xre family
3544696	3549389	4693	3544696	3544887	-1	FIG00639767: hypothetical protein
3544696	3549389	4693	3544913	3545866	1	Protease VII (Omptin) precursor (EC 3.4.23.49) @ Outer membrane protease OmpT
3544696	3549389	4693	3546053	3547537	1	hypothetical protein
3544696	3549389	4693	3547721	3548026	-1	Phage tail fiber, tail fiber assembly protein Tfa
3544696	3549389	4693	3548319	3548750	1	Putative uncharacterized protein YbcY
3544696	3549389	4693	3548805	3549389	-1	Phage tail fiber, tail fiber assembly protein Tfa
3557451	3568142	10691	3557126	3557869	-1	Phage tail tip, assembly protein K
3557451	3568142	10691	3557875	3558573	-1	Phage tail tip, assembly protein L
3557451	3568142	10691	3558573	3558902	-1	Phage tail tip, assembly protein M
3557451	3568142	10691	3558899	3561460	-1	Phage tail, tail length tape-measure protein H
3557451	3568142	10691	3561453	3561887	-1	Phage tail, component T
3557451	3568142	10691	3561869	3562291	-1	Phage tail, component G
3557451	3568142	10691	3562307	3563047	-1	Phage tail, major tail protein V
3557451	3568142	10691	3563055	3563450	-1	Phage tail, component U
3557451	3568142	10691	3563447	3564025	-1	Phage tail, component Z
3557451	3568142	10691	3564016	3564390	-1	Phage head, head-tail joining protein FII
3557451	3568142	10691	3564402	3564797	-1	Phage head, DNA packaging protein FI
3557451	3568142	10691	3564839	3565864	-1	Phage head, major capsid protein E
3557451	3568142	10691	3565920	3566252	-1	Phage head, head-DNA stabilization protein D
3557451	3568142	10691	3566262	3567581	-1	Phage head, head-tail preconnector protease C / Phage head, scaffolding domain Nu3
3557451	3568142	10691	3567562	3569163	-1	Phage head, portal protein B
3585632	3590192	4560	3585105	3585641	1	COG1896: Predicted hydrolases of HD superfamily
3585632	3590192	4560	3585632	3585994	1	Phage EaE protein
3585632	3590192	4560	3585994	3586299	1	Uncharacterized protein YfdT
3585632	3590192	4560	3586526	3587689	1	Phage integrase
3585632	3590192	4560	3588024	3588656	1	Transcriptional regulator of fimbriae expression FimZ (LuxR/UhpA family)
3585632	3590192	4560	3588659	3589174	-1	Uncharacterized fimbrial-like protein SfmF
3585632	3590192	4560	3589185	3590192	-1	Uncharacterized fimbrial-like protein SfmH
3634318	3666974	32656	3633914	3634321	-1	Copper resistance transcriptional regulator CueR (MerR family)
3634318	3666974	32656	3634318	3635493	-1	Type I secretion membrane fusion protein, HlyD family @ Type I secretion system, membrane fusion pro
3634318	3666974	32656	3635490	3637652	-1	Type I secretion system ATPase, LssB family LapB
3634318	3666974	32656	3637656	3641003	-1	T1SS secreted agglutinin RTX
3634318	3666974	32656	3641061	3642389	-1	Transposase InsG for insertion sequence element IS4
3634318	3666974	32656	3642446	3659575	-1	T1SS secreted agglutinin RTX
3634318	3666974	32656	3659678	3661033	-1	Type I secretion system, outer membrane component LapE
3634318	3666974	32656	3661371	3662663	-1	Inner membrane transport protein YbaT
3634318	3666974	32656	3662666	3663598	-1	Glutaminase (EC 3.5.1.2)
3634318	3666974	32656	3663860	3666364	1	Lead, cadmium, zinc and mercury transporting ATPase (EC 3.6.3.3) (EC 3.6.3.5); Copper-translocating
3634318	3666974	32656	3666579	3666974	-1	Antitoxin HigA
3860772	3868801	8029	3860772	3862244	1	Betaine aldehyde dehydrogenase (EC 1.2.1.8)
3860772	3868801	8029	3862258	3863946	1	Choline dehydrogenase (EC 1.1.99.1)
3860772	3868801	8029	3863948	3864199	-1	hypothetical protein
3860772	3868801	8029	3864624	3864854	-1	FIG00639453: hypothetical protein
3860772	3868801	8029	3865127	3865246	1	FIG00639990: hypothetical protein
3860772	3868801	8029	3865407	3865565	1	Type 1 fimbriae regulatory protein, FimB/FimE family
3860772	3868801	8029	3865876	3866013	1	orf; Unknown function
3860772	3868801	8029	3865985	3866689	1	hypothetical protein
3860772	3868801	8029	3866686	3866826	1	hypothetical protein
3860772	3868801	8029	3867064	3867603	1	hypothetical protein
3860772	3868801	8029	3867645	3868127	1	autotransporter
3860772	3868801	8029	3868268	3868801	1	Uncharacterized protein YkgH
3863948	3868801	4853	3863948	3864199	-1	hypothetical protein
3863948	3868801	4853	3864624	3864854	-1	FIG00639453: hypothetical protein
3863948	3868801	4853	3865127	3865246	1	FIG00639990: hypothetical protein
3863948	3868801	4853	3865407	3865565	1	Type 1 fimbriae regulatory protein, FimB/FimE family
3863948	3868801	4853	3865876	3866013	1	orf; Unknown function
3863948	3868801	4853	3865985	3866689	1	hypothetical protein
3863948	3868801	4853	3866686	3866826	1	hypothetical protein
3863948	3868801	4853	3867064	3867603	1	hypothetical protein
3863948	3868801	4853	3867645	3868127	1	autotransporter
3863948	3868801	4853	3868268	3868801	1	Uncharacterized protein YkgH
3864035	3868161	4126	3863948	3864199	-1	hypothetical protein
3864035	3868161	4126	3864624	3864854	-1	FIG00639453: hypothetical protein
3864035	3868161	4126	3865127	3865246	1	FIG00639990: hypothetical protein
3864035	3868161	4126	3865407	3865565	1	Type 1 fimbriae regulatory protein, FimB/FimE family
3864035	3868161	4126	3865876	3866013	1	orf; Unknown function
3864035	3868161	4126	3865985	3866689	1	hypothetical protein
3864035	3868161	4126	3866686	3866826	1	hypothetical protein
3864035	3868161	4126	3867064	3867603	1	hypothetical protein
3864035	3868161	4126	3867645	3868127	1	autotransporter
3873535	3879354	5819	3873535	3873672	1	hypothetical protein
3873535	3879354	5819	3873864	3874718	-1	Reactive-chlorine-species-specific transcriptional activator RclR, AraC family
3873535	3879354	5819	3874944	3876269	1	Putative Dihydrolipoamide dehydrogenase (EC 1.8.1.4); Mercuric ion reductase (EC 1.16.1.1); PF00070
3873535	3879354	5819	3876378	3876614	1	Uncharacterized protein RclB associated with response to reactive chlorine species
3873535	3879354	5819	3876626	3877219	1	Inner membrane protein RclC associated with response to reactive chlorine species
3873535	3879354	5819	3877379	3878248	-1	Oxidoreductase, aldo/keto reductase family
3873535	3879354	5819	3878497	3879354	1	Transcriptional regulator YkgA
3884279	3890588	6309	3884294	3885145	1	Oxidoreductase, aldo/keto reductase family
3884279	3890588	6309	3885172	3886161	1	Oxidoreductase, aldo/keto reductase family
3884279	3890588	6309	3886193	3887086	-1	Transcriptional regulator, LysR family
3884279	3890588	6309	3887287	3888213	-1	Transcriptional regulator, LysR family
3884279	3890588	6309	3888370	3889290	1	Dienelactone hydrolase and related enzymes
3884279	3890588	6309	3889535	3890677	1	putative NADH-dependent flavin oxidoreductase
3887287	3895032	7745	3887287	3888213	-1	Transcriptional regulator, LysR family
3887287	3895032	7745	3888370	3889290	1	Dienelactone hydrolase and related enzymes
3887287	3895032	7745	3889535	3890677	1	putative NADH-dependent flavin oxidoreductase
3887287	3895032	7745	3891151	3891252	1	hypothetical protein
3887287	3895032	7745	3891612	3891878	1	LSU ribosomal protein L31p @ LSU ribosomal protein L31p, zinc-independent
3887287	3895032	7745	3891878	3892018	1	LSU ribosomal protein L36p @ LSU ribosomal protein L36p, zinc-independent
3887287	3895032	7745	3893102	3893644	1	Transcriptional regulator EcpR
3887287	3895032	7745	3893719	3894306	1	CFA/I fimbrial major subunit
3887287	3895032	7745	3894364	3895032	1	CFA/I fimbrial auxiliary subunit
3906673	3912810	6137	3906798	3907991	-1	Uncharacterized MFS-type transporter
3906673	3912810	6137	3908067	3909203	-1	hypothetical protein
3906673	3912810	6137	3909390	3910274	1	Transcriptional regulator Z0346, LysR family
3906673	3912810	6137	3910553	3910702	-1	FIG00643789: hypothetical protein
3906673	3912810	6137	3910977	3911207	-1	putative membrane protein
3906673	3912810	6137	3911421	3912143	-1	Putative oxidoreductase
3906673	3912810	6137	3912242	3913141	1	Transcriptional regulator, LysR family
3914453	3919216	4763	3913546	3914466	-1	Ync
3914453	3919216	4763	3914453	3915235	-1	Ynd
3914453	3919216	4763	3915551	3918760	1	hypothetical protein
3914453	3919216	4763	3919103	3919216	1	hypothetical protein
3917050	3921182	4132	3915551	3918760	1	hypothetical protein
3917050	3921182	4132	3919103	3919216	1	hypothetical protein
3917050	3921182	4132	3919256	3920143	-1	Mobile element protein
3917050	3921182	4132	3920143	3920469	-1	Insertion element IS401 (Burkholderia multivorans) transposase
3917050	3921182	4132	3920653	3920886	1	hypothetical protein
3919256	3960701	41445	3919256	3920143	-1	Mobile element protein
3919256	3960701	41445	3920143	3920469	-1	Insertion element IS401 (Burkholderia multivorans) transposase
3919256	3960701	41445	3920653	3920886	1	hypothetical protein
3919256	3960701	41445	3921383	3921511	-1	hypothetical protein
3919256	3960701	41445	3922963	3924171	1	hypothetical protein
3919256	3960701	41445	3924206	3925639	-1	DNA-cytosine methyltransferase (EC 2.1.1.37)
3919256	3960701	41445	3926046	3926819	1	hypothetical protein
3919256	3960701	41445	3926889	3927473	-1	Phage tail fiber, tail fiber assembly protein Tfa
3919256	3960701	41445	3927473	3929509	-1	Phage tail fiber, side tail fiber protein Stf
3919256	3960701	41445	3929470	3929604	-1	Phage tail fiber protein
3919256	3960701	41445	3929640	3930377	1	Phage tail fiber protein
3919256	3960701	41445	3930765	3930938	1	FIG00638731: hypothetical protein
3919256	3960701	41445	3930939	3931538	-1	Phage-encoded host-cell envelope protein Lom
3919256	3960701	41445	3931608	3935105	-1	Phage tail tip, host specificity protein J
3919256	3960701	41445	3935166	3935708	-1	Phage tail tip, assembly protein I
3919256	3960701	41445	3935705	3936304	-1	Phage tail tip, assembly protein K
3919256	3960701	41445	3936453	3937151	-1	Phage tail tip, assembly protein L
3919256	3960701	41445	3937161	3937490	-1	Phage tail tip, assembly protein M
3919256	3960701	41445	3937490	3940555	-1	Phage tail, tail length tape-measure protein H
3919256	3960701	41445	3940527	3940844	-1	Phage tail, component T
3919256	3960701	41445	3940865	3941251	-1	Phage tail, component G
3919256	3960701	41445	3941312	3942055	-1	Phage tail, major tail protein V
3919256	3960701	41445	3942067	3942468	-1	Phage tail, component U
3919256	3960701	41445	3942465	3943043	-1	Phage tail, component Z
3919256	3960701	41445	3943055	3943330	-1	hypothetical protein
3919256	3960701	41445	3943323	3943646	-1	hypothetical protein
3919256	3960701	41445	3943733	3945691	-1	Phage head, head-tail preconnector protease C / Phage head, scaffolding domain Nu3
3919256	3960701	41445	3945705	3947213	-1	Phage head, portal protein B
3919256	3960701	41445	3947213	3947425	-1	hypothetical protein
3919256	3960701	41445	3947422	3949530	-1	Phage head, terminase DNA packaging protein A
3919256	3960701	41445	3949530	3950024	-1	Fels-1 prophage protein
3919256	3960701	41445	3950382	3950558	1	hypothetical protein
3919256	3960701	41445	3950700	3950852	-1	Phage protein
3919256	3960701	41445	3950840	3951307	-1	Phage endopeptidase Rz
3919256	3960701	41445	3951304	3951801	-1	Phage lysozyme R (EC 3.2.1.17)
3919256	3960701	41445	3951801	3952016	-1	Phage holin/antiholin component S
3919256	3960701	41445	3952084	3953136	-1	Phage DNA adenine methylase (EC 2.1.1.72)
3919256	3960701	41445	3953287	3953490	-1	Phage protein
3919256	3960701	41445	3953534	3953668	-1	hypothetical protein
3919256	3960701	41445	3953755	3954681	1	hypothetical protein
3919256	3960701	41445	3954668	3955216	1	hypothetical protein
3919256	3960701	41445	3955229	3955570	-1	Antitermination protein Q
3919256	3960701	41445	3955588	3956577	-1	Phage protein YdfU family
3919256	3960701	41445	3956585	3957382	-1	Phage protein
3919256	3960701	41445	3957402	3957791	-1	Holliday junction resolvase / Crossover junction endodeoxyribonuclease rusA (EC 3.1.22.-)
3919256	3960701	41445	3957788	3958114	-1	Phage protein similar to LexA
3919256	3960701	41445	3958114	3958602	-1	Uncharacterized protein YfdN
3919256	3960701	41445	3958605	3959546	-1	Phage DNA replication protein O
3919256	3960701	41445	3959556	3959894	-1	Uncharacterized protein YmfM
3919256	3960701	41445	3959891	3960448	-1	Uncharacterized protein YmfL
3919256	3960701	41445	3960441	3960701	-1	Phage DNA binding protein
3921294	3927631	6337	3921383	3921511	-1	hypothetical protein
3921294	3927631	6337	3922963	3924171	1	hypothetical protein
3921294	3927631	6337	3924206	3925639	-1	DNA-cytosine methyltransferase (EC 2.1.1.37)
3921294	3927631	6337	3926046	3926819	1	hypothetical protein
3921294	3927631	6337	3926889	3927473	-1	Phage tail fiber, tail fiber assembly protein Tfa
3921294	3927631	6337	3927473	3929509	-1	Phage tail fiber, side tail fiber protein Stf
3921383	3930938	9555	3921383	3921511	-1	hypothetical protein
3921383	3930938	9555	3922963	3924171	1	hypothetical protein
3921383	3930938	9555	3924206	3925639	-1	DNA-cytosine methyltransferase (EC 2.1.1.37)
3921383	3930938	9555	3926046	3926819	1	hypothetical protein
3921383	3930938	9555	3926889	3927473	-1	Phage tail fiber, tail fiber assembly protein Tfa
3921383	3930938	9555	3927473	3929509	-1	Phage tail fiber, side tail fiber protein Stf
3921383	3930938	9555	3929470	3929604	-1	Phage tail fiber protein
3921383	3930938	9555	3929640	3930377	1	Phage tail fiber protein
3921383	3930938	9555	3930765	3930938	1	FIG00638731: hypothetical protein
3935424	3940944	5520	3935166	3935708	-1	Phage tail tip, assembly protein I
3935424	3940944	5520	3935705	3936304	-1	Phage tail tip, assembly protein K
3935424	3940944	5520	3936453	3937151	-1	Phage tail tip, assembly protein L
3935424	3940944	5520	3937161	3937490	-1	Phage tail tip, assembly protein M
3935424	3940944	5520	3937490	3940555	-1	Phage tail, tail length tape-measure protein H
3935424	3940944	5520	3940527	3940844	-1	Phage tail, component T
3935424	3940944	5520	3940865	3941251	-1	Phage tail, component G
3941250	3954017	12767	3940865	3941251	-1	Phage tail, component G
3941250	3954017	12767	3941312	3942055	-1	Phage tail, major tail protein V
3941250	3954017	12767	3942067	3942468	-1	Phage tail, component U
3941250	3954017	12767	3942465	3943043	-1	Phage tail, component Z
3941250	3954017	12767	3943055	3943330	-1	hypothetical protein
3941250	3954017	12767	3943323	3943646	-1	hypothetical protein
3941250	3954017	12767	3943733	3945691	-1	Phage head, head-tail preconnector protease C / Phage head, scaffolding domain Nu3
3941250	3954017	12767	3945705	3947213	-1	Phage head, portal protein B
3941250	3954017	12767	3947213	3947425	-1	hypothetical protein
3941250	3954017	12767	3947422	3949530	-1	Phage head, terminase DNA packaging protein A
3941250	3954017	12767	3949530	3950024	-1	Fels-1 prophage protein
3941250	3954017	12767	3950382	3950558	1	hypothetical protein
3941250	3954017	12767	3950700	3950852	-1	Phage protein
3941250	3954017	12767	3950840	3951307	-1	Phage endopeptidase Rz
3941250	3954017	12767	3951304	3951801	-1	Phage lysozyme R (EC 3.2.1.17)
3941250	3954017	12767	3951801	3952016	-1	Phage holin/antiholin component S
3941250	3954017	12767	3952084	3953136	-1	Phage DNA adenine methylase (EC 2.1.1.72)
3941250	3954017	12767	3953287	3953490	-1	Phage protein
3941250	3954017	12767	3953534	3953668	-1	hypothetical protein
3941250	3954017	12767	3953755	3954681	1	hypothetical protein
3950700	3955570	4870	3950700	3950852	-1	Phage protein
3950700	3955570	4870	3950840	3951307	-1	Phage endopeptidase Rz
3950700	3955570	4870	3951304	3951801	-1	Phage lysozyme R (EC 3.2.1.17)
3950700	3955570	4870	3951801	3952016	-1	Phage holin/antiholin component S
3950700	3955570	4870	3952084	3953136	-1	Phage DNA adenine methylase (EC 2.1.1.72)
3950700	3955570	4870	3953287	3953490	-1	Phage protein
3950700	3955570	4870	3953534	3953668	-1	hypothetical protein
3950700	3955570	4870	3953755	3954681	1	hypothetical protein
3950700	3955570	4870	3954668	3955216	1	hypothetical protein
3950700	3955570	4870	3955229	3955570	-1	Antitermination protein Q
4219403	4225828	6425	4219403	4220824	1	hypothetical protein
4219403	4225828	6425	4221126	4221659	1	Uncharacterized fimbrial-like protein YehD
4219403	4225828	6425	4221709	4222392	1	Probable fimbrial chaperone YehC
4219403	4225828	6425	4222405	4224855	1	Outer membrane usher protein YehB
4219403	4225828	6425	4224868	4225194	1	hypothetical protein
4219403	4225828	6425	4225403	4225828	1	hypothetical protein
4342834	4370711	27877	4342834	4343331	-1	Fimbrin-like protein FimI
4342834	4370711	27877	4343438	4343617	-1	Type-1 fimbrial protein, A chain
4342834	4370711	27877	4343743	4343976	-1	Type-1 fimbrial protein, A chain
4342834	4370711	27877	4344457	4345053	-1	Type 1 fimbriae regulatory protein FimE
4342834	4370711	27877	4345531	4346133	-1	Type 1 fimbriae regulatory protein FimB
4342834	4370711	27877	4347588	4348304	1	N-acetylneuraminic acid outer membrane channel protein NanC
4342834	4370711	27877	4348324	4349430	1	N-acetylneuraminate epimerase (EC 5.1.3.24)
4342834	4370711	27877	4349495	4350475	1	Probable 9-O-acetyl-N-acetylneuraminic acid deacetylase
4342834	4370711	27877	4350483	4351133	-1	ORF25
4342834	4370711	27877	4351185	4351307	-1	FIG00639027: hypothetical protein
4342834	4370711	27877	4351647	4352168	-1	hypothetical protein
4342834	4370711	27877	4352547	4352738	1	Mobile element protein
4342834	4370711	27877	4352901	4353158	-1	hypothetical protein
4342834	4370711	27877	4353282	4353392	1	hypothetical protein
4342834	4370711	27877	4353920	4354315	-1	IS1 protein InsB
4342834	4370711	27877	4354342	4354617	-1	IS1 protein InsA
4342834	4370711	27877	4354909	4355430	1	RNA polymerase sigma factor FecI
4342834	4370711	27877	4355427	4356380	1	Iron(III) dicitrate transmembrane sensor protein FecR
4342834	4370711	27877	4356467	4358791	1	Iron(III) dicitrate transport protein FecA
4342834	4370711	27877	4358836	4359738	1	Iron(III) dicitrate transport system, periplasmic iron-binding protein FecB (TC 3.A.1.14.1)
4342834	4370711	27877	4359735	4360733	1	Iron(III) dicitrate transport system permease protein FecC (TC 3.A.1.14.1)
4342834	4370711	27877	4360730	4361686	1	Iron(III) dicitrate transport system permease protein FecD (TC 3.A.1.14.1)
4342834	4370711	27877	4361687	4362454	1	Iron(III) dicitrate transport ATP-binding protein FecE (TC 3.A.1.14.1)
4342834	4370711	27877	4363012	4363269	-1	Putative uncharacterized protein b4286
4342834	4370711	27877	4363352	4363594	-1	Transposase InsO for insertion sequence element IS911
4342834	4370711	27877	4363591	4364172	-1	Transposase InsO for insertion sequence element IS911
4342834	4370711	27877	4364320	4365471	1	Transposase InsI for insertion sequence element IS30
4342834	4370711	27877	4365842	4366414	1	Mobile element protein
4342834	4370711	27877	4366463	4367287	-1	hypothetical protein
4342834	4370711	27877	4367838	4368134	-1	Phage protein
4342834	4370711	27877	4368201	4368326	-1	hypothetical protein
4342834	4370711	27877	4368378	4370711	-1	Zinc binding domain / DNA primase (EC 2.7.7.-), Phage P4-associated / Replicative helicase RepA, Pha
4344457	4351307	6850	4344457	4345053	-1	Type 1 fimbriae regulatory protein FimE
4344457	4351307	6850	4345531	4346133	-1	Type 1 fimbriae regulatory protein FimB
4344457	4351307	6850	4347588	4348304	1	N-acetylneuraminic acid outer membrane channel protein NanC
4344457	4351307	6850	4348324	4349430	1	N-acetylneuraminate epimerase (EC 5.1.3.24)
4344457	4351307	6850	4349495	4350475	1	Probable 9-O-acetyl-N-acetylneuraminic acid deacetylase
4344457	4351307	6850	4350483	4351133	-1	ORF25
4344457	4351307	6850	4351185	4351307	-1	FIG00639027: hypothetical protein
4363352	4368326	4974	4363352	4363594	-1	Transposase InsO for insertion sequence element IS911
4363352	4368326	4974	4363591	4364172	-1	Transposase InsO for insertion sequence element IS911
4363352	4368326	4974	4364320	4365471	1	Transposase InsI for insertion sequence element IS30
4363352	4368326	4974	4365842	4366414	1	Mobile element protein
4363352	4368326	4974	4366463	4367287	-1	hypothetical protein
4363352	4368326	4974	4367838	4368134	-1	Phage protein
4363352	4368326	4974	4368201	4368326	-1	hypothetical protein
4366617	4371963	5346	4366463	4367287	-1	hypothetical protein
4366617	4371963	5346	4367838	4368134	-1	Phage protein
4366617	4371963	5346	4368201	4368326	-1	hypothetical protein
4366617	4371963	5346	4368378	4370711	-1	Zinc binding domain / DNA primase (EC 2.7.7.-), Phage P4-associated / Replicative helicase RepA, Pha
4366617	4371963	5346	4370726	4371046	-1	FIG018226: DNA replication protein, phage-associated
4366617	4371963	5346	4371182	4371637	-1	FIG032397: Phage protein
4366617	4371963	5346	4371630	4371917	-1	Phage protein
4366617	4371963	5346	4371910	4372500	-1	FIG118045: Phage immunity repressor protein
4514122	4561404	47282	4514122	4515387	1	Integrase
4514122	4561404	47282	4515504	4516622	-1	Mobile element protein
4514122	4561404	47282	4516622	4517041	-1	Mobile element protein
4514122	4561404	47282	4517091	4517438	-1	hypothetical protein
4514122	4561404	47282	4517435	4517815	-1	Mobile element protein
4514122	4561404	47282	4518581	4519453	1	Uncharacterized protein YeeP
4514122	4561404	47282	4519966	4520187	1	Uncharacterized protein YeeT
4514122	4561404	47282	4520261	4520812	1	YeeU protein (antitoxin to YeeV)
4514122	4561404	47282	4520965	4521150	-1	Leucine-rich repeat protein
4514122	4561404	47282	4521300	4521446	1	hypothetical protein
4514122	4561404	47282	4521552	4522175	-1	EspF
4514122	4561404	47282	4522391	4522669	-1	Type III secretion system needle protein co-chaperone
4514122	4561404	47282	4522675	4522896	-1	Type III secretion system LEE needle major subunit EscF
4514122	4561404	47282	4522933	4523340	-1	type III secretion system LEE needle major subunit EscF
4514122	4561404	47282	4523347	4524291	-1	Secretion system effector SseD
4514122	4561404	47282	4524312	4525454	-1	Secretion protein EspD
4514122	4561404	47282	4525467	4526045	-1	Type III secretion system LEE translocon filament protein EspA
4514122	4561404	47282	4526103	4527158	-1	Type III secretion system LEE gatekeeper SepL
4514122	4561404	47282	4527301	4528521	1	Type III secretion system LEE inner membrane ring protein EscD
4514122	4561404	47282	4528736	4531555	-1	Intimin
4514122	4561404	47282	4531616	4532086	-1	Type III secretion system LEE chaperone CesT
4514122	4561404	47282	4532220	4533836	-1	Type III secretion system LEE translocated intimin receptor Tir
4514122	4561404	47282	4534283	4534783	-1	T3SS effector protein Map
4514122	4561404	47282	4535145	4535504	1	Molecular chaperone CesF
4514122	4561404	47282	4535723	4536238	-1	Secretion protein EspH
4514122	4561404	47282	4536269	4537186	-1	Type III secretion system protein SepQ
4514122	4561404	47282	4537149	4537565	-1	hypothetical protein
4514122	4561404	47282	4537558	4537878	-1	Type III secretion system LEE ATPase activity positive regulator EscO
4514122	4561404	47282	4537938	4539278	-1	Type III secretion cytoplasmic ATP synthase EscN
4514122	4561404	47282	4539262	4541289	-1	Type III secretion system LEE export apparatus protein EscV
4514122	4561404	47282	4541286	4541639	-1	Type III secretion system LEE chaperone CesL
4514122	4561404	47282	4541823	4542125	1	Type III secretion system protein SepZ
4514122	4561404	47282	4542158	4542586	1	Type III secretion system inner rod protein
4514122	4561404	47282	4542588	4543160	1	Type III secretion system LEE inner membrane ring protein EscJ
4514122	4561404	47282	4543166	4543621	1	type III secretion system protein SepD
4514122	4561404	47282	4543621	4545159	1	Type III secretion system LEE outer membrane ring protein EscC
4514122	4561404	47282	4545173	4545628	1	Type III secretion system LEE chaperone CesD
4514122	4561404	47282	4546013	4546426	-1	Type III secretion system LEE transcriptional regulator GrlA
4514122	4561404	47282	4546501	4546857	-1	Negative regulator GrlR
4514122	4561404	47282	4547054	4547512	1	Type III secretion system LEE muramidase EtgA
4514122	4561404	47282	4547509	4548546	-1	Type III secretion system LEE export apparatus switch protein EscU
4514122	4561404	47282	4548539	4549315	-1	Tpe III secretion system LEE export apparatus protein EscT
4514122	4561404	47282	4549315	4549584	-1	Type III secretion system LEE export apparatus protein EscS
4514122	4561404	47282	4549584	4550237	-1	Type III secretion system LEE export apparatus protein EscR
4514122	4561404	47282	4550242	4550895	-1	hypothetical protein
4514122	4561404	47282	4550882	4551481	-1	Orf4
4514122	4561404	47282	4551478	4551792	-1	Type III secretion system LEE chaperone CesAB
4514122	4561404	47282	4551805	4552023	-1	Type III secretion system LEE co-chaperone EscE
4514122	4561404	47282	4552038	4552409	-1	Type III secretion system LEE master regulator Ler
4514122	4561404	47282	4553617	4554762	1	Secretion protein EspG
4514122	4561404	47282	4554909	4555727	1	Outer membrane protein
4514122	4561404	47282	4555933	4556808	1	Secretion protein EspS
4514122	4561404	47282	4557048	4557227	-1	N-acetyltransferase
4514122	4561404	47282	4557318	4557863	1	Efa1/LifA-like domain protein
4514122	4561404	47282	4558035	4558403	1	Transposase
4514122	4561404	47282	4558418	4558852	1	Mobile element protein
4514122	4561404	47282	4558849	4558968	1	Antigen 43
4514122	4561404	47282	4559046	4559252	1	UPF0758 protein YeeS
4514122	4561404	47282	4559321	4559542	1	Uncharacterized protein YeeT
4514122	4561404	47282	4559616	4560167	1	YeeU protein (antitoxin to YeeV)
4514122	4561404	47282	4560361	4561203	1	Z1226 protein
4514122	4561404	47282	4561279	4561404	-1	hypothetical protein
4519165	4525907	6742	4518581	4519453	1	Uncharacterized protein YeeP
4519165	4525907	6742	4519966	4520187	1	Uncharacterized protein YeeT
4519165	4525907	6742	4520261	4520812	1	YeeU protein (antitoxin to YeeV)
4519165	4525907	6742	4520965	4521150	-1	Leucine-rich repeat protein
4519165	4525907	6742	4521300	4521446	1	hypothetical protein
4519165	4525907	6742	4521552	4522175	-1	EspF
4519165	4525907	6742	4522391	4522669	-1	Type III secretion system needle protein co-chaperone
4519165	4525907	6742	4522675	4522896	-1	Type III secretion system LEE needle major subunit EscF
4519165	4525907	6742	4522933	4523340	-1	type III secretion system LEE needle major subunit EscF
4519165	4525907	6742	4523347	4524291	-1	Secretion system effector SseD
4519165	4525907	6742	4524312	4525454	-1	Secretion protein EspD
4519165	4525907	6742	4525467	4526045	-1	Type III secretion system LEE translocon filament protein EspA
4520965	4563552	42587	4520965	4521150	-1	Leucine-rich repeat protein
4520965	4563552	42587	4521300	4521446	1	hypothetical protein
4520965	4563552	42587	4521552	4522175	-1	EspF
4520965	4563552	42587	4522391	4522669	-1	Type III secretion system needle protein co-chaperone
4520965	4563552	42587	4522675	4522896	-1	Type III secretion system LEE needle major subunit EscF
4520965	4563552	42587	4522933	4523340	-1	type III secretion system LEE needle major subunit EscF
4520965	4563552	42587	4523347	4524291	-1	Secretion system effector SseD
4520965	4563552	42587	4524312	4525454	-1	Secretion protein EspD
4520965	4563552	42587	4525467	4526045	-1	Type III secretion system LEE translocon filament protein EspA
4520965	4563552	42587	4526103	4527158	-1	Type III secretion system LEE gatekeeper SepL
4520965	4563552	42587	4527301	4528521	1	Type III secretion system LEE inner membrane ring protein EscD
4520965	4563552	42587	4528736	4531555	-1	Intimin
4520965	4563552	42587	4531616	4532086	-1	Type III secretion system LEE chaperone CesT
4520965	4563552	42587	4532220	4533836	-1	Type III secretion system LEE translocated intimin receptor Tir
4520965	4563552	42587	4534283	4534783	-1	T3SS effector protein Map
4520965	4563552	42587	4535145	4535504	1	Molecular chaperone CesF
4520965	4563552	42587	4535723	4536238	-1	Secretion protein EspH
4520965	4563552	42587	4536269	4537186	-1	Type III secretion system protein SepQ
4520965	4563552	42587	4537149	4537565	-1	hypothetical protein
4520965	4563552	42587	4537558	4537878	-1	Type III secretion system LEE ATPase activity positive regulator EscO
4520965	4563552	42587	4537938	4539278	-1	Type III secretion cytoplasmic ATP synthase EscN
4520965	4563552	42587	4539262	4541289	-1	Type III secretion system LEE export apparatus protein EscV
4520965	4563552	42587	4541286	4541639	-1	Type III secretion system LEE chaperone CesL
4520965	4563552	42587	4541823	4542125	1	Type III secretion system protein SepZ
4520965	4563552	42587	4542158	4542586	1	Type III secretion system inner rod protein
4520965	4563552	42587	4542588	4543160	1	Type III secretion system LEE inner membrane ring protein EscJ
4520965	4563552	42587	4543166	4543621	1	type III secretion system protein SepD
4520965	4563552	42587	4543621	4545159	1	Type III secretion system LEE outer membrane ring protein EscC
4520965	4563552	42587	4545173	4545628	1	Type III secretion system LEE chaperone CesD
4520965	4563552	42587	4546013	4546426	-1	Type III secretion system LEE transcriptional regulator GrlA
4520965	4563552	42587	4546501	4546857	-1	Negative regulator GrlR
4520965	4563552	42587	4547054	4547512	1	Type III secretion system LEE muramidase EtgA
4520965	4563552	42587	4547509	4548546	-1	Type III secretion system LEE export apparatus switch protein EscU
4520965	4563552	42587	4548539	4549315	-1	Tpe III secretion system LEE export apparatus protein EscT
4520965	4563552	42587	4549315	4549584	-1	Type III secretion system LEE export apparatus protein EscS
4520965	4563552	42587	4549584	4550237	-1	Type III secretion system LEE export apparatus protein EscR
4520965	4563552	42587	4550242	4550895	-1	hypothetical protein
4520965	4563552	42587	4550882	4551481	-1	Orf4
4520965	4563552	42587	4551478	4551792	-1	Type III secretion system LEE chaperone CesAB
4520965	4563552	42587	4551805	4552023	-1	Type III secretion system LEE co-chaperone EscE
4520965	4563552	42587	4552038	4552409	-1	Type III secretion system LEE master regulator Ler
4520965	4563552	42587	4553617	4554762	1	Secretion protein EspG
4520965	4563552	42587	4554909	4555727	1	Outer membrane protein
4520965	4563552	42587	4555933	4556808	1	Secretion protein EspS
4520965	4563552	42587	4557048	4557227	-1	N-acetyltransferase
4520965	4563552	42587	4557318	4557863	1	Efa1/LifA-like domain protein
4520965	4563552	42587	4558035	4558403	1	Transposase
4520965	4563552	42587	4558418	4558852	1	Mobile element protein
4520965	4563552	42587	4558849	4558968	1	Antigen 43
4520965	4563552	42587	4559046	4559252	1	UPF0758 protein YeeS
4520965	4563552	42587	4559321	4559542	1	Uncharacterized protein YeeT
4520965	4563552	42587	4559616	4560167	1	YeeU protein (antitoxin to YeeV)
4520965	4563552	42587	4560361	4561203	1	Z1226 protein
4520965	4563552	42587	4561279	4561404	-1	hypothetical protein
4520965	4563552	42587	4562014	4563552	1	Transcriptional activator of cad operon
4536452	4540813	4361	4536269	4537186	-1	Type III secretion system protein SepQ
4536452	4540813	4361	4537149	4537565	-1	hypothetical protein
4536452	4540813	4361	4537558	4537878	-1	Type III secretion system LEE ATPase activity positive regulator EscO
4536452	4540813	4361	4537938	4539278	-1	Type III secretion cytoplasmic ATP synthase EscN
4536452	4540813	4361	4539262	4541289	-1	Type III secretion system LEE export apparatus protein EscV
4540941	4545864	4923	4539262	4541289	-1	Type III secretion system LEE export apparatus protein EscV
4540941	4545864	4923	4541286	4541639	-1	Type III secretion system LEE chaperone CesL
4540941	4545864	4923	4541823	4542125	1	Type III secretion system protein SepZ
4540941	4545864	4923	4542158	4542586	1	Type III secretion system inner rod protein
4540941	4545864	4923	4542588	4543160	1	Type III secretion system LEE inner membrane ring protein EscJ
4540941	4545864	4923	4543166	4543621	1	type III secretion system protein SepD
4540941	4545864	4923	4543621	4545159	1	Type III secretion system LEE outer membrane ring protein EscC
4540941	4545864	4923	4545173	4545628	1	Type III secretion system LEE chaperone CesD
5048958	5056476	7518	5048734	5048961	1	Uncharacterized protein YieK
5048958	5056476	7518	5048958	5049455	-1	hypothetical protein
5048958	5056476	7518	5049597	5050958	1	hypothetical protein
5048958	5056476	7518	5051018	5052118	1	hypothetical protein
5048958	5056476	7518	5052572	5052922	-1	hypothetical protein
5048958	5056476	7518	5053190	5053759	-1	hypothetical protein
5048958	5056476	7518	5054068	5056476	1	Type III effector
